# Supplementary material for: Biochemical and computational analyses of two phenotypically related GALT mutations (S222N and S135L) that lead to atypical galactosemia
Source: Data Brief. 2015 Feb 7;3:34–9. doi: 10.1016/j.dib.2015.01.001 (PMC4509990; doi:10.1016/j.dib.2015.01.001)
Supplement: Supplementary file 1 — Supplementary data: Supplementary Movie 1: Animation of the H132Q/S222N heterodimer. This animation was created using the UCSF Chimera software Animation tool [14]. It highlights the location and local molecular environment of the two mutations seen in our patient. The protein database file for this GALT structure (Supplementary File 2) and python script used to create this animation (Supplementary File 5) are included. Supplementary Movie 2: Animation highlighting the location of the S222N and S135L mutations. This animation was created using the UCSF Chimera software Animation tool [14]. It highlights the location and local molecular environment of the two mutations known that result in loss of GALT enzyme activity in erythrocytes without loss of whole body galactose oxidation. The protein database file for this GALT structure (Supplementary File 3) and python script used to create this animation (Supplementary File 6) are included. Supplementary Fig. 1: RT-PCR electrophoresis shows no shift in GALT cDNA size between father, patient, and control (HeLa) cells. Supplementary Fig. 2: cDNA sequencing shows exons 6, 7, and 8 are intact with no exon skipping event. The S222N variant of uncertain significant (VUS) was detected. Supplementary File 1: GALT H132Q homodimer.pdb Raw data used to generate GALT protein model. This file was submitted by Dr. Anna Marabotti and created by using the “mutate model” function of the Modeller program [11–13]. This model can be opened with any modeling software that accepts protein database files [14]. Supplementary File 2: GALT H132Q S222N Heterodimer.pdb Raw data used to generate GALT protein model. This file was submitted by Dr. Anna Marabotti and created by using the “mutate model” function of the Modeller program [11–13]. This model can be opened with any modeling software that accepts protein database files [14]. Supplementary File 3: GALT S135L homodimer.pdb Raw data used to generate GALT protein model. This file was submitted by [file mmc1.zip › BTC Supplementary files/Protein Database FIles/GALT H132Q homodimer.pdb]

EXPDTA    THEORETICAL MODEL, MODELLER 9v8 2011/05/09 12:53:08
REMARK   6 MODELLER OBJECTIVE FUNCTION:        14.1751
REMARK   6 MODELLER BEST TEMPLATE % SEQ ID:  99.861
ATOM      1  N   ALA A  21       0.476   5.312  17.984  1.00 60.41           N
ATOM      2  CA  ALA A  21       1.495   5.656  16.965  1.00 60.41           C
ATOM      3  CB  ALA A  21       2.585   6.478  17.678  1.00 60.41           C
ATOM      4  C   ALA A  21       2.095   4.419  16.220  1.00 60.41           C
ATOM      5  O   ALA A  21       2.458   3.403  16.820  1.00 60.41           O
ATOM      6  N   ALA A  22       2.251   4.542  14.893  1.00 55.35           N
ATOM      7  CA  ALA A  22       3.022   3.574  14.070  1.00 55.35           C
ATOM      8  CB  ALA A  22       2.013   2.897  13.120  1.00 55.35           C
ATOM      9  C   ALA A  22       4.172   4.291  13.291  1.00 55.35           C
ATOM     10  O   ALA A  22       3.969   5.355  12.695  1.00 55.35           O
ATOM     11  N   THR A  23       5.369   3.680  13.236  1.00 48.59           N
ATOM     12  CA  THR A  23       6.432   4.100  12.270  1.00 48.59           C
ATOM     13  CB  THR A  23       7.796   3.412  12.607  1.00 48.59           C
ATOM     14  OG1 THR A  23       8.831   4.015  11.838  1.00 48.59           O
ATOM     15  CG2 THR A  23       7.916   1.898  12.344  1.00 48.59           C
ATOM     16  C   THR A  23       6.018   3.845  10.785  1.00 48.59           C
ATOM     17  O   THR A  23       5.456   2.787  10.480  1.00 48.59           O
ATOM     18  N   PHE A  24       6.364   4.745   9.846  1.00 40.96           N
ATOM     19  CA  PHE A  24       6.255   4.414   8.401  1.00 40.96           C
ATOM     20  CB  PHE A  24       6.331   5.694   7.522  1.00 40.96           C
ATOM     21  CG  PHE A  24       6.134   5.362   6.030  1.00 40.96           C
ATOM     22  CD1 PHE A  24       4.867   5.013   5.545  1.00 40.96           C
ATOM     23  CD2 PHE A  24       7.255   5.193   5.207  1.00 40.96           C
ATOM     24  CE1 PHE A  24       4.734   4.453   4.278  1.00 40.96           C
ATOM     25  CE2 PHE A  24       7.118   4.629   3.945  1.00 40.96           C
ATOM     26  CZ  PHE A  24       5.863   4.234   3.498  1.00 40.96           C
ATOM     27  C   PHE A  24       7.278   3.295   7.980  1.00 40.96           C
ATOM     28  O   PHE A  24       8.487   3.404   8.212  1.00 40.96           O
ATOM     29  N   ARG A  25       6.762   2.245   7.327  1.00 36.92           N
ATOM     30  CA  ARG A  25       7.591   1.160   6.755  1.00 36.92           C
ATOM     31  CB  ARG A  25       7.411  -0.078   7.676  1.00 36.92           C
ATOM     32  CG  ARG A  25       8.364  -1.241   7.329  1.00 36.92           C
ATOM     33  CD  ARG A  25       8.156  -2.467   8.222  1.00 36.92           C
ATOM     34  NE  ARG A  25       9.078  -3.526   7.742  1.00 36.92           N
ATOM     35  CZ  ARG A  25       9.143  -4.765   8.210  1.00 36.92           C
ATOM     36  NH1 ARG A  25       8.410  -5.224   9.180  1.00 36.92           N
ATOM     37  NH2 ARG A  25       9.994  -5.557   7.663  1.00 36.92           N
ATOM     38  C   ARG A  25       7.182   0.896   5.270  1.00 36.92           C
ATOM     39  O   ARG A  25       6.132   0.306   5.013  1.00 36.92           O
ATOM     40  N   ALA A  26       8.046   1.232   4.294  1.00 33.74           N
ATOM     41  CA  ALA A  26       7.801   0.914   2.850  1.00 33.74           C
ATOM     42  CB  ALA A  26       8.981   1.553   2.090  1.00 33.74           C
ATOM     43  C   ALA A  26       7.577  -0.590   2.428  1.00 33.74           C
ATOM     44  O   ALA A  26       6.927  -0.855   1.416  1.00 33.74           O
ATOM     45  N   ASN A  27       8.087  -1.562   3.208  1.00 32.10           N
ATOM     46  CA  ASN A  27       7.699  -3.003   3.112  1.00 32.10           C
ATOM     47  CB  ASN A  27       8.707  -3.736   4.047  1.00 32.10           C
ATOM     48  CG  ASN A  27       8.739  -5.260   3.951  1.00 32.10           C
ATOM     49  OD1 ASN A  27       7.908  -5.968   4.502  1.00 32.10           O
ATOM     50  ND2 ASN A  27       9.716  -5.834   3.299  1.00 32.10           N
ATOM     51  C   ASN A  27       6.199  -3.378   3.433  1.00 32.10           C
ATOM     52  O   ASN A  27       5.692  -4.339   2.855  1.00 32.10           O
ATOM     53  N   ASP A  28       5.521  -2.676   4.358  1.00 30.73           N
ATOM     54  CA  ASP A  28       4.110  -2.984   4.766  1.00 30.73           C
ATOM     55  CB  ASP A  28       4.104  -3.402   6.264  1.00 30.73           C
ATOM     56  CG  ASP A  28       4.696  -4.778   6.560  1.00 30.73           C
ATOM     57  OD1 ASP A  28       4.276  -5.824   6.083  1.00 30.73           O
ATOM     58  OD2 ASP A  28       5.722  -4.720   7.443  1.00 30.73           O
ATOM     59  C   ASP A  28       3.076  -1.830   4.526  1.00 30.73           C
ATOM     60  O   ASP A  28       1.920  -2.105   4.198  1.00 30.73           O
ATOM     61  N   HIS A  29       3.436  -0.561   4.766  1.00 28.82           N
ATOM     62  CA  HIS A  29       2.527   0.602   4.588  1.00 28.82           C
ATOM     63  ND1 HIS A  29       3.260   2.298   8.030  1.00 28.82           N
ATOM     64  CG  HIS A  29       2.739   1.435   7.090  1.00 28.82           C
ATOM     65  CB  HIS A  29       2.930   1.703   5.601  1.00 28.82           C
ATOM     66  NE2 HIS A  29       2.144   0.499   9.092  1.00 28.82           N
ATOM     67  CD2 HIS A  29       2.073   0.364   7.719  1.00 28.82           C
ATOM     68  CE1 HIS A  29       2.860   1.660   9.174  1.00 28.82           C
ATOM     69  C   HIS A  29       2.569   1.165   3.139  1.00 28.82           C
ATOM     70  O   HIS A  29       3.610   1.192   2.476  1.00 28.82           O
ATOM     71  N   GLN A  30       1.412   1.642   2.669  1.00 28.52           N
ATOM     72  CA  GLN A  30       1.254   2.097   1.268  1.00 28.52           C
ATOM     73  CB  GLN A  30      -0.213   1.903   0.843  1.00 28.52           C
ATOM     74  CG  GLN A  30      -0.727   0.437   0.836  1.00 28.52           C
ATOM     75  CD  GLN A  30      -2.094   0.301   0.190  1.00 28.52           C
ATOM     76  OE1 GLN A  30      -2.539   1.164  -0.551  1.00 28.52           O
ATOM     77  NE2 GLN A  30      -2.795  -0.776   0.429  1.00 28.52           N
ATOM     78  C   GLN A  30       1.691   3.575   1.037  1.00 28.52           C
ATOM     79  O   GLN A  30       1.478   4.486   1.846  1.00 28.52           O
ATOM     80  N   HIS A  31       2.297   3.787  -0.129  1.00 30.98           N
ATOM     81  CA  HIS A  31       3.000   5.047  -0.469  1.00 30.98           C
ATOM     82  ND1 HIS A  31       5.329   2.699   0.223  1.00 30.98           N
ATOM     83  CG  HIS A  31       5.401   4.031  -0.162  1.00 30.98           C
ATOM     84  CB  HIS A  31       4.378   5.090   0.258  1.00 30.98           C
ATOM     85  NE2 HIS A  31       7.057   3.023  -1.335  1.00 30.98           N
ATOM     86  CD2 HIS A  31       6.413   4.217  -1.106  1.00 30.98           C
ATOM     87  CE1 HIS A  31       6.332   2.187  -0.540  1.00 30.98           C
ATOM     88  C   HIS A  31       3.119   5.209  -2.014  1.00 30.98           C
ATOM     89  O   HIS A  31       2.923   4.269  -2.796  1.00 30.98           O
ATOM     90  N   ILE A  32       3.476   6.418  -2.455  1.00 37.50           N
ATOM     91  CA  ILE A  32       3.584   6.727  -3.903  1.00 37.50           C
ATOM     92  CB  ILE A  32       2.549   7.814  -4.325  1.00 37.50           C
ATOM     93  CG2 ILE A  32       2.486   7.917  -5.845  1.00 37.50           C
ATOM     94  CG1 ILE A  32       1.098   7.770  -3.773  1.00 37.50           C
ATOM     95  CD1 ILE A  32       0.307   6.514  -4.145  1.00 37.50           C
ATOM     96  C   ILE A  32       5.052   7.139  -4.257  1.00 37.50           C
ATOM     97  O   ILE A  32       5.570   8.132  -3.739  1.00 37.50           O
ATOM     98  N   ARG A  33       5.692   6.412  -5.179  1.00 45.04           N
ATOM     99  CA  ARG A  33       7.102   6.656  -5.587  1.00 45.04           C
ATOM    100  CB  ARG A  33       7.773   5.272  -5.816  1.00 45.04           C
ATOM    101  CG  ARG A  33       7.910   4.393  -4.546  1.00 45.04           C
ATOM    102  CD  ARG A  33       8.900   3.239  -4.731  1.00 45.04           C
ATOM    103  NE  ARG A  33       9.022   2.481  -3.466  1.00 45.04           N
ATOM    104  CZ  ARG A  33      10.036   1.721  -3.096  1.00 45.04           C
ATOM    105  NH1 ARG A  33      11.110   1.533  -3.799  1.00 45.04           N
ATOM    106  NH2 ARG A  33       9.915   1.107  -1.975  1.00 45.04           N
ATOM    107  C   ARG A  33       7.203   7.557  -6.861  1.00 45.04           C
ATOM    108  O   ARG A  33       6.670   7.210  -7.919  1.00 45.04           O
ATOM    109  N   TYR A  34       7.900   8.702  -6.784  1.00 53.00           N
ATOM    110  CA  TYR A  34       8.098   9.602  -7.959  1.00 53.00           C
ATOM    111  CB  TYR A  34       8.533  10.992  -7.403  1.00 53.00           C
ATOM    112  CG  TYR A  34       8.604  12.152  -8.415  1.00 53.00           C
ATOM    113  CD1 TYR A  34       7.474  12.543  -9.143  1.00 53.00           C
ATOM    114  CD2 TYR A  34       9.798  12.861  -8.578  1.00 53.00           C
ATOM    115  CE1 TYR A  34       7.543  13.615 -10.029  1.00 53.00           C
ATOM    116  CE2 TYR A  34       9.862  13.937  -9.464  1.00 53.00           C
ATOM    117  CZ  TYR A  34       8.740  14.301 -10.200  1.00 53.00           C
ATOM    118  OH  TYR A  34       8.818  15.321 -11.108  1.00 53.00           O
ATOM    119  C   TYR A  34       9.120   9.041  -9.007  1.00 53.00           C
ATOM    120  O   TYR A  34      10.275   8.771  -8.661  1.00 53.00           O
ATOM    121  N   ASN A  35       8.724   8.916 -10.292  1.00 58.11           N
ATOM    122  CA  ASN A  35       9.705   8.881 -11.409  1.00 58.11           C
ATOM    123  CB  ASN A  35       9.390   7.861 -12.533  1.00 58.11           C
ATOM    124  CG  ASN A  35       8.535   8.106 -13.736  1.00 58.11           C
ATOM    125  OD1 ASN A  35       9.061   8.323 -14.816  1.00 58.11           O
ATOM    126  ND2 ASN A  35       7.256   7.882 -13.641  1.00 58.11           N
ATOM    127  C   ASN A  35      10.035  10.319 -11.923  1.00 58.11           C
ATOM    128  O   ASN A  35       9.174  10.921 -12.577  1.00 58.11           O
ATOM    129  N   PRO A  36      11.246  10.900 -11.705  1.00 58.30           N
ATOM    130  CA  PRO A  36      11.609  12.211 -12.302  1.00 58.30           C
ATOM    131  CD  PRO A  36      12.364  10.274 -10.966  1.00 58.30           C
ATOM    132  CB  PRO A  36      12.724  12.603 -11.319  1.00 58.30           C
ATOM    133  CG  PRO A  36      13.488  11.301 -11.073  1.00 58.30           C
ATOM    134  C   PRO A  36      11.997  12.205 -13.829  1.00 58.30           C
ATOM    135  O   PRO A  36      12.069  13.273 -14.428  1.00 58.30           O
ATOM    136  N   LEU A  37      12.182  11.032 -14.474  1.00 56.36           N
ATOM    137  CA  LEU A  37      12.131  10.883 -15.961  1.00 56.36           C
ATOM    138  CB  LEU A  37      12.454   9.397 -16.321  1.00 56.36           C
ATOM    139  CG  LEU A  37      13.922   8.921 -16.221  1.00 56.36           C
ATOM    140  CD1 LEU A  37      14.006   7.435 -16.606  1.00 56.36           C
ATOM    141  CD2 LEU A  37      14.839   9.719 -17.159  1.00 56.36           C
ATOM    142  C   LEU A  37      10.788  11.325 -16.640  1.00 56.36           C
ATOM    143  O   LEU A  37      10.811  12.148 -17.556  1.00 56.36           O
ATOM    144  N   GLN A  38       9.641  10.768 -16.220  1.00 52.28           N
ATOM    145  CA  GLN A  38       8.305  11.177 -16.732  1.00 52.28           C
ATOM    146  CB  GLN A  38       7.352   9.938 -16.737  1.00 52.28           C
ATOM    147  CG  GLN A  38       7.745   8.660 -17.540  1.00 52.28           C
ATOM    148  CD  GLN A  38       6.880   7.422 -17.243  1.00 52.28           C
ATOM    149  OE1 GLN A  38       5.949   7.414 -16.443  1.00 52.28           O
ATOM    150  NE2 GLN A  38       7.170   6.306 -17.857  1.00 52.28           N
ATOM    151  C   GLN A  38       7.589  12.361 -15.973  1.00 52.28           C
ATOM    152  O   GLN A  38       6.470  12.716 -16.347  1.00 52.28           O
ATOM    153  N   ASP A  39       8.119  12.898 -14.858  1.00 47.30           N
ATOM    154  CA  ASP A  39       7.298  13.595 -13.810  1.00 47.30           C
ATOM    155  CB  ASP A  39       7.143  15.108 -14.148  1.00 47.30           C
ATOM    156  CG  ASP A  39       6.123  15.481 -15.223  1.00 47.30           C
ATOM    157  OD1 ASP A  39       4.910  15.470 -15.054  1.00 47.30           O
ATOM    158  OD2 ASP A  39       6.704  15.837 -16.400  1.00 47.30           O
ATOM    159  C   ASP A  39       6.011  12.865 -13.238  1.00 47.30           C
ATOM    160  O   ASP A  39       5.142  13.500 -12.635  1.00 47.30           O
ATOM    161  N   GLU A  40       5.915  11.529 -13.375  1.00 43.81           N
ATOM    162  CA  GLU A  40       4.745  10.732 -12.931  1.00 43.81           C
ATOM    163  CB  GLU A  40       4.316   9.737 -14.047  1.00 43.81           C
ATOM    164  CG  GLU A  40       3.542  10.290 -15.267  1.00 43.81           C
ATOM    165  CD  GLU A  40       2.930   9.167 -16.113  1.00 43.81           C
ATOM    166  OE1 GLU A  40       2.443   8.136 -15.658  1.00 43.81           O
ATOM    167  OE2 GLU A  40       2.963   9.432 -17.440  1.00 43.81           O
ATOM    168  C   GLU A  40       5.038   9.940 -11.616  1.00 43.81           C
ATOM    169  O   GLU A  40       6.153   9.527 -11.291  1.00 43.81           O
ATOM    170  N   TRP A  41       3.957   9.653 -10.901  1.00 41.80           N
ATOM    171  CA  TRP A  41       3.985   8.960  -9.591  1.00 41.80           C
ATOM    172  CB  TRP A  41       3.049   9.862  -8.747  1.00 41.80           C
ATOM    173  CG  TRP A  41       3.590  11.224  -8.286  1.00 41.80           C
ATOM    174  CD2 TRP A  41       4.343  11.537  -7.166  1.00 41.80           C
ATOM    175  CD1 TRP A  41       3.267  12.460  -8.885  1.00 41.80           C
ATOM    176  NE1 TRP A  41       3.778  13.546  -8.150  1.00 41.80           N
ATOM    177  CE2 TRP A  41       4.420  12.951  -7.082  1.00 41.80           C
ATOM    178  CE3 TRP A  41       4.970  10.728  -6.183  1.00 41.80           C
ATOM    179  CZ2 TRP A  41       5.065  13.563  -5.988  1.00 41.80           C
ATOM    180  CZ3 TRP A  41       5.621  11.356  -5.120  1.00 41.80           C
ATOM    181  CH2 TRP A  41       5.635  12.752  -5.009  1.00 41.80           C
ATOM    182  C   TRP A  41       3.504   7.460  -9.684  1.00 41.80           C
ATOM    183  O   TRP A  41       2.652   7.130 -10.513  1.00 41.80           O
ATOM    184  N   VAL A  42       4.029   6.555  -8.832  1.00 41.88           N
ATOM    185  CA  VAL A  42       3.718   5.080  -8.882  1.00 41.88           C
ATOM    186  CB  VAL A  42       4.992   4.246  -9.292  1.00 41.88           C
ATOM    187  CG1 VAL A  42       4.746   2.715  -9.379  1.00 41.88           C
ATOM    188  CG2 VAL A  42       5.600   4.666 -10.649  1.00 41.88           C
ATOM    189  C   VAL A  42       3.127   4.600  -7.506  1.00 41.88           C
ATOM    190  O   VAL A  42       3.819   4.643  -6.488  1.00 41.88           O
ATOM    191  N   LEU A  43       1.873   4.102  -7.463  1.00 44.51           N
ATOM    192  CA  LEU A  43       1.255   3.521  -6.220  1.00 44.51           C
ATOM    193  CB  LEU A  43      -0.284   3.418  -6.509  1.00 44.51           C
ATOM    194  CG  LEU A  43      -1.323   2.859  -5.482  1.00 44.51           C
ATOM    195  CD1 LEU A  43      -1.057   1.470  -4.877  1.00 44.51           C
ATOM    196  CD2 LEU A  43      -1.606   3.804  -4.311  1.00 44.51           C
ATOM    197  C   LEU A  43       1.902   2.156  -5.812  1.00 44.51           C
ATOM    198  O   LEU A  43       1.763   1.172  -6.537  1.00 44.51           O
ATOM    199  N   VAL A  44       2.557   2.054  -4.648  1.00 47.17           N
ATOM    200  CA  VAL A  44       3.143   0.765  -4.164  1.00 47.17           C
ATOM    201  CB  VAL A  44       4.632   0.955  -3.713  1.00 47.17           C
ATOM    202  CG1 VAL A  44       5.291  -0.357  -3.227  1.00 47.17           C
ATOM    203  CG2 VAL A  44       5.547   1.496  -4.837  1.00 47.17           C
ATOM    204  C   VAL A  44       2.197   0.150  -3.077  1.00 47.17           C
ATOM    205  O   VAL A  44       2.184   0.574  -1.917  1.00 47.17           O
ATOM    206  N   SER A  45       1.418  -0.877  -3.462  1.00 52.48           N
ATOM    207  CA  SER A  45       0.739  -1.777  -2.490  1.00 52.48           C
ATOM    208  CB  SER A  45      -0.695  -2.080  -2.989  1.00 52.48           C
ATOM    209  OG  SER A  45      -1.556  -0.958  -2.831  1.00 52.48           O
ATOM    210  C   SER A  45       1.585  -3.067  -2.269  1.00 52.48           C
ATOM    211  O   SER A  45       1.312  -4.113  -2.864  1.00 52.48           O
ATOM    212  N   ALA A  46       2.580  -2.990  -1.367  1.00 57.03           N
ATOM    213  CA  ALA A  46       3.483  -4.135  -1.033  1.00 57.03           C
ATOM    214  CB  ALA A  46       4.391  -3.582   0.083  1.00 57.03           C
ATOM    215  C   ALA A  46       2.853  -5.518  -0.624  1.00 57.03           C
ATOM    216  O   ALA A  46       3.450  -6.573  -0.854  1.00 57.03           O
ATOM    217  N   HIS A  47       1.651  -5.503  -0.033  1.00 59.99           N
ATOM    218  CA  HIS A  47       0.854  -6.722   0.257  1.00 59.99           C
ATOM    219  ND1 HIS A  47       0.387  -4.996   3.560  1.00 59.99           N
ATOM    220  CG  HIS A  47       0.589  -6.157   2.833  1.00 59.99           C
ATOM    221  CB  HIS A  47      -0.051  -6.377   1.473  1.00 59.99           C
ATOM    222  NE2 HIS A  47       1.720  -6.532   4.776  1.00 59.99           N
ATOM    223  CD2 HIS A  47       1.373  -7.071   3.552  1.00 59.99           C
ATOM    224  CE1 HIS A  47       1.119  -5.308   4.671  1.00 59.99           C
ATOM    225  C   HIS A  47      -0.045  -7.298  -0.898  1.00 59.99           C
ATOM    226  O   HIS A  47      -0.470  -8.444  -0.745  1.00 59.99           O
ATOM    227  N   ARG A  48      -0.433  -6.581  -1.985  1.00 66.00           N
ATOM    228  CA  ARG A  48      -1.537  -7.063  -2.891  1.00 66.00           C
ATOM    229  CB  ARG A  48      -2.233  -5.905  -3.666  1.00 66.00           C
ATOM    230  CG  ARG A  48      -1.765  -5.600  -5.101  1.00 66.00           C
ATOM    231  CD  ARG A  48      -2.673  -4.665  -5.918  1.00 66.00           C
ATOM    232  NE  ARG A  48      -4.020  -5.229  -6.210  1.00 66.00           N
ATOM    233  CZ  ARG A  48      -4.626  -5.240  -7.396  1.00 66.00           C
ATOM    234  NH1 ARG A  48      -4.119  -4.787  -8.503  1.00 66.00           N
ATOM    235  NH2 ARG A  48      -5.803  -5.748  -7.453  1.00 66.00           N
ATOM    236  C   ARG A  48      -1.340  -8.388  -3.708  1.00 66.00           C
ATOM    237  O   ARG A  48      -2.333  -9.025  -4.065  1.00 66.00           O
ATOM    238  N   MET A  49      -0.101  -8.862  -3.920  1.00 69.18           N
ATOM    239  CA  MET A  49       0.172 -10.297  -4.251  1.00 69.18           C
ATOM    240  CB  MET A  49       1.693 -10.421  -4.544  1.00 69.18           C
ATOM    241  CG  MET A  49       2.685 -10.285  -3.358  1.00 69.18           C
ATOM    242  SD  MET A  49       2.508 -11.603  -2.129  1.00 69.18           S
ATOM    243  CE  MET A  49       3.052 -13.049  -3.058  1.00 69.18           C
ATOM    244  C   MET A  49      -0.402 -11.429  -3.301  1.00 69.18           C
ATOM    245  O   MET A  49      -0.494 -12.584  -3.718  1.00 69.18           O
ATOM    246  N   LYS A  50      -0.847 -11.114  -2.069  1.00 73.32           N
ATOM    247  CA  LYS A  50      -1.690 -12.022  -1.225  1.00 73.32           C
ATOM    248  CB  LYS A  50      -1.833 -11.365   0.178  1.00 73.32           C
ATOM    249  CG  LYS A  50      -0.551 -11.197   1.036  1.00 73.32           C
ATOM    250  CD  LYS A  50      -0.794 -10.358   2.308  1.00 73.32           C
ATOM    251  CE  LYS A  50      -1.579 -11.089   3.410  1.00 73.32           C
ATOM    252  NZ  LYS A  50      -1.953 -10.136   4.472  1.00 73.32           N
ATOM    253  C   LYS A  50      -3.132 -12.395  -1.751  1.00 73.32           C
ATOM    254  O   LYS A  50      -3.734 -13.346  -1.243  1.00 73.32           O
ATOM    255  N   ARG A  51      -3.708 -11.670  -2.730  1.00 78.54           N
ATOM    256  CA  ARG A  51      -4.962 -12.074  -3.437  1.00 78.54           C
ATOM    257  CB  ARG A  51      -5.171 -11.060  -4.598  1.00 78.54           C
ATOM    258  CG  ARG A  51      -5.657  -9.642  -4.219  1.00 78.54           C
ATOM    259  CD  ARG A  51      -5.615  -8.539  -5.307  1.00 78.54           C
ATOM    260  NE  ARG A  51      -5.490  -8.967  -6.735  1.00 78.54           N
ATOM    261  CZ  ARG A  51      -4.338  -9.048  -7.405  1.00 78.54           C
ATOM    262  NH1 ARG A  51      -3.162  -8.861  -6.886  1.00 78.54           N
ATOM    263  NH2 ARG A  51      -4.392  -9.335  -8.653  1.00 78.54           N
ATOM    264  C   ARG A  51      -4.940 -13.523  -4.062  1.00 78.54           C
ATOM    265  O   ARG A  51      -3.936 -13.846  -4.696  1.00 78.54           O
ATOM    266  N   PRO A  52      -5.995 -14.390  -4.012  1.00 75.85           N
ATOM    267  CA  PRO A  52      -5.978 -15.723  -4.702  1.00 75.85           C
ATOM    268  CD  PRO A  52      -7.162 -14.197  -3.131  1.00 75.85           C
ATOM    269  CB  PRO A  52      -7.416 -16.213  -4.448  1.00 75.85           C
ATOM    270  CG  PRO A  52      -7.824 -15.576  -3.121  1.00 75.85           C
ATOM    271  C   PRO A  52      -5.577 -15.856  -6.214  1.00 75.85           C
ATOM    272  O   PRO A  52      -5.027 -16.885  -6.607  1.00 75.85           O
ATOM    273  N   TRP A  53      -5.886 -14.844  -7.046  1.00 69.65           N
ATOM    274  CA  TRP A  53      -5.683 -14.868  -8.523  1.00 69.65           C
ATOM    275  CB  TRP A  53      -4.181 -14.797  -8.932  1.00 69.65           C
ATOM    276  CG  TRP A  53      -3.970 -14.538 -10.433  1.00 69.65           C
ATOM    277  CD2 TRP A  53      -4.244 -13.379 -11.131  1.00 69.65           C
ATOM    278  CD1 TRP A  53      -3.714 -15.518 -11.417  1.00 69.65           C
ATOM    279  NE1 TRP A  53      -3.823 -14.992 -12.723  1.00 69.65           N
ATOM    280  CE2 TRP A  53      -4.168 -13.671 -12.515  1.00 69.65           C
ATOM    281  CE3 TRP A  53      -4.665 -12.099 -10.689  1.00 69.65           C
ATOM    282  CZ2 TRP A  53      -4.528 -12.692 -13.463  1.00 69.65           C
ATOM    283  CZ3 TRP A  53      -4.984 -11.136 -11.647  1.00 69.65           C
ATOM    284  CH2 TRP A  53      -4.914 -11.430 -13.010  1.00 69.65           C
ATOM    285  C   TRP A  53      -6.522 -15.952  -9.285  1.00 69.65           C
ATOM    286  O   TRP A  53      -6.053 -17.061  -9.552  1.00 69.65           O
ATOM    287  N   GLN A  54      -7.743 -15.587  -9.698  1.00 59.49           N
ATOM    288  CA  GLN A  54      -8.584 -16.444 -10.594  1.00 59.49           C
ATOM    289  CB  GLN A  54     -10.003 -16.523  -9.955  1.00 59.49           C
ATOM    290  CG  GLN A  54     -10.145 -16.979  -8.469  1.00 59.49           C
ATOM    291  CD  GLN A  54     -11.318 -16.332  -7.732  1.00 59.49           C
ATOM    292  OE1 GLN A  54     -12.470 -16.723  -7.865  1.00 59.49           O
ATOM    293  NE2 GLN A  54     -11.084 -15.295  -6.966  1.00 59.49           N
ATOM    294  C   GLN A  54      -8.651 -15.964 -12.101  1.00 59.49           C
ATOM    295  O   GLN A  54      -9.572 -16.359 -12.821  1.00 59.49           O
ATOM    296  N   GLY A  55      -7.700 -15.138 -12.595  1.00 49.17           N
ATOM    297  CA  GLY A  55      -7.669 -14.686 -14.018  1.00 49.17           C
ATOM    298  C   GLY A  55      -6.912 -15.621 -14.992  1.00 49.17           C
ATOM    299  O   GLY A  55      -6.907 -16.842 -14.811  1.00 49.17           O
ATOM    300  N   GLN A  56      -6.299 -15.082 -16.067  1.00 45.51           N
ATOM    301  CA  GLN A  56      -5.596 -15.946 -17.067  1.00 45.51           C
ATOM    302  CB  GLN A  56      -5.497 -15.334 -18.495  1.00 45.51           C
ATOM    303  CG  GLN A  56      -4.604 -14.082 -18.693  1.00 45.51           C
ATOM    304  CD  GLN A  56      -4.284 -13.613 -20.123  1.00 45.51           C
ATOM    305  OE1 GLN A  56      -3.177 -13.184 -20.428  1.00 45.51           O
ATOM    306  NE2 GLN A  56      -5.199 -13.639 -21.052  1.00 45.51           N
ATOM    307  C   GLN A  56      -4.218 -16.515 -16.584  1.00 45.51           C
ATOM    308  O   GLN A  56      -3.365 -15.813 -16.031  1.00 45.51           O
ATOM    309  N   VAL A  57      -4.013 -17.798 -16.891  1.00 45.15           N
ATOM    310  CA  VAL A  57      -2.689 -18.474 -16.813  1.00 45.15           C
ATOM    311  CB  VAL A  57      -2.886 -20.002 -16.499  1.00 45.15           C
ATOM    312  CG1 VAL A  57      -3.451 -20.263 -15.082  1.00 45.15           C
ATOM    313  CG2 VAL A  57      -3.722 -20.821 -17.514  1.00 45.15           C
ATOM    314  C   VAL A  57      -1.863 -18.212 -18.123  1.00 45.15           C
ATOM    315  O   VAL A  57      -2.349 -18.439 -19.237  1.00 45.15           O
ATOM    316  N   GLU A  58      -0.618 -17.727 -17.999  1.00 48.27           N
ATOM    317  CA  GLU A  58       0.269 -17.465 -19.163  1.00 48.27           C
ATOM    318  CB  GLU A  58       1.359 -16.408 -18.817  1.00 48.27           C
ATOM    319  CG  GLU A  58       0.877 -14.966 -18.517  1.00 48.27           C
ATOM    320  CD  GLU A  58      -0.085 -14.359 -19.542  1.00 48.27           C
ATOM    321  OE1 GLU A  58       0.088 -14.368 -20.757  1.00 48.27           O
ATOM    322  OE2 GLU A  58      -1.178 -13.829 -18.947  1.00 48.27           O
ATOM    323  C   GLU A  58       0.944 -18.765 -19.721  1.00 48.27           C
ATOM    324  O   GLU A  58       1.646 -19.436 -18.953  1.00 48.27           O
ATOM    325  N   PRO A  59       0.832 -19.126 -21.035  1.00 48.78           N
ATOM    326  CA  PRO A  59       1.647 -20.217 -21.633  1.00 48.78           C
ATOM    327  CD  PRO A  59      -0.164 -18.560 -21.968  1.00 48.78           C
ATOM    328  CB  PRO A  59       1.096 -20.289 -23.075  1.00 48.78           C
ATOM    329  CG  PRO A  59      -0.295 -19.657 -23.021  1.00 48.78           C
ATOM    330  C   PRO A  59       3.191 -19.976 -21.598  1.00 48.78           C
ATOM    331  O   PRO A  59       3.702 -19.018 -22.188  1.00 48.78           O
ATOM    332  N   GLN A  60       3.940 -20.867 -20.937  1.00 46.46           N
ATOM    333  CA  GLN A  60       5.429 -20.836 -20.962  1.00 46.46           C
ATOM    334  CB  GLN A  60       6.003 -21.836 -19.918  1.00 46.46           C
ATOM    335  CG  GLN A  60       5.679 -21.550 -18.426  1.00 46.46           C
ATOM    336  CD  GLN A  60       4.312 -22.023 -17.916  1.00 46.46           C
ATOM    337  OE1 GLN A  60       3.621 -22.859 -18.487  1.00 46.46           O
ATOM    338  NE2 GLN A  60       3.877 -21.498 -16.809  1.00 46.46           N
ATOM    339  C   GLN A  60       5.998 -21.147 -22.386  1.00 46.46           C
ATOM    340  O   GLN A  60       5.467 -21.992 -23.117  1.00 46.46           O
ATOM    341  N   LEU A  61       7.085 -20.466 -22.789  1.00 43.09           N
ATOM    342  CA  LEU A  61       7.703 -20.691 -24.128  1.00 43.09           C
ATOM    343  CB  LEU A  61       8.706 -19.533 -24.403  1.00 43.09           C
ATOM    344  CG  LEU A  61       9.169 -19.249 -25.862  1.00 43.09           C
ATOM    345  CD1 LEU A  61      10.118 -20.310 -26.442  1.00 43.09           C
ATOM    346  CD2 LEU A  61       7.999 -19.007 -26.831  1.00 43.09           C
ATOM    347  C   LEU A  61       8.332 -22.120 -24.245  1.00 43.09           C
ATOM    348  O   LEU A  61       9.141 -22.530 -23.404  1.00 43.09           O
ATOM    349  N   LEU A  62       7.926 -22.877 -25.278  1.00 37.28           N
ATOM    350  CA  LEU A  62       8.372 -24.282 -25.484  1.00 37.28           C
ATOM    351  CB  LEU A  62       7.742 -24.850 -26.789  1.00 37.28           C
ATOM    352  CG  LEU A  62       6.202 -24.990 -26.885  1.00 37.28           C
ATOM    353  CD1 LEU A  62       5.840 -25.543 -28.273  1.00 37.28           C
ATOM    354  CD2 LEU A  62       5.619 -25.913 -25.803  1.00 37.28           C
ATOM    355  C   LEU A  62       9.919 -24.458 -25.581  1.00 37.28           C
ATOM    356  O   LEU A  62      10.596 -23.754 -26.335  1.00 37.28           O
ATOM    357  N   LYS A  63      10.458 -25.444 -24.848  1.00 34.15           N
ATOM    358  CA  LYS A  63      11.914 -25.734 -24.869  1.00 34.15           C
ATOM    359  CB  LYS A  63      12.249 -26.771 -23.752  1.00 34.15           C
ATOM    360  CG  LYS A  63      11.593 -28.174 -23.813  1.00 34.15           C
ATOM    361  CD  LYS A  63      12.265 -29.193 -22.869  1.00 34.15           C
ATOM    362  CE  LYS A  63      11.680 -30.614 -22.961  1.00 34.15           C
ATOM    363  NZ  LYS A  63      12.024 -31.279 -24.236  1.00 34.15           N
ATOM    364  C   LYS A  63      12.553 -26.061 -26.273  1.00 34.15           C
ATOM    365  O   LYS A  63      13.507 -25.410 -26.711  1.00 34.15           O
ATOM    366  N   THR A  64      12.029 -27.062 -26.992  1.00 32.28           N
ATOM    367  CA  THR A  64      12.640 -27.546 -28.261  1.00 32.28           C
ATOM    368  CB  THR A  64      12.386 -29.081 -28.372  1.00 32.28           C
ATOM    369  OG1 THR A  64      12.833 -29.750 -27.195  1.00 32.28           O
ATOM    370  CG2 THR A  64      13.136 -29.747 -29.533  1.00 32.28           C
ATOM    371  C   THR A  64      12.161 -26.712 -29.497  1.00 32.28           C
ATOM    372  O   THR A  64      11.141 -27.009 -30.125  1.00 32.28           O
ATOM    373  N   VAL A  65      12.948 -25.688 -29.857  1.00 32.27           N
ATOM    374  CA  VAL A  65      12.839 -24.980 -31.169  1.00 32.27           C
ATOM    375  CB  VAL A  65      12.610 -23.437 -30.982  1.00 32.27           C
ATOM    376  CG1 VAL A  65      12.495 -22.646 -32.307  1.00 32.27           C
ATOM    377  CG2 VAL A  65      11.384 -23.058 -30.118  1.00 32.27           C
ATOM    378  C   VAL A  65      14.150 -25.321 -31.990  1.00 32.27           C
ATOM    379  O   VAL A  65      15.247 -25.214 -31.424  1.00 32.27           O
ATOM    380  N   PRO A  66      14.127 -25.720 -33.298  1.00 34.37           N
ATOM    381  CA  PRO A  66      15.377 -25.990 -34.073  1.00 34.37           C
ATOM    382  CD  PRO A  66      12.888 -25.909 -34.077  1.00 34.37           C
ATOM    383  CB  PRO A  66      14.795 -26.594 -35.372  1.00 34.37           C
ATOM    384  CG  PRO A  66      13.397 -25.991 -35.513  1.00 34.37           C
ATOM    385  C   PRO A  66      16.313 -24.756 -34.326  1.00 34.37           C
ATOM    386  O   PRO A  66      15.893 -23.596 -34.250  1.00 34.37           O
ATOM    387  N   ARG A  67      17.585 -25.012 -34.693  1.00 36.65           N
ATOM    388  CA  ARG A  67      18.506 -23.933 -35.174  1.00 36.65           C
ATOM    389  CB  ARG A  67      19.953 -24.484 -35.301  1.00 36.65           C
ATOM    390  CG  ARG A  67      21.033 -23.393 -35.548  1.00 36.65           C
ATOM    391  CD  ARG A  67      22.435 -23.913 -35.891  1.00 36.65           C
ATOM    392  NE  ARG A  67      23.059 -24.546 -34.702  1.00 36.65           N
ATOM    393  CZ  ARG A  67      24.192 -25.230 -34.700  1.00 36.65           C
ATOM    394  NH1 ARG A  67      24.927 -25.434 -35.753  1.00 36.65           N
ATOM    395  NH2 ARG A  67      24.582 -25.723 -33.579  1.00 36.65           N
ATOM    396  C   ARG A  67      18.022 -23.157 -36.446  1.00 36.65           C
ATOM    397  O   ARG A  67      17.982 -21.926 -36.443  1.00 36.65           O
ATOM    398  N   HIS A  68      17.648 -23.871 -37.511  1.00 38.36           N
ATOM    399  CA  HIS A  68      16.897 -23.282 -38.643  1.00 38.36           C
ATOM    400  ND1 HIS A  68      16.333 -23.607 -42.114  1.00 38.36           N
ATOM    401  CG  HIS A  68      17.147 -22.979 -41.185  1.00 38.36           C
ATOM    402  CB  HIS A  68      17.676 -23.655 -39.928  1.00 38.36           C
ATOM    403  NE2 HIS A  68      16.784 -21.371 -42.757  1.00 38.36           N
ATOM    404  CD2 HIS A  68      17.413 -21.656 -41.565  1.00 38.36           C
ATOM    405  CE1 HIS A  68      16.182 -22.573 -43.004  1.00 38.36           C
ATOM    406  C   HIS A  68      15.421 -23.795 -38.600  1.00 38.36           C
ATOM    407  O   HIS A  68      15.159 -24.999 -38.701  1.00 38.36           O
ATOM    408  N   ASP A  69      14.456 -22.874 -38.468  1.00 39.32           N
ATOM    409  CA  ASP A  69      13.033 -23.176 -38.767  1.00 39.32           C
ATOM    410  CB  ASP A  69      12.162 -22.363 -37.773  1.00 39.32           C
ATOM    411  CG  ASP A  69      10.660 -22.658 -37.836  1.00 39.32           C
ATOM    412  OD1 ASP A  69      10.042 -22.913 -38.865  1.00 39.32           O
ATOM    413  OD2 ASP A  69      10.072 -22.602 -36.614  1.00 39.32           O
ATOM    414  C   ASP A  69      12.753 -22.871 -40.290  1.00 39.32           C
ATOM    415  O   ASP A  69      12.739 -21.685 -40.641  1.00 39.32           O
ATOM    416  N   PRO A  70      12.506 -23.852 -41.211  1.00 41.47           N
ATOM    417  CA  PRO A  70      12.279 -23.553 -42.662  1.00 41.47           C
ATOM    418  CD  PRO A  70      12.443 -25.293 -40.888  1.00 41.47           C
ATOM    419  CB  PRO A  70      12.295 -24.970 -43.275  1.00 41.47           C
ATOM    420  CG  PRO A  70      11.841 -25.905 -42.152  1.00 41.47           C
ATOM    421  C   PRO A  70      11.030 -22.694 -43.072  1.00 41.47           C
ATOM    422  O   PRO A  70      11.042 -22.057 -44.125  1.00 41.47           O
ATOM    423  N   LEU A  71       9.983 -22.658 -42.236  1.00 44.34           N
ATOM    424  CA  LEU A  71       8.828 -21.730 -42.388  1.00 44.34           C
ATOM    425  CB  LEU A  71       7.642 -22.279 -41.531  1.00 44.34           C
ATOM    426  CG  LEU A  71       6.914 -23.585 -41.952  1.00 44.34           C
ATOM    427  CD1 LEU A  71       7.739 -24.861 -41.708  1.00 44.34           C
ATOM    428  CD2 LEU A  71       5.603 -23.709 -41.155  1.00 44.34           C
ATOM    429  C   LEU A  71       9.073 -20.232 -41.972  1.00 44.34           C
ATOM    430  O   LEU A  71       8.283 -19.377 -42.378  1.00 44.34           O
ATOM    431  N   ASN A  72      10.057 -19.912 -41.108  1.00 48.74           N
ATOM    432  CA  ASN A  72      10.143 -18.598 -40.416  1.00 48.74           C
ATOM    433  CB  ASN A  72      11.093 -18.815 -39.202  1.00 48.74           C
ATOM    434  CG  ASN A  72      11.119 -17.674 -38.181  1.00 48.74           C
ATOM    435  OD1 ASN A  72      11.253 -16.504 -38.515  1.00 48.74           O
ATOM    436  ND2 ASN A  72      10.992 -17.950 -36.908  1.00 48.74           N
ATOM    437  C   ASN A  72      10.572 -17.401 -41.354  1.00 48.74           C
ATOM    438  O   ASN A  72      11.705 -17.431 -41.845  1.00 48.74           O
ATOM    439  N   PRO A  73       9.779 -16.304 -41.556  1.00 53.33           N
ATOM    440  CA  PRO A  73      10.236 -15.098 -42.321  1.00 53.33           C
ATOM    441  CD  PRO A  73       8.341 -16.267 -41.219  1.00 53.33           C
ATOM    442  CB  PRO A  73       8.991 -14.189 -42.210  1.00 53.33           C
ATOM    443  CG  PRO A  73       7.806 -15.146 -42.100  1.00 53.33           C
ATOM    444  C   PRO A  73      11.545 -14.315 -41.943  1.00 53.33           C
ATOM    445  O   PRO A  73      11.948 -13.424 -42.694  1.00 53.33           O
ATOM    446  N   LEU A  74      12.178 -14.602 -40.796  1.00 54.13           N
ATOM    447  CA  LEU A  74      13.444 -13.949 -40.332  1.00 54.13           C
ATOM    448  CB  LEU A  74      13.159 -13.408 -38.894  1.00 54.13           C
ATOM    449  CG  LEU A  74      12.614 -11.959 -38.770  1.00 54.13           C
ATOM    450  CD1 LEU A  74      11.272 -11.709 -39.474  1.00 54.13           C
ATOM    451  CD2 LEU A  74      12.462 -11.613 -37.285  1.00 54.13           C
ATOM    452  C   LEU A  74      14.759 -14.822 -40.377  1.00 54.13           C
ATOM    453  O   LEU A  74      15.846 -14.253 -40.229  1.00 54.13           O
ATOM    454  N   CYS A  75      14.702 -16.158 -40.554  1.00 50.88           N
ATOM    455  CA  CYS A  75      15.903 -17.045 -40.529  1.00 50.88           C
ATOM    456  CB  CYS A  75      15.371 -18.431 -40.073  1.00 50.88           C
ATOM    457  SG  CYS A  75      14.619 -19.385 -41.435  1.00 50.88           S
ATOM    458  C   CYS A  75      16.777 -17.054 -41.856  1.00 50.88           C
ATOM    459  O   CYS A  75      16.268 -16.667 -42.917  1.00 50.88           O
ATOM    460  N   PRO A  76      18.090 -17.451 -41.873  1.00 45.36           N
ATOM    461  CA  PRO A  76      18.984 -17.275 -43.062  1.00 45.36           C
ATOM    462  CD  PRO A  76      18.808 -17.984 -40.700  1.00 45.36           C
ATOM    463  CB  PRO A  76      20.366 -17.618 -42.466  1.00 45.36           C
ATOM    464  CG  PRO A  76      20.039 -18.608 -41.353  1.00 45.36           C
ATOM    465  C   PRO A  76      18.665 -18.161 -44.308  1.00 45.36           C
ATOM    466  O   PRO A  76      18.350 -19.347 -44.189  1.00 45.36           O
ATOM    467  N   GLY A  77      18.740 -17.581 -45.514  1.00 42.44           N
ATOM    468  CA  GLY A  77      18.259 -18.266 -46.755  1.00 42.44           C
ATOM    469  C   GLY A  77      16.735 -18.474 -46.989  1.00 42.44           C
ATOM    470  O   GLY A  77      16.366 -19.007 -48.036  1.00 42.44           O
ATOM    471  N   ALA A  78      15.865 -18.087 -46.046  1.00 42.17           N
ATOM    472  CA  ALA A  78      14.398 -18.246 -46.170  1.00 42.17           C
ATOM    473  CB  ALA A  78      13.894 -18.389 -44.720  1.00 42.17           C
ATOM    474  C   ALA A  78      13.686 -17.083 -46.936  1.00 42.17           C
ATOM    475  O   ALA A  78      14.212 -15.978 -47.106  1.00 42.17           O
ATOM    476  N   ILE A  79      12.454 -17.351 -47.386  1.00 46.47           N
ATOM    477  CA  ILE A  79      11.582 -16.317 -48.019  1.00 46.47           C
ATOM    478  CB  ILE A  79      10.638 -16.950 -49.111  1.00 46.47           C
ATOM    479  CG2 ILE A  79       9.870 -15.871 -49.919  1.00 46.47           C
ATOM    480  CG1 ILE A  79      11.287 -17.954 -50.116  1.00 46.47           C
ATOM    481  CD1 ILE A  79      12.501 -17.437 -50.908  1.00 46.47           C
ATOM    482  C   ILE A  79      10.793 -15.558 -46.896  1.00 46.47           C
ATOM    483  O   ILE A  79      10.198 -16.170 -45.999  1.00 46.47           O
ATOM    484  N   ARG A  80      10.756 -14.220 -46.962  1.00 52.71           N
ATOM    485  CA  ARG A  80       9.909 -13.390 -46.058  1.00 52.71           C
ATOM    486  CB  ARG A  80      10.419 -11.918 -46.176  1.00 52.71           C
ATOM    487  CG  ARG A  80      11.912 -11.610 -45.866  1.00 52.71           C
ATOM    488  CD  ARG A  80      12.198 -10.097 -45.887  1.00 52.71           C
ATOM    489  NE  ARG A  80      13.614  -9.821 -46.210  1.00 52.71           N
ATOM    490  CZ  ARG A  80      14.089  -8.683 -46.694  1.00 52.71           C
ATOM    491  NH1 ARG A  80      13.367  -7.630 -46.963  1.00 52.71           N
ATOM    492  NH2 ARG A  80      15.349  -8.631 -46.922  1.00 52.71           N
ATOM    493  C   ARG A  80       8.353 -13.544 -46.339  1.00 52.71           C
ATOM    494  O   ARG A  80       7.916 -14.384 -47.129  1.00 52.71           O
ATOM    495  N   ALA A  81       7.482 -12.711 -45.733  1.00 53.51           N
ATOM    496  CA  ALA A  81       6.060 -12.577 -46.194  1.00 53.51           C
ATOM    497  CB  ALA A  81       5.335 -11.802 -45.083  1.00 53.51           C
ATOM    498  C   ALA A  81       5.801 -11.953 -47.622  1.00 53.51           C
ATOM    499  O   ALA A  81       4.764 -12.213 -48.234  1.00 53.51           O
ATOM    500  N   ASN A  82       6.744 -11.154 -48.148  1.00 54.19           N
ATOM    501  CA  ASN A  82       6.854 -10.866 -49.607  1.00 54.19           C
ATOM    502  CB  ASN A  82       7.487  -9.438 -49.633  1.00 54.19           C
ATOM    503  CG  ASN A  82       7.491  -8.695 -50.970  1.00 54.19           C
ATOM    504  OD1 ASN A  82       6.893  -9.087 -51.964  1.00 54.19           O
ATOM    505  ND2 ASN A  82       8.171  -7.584 -51.041  1.00 54.19           N
ATOM    506  C   ASN A  82       7.710 -11.970 -50.350  1.00 54.19           C
ATOM    507  O   ASN A  82       8.273 -12.870 -49.722  1.00 54.19           O
ATOM    508  N   GLY A  83       7.920 -11.860 -51.675  1.00 51.29           N
ATOM    509  CA  GLY A  83       8.990 -12.653 -52.371  1.00 51.29           C
ATOM    510  C   GLY A  83      10.487 -12.264 -52.169  1.00 51.29           C
ATOM    511  O   GLY A  83      11.320 -12.625 -53.000  1.00 51.29           O
ATOM    512  N   GLU A  84      10.839 -11.566 -51.077  1.00 47.71           N
ATOM    513  CA  GLU A  84      12.247 -11.232 -50.734  1.00 47.71           C
ATOM    514  CB  GLU A  84      12.268  -9.962 -49.832  1.00 47.71           C
ATOM    515  CG  GLU A  84      11.981  -8.606 -50.528  1.00 47.71           C
ATOM    516  CD  GLU A  84      13.045  -8.159 -51.532  1.00 47.71           C
ATOM    517  OE1 GLU A  84      14.181  -7.818 -51.223  1.00 47.71           O
ATOM    518  OE2 GLU A  84      12.592  -8.183 -52.813  1.00 47.71           O
ATOM    519  C   GLU A  84      12.990 -12.412 -50.032  1.00 47.71           C
ATOM    520  O   GLU A  84      12.487 -13.020 -49.082  1.00 47.71           O
ATOM    521  N   VAL A  85      14.215 -12.692 -50.491  1.00 46.49           N
ATOM    522  CA  VAL A  85      15.122 -13.685 -49.847  1.00 46.49           C
ATOM    523  CB  VAL A  85      16.069 -14.381 -50.897  1.00 46.49           C
ATOM    524  CG1 VAL A  85      15.321 -15.123 -52.028  1.00 46.49           C
ATOM    525  CG2 VAL A  85      17.140 -13.483 -51.564  1.00 46.49           C
ATOM    526  C   VAL A  85      15.919 -13.028 -48.666  1.00 46.49           C
ATOM    527  O   VAL A  85      16.558 -11.981 -48.829  1.00 46.49           O
ATOM    528  N   ASN A  86      15.966 -13.684 -47.497  1.00 47.21           N
ATOM    529  CA  ASN A  86      17.019 -13.403 -46.483  1.00 47.21           C
ATOM    530  CB  ASN A  86      16.647 -14.035 -45.114  1.00 47.21           C
ATOM    531  CG  ASN A  86      15.440 -13.424 -44.401  1.00 47.21           C
ATOM    532  OD1 ASN A  86      15.315 -12.218 -44.236  1.00 47.21           O
ATOM    533  ND2 ASN A  86      14.543 -14.233 -43.913  1.00 47.21           N
ATOM    534  C   ASN A  86      18.414 -13.960 -46.969  1.00 47.21           C
ATOM    535  O   ASN A  86      18.462 -15.119 -47.400  1.00 47.21           O
ATOM    536  N   PRO A  87      19.573 -13.240 -46.910  1.00 50.97           N
ATOM    537  CA  PRO A  87      20.900 -13.847 -47.215  1.00 50.97           C
ATOM    538  CD  PRO A  87      19.646 -11.854 -46.417  1.00 50.97           C
ATOM    539  CB  PRO A  87      21.815 -12.604 -47.169  1.00 50.97           C
ATOM    540  CG  PRO A  87      21.141 -11.635 -46.194  1.00 50.97           C
ATOM    541  C   PRO A  87      21.323 -14.991 -46.231  1.00 50.97           C
ATOM    542  O   PRO A  87      20.741 -15.159 -45.152  1.00 50.97           O
ATOM    543  N   GLN A  88      22.370 -15.764 -46.567  1.00 52.60           N
ATOM    544  CA  GLN A  88      22.988 -16.706 -45.586  1.00 52.60           C
ATOM    545  CB  GLN A  88      23.698 -17.848 -46.356  1.00 52.60           C
ATOM    546  CG  GLN A  88      24.117 -19.035 -45.445  1.00 52.60           C
ATOM    547  CD  GLN A  88      24.919 -20.154 -46.116  1.00 52.60           C
ATOM    548  OE1 GLN A  88      25.133 -20.218 -47.320  1.00 52.60           O
ATOM    549  NE2 GLN A  88      25.398 -21.090 -45.340  1.00 52.60           N
ATOM    550  C   GLN A  88      23.886 -15.942 -44.545  1.00 52.60           C
ATOM    551  O   GLN A  88      25.118 -15.908 -44.630  1.00 52.60           O
ATOM    552  N   TYR A  89      23.231 -15.308 -43.564  1.00 54.49           N
ATOM    553  CA  TYR A  89      23.893 -14.430 -42.570  1.00 54.49           C
ATOM    554  CB  TYR A  89      22.914 -13.263 -42.233  1.00 54.49           C
ATOM    555  CG  TYR A  89      21.671 -13.561 -41.362  1.00 54.49           C
ATOM    556  CD1 TYR A  89      20.431 -13.890 -41.924  1.00 54.49           C
ATOM    557  CD2 TYR A  89      21.771 -13.414 -39.977  1.00 54.49           C
ATOM    558  CE1 TYR A  89      19.327 -14.129 -41.102  1.00 54.49           C
ATOM    559  CE2 TYR A  89      20.668 -13.639 -39.159  1.00 54.49           C
ATOM    560  CZ  TYR A  89      19.458 -14.024 -39.718  1.00 54.49           C
ATOM    561  OH  TYR A  89      18.425 -14.345 -38.881  1.00 54.49           O
ATOM    562  C   TYR A  89      24.423 -15.241 -41.341  1.00 54.49           C
ATOM    563  O   TYR A  89      23.651 -15.924 -40.666  1.00 54.49           O
ATOM    564  N   ASP A  90      25.731 -15.172 -41.043  1.00 53.31           N
ATOM    565  CA  ASP A  90      26.305 -15.831 -39.826  1.00 53.31           C
ATOM    566  CB  ASP A  90      27.751 -16.276 -40.170  1.00 53.31           C
ATOM    567  CG  ASP A  90      28.339 -17.306 -39.201  1.00 53.31           C
ATOM    568  OD1 ASP A  90      27.746 -18.308 -38.820  1.00 53.31           O
ATOM    569  OD2 ASP A  90      29.602 -16.992 -38.816  1.00 53.31           O
ATOM    570  C   ASP A  90      26.204 -15.028 -38.474  1.00 53.31           C
ATOM    571  O   ASP A  90      26.191 -15.655 -37.415  1.00 53.31           O
ATOM    572  N   SER A  91      26.162 -13.684 -38.496  1.00 50.18           N
ATOM    573  CA  SER A  91      26.093 -12.840 -37.266  1.00 50.18           C
ATOM    574  CB  SER A  91      27.346 -11.910 -37.314  1.00 50.18           C
ATOM    575  OG  SER A  91      28.574 -12.643 -37.272  1.00 50.18           O
ATOM    576  C   SER A  91      24.688 -12.142 -37.159  1.00 50.18           C
ATOM    577  O   SER A  91      23.652 -12.791 -37.307  1.00 50.18           O
ATOM    578  N   THR A  92      24.624 -10.826 -36.927  1.00 51.45           N
ATOM    579  CA  THR A  92      23.372 -10.019 -37.038  1.00 51.45           C
ATOM    580  CB  THR A  92      23.590  -8.736 -36.170  1.00 51.45           C
ATOM    581  OG1 THR A  92      22.381  -8.002 -36.058  1.00 51.45           O
ATOM    582  CG2 THR A  92      24.650  -7.737 -36.670  1.00 51.45           C
ATOM    583  C   THR A  92      22.951  -9.717 -38.523  1.00 51.45           C
ATOM    584  O   THR A  92      23.803  -9.515 -39.396  1.00 51.45           O
ATOM    585  N   PHE A  93      21.640  -9.654 -38.806  1.00 52.42           N
ATOM    586  CA  PHE A  93      21.111  -9.160 -40.112  1.00 52.42           C
ATOM    587  CB  PHE A  93      20.578 -10.341 -40.966  1.00 52.42           C
ATOM    588  CG  PHE A  93      19.845 -10.006 -42.283  1.00 52.42           C
ATOM    589  CD1 PHE A  93      20.480  -9.250 -43.275  1.00 52.42           C
ATOM    590  CD2 PHE A  93      18.506 -10.372 -42.452  1.00 52.42           C
ATOM    591  CE1 PHE A  93      19.773  -8.829 -44.398  1.00 52.42           C
ATOM    592  CE2 PHE A  93      17.807  -9.969 -43.588  1.00 52.42           C
ATOM    593  CZ  PHE A  93      18.438  -9.190 -44.554  1.00 52.42           C
ATOM    594  C   PHE A  93      20.039  -8.055 -39.902  1.00 52.42           C
ATOM    595  O   PHE A  93      19.024  -8.261 -39.233  1.00 52.42           O
ATOM    596  N   LEU A  94      20.246  -6.914 -40.569  1.00 52.37           N
ATOM    597  CA  LEU A  94      19.227  -5.845 -40.668  1.00 52.37           C
ATOM    598  CB  LEU A  94      19.928  -4.537 -40.236  1.00 52.37           C
ATOM    599  CG  LEU A  94      18.990  -3.330 -39.989  1.00 52.37           C
ATOM    600  CD1 LEU A  94      19.745  -2.287 -39.184  1.00 52.37           C
ATOM    601  CD2 LEU A  94      18.505  -2.657 -41.283  1.00 52.37           C
ATOM    602  C   LEU A  94      18.582  -5.785 -42.090  1.00 52.37           C
ATOM    603  O   LEU A  94      19.267  -5.628 -43.107  1.00 52.37           O
ATOM    604  N   PHE A  95      17.245  -5.812 -42.126  1.00 54.99           N
ATOM    605  CA  PHE A  95      16.441  -5.383 -43.305  1.00 54.99           C
ATOM    606  CB  PHE A  95      15.697  -6.609 -43.908  1.00 54.99           C
ATOM    607  CG  PHE A  95      14.644  -7.355 -43.059  1.00 54.99           C
ATOM    608  CD1 PHE A  95      15.044  -8.291 -42.101  1.00 54.99           C
ATOM    609  CD2 PHE A  95      13.279  -7.165 -43.298  1.00 54.99           C
ATOM    610  CE1 PHE A  95      14.097  -9.040 -41.409  1.00 54.99           C
ATOM    611  CE2 PHE A  95      12.330  -7.900 -42.592  1.00 54.99           C
ATOM    612  CZ  PHE A  95      12.741  -8.845 -41.655  1.00 54.99           C
ATOM    613  C   PHE A  95      15.484  -4.194 -42.956  1.00 54.99           C
ATOM    614  O   PHE A  95      14.996  -4.064 -41.828  1.00 54.99           O
ATOM    615  N   ASP A  96      15.153  -3.334 -43.938  1.00 56.94           N
ATOM    616  CA  ASP A  96      13.947  -2.457 -43.844  1.00 56.94           C
ATOM    617  CB  ASP A  96      13.959  -1.399 -44.980  1.00 56.94           C
ATOM    618  CG  ASP A  96      13.794  -1.902 -46.418  1.00 56.94           C
ATOM    619  OD1 ASP A  96      14.475  -2.791 -46.918  1.00 56.94           O
ATOM    620  OD2 ASP A  96      12.811  -1.243 -47.087  1.00 56.94           O
ATOM    621  C   ASP A  96      12.632  -3.300 -43.770  1.00 56.94           C
ATOM    622  O   ASP A  96      12.414  -4.155 -44.633  1.00 56.94           O
ATOM    623  N   ASN A  97      11.806  -3.121 -42.722  1.00 59.68           N
ATOM    624  CA  ASN A  97      10.665  -4.039 -42.442  1.00 59.68           C
ATOM    625  CB  ASN A  97       9.974  -3.567 -41.129  1.00 59.68           C
ATOM    626  CG  ASN A  97       9.006  -4.574 -40.481  1.00 59.68           C
ATOM    627  OD1 ASN A  97       8.539  -5.543 -41.072  1.00 59.68           O
ATOM    628  ND2 ASN A  97       8.664  -4.397 -39.232  1.00 59.68           N
ATOM    629  C   ASN A  97       9.672  -4.156 -43.648  1.00 59.68           C
ATOM    630  O   ASN A  97       9.233  -3.142 -44.196  1.00 59.68           O
ATOM    631  N   ASP A  98       9.323  -5.392 -44.052  1.00 64.14           N
ATOM    632  CA  ASP A  98       8.257  -5.627 -45.083  1.00 64.14           C
ATOM    633  CB  ASP A  98       8.017  -7.140 -45.311  1.00 64.14           C
ATOM    634  CG  ASP A  98       9.218  -7.954 -45.759  1.00 64.14           C
ATOM    635  OD1 ASP A  98       9.744  -7.856 -46.863  1.00 64.14           O
ATOM    636  OD2 ASP A  98       9.633  -8.810 -44.791  1.00 64.14           O
ATOM    637  C   ASP A  98       6.881  -4.935 -44.795  1.00 64.14           C
ATOM    638  O   ASP A  98       6.258  -4.409 -45.719  1.00 64.14           O
ATOM    639  N   PHE A  99       6.460  -4.880 -43.517  1.00 63.83           N
ATOM    640  CA  PHE A  99       5.568  -3.802 -43.050  1.00 63.83           C
ATOM    641  CB  PHE A  99       4.488  -4.427 -42.107  1.00 63.83           C
ATOM    642  CG  PHE A  99       3.299  -3.462 -42.005  1.00 63.83           C
ATOM    643  CD1 PHE A  99       3.460  -2.296 -41.248  1.00 63.83           C
ATOM    644  CD2 PHE A  99       2.378  -3.480 -43.056  1.00 63.83           C
ATOM    645  CE1 PHE A  99       2.883  -1.108 -41.679  1.00 63.83           C
ATOM    646  CE2 PHE A  99       1.777  -2.297 -43.465  1.00 63.83           C
ATOM    647  CZ  PHE A  99       2.066  -1.105 -42.803  1.00 63.83           C
ATOM    648  C   PHE A  99       6.373  -2.614 -42.381  1.00 63.83           C
ATOM    649  O   PHE A  99       6.705  -2.732 -41.195  1.00 63.83           O
ATOM    650  N   PRO A 100       6.619  -1.430 -43.015  1.00 57.51           N
ATOM    651  CA  PRO A 100       7.217  -0.269 -42.312  1.00 57.51           C
ATOM    652  CD  PRO A 100       6.510  -1.236 -44.474  1.00 57.51           C
ATOM    653  CB  PRO A 100       7.925   0.461 -43.465  1.00 57.51           C
ATOM    654  CG  PRO A 100       7.056   0.180 -44.692  1.00 57.51           C
ATOM    655  C   PRO A 100       6.179   0.603 -41.524  1.00 57.51           C
ATOM    656  O   PRO A 100       5.382   1.350 -42.102  1.00 57.51           O
ATOM    657  N   ALA A 101       6.238   0.552 -40.186  1.00 50.67           N
ATOM    658  CA  ALA A 101       5.450   1.462 -39.305  1.00 50.67           C
ATOM    659  CB  ALA A 101       5.553   0.832 -37.914  1.00 50.67           C
ATOM    660  C   ALA A 101       5.808   2.993 -39.255  1.00 50.67           C
ATOM    661  O   ALA A 101       5.116   3.732 -38.560  1.00 50.67           O
ATOM    662  N   LEU A 102       6.833   3.471 -39.983  1.00 46.40           N
ATOM    663  CA  LEU A 102       6.912   4.873 -40.496  1.00 46.40           C
ATOM    664  CB  LEU A 102       7.671   5.827 -39.524  1.00 46.40           C
ATOM    665  CG  LEU A 102       6.967   6.239 -38.197  1.00 46.40           C
ATOM    666  CD1 LEU A 102       7.427   5.376 -37.007  1.00 46.40           C
ATOM    667  CD2 LEU A 102       7.225   7.712 -37.835  1.00 46.40           C
ATOM    668  C   LEU A 102       7.537   4.865 -41.950  1.00 46.40           C
ATOM    669  O   LEU A 102       8.266   3.939 -42.327  1.00 46.40           O
ATOM    670  N   GLN A 103       7.261   5.889 -42.785  1.00 44.19           N
ATOM    671  CA  GLN A 103       7.885   6.032 -44.145  1.00 44.19           C
ATOM    672  CB  GLN A 103       6.793   5.977 -45.253  1.00 44.19           C
ATOM    673  CG  GLN A 103       6.120   4.604 -45.513  1.00 44.19           C
ATOM    674  CD  GLN A 103       5.212   4.566 -46.752  1.00 44.19           C
ATOM    675  OE1 GLN A 103       5.246   5.403 -47.647  1.00 44.19           O
ATOM    676  NE2 GLN A 103       4.380   3.567 -46.872  1.00 44.19           N
ATOM    677  C   GLN A 103       8.687   7.379 -44.324  1.00 44.19           C
ATOM    678  O   GLN A 103       8.169   8.414 -43.894  1.00 44.19           O
ATOM    679  N   PRO A 104       9.871   7.469 -45.013  1.00 46.07           N
ATOM    680  CA  PRO A 104      10.493   8.784 -45.375  1.00 46.07           C
ATOM    681  CD  PRO A 104      10.655   6.302 -45.469  1.00 46.07           C
ATOM    682  CB  PRO A 104      11.857   8.362 -45.967  1.00 46.07           C
ATOM    683  CG  PRO A 104      11.708   6.902 -46.400  1.00 46.07           C
ATOM    684  C   PRO A 104       9.671   9.714 -46.332  1.00 46.07           C
ATOM    685  O   PRO A 104       9.625  10.928 -46.134  1.00 46.07           O
ATOM    686  N   ASP A 105       9.020   9.127 -47.345  1.00 46.78           N
ATOM    687  CA  ASP A 105       8.172   9.854 -48.329  1.00 46.78           C
ATOM    688  CB  ASP A 105       8.194   8.912 -49.569  1.00 46.78           C
ATOM    689  CG  ASP A 105       7.753   9.556 -50.879  1.00 46.78           C
ATOM    690  OD1 ASP A 105       8.308  10.524 -51.385  1.00 46.78           O
ATOM    691  OD2 ASP A 105       6.683   8.927 -51.432  1.00 46.78           O
ATOM    692  C   ASP A 105       6.706  10.243 -47.890  1.00 46.78           C
ATOM    693  O   ASP A 105       5.954  10.734 -48.735  1.00 46.78           O
ATOM    694  N   ALA A 106       6.274  10.051 -46.625  1.00 42.99           N
ATOM    695  CA  ALA A 106       4.910  10.432 -46.173  1.00 42.99           C
ATOM    696  CB  ALA A 106       4.732   9.861 -44.751  1.00 42.99           C
ATOM    697  C   ALA A 106       4.632  11.983 -46.243  1.00 42.99           C
ATOM    698  O   ALA A 106       5.278  12.721 -45.487  1.00 42.99           O
ATOM    699  N   PRO A 107       3.733  12.535 -47.122  1.00 39.02           N
ATOM    700  CA  PRO A 107       3.533  14.005 -47.235  1.00 39.02           C
ATOM    701  CD  PRO A 107       2.869  11.761 -48.037  1.00 39.02           C
ATOM    702  CB  PRO A 107       2.647  14.119 -48.492  1.00 39.02           C
ATOM    703  CG  PRO A 107       1.866  12.807 -48.523  1.00 39.02           C
ATOM    704  C   PRO A 107       2.893  14.649 -45.969  1.00 39.02           C
ATOM    705  O   PRO A 107       2.121  14.011 -45.247  1.00 39.02           O
ATOM    706  N   SER A 108       3.231  15.919 -45.705  1.00 35.57           N
ATOM    707  CA  SER A 108       2.812  16.603 -44.457  1.00 35.57           C
ATOM    708  CB  SER A 108       3.551  17.960 -44.384  1.00 35.57           C
ATOM    709  OG  SER A 108       3.316  18.599 -43.126  1.00 35.57           O
ATOM    710  C   SER A 108       1.253  16.771 -44.302  1.00 35.57           C
ATOM    711  O   SER A 108       0.689  17.569 -45.060  1.00 35.57           O
ATOM    712  N   PRO A 109       0.521  16.124 -43.341  1.00 33.69           N
ATOM    713  CA  PRO A 109      -0.885  16.494 -43.010  1.00 33.69           C
ATOM    714  CD  PRO A 109       0.999  14.980 -42.543  1.00 33.69           C
ATOM    715  CB  PRO A 109      -1.206  15.610 -41.783  1.00 33.69           C
ATOM    716  CG  PRO A 109       0.138  15.091 -41.294  1.00 33.69           C
ATOM    717  C   PRO A 109      -1.144  17.997 -42.727  1.00 33.69           C
ATOM    718  O   PRO A 109      -0.273  18.690 -42.200  1.00 33.69           O
ATOM    719  N   GLY A 110      -2.348  18.474 -43.085  1.00 33.84           N
ATOM    720  CA  GLY A 110      -2.770  19.876 -42.818  1.00 33.84           C
ATOM    721  C   GLY A 110      -2.855  20.240 -41.309  1.00 33.84           C
ATOM    722  O   GLY A 110      -3.813  19.785 -40.676  1.00 33.84           O
ATOM    723  N   PRO A 111      -1.902  20.991 -40.684  1.00 35.98           N
ATOM    724  CA  PRO A 111      -1.825  21.089 -39.205  1.00 35.98           C
ATOM    725  CD  PRO A 111      -0.787  21.680 -41.374  1.00 35.98           C
ATOM    726  CB  PRO A 111      -0.338  21.435 -39.008  1.00 35.98           C
ATOM    727  CG  PRO A 111       0.036  22.277 -40.233  1.00 35.98           C
ATOM    728  C   PRO A 111      -2.823  22.142 -38.641  1.00 35.98           C
ATOM    729  O   PRO A 111      -2.635  23.357 -38.774  1.00 35.98           O
ATOM    730  N   SER A 112      -3.926  21.659 -38.061  1.00 38.67           N
ATOM    731  CA  SER A 112      -5.046  22.544 -37.662  1.00 38.67           C
ATOM    732  CB  SER A 112      -6.349  21.726 -37.839  1.00 38.67           C
ATOM    733  OG  SER A 112      -7.477  22.602 -37.880  1.00 38.67           O
ATOM    734  C   SER A 112      -4.893  23.166 -36.234  1.00 38.67           C
ATOM    735  O   SER A 112      -4.201  22.656 -35.351  1.00 38.67           O
ATOM    736  N   ASP A 113      -5.629  24.252 -35.985  1.00 40.39           N
ATOM    737  CA  ASP A 113      -6.062  24.622 -34.603  1.00 40.39           C
ATOM    738  CB  ASP A 113      -6.457  26.126 -34.639  1.00 40.39           C
ATOM    739  CG  ASP A 113      -7.717  26.492 -35.440  1.00 40.39           C
ATOM    740  OD1 ASP A 113      -7.889  26.204 -36.621  1.00 40.39           O
ATOM    741  OD2 ASP A 113      -8.636  27.155 -34.691  1.00 40.39           O
ATOM    742  C   ASP A 113      -7.195  23.753 -33.936  1.00 40.39           C
ATOM    743  O   ASP A 113      -7.475  23.964 -32.756  1.00 40.39           O
ATOM    744  N   HIS A 114      -7.886  22.863 -34.679  1.00 41.17           N
ATOM    745  CA  HIS A 114      -9.207  22.300 -34.292  1.00 41.17           C
ATOM    746  ND1 HIS A 114     -12.099  20.545 -35.199  1.00 41.17           N
ATOM    747  CG  HIS A 114     -11.232  21.496 -35.708  1.00 41.17           C
ATOM    748  CB  HIS A 114      -9.722  21.480 -35.519  1.00 41.17           C
ATOM    749  NE2 HIS A 114     -13.284  22.183 -36.447  1.00 41.17           N
ATOM    750  CD2 HIS A 114     -11.933  22.462 -36.452  1.00 41.17           C
ATOM    751  CE1 HIS A 114     -13.279  21.047 -35.693  1.00 41.17           C
ATOM    752  C   HIS A 114      -9.195  21.468 -32.952  1.00 41.17           C
ATOM    753  O   HIS A 114      -8.631  20.370 -32.974  1.00 41.17           O
ATOM    754  N   PRO A 115      -9.784  21.902 -31.792  1.00 42.11           N
ATOM    755  CA  PRO A 115      -9.727  21.125 -30.505  1.00 42.11           C
ATOM    756  CD  PRO A 115     -10.428  23.224 -31.642  1.00 42.11           C
ATOM    757  CB  PRO A 115     -10.639  21.976 -29.603  1.00 42.11           C
ATOM    758  CG  PRO A 115     -10.488  23.403 -30.128  1.00 42.11           C
ATOM    759  C   PRO A 115     -10.127  19.612 -30.455  1.00 42.11           C
ATOM    760  O   PRO A 115      -9.689  18.851 -29.591  1.00 42.11           O
ATOM    761  N   LEU A 116     -10.973  19.214 -31.400  1.00 40.13           N
ATOM    762  CA  LEU A 116     -11.350  17.811 -31.668  1.00 40.13           C
ATOM    763  CB  LEU A 116     -12.745  17.784 -32.381  1.00 40.13           C
ATOM    764  CG  LEU A 116     -13.747  18.967 -32.333  1.00 40.13           C
ATOM    765  CD1 LEU A 116     -14.734  18.813 -33.481  1.00 40.13           C
ATOM    766  CD2 LEU A 116     -14.527  18.993 -31.031  1.00 40.13           C
ATOM    767  C   LEU A 116     -10.291  17.033 -32.536  1.00 40.13           C
ATOM    768  O   LEU A 116      -9.863  15.938 -32.163  1.00 40.13           O
ATOM    769  N   PHE A 117     -10.000  17.545 -33.754  1.00 39.42           N
ATOM    770  CA  PHE A 117      -9.525  16.721 -34.901  1.00 39.42           C
ATOM    771  CB  PHE A 117     -10.668  16.534 -35.956  1.00 39.42           C
ATOM    772  CG  PHE A 117     -12.023  15.950 -35.497  1.00 39.42           C
ATOM    773  CD1 PHE A 117     -13.207  16.518 -35.983  1.00 39.42           C
ATOM    774  CD2 PHE A 117     -12.107  14.987 -34.493  1.00 39.42           C
ATOM    775  CE1 PHE A 117     -14.425  16.168 -35.417  1.00 39.42           C
ATOM    776  CE2 PHE A 117     -13.327  14.616 -33.940  1.00 39.42           C
ATOM    777  CZ  PHE A 117     -14.494  15.220 -34.407  1.00 39.42           C
ATOM    778  C   PHE A 117      -8.222  17.327 -35.500  1.00 39.42           C
ATOM    779  O   PHE A 117      -8.208  17.945 -36.570  1.00 39.42           O
ATOM    780  N   GLN A 118      -7.116  17.140 -34.771  1.00 39.93           N
ATOM    781  CA  GLN A 118      -5.829  17.813 -35.056  1.00 39.93           C
ATOM    782  CB  GLN A 118      -5.605  18.772 -33.856  1.00 39.93           C
ATOM    783  CG  GLN A 118      -4.524  19.854 -34.075  1.00 39.93           C
ATOM    784  CD  GLN A 118      -3.097  19.395 -33.827  1.00 39.93           C
ATOM    785  OE1 GLN A 118      -2.701  19.141 -32.699  1.00 39.93           O
ATOM    786  NE2 GLN A 118      -2.294  19.247 -34.851  1.00 39.93           N
ATOM    787  C   GLN A 118      -4.698  16.761 -35.316  1.00 39.93           C
ATOM    788  O   GLN A 118      -4.176  16.124 -34.393  1.00 39.93           O
ATOM    789  N   ALA A 119      -4.328  16.591 -36.596  1.00 36.93           N
ATOM    790  CA  ALA A 119      -3.229  15.687 -37.018  1.00 36.93           C
ATOM    791  CB  ALA A 119      -3.767  14.942 -38.256  1.00 36.93           C
ATOM    792  C   ALA A 119      -1.883  16.435 -37.325  1.00 36.93           C
ATOM    793  O   ALA A 119      -1.862  17.398 -38.098  1.00 36.93           O
ATOM    794  N   LYS A 120      -0.755  15.970 -36.757  1.00 38.32           N
ATOM    795  CA  LYS A 120       0.620  16.394 -37.185  1.00 38.32           C
ATOM    796  CB  LYS A 120       1.434  16.881 -35.945  1.00 38.32           C
ATOM    797  CG  LYS A 120       1.909  15.753 -35.003  1.00 38.32           C
ATOM    798  CD  LYS A 120       2.993  16.068 -33.956  1.00 38.32           C
ATOM    799  CE  LYS A 120       4.436  15.860 -34.447  1.00 38.32           C
ATOM    800  NZ  LYS A 120       4.908  17.020 -35.225  1.00 38.32           N
ATOM    801  C   LYS A 120       1.376  15.305 -38.042  1.00 38.32           C
ATOM    802  O   LYS A 120       0.912  14.174 -38.229  1.00 38.32           O
ATOM    803  N   SER A 121       2.569  15.652 -38.553  1.00 37.54           N
ATOM    804  CA  SER A 121       3.309  14.821 -39.545  1.00 37.54           C
ATOM    805  CB  SER A 121       4.189  15.786 -40.382  1.00 37.54           C
ATOM    806  OG  SER A 121       3.395  16.790 -41.026  1.00 37.54           O
ATOM    807  C   SER A 121       4.152  13.643 -38.954  1.00 37.54           C
ATOM    808  O   SER A 121       5.047  13.852 -38.127  1.00 37.54           O
ATOM    809  N   ALA A 122       3.894  12.412 -39.434  1.00 36.78           N
ATOM    810  CA  ALA A 122       4.697  11.214 -39.078  1.00 36.78           C
ATOM    811  CB  ALA A 122       3.726  10.193 -38.463  1.00 36.78           C
ATOM    812  C   ALA A 122       5.475  10.627 -40.301  1.00 36.78           C
ATOM    813  O   ALA A 122       5.000   9.733 -41.009  1.00 36.78           O
ATOM    814  N   ARG A 123       6.704  11.113 -40.519  1.00 38.34           N
ATOM    815  CA  ARG A 123       7.698  10.440 -41.407  1.00 38.34           C
ATOM    816  CB  ARG A 123       8.107  11.401 -42.562  1.00 38.34           C
ATOM    817  CG  ARG A 123       8.954  12.619 -42.150  1.00 38.34           C
ATOM    818  CD  ARG A 123       9.161  13.675 -43.246  1.00 38.34           C
ATOM    819  NE  ARG A 123       9.588  14.947 -42.596  1.00 38.34           N
ATOM    820  CZ  ARG A 123       8.772  15.877 -42.109  1.00 38.34           C
ATOM    821  NH1 ARG A 123       7.475  15.820 -42.177  1.00 38.34           N
ATOM    822  NH2 ARG A 123       9.305  16.889 -41.522  1.00 38.34           N
ATOM    823  C   ARG A 123       8.871   9.824 -40.567  1.00 38.34           C
ATOM    824  O   ARG A 123       9.127  10.192 -39.415  1.00 38.34           O
ATOM    825  N   GLY A 124       9.556   8.824 -41.124  1.00 34.97           N
ATOM    826  CA  GLY A 124      10.444   7.931 -40.330  1.00 34.97           C
ATOM    827  C   GLY A 124      10.856   6.646 -41.067  1.00 34.97           C
ATOM    828  O   GLY A 124      10.762   6.562 -42.288  1.00 34.97           O
ATOM    829  N   VAL A 125      11.277   5.609 -40.338  1.00 33.56           N
ATOM    830  CA  VAL A 125      11.402   4.231 -40.919  1.00 33.56           C
ATOM    831  CB  VAL A 125      12.585   4.078 -41.946  1.00 33.56           C
ATOM    832  CG1 VAL A 125      13.977   4.112 -41.308  1.00 33.56           C
ATOM    833  CG2 VAL A 125      12.484   2.822 -42.839  1.00 33.56           C
ATOM    834  C   VAL A 125      11.399   3.142 -39.798  1.00 33.56           C
ATOM    835  O   VAL A 125      12.106   3.265 -38.792  1.00 33.56           O
ATOM    836  N   CYS A 126      10.666   2.038 -40.017  1.00 32.10           N
ATOM    837  CA  CYS A 126      10.886   0.779 -39.264  1.00 32.10           C
ATOM    838  CB  CYS A 126       9.515   0.140 -38.999  1.00 32.10           C
ATOM    839  SG  CYS A 126       9.678  -1.564 -38.350  1.00 32.10           S
ATOM    840  C   CYS A 126      11.871  -0.189 -40.000  1.00 32.10           C
ATOM    841  O   CYS A 126      11.651  -0.588 -41.148  1.00 32.10           O
ATOM    842  N   LYS A 127      12.937  -0.599 -39.302  1.00 30.24           N
ATOM    843  CA  LYS A 127      13.849  -1.691 -39.751  1.00 30.24           C
ATOM    844  CB  LYS A 127      15.271  -1.113 -39.986  1.00 30.24           C
ATOM    845  CG  LYS A 127      15.459  -0.086 -41.131  1.00 30.24           C
ATOM    846  CD  LYS A 127      16.669   0.845 -40.908  1.00 30.24           C
ATOM    847  CE  LYS A 127      17.095   1.566 -42.197  1.00 30.24           C
ATOM    848  NZ  LYS A 127      18.451   2.129 -42.040  1.00 30.24           N
ATOM    849  C   LYS A 127      13.851  -2.858 -38.702  1.00 30.24           C
ATOM    850  O   LYS A 127      13.846  -2.634 -37.487  1.00 30.24           O
ATOM    851  N   VAL A 128      13.869  -4.113 -39.175  1.00 32.46           N
ATOM    852  CA  VAL A 128      14.013  -5.321 -38.302  1.00 32.46           C
ATOM    853  CB  VAL A 128      13.149  -6.515 -38.843  1.00 32.46           C
ATOM    854  CG1 VAL A 128      13.279  -7.826 -38.028  1.00 32.46           C
ATOM    855  CG2 VAL A 128      11.640  -6.221 -38.922  1.00 32.46           C
ATOM    856  C   VAL A 128      15.522  -5.716 -38.243  1.00 32.46           C
ATOM    857  O   VAL A 128      16.146  -5.946 -39.283  1.00 32.46           O
ATOM    858  N   MET A 129      16.081  -5.855 -37.033  1.00 35.71           N
ATOM    859  CA  MET A 129      17.401  -6.509 -36.839  1.00 35.71           C
ATOM    860  CB  MET A 129      18.312  -5.539 -36.047  1.00 35.71           C
ATOM    861  CG  MET A 129      19.787  -5.981 -35.995  1.00 35.71           C
ATOM    862  SD  MET A 129      20.734  -4.829 -34.987  1.00 35.71           S
ATOM    863  CE  MET A 129      20.880  -5.780 -33.470  1.00 35.71           C
ATOM    864  C   MET A 129      17.221  -7.915 -36.177  1.00 35.71           C
ATOM    865  O   MET A 129      16.961  -8.030 -34.975  1.00 35.71           O
ATOM    866  N   CYS A 130      17.418  -8.988 -36.961  1.00 38.91           N
ATOM    867  CA  CYS A 130      17.688 -10.341 -36.411  1.00 38.91           C
ATOM    868  CB  CYS A 130      17.617 -11.355 -37.570  1.00 38.91           C
ATOM    869  SG  CYS A 130      15.977 -11.360 -38.363  1.00 38.91           S
ATOM    870  C   CYS A 130      19.086 -10.400 -35.717  1.00 38.91           C
ATOM    871  O   CYS A 130      20.112 -10.075 -36.321  1.00 38.91           O
ATOM    872  N   PHE A 131      19.117 -10.780 -34.440  1.00 42.61           N
ATOM    873  CA  PHE A 131      20.370 -10.794 -33.633  1.00 42.61           C
ATOM    874  CB  PHE A 131      19.932 -10.958 -32.157  1.00 42.61           C
ATOM    875  CG  PHE A 131      19.131  -9.880 -31.422  1.00 42.61           C
ATOM    876  CD1 PHE A 131      19.569  -8.556 -31.348  1.00 42.61           C
ATOM    877  CD2 PHE A 131      18.031 -10.281 -30.662  1.00 42.61           C
ATOM    878  CE1 PHE A 131      18.927  -7.651 -30.505  1.00 42.61           C
ATOM    879  CE2 PHE A 131      17.373  -9.375 -29.845  1.00 42.61           C
ATOM    880  CZ  PHE A 131      17.835  -8.067 -29.748  1.00 42.61           C
ATOM    881  C   PHE A 131      21.433 -11.890 -34.026  1.00 42.61           C
ATOM    882  O   PHE A 131      22.625 -11.587 -34.099  1.00 42.61           O
ATOM    883  N   GLN A 132      20.974 -13.131 -34.384  1.00 44.26           N
ATOM    884  CA  GLN A 132      21.834 -14.213 -34.853  1.00 44.26           C
ATOM    885  CB  GLN A 132      22.429 -15.007 -33.664  1.00 44.26           C
ATOM    886  CG  GLN A 132      23.602 -15.931 -34.001  1.00 44.26           C
ATOM    887  CD  GLN A 132      24.029 -16.666 -32.743  1.00  0.00           C
ATOM    888  OE1 GLN A 132      24.184 -16.071 -31.678  1.00  0.00           O
ATOM    889  NE2 GLN A 132      24.225 -18.006 -32.866  1.00 44.26           N
ATOM    890  C   GLN A 132      20.994 -15.186 -35.691  1.00 44.26           C
ATOM    891  O   GLN A 132      19.794 -15.238 -35.431  1.00 44.26           O
ATOM    892  N   PRO A 133      21.494 -15.972 -36.671  1.00 44.29           N
ATOM    893  CA  PRO A 133      20.689 -16.984 -37.435  1.00 44.29           C
ATOM    894  CD  PRO A 133      22.863 -15.827 -37.208  1.00 44.29           C
ATOM    895  CB  PRO A 133      21.738 -17.499 -38.440  1.00 44.29           C
ATOM    896  CG  PRO A 133      23.092 -17.202 -37.807  1.00 44.29           C
ATOM    897  C   PRO A 133      19.991 -18.190 -36.715  1.00 44.29           C
ATOM    898  O   PRO A 133      19.122 -18.835 -37.308  1.00 44.29           O
ATOM    899  N   TRP A 134      20.386 -18.512 -35.477  1.00 44.39           N
ATOM    900  CA  TRP A 134      19.792 -19.616 -34.681  1.00 44.39           C
ATOM    901  CB  TRP A 134      20.897 -20.025 -33.661  1.00 44.39           C
ATOM    902  CG  TRP A 134      20.658 -21.140 -32.622  1.00 44.39           C
ATOM    903  CD2 TRP A 134      21.575 -21.640 -31.704  1.00 44.39           C
ATOM    904  CD1 TRP A 134      19.467 -21.843 -32.354  1.00 44.39           C
ATOM    905  NE1 TRP A 134      19.611 -22.787 -31.328  1.00 44.39           N
ATOM    906  CE2 TRP A 134      20.918 -22.623 -30.917  1.00 44.39           C
ATOM    907  CE3 TRP A 134      22.895 -21.227 -31.373  1.00 44.39           C
ATOM    908  CZ2 TRP A 134      21.563 -23.190 -29.799  1.00 44.39           C
ATOM    909  CZ3 TRP A 134      23.513 -21.805 -30.261  1.00 44.39           C
ATOM    910  CH2 TRP A 134      22.858 -22.772 -29.488  1.00 44.39           C
ATOM    911  C   TRP A 134      18.395 -19.204 -34.088  1.00 44.39           C
ATOM    912  O   TRP A 134      18.293 -18.378 -33.177  1.00 44.39           O
ATOM    913  N   SER A 135      17.320 -19.830 -34.592  1.00 46.67           N
ATOM    914  CA  SER A 135      15.917 -19.541 -34.166  1.00 46.67           C
ATOM    915  CB  SER A 135      14.995 -20.232 -35.200  1.00 46.67           C
ATOM    916  OG  SER A 135      13.632 -19.830 -35.029  1.00 46.67           O
ATOM    917  C   SER A 135      15.476 -19.857 -32.687  1.00 46.67           C
ATOM    918  O   SER A 135      14.415 -19.380 -32.280  1.00 46.67           O
ATOM    919  N   ASP A 136      16.254 -20.612 -31.891  1.00 50.38           N
ATOM    920  CA  ASP A 136      16.091 -20.702 -30.406  1.00 50.38           C
ATOM    921  CB  ASP A 136      16.160 -22.210 -30.008  1.00 50.38           C
ATOM    922  CG  ASP A 136      15.400 -22.608 -28.734  1.00 50.38           C
ATOM    923  OD1 ASP A 136      14.626 -21.874 -28.132  1.00 50.38           O
ATOM    924  OD2 ASP A 136      15.615 -23.904 -28.381  1.00 50.38           O
ATOM    925  C   ASP A 136      17.080 -19.831 -29.540  1.00 50.38           C
ATOM    926  O   ASP A 136      16.809 -19.666 -28.350  1.00 50.38           O
ATOM    927  N   VAL A 137      18.213 -19.287 -30.045  1.00 54.99           N
ATOM    928  CA  VAL A 137      19.225 -18.590 -29.185  1.00 54.99           C
ATOM    929  CB  VAL A 137      20.666 -18.685 -29.798  1.00 54.99           C
ATOM    930  CG1 VAL A 137      20.994 -17.722 -30.953  1.00 54.99           C
ATOM    931  CG2 VAL A 137      21.796 -18.506 -28.768  1.00 54.99           C
ATOM    932  C   VAL A 137      18.783 -17.142 -28.792  1.00 54.99           C
ATOM    933  O   VAL A 137      18.932 -16.179 -29.547  1.00 54.99           O
ATOM    934  N   THR A 138      18.261 -16.961 -27.578  1.00 60.39           N
ATOM    935  CA  THR A 138      18.023 -15.603 -27.015  1.00 60.39           C
ATOM    936  CB  THR A 138      17.100 -15.752 -25.760  1.00 60.39           C
ATOM    937  OG1 THR A 138      16.032 -16.682 -25.929  1.00 60.39           O
ATOM    938  CG2 THR A 138      16.403 -14.458 -25.352  1.00 60.39           C
ATOM    939  C   THR A 138      19.382 -14.858 -26.702  1.00 60.39           C
ATOM    940  O   THR A 138      20.416 -15.490 -26.472  1.00 60.39           O
ATOM    941  N   LEU A 139      19.377 -13.514 -26.621  1.00 60.77           N
ATOM    942  CA  LEU A 139      20.527 -12.707 -26.088  1.00 60.77           C
ATOM    943  CB  LEU A 139      20.023 -11.266 -25.796  1.00 60.77           C
ATOM    944  CG  LEU A 139      19.578 -10.353 -26.964  1.00 60.77           C
ATOM    945  CD1 LEU A 139      19.098  -9.008 -26.390  1.00 60.77           C
ATOM    946  CD2 LEU A 139      20.716 -10.102 -27.963  1.00 60.77           C
ATOM    947  C   LEU A 139      21.373 -13.243 -24.855  1.00 60.77           C
ATOM    948  O   LEU A 139      22.600 -13.213 -24.985  1.00 60.77           O
ATOM    949  N   PRO A 140      20.847 -13.760 -23.699  1.00 58.91           N
ATOM    950  CA  PRO A 140      21.688 -14.463 -22.678  1.00 58.91           C
ATOM    951  CD  PRO A 140      19.409 -13.788 -23.387  1.00 58.91           C
ATOM    952  CB  PRO A 140      20.698 -14.555 -21.517  1.00 58.91           C
ATOM    953  CG  PRO A 140      19.299 -14.628 -22.123  1.00 58.91           C
ATOM    954  C   PRO A 140      22.342 -15.849 -23.008  1.00 58.91           C
ATOM    955  O   PRO A 140      23.066 -16.407 -22.185  1.00 58.91           O
ATOM    956  N   LEU A 141      22.096 -16.382 -24.203  1.00 53.87           N
ATOM    957  CA  LEU A 141      22.808 -17.558 -24.781  1.00 53.87           C
ATOM    958  CB  LEU A 141      21.738 -18.565 -25.290  1.00 53.87           C
ATOM    959  CG  LEU A 141      20.719 -19.171 -24.298  1.00 53.87           C
ATOM    960  CD1 LEU A 141      21.416 -19.568 -22.991  1.00 53.87           C
ATOM    961  CD2 LEU A 141      19.535 -18.219 -24.049  1.00 53.87           C
ATOM    962  C   LEU A 141      23.825 -17.219 -25.919  1.00 53.87           C
ATOM    963  O   LEU A 141      24.672 -18.046 -26.266  1.00 53.87           O
ATOM    964  N   MET A 142      23.773 -16.002 -26.477  1.00 46.54           N
ATOM    965  CA  MET A 142      24.810 -15.458 -27.377  1.00 46.54           C
ATOM    966  CB  MET A 142      24.246 -14.162 -28.019  1.00 46.54           C
ATOM    967  CG  MET A 142      23.095 -14.455 -28.994  1.00 46.54           C
ATOM    968  SD  MET A 142      22.442 -12.970 -29.755  1.00 46.54           S
ATOM    969  CE  MET A 142      21.044 -13.837 -30.468  1.00 46.54           C
ATOM    970  C   MET A 142      26.128 -15.196 -26.597  1.00 46.54           C
ATOM    971  O   MET A 142      26.156 -14.468 -25.599  1.00 46.54           O
ATOM    972  N   SER A 143      27.229 -15.796 -27.069  1.00 41.22           N
ATOM    973  CA  SER A 143      28.593 -15.501 -26.550  1.00 41.22           C
ATOM    974  CB  SER A 143      29.549 -16.295 -27.471  1.00 41.22           C
ATOM    975  OG  SER A 143      30.909 -16.174 -27.059  1.00 41.22           O
ATOM    976  C   SER A 143      28.942 -13.977 -26.535  1.00 41.22           C
ATOM    977  O   SER A 143      28.443 -13.227 -27.378  1.00 41.22           O
ATOM    978  N   VAL A 144      29.804 -13.512 -25.614  1.00 37.43           N
ATOM    979  CA  VAL A 144      30.218 -12.066 -25.550  1.00 37.43           C
ATOM    980  CB  VAL A 144      31.127 -11.804 -24.294  1.00 37.43           C
ATOM    981  CG1 VAL A 144      31.509 -10.317 -24.126  1.00 37.43           C
ATOM    982  CG2 VAL A 144      30.479 -12.217 -22.943  1.00 37.43           C
ATOM    983  C   VAL A 144      30.691 -11.468 -26.951  1.00 37.43           C
ATOM    984  O   VAL A 144      30.113 -10.459 -27.355  1.00 37.43           O
ATOM    985  N   PRO A 145      31.557 -12.122 -27.787  1.00 37.27           N
ATOM    986  CA  PRO A 145      31.636 -11.878 -29.265  1.00 37.27           C
ATOM    987  CD  PRO A 145      32.615 -13.015 -27.281  1.00 37.27           C
ATOM    988  CB  PRO A 145      32.563 -13.027 -29.697  1.00 37.27           C
ATOM    989  CG  PRO A 145      33.499 -13.241 -28.505  1.00 37.27           C
ATOM    990  C   PRO A 145      30.362 -11.758 -30.193  1.00 37.27           C
ATOM    991  O   PRO A 145      30.351 -10.926 -31.103  1.00 37.27           O
ATOM    992  N   GLU A 146      29.302 -12.566 -30.004  1.00 36.26           N
ATOM    993  CA  GLU A 146      27.991 -12.370 -30.710  1.00 36.26           C
ATOM    994  CB  GLU A 146      27.135 -13.672 -30.662  1.00 36.26           C
ATOM    995  CG  GLU A 146      27.503 -14.809 -31.644  1.00 36.26           C
ATOM    996  CD  GLU A 146      28.638 -15.732 -31.219  1.00 36.26           C
ATOM    997  OE1 GLU A 146      29.825 -15.511 -31.426  1.00 36.26           O
ATOM    998  OE2 GLU A 146      28.182 -16.846 -30.585  1.00 36.26           O
ATOM    999  C   GLU A 146      27.150 -11.153 -30.190  1.00 36.26           C
ATOM   1000  O   GLU A 146      26.682 -10.337 -30.987  1.00 36.26           O
ATOM   1001  N   ILE A 147      26.946 -11.023 -28.870  1.00 36.62           N
ATOM   1002  CA  ILE A 147      26.302  -9.819 -28.259  1.00 36.62           C
ATOM   1003  CB  ILE A 147      25.657 -10.236 -26.886  1.00 36.62           C
ATOM   1004  CG2 ILE A 147      26.682 -10.703 -25.825  1.00 36.62           C
ATOM   1005  CG1 ILE A 147      24.674  -9.174 -26.328  1.00 36.62           C
ATOM   1006  CD1 ILE A 147      23.784  -9.645 -25.165  1.00 36.62           C
ATOM   1007  C   ILE A 147      27.136  -8.469 -28.316  1.00 36.62           C
ATOM   1008  O   ILE A 147      26.525  -7.397 -28.266  1.00 36.62           O
ATOM   1009  N   ARG A 148      28.473  -8.458 -28.549  1.00 37.55           N
ATOM   1010  CA  ARG A 148      29.182  -7.261 -29.104  1.00 37.55           C
ATOM   1011  CB  ARG A 148      30.719  -7.259 -28.851  1.00 37.55           C
ATOM   1012  CG  ARG A 148      31.618  -8.010 -29.862  1.00 37.55           C
ATOM   1013  CD  ARG A 148      33.135  -7.927 -29.604  1.00 37.55           C
ATOM   1014  NE  ARG A 148      33.521  -8.727 -28.412  1.00 37.55           N
ATOM   1015  CZ  ARG A 148      34.747  -9.115 -28.098  1.00 37.55           C
ATOM   1016  NH1 ARG A 148      35.808  -8.841 -28.797  1.00 37.55           N
ATOM   1017  NH2 ARG A 148      34.888  -9.806 -27.024  1.00 37.55           N
ATOM   1018  C   ARG A 148      28.737  -6.875 -30.564  1.00 37.55           C
ATOM   1019  O   ARG A 148      28.410  -5.715 -30.807  1.00 37.55           O
ATOM   1020  N   ALA A 149      28.632  -7.829 -31.513  1.00 35.76           N
ATOM   1021  CA  ALA A 149      27.990  -7.587 -32.837  1.00 35.76           C
ATOM   1022  CB  ALA A 149      28.124  -8.890 -33.648  1.00 35.76           C
ATOM   1023  C   ALA A 149      26.528  -7.000 -32.858  1.00 35.76           C
ATOM   1024  O   ALA A 149      26.225  -6.192 -33.741  1.00 35.76           O
ATOM   1025  N   VAL A 150      25.648  -7.330 -31.888  1.00 36.01           N
ATOM   1026  CA  VAL A 150      24.322  -6.640 -31.722  1.00 36.01           C
ATOM   1027  CB  VAL A 150      23.241  -7.463 -30.924  1.00 36.01           C
ATOM   1028  CG1 VAL A 150      23.182  -8.971 -31.267  1.00 36.01           C
ATOM   1029  CG2 VAL A 150      23.252  -7.311 -29.391  1.00 36.01           C
ATOM   1030  C   VAL A 150      24.423  -5.128 -31.284  1.00 36.01           C
ATOM   1031  O   VAL A 150      23.769  -4.283 -31.899  1.00 36.01           O
ATOM   1032  N   VAL A 151      25.250  -4.765 -30.278  1.00 34.62           N
ATOM   1033  CA  VAL A 151      25.616  -3.332 -30.001  1.00 34.62           C
ATOM   1034  CB  VAL A 151      26.243  -3.149 -28.572  1.00 34.62           C
ATOM   1035  CG1 VAL A 151      27.588  -3.857 -28.364  1.00 34.62           C
ATOM   1036  CG2 VAL A 151      26.419  -1.673 -28.155  1.00 34.62           C
ATOM   1037  C   VAL A 151      26.390  -2.587 -31.150  1.00 34.62           C
ATOM   1038  O   VAL A 151      26.078  -1.425 -31.418  1.00 34.62           O
ATOM   1039  N   ASP A 152      27.340  -3.223 -31.858  1.00 30.14           N
ATOM   1040  CA  ASP A 152      27.935  -2.674 -33.119  1.00 30.14           C
ATOM   1041  CB  ASP A 152      29.053  -3.618 -33.640  1.00 30.14           C
ATOM   1042  CG  ASP A 152      30.284  -3.808 -32.750  1.00 30.14           C
ATOM   1043  OD1 ASP A 152      30.269  -3.791 -31.529  1.00 30.14           O
ATOM   1044  OD2 ASP A 152      31.415  -4.018 -33.470  1.00 30.14           O
ATOM   1045  C   ASP A 152      26.896  -2.364 -34.257  1.00 30.14           C
ATOM   1046  O   ASP A 152      26.957  -1.287 -34.857  1.00 30.14           O
ATOM   1047  N   ALA A 153      25.917  -3.256 -34.508  1.00 27.12           N
ATOM   1048  CA  ALA A 153      24.691  -2.910 -35.270  1.00 27.12           C
ATOM   1049  CB  ALA A 153      23.925  -4.218 -35.512  1.00 27.12           C
ATOM   1050  C   ALA A 153      23.814  -1.769 -34.659  1.00 27.12           C
ATOM   1051  O   ALA A 153      23.602  -0.784 -35.362  1.00 27.12           O
ATOM   1052  N   TRP A 154      23.375  -1.810 -33.381  1.00 24.40           N
ATOM   1053  CA  TRP A 154      22.739  -0.631 -32.701  1.00 24.40           C
ATOM   1054  CB  TRP A 154      22.484  -0.913 -31.191  1.00 24.40           C
ATOM   1055  CG  TRP A 154      21.560  -2.069 -30.761  1.00 24.40           C
ATOM   1056  CD2 TRP A 154      21.568  -2.720 -29.538  1.00 24.40           C
ATOM   1057  CD1 TRP A 154      20.516  -2.677 -31.498  1.00 24.40           C
ATOM   1058  NE1 TRP A 154      19.880  -3.700 -30.763  1.00 24.40           N
ATOM   1059  CE2 TRP A 154      20.559  -3.717 -29.560  1.00 24.40           C
ATOM   1060  CE3 TRP A 154      22.370  -2.541 -28.380  1.00 24.40           C
ATOM   1061  CZ2 TRP A 154      20.357  -4.550 -28.437  1.00 24.40           C
ATOM   1062  CZ3 TRP A 154      22.162  -3.384 -27.290  1.00 24.40           C
ATOM   1063  CH2 TRP A 154      21.166  -4.370 -27.316  1.00 24.40           C
ATOM   1064  C   TRP A 154      23.477   0.749 -32.878  1.00 24.40           C
ATOM   1065  O   TRP A 154      22.821   1.716 -33.259  1.00 24.40           O
ATOM   1066  N   ALA A 155      24.809   0.813 -32.672  1.00 23.29           N
ATOM   1067  CA  ALA A 155      25.662   1.995 -32.987  1.00 23.29           C
ATOM   1068  CB  ALA A 155      27.063   1.662 -32.429  1.00 23.29           C
ATOM   1069  C   ALA A 155      25.724   2.459 -34.482  1.00 23.29           C
ATOM   1070  O   ALA A 155      25.488   3.638 -34.758  1.00 23.29           O
ATOM   1071  N   SER A 156      26.004   1.549 -35.436  1.00 25.32           N
ATOM   1072  CA  SER A 156      25.831   1.814 -36.897  1.00 25.32           C
ATOM   1073  CB  SER A 156      26.229   0.506 -37.630  1.00 25.32           C
ATOM   1074  OG  SER A 156      26.195   0.658 -39.051  1.00 25.32           O
ATOM   1075  C   SER A 156      24.421   2.344 -37.337  1.00 25.32           C
ATOM   1076  O   SER A 156      24.334   3.350 -38.045  1.00 25.32           O
ATOM   1077  N   VAL A 157      23.342   1.707 -36.856  1.00 27.86           N
ATOM   1078  CA  VAL A 157      21.926   2.133 -37.050  1.00 27.86           C
ATOM   1079  CB  VAL A 157      21.015   1.038 -36.386  1.00 27.86           C
ATOM   1080  CG1 VAL A 157      19.517   1.381 -36.345  1.00 27.86           C
ATOM   1081  CG2 VAL A 157      21.086  -0.307 -37.125  1.00 27.86           C
ATOM   1082  C   VAL A 157      21.631   3.591 -36.571  1.00 27.86           C
ATOM   1083  O   VAL A 157      21.394   4.470 -37.398  1.00 27.86           O
ATOM   1084  N   THR A 158      21.650   3.862 -35.261  1.00 32.11           N
ATOM   1085  CA  THR A 158      21.468   5.241 -34.703  1.00 32.11           C
ATOM   1086  CB  THR A 158      21.464   5.108 -33.153  1.00 32.11           C
ATOM   1087  OG1 THR A 158      21.123   6.333 -32.519  1.00 32.11           O
ATOM   1088  CG2 THR A 158      22.821   4.773 -32.569  1.00 32.11           C
ATOM   1089  C   THR A 158      22.408   6.392 -35.227  1.00 32.11           C
ATOM   1090  O   THR A 158      22.035   7.561 -35.119  1.00 32.11           O
ATOM   1091  N   GLU A 159      23.591   6.081 -35.784  1.00 34.03           N
ATOM   1092  CA  GLU A 159      24.376   7.028 -36.620  1.00 34.03           C
ATOM   1093  CB  GLU A 159      25.837   6.501 -36.617  1.00 34.03           C
ATOM   1094  CG  GLU A 159      26.878   7.497 -37.192  1.00 34.03           C
ATOM   1095  CD  GLU A 159      28.309   6.974 -37.303  1.00 34.03           C
ATOM   1096  OE1 GLU A 159      28.665   5.825 -37.060  1.00 34.03           O
ATOM   1097  OE2 GLU A 159      29.163   7.944 -37.723  1.00 34.03           O
ATOM   1098  C   GLU A 159      23.780   7.282 -38.057  1.00 34.03           C
ATOM   1099  O   GLU A 159      23.554   8.441 -38.407  1.00 34.03           O
ATOM   1100  N   GLU A 160      23.510   6.250 -38.888  1.00 34.82           N
ATOM   1101  CA  GLU A 160      22.828   6.429 -40.213  1.00 34.82           C
ATOM   1102  CB  GLU A 160      23.023   5.158 -41.094  1.00 34.82           C
ATOM   1103  CG  GLU A 160      22.237   3.885 -40.677  1.00 34.82           C
ATOM   1104  CD  GLU A 160      22.278   2.691 -41.624  1.00 34.82           C
ATOM   1105  OE1 GLU A 160      22.241   2.778 -42.846  1.00 34.82           O
ATOM   1106  OE2 GLU A 160      22.294   1.507 -40.955  1.00 34.82           O
ATOM   1107  C   GLU A 160      21.344   6.957 -40.176  1.00 34.82           C
ATOM   1108  O   GLU A 160      21.000   7.886 -40.911  1.00 34.82           O
ATOM   1109  N   LEU A 161      20.481   6.409 -39.301  1.00 35.78           N
ATOM   1110  CA  LEU A 161      19.161   7.016 -38.954  1.00 35.78           C
ATOM   1111  CB  LEU A 161      18.362   6.050 -38.025  1.00 35.78           C
ATOM   1112  CG  LEU A 161      17.679   4.783 -38.592  1.00 35.78           C
ATOM   1113  CD1 LEU A 161      16.737   5.093 -39.753  1.00 35.78           C
ATOM   1114  CD2 LEU A 161      18.648   3.694 -39.046  1.00 35.78           C
ATOM   1115  C   LEU A 161      19.240   8.430 -38.291  1.00 35.78           C
ATOM   1116  O   LEU A 161      18.449   9.303 -38.648  1.00 35.78           O
ATOM   1117  N   GLY A 162      20.177   8.660 -37.354  1.00 34.25           N
ATOM   1118  CA  GLY A 162      20.422  10.012 -36.783  1.00 34.25           C
ATOM   1119  C   GLY A 162      21.118  11.123 -37.620  1.00 34.25           C
ATOM   1120  O   GLY A 162      21.162  12.275 -37.185  1.00 34.25           O
ATOM   1121  N   ALA A 163      21.603  10.824 -38.830  1.00 35.66           N
ATOM   1122  CA  ALA A 163      21.733  11.839 -39.911  1.00 35.66           C
ATOM   1123  CB  ALA A 163      22.635  11.180 -40.972  1.00 35.66           C
ATOM   1124  C   ALA A 163      20.386  12.384 -40.522  1.00 35.66           C
ATOM   1125  O   ALA A 163      20.321  13.555 -40.903  1.00 35.66           O
ATOM   1126  N   GLN A 164      19.333  11.552 -40.622  1.00 38.67           N
ATOM   1127  CA  GLN A 164      17.977  11.972 -41.088  1.00 38.67           C
ATOM   1128  CB  GLN A 164      17.363  10.779 -41.883  1.00 38.67           C
ATOM   1129  CG  GLN A 164      18.037  10.386 -43.229  1.00 38.67           C
ATOM   1130  CD  GLN A 164      17.934  11.407 -44.368  1.00 38.67           C
ATOM   1131  OE1 GLN A 164      17.079  12.282 -44.423  1.00 38.67           O
ATOM   1132  NE2 GLN A 164      18.789  11.310 -45.351  1.00 38.67           N
ATOM   1133  C   GLN A 164      16.981  12.454 -39.970  1.00 38.67           C
ATOM   1134  O   GLN A 164      16.227  13.401 -40.202  1.00 38.67           O
ATOM   1135  N   TYR A 165      16.895  11.769 -38.813  1.00 42.68           N
ATOM   1136  CA  TYR A 165      15.716  11.857 -37.899  1.00 42.68           C
ATOM   1137  CB  TYR A 165      14.990  10.478 -37.860  1.00 42.68           C
ATOM   1138  CG  TYR A 165      14.434   9.971 -39.198  1.00 42.68           C
ATOM   1139  CD1 TYR A 165      13.415  10.668 -39.855  1.00 42.68           C
ATOM   1140  CD2 TYR A 165      15.005   8.850 -39.809  1.00 42.68           C
ATOM   1141  CE1 TYR A 165      12.986  10.259 -41.113  1.00 42.68           C
ATOM   1142  CE2 TYR A 165      14.553   8.423 -41.053  1.00 42.68           C
ATOM   1143  CZ  TYR A 165      13.548   9.130 -41.702  1.00 42.68           C
ATOM   1144  OH  TYR A 165      13.084   8.685 -42.899  1.00 42.68           O
ATOM   1145  C   TYR A 165      16.117  12.274 -36.442  1.00 42.68           C
ATOM   1146  O   TYR A 165      16.980  11.594 -35.875  1.00 42.68           O
ATOM   1147  N   PRO A 166      15.505  13.291 -35.759  1.00 46.54           N
ATOM   1148  CA  PRO A 166      15.857  13.651 -34.354  1.00 46.54           C
ATOM   1149  CD  PRO A 166      14.385  14.090 -36.287  1.00 46.54           C
ATOM   1150  CB  PRO A 166      15.039  14.936 -34.127  1.00 46.54           C
ATOM   1151  CG  PRO A 166      13.829  14.790 -35.048  1.00 46.54           C
ATOM   1152  C   PRO A 166      15.661  12.566 -33.245  1.00 46.54           C
ATOM   1153  O   PRO A 166      16.446  12.540 -32.298  1.00 46.54           O
ATOM   1154  N   TRP A 167      14.662  11.673 -33.350  1.00 49.66           N
ATOM   1155  CA  TRP A 167      14.593  10.455 -32.506  1.00 49.66           C
ATOM   1156  CB  TRP A 167      13.267  10.493 -31.712  1.00 49.66           C
ATOM   1157  CG  TRP A 167      13.212   9.474 -30.568  1.00 49.66           C
ATOM   1158  CD2 TRP A 167      13.896   9.515 -29.370  1.00 49.66           C
ATOM   1159  CD1 TRP A 167      12.437   8.297 -30.528  1.00 49.66           C
ATOM   1160  NE1 TRP A 167      12.582   7.629 -29.295  1.00 49.66           N
ATOM   1161  CE2 TRP A 167      13.496   8.397 -28.605  1.00 49.66           C
ATOM   1162  CE3 TRP A 167      14.815  10.458 -28.839  1.00 49.66           C
ATOM   1163  CZ2 TRP A 167      13.964   8.242 -27.287  1.00 49.66           C
ATOM   1164  CZ3 TRP A 167      15.288  10.268 -27.538  1.00 49.66           C
ATOM   1165  CH2 TRP A 167      14.865   9.176 -26.770  1.00 49.66           C
ATOM   1166  C   TRP A 167      14.770   9.139 -33.332  1.00 49.66           C
ATOM   1167  O   TRP A 167      14.180   8.937 -34.400  1.00 49.66           O
ATOM   1168  N   VAL A 168      15.549   8.213 -32.763  1.00 50.93           N
ATOM   1169  CA  VAL A 168      15.706   6.827 -33.277  1.00 50.93           C
ATOM   1170  CB  VAL A 168      17.071   6.676 -34.023  1.00 50.93           C
ATOM   1171  CG1 VAL A 168      18.325   6.936 -33.170  1.00 50.93           C
ATOM   1172  CG2 VAL A 168      17.221   5.291 -34.684  1.00 50.93           C
ATOM   1173  C   VAL A 168      15.432   5.816 -32.118  1.00 50.93           C
ATOM   1174  O   VAL A 168      16.278   5.609 -31.241  1.00 50.93           O
ATOM   1175  N   GLN A 169      14.254   5.164 -32.112  1.00 50.41           N
ATOM   1176  CA  GLN A 169      13.911   4.180 -31.056  1.00 50.41           C
ATOM   1177  CB  GLN A 169      12.390   4.262 -30.736  1.00 50.41           C
ATOM   1178  CG  GLN A 169      11.949   3.518 -29.440  1.00 50.41           C
ATOM   1179  CD  GLN A 169      12.638   3.983 -28.153  1.00 50.41           C
ATOM   1180  OE1 GLN A 169      12.318   5.020 -27.589  1.00 50.41           O
ATOM   1181  NE2 GLN A 169      13.631   3.269 -27.680  1.00 50.41           N
ATOM   1182  C   GLN A 169      14.394   2.743 -31.419  1.00 50.41           C
ATOM   1183  O   GLN A 169      13.667   1.966 -32.038  1.00 50.41           O
ATOM   1184  N   ILE A 170      15.602   2.373 -30.975  1.00 52.71           N
ATOM   1185  CA  ILE A 170      16.064   0.953 -30.918  1.00 52.71           C
ATOM   1186  CB  ILE A 170      17.635   0.826 -30.886  1.00 52.71           C
ATOM   1187  CG2 ILE A 170      18.319   1.072 -32.251  1.00 52.71           C
ATOM   1188  CG1 ILE A 170      18.414   1.577 -29.768  1.00 52.71           C
ATOM   1189  CD1 ILE A 170      18.434   3.124 -29.796  1.00 52.71           C
ATOM   1190  C   ILE A 170      15.359   0.204 -29.729  1.00 52.71           C
ATOM   1191  O   ILE A 170      15.579   0.515 -28.553  1.00 52.71           O
ATOM   1192  N   PHE A 171      14.472  -0.751 -30.042  1.00 55.93           N
ATOM   1193  CA  PHE A 171      13.670  -1.508 -29.042  1.00 55.93           C
ATOM   1194  CB  PHE A 171      12.286  -0.821 -28.801  1.00 55.93           C
ATOM   1195  CG  PHE A 171      11.229  -0.992 -29.905  1.00 55.93           C
ATOM   1196  CD1 PHE A 171      10.345  -2.080 -29.893  1.00 55.93           C
ATOM   1197  CD2 PHE A 171      11.214  -0.111 -30.983  1.00 55.93           C
ATOM   1198  CE1 PHE A 171       9.460  -2.273 -30.951  1.00 55.93           C
ATOM   1199  CE2 PHE A 171      10.347  -0.317 -32.045  1.00 55.93           C
ATOM   1200  CZ  PHE A 171       9.469  -1.398 -32.030  1.00 55.93           C
ATOM   1201  C   PHE A 171      13.540  -3.018 -29.430  1.00 55.93           C
ATOM   1202  O   PHE A 171      13.427  -3.384 -30.600  1.00 55.93           O
ATOM   1203  N   GLU A 172      13.462  -3.899 -28.435  1.00 58.80           N
ATOM   1204  CA  GLU A 172      13.104  -5.327 -28.644  1.00 58.80           C
ATOM   1205  CB  GLU A 172      14.319  -6.124 -28.115  1.00 58.80           C
ATOM   1206  CG  GLU A 172      14.288  -7.669 -28.281  1.00 58.80           C
ATOM   1207  CD  GLU A 172      14.625  -8.395 -26.988  1.00 58.80           C
ATOM   1208  OE1 GLU A 172      14.147  -8.067 -25.914  1.00 58.80           O
ATOM   1209  OE2 GLU A 172      15.474  -9.443 -27.143  1.00 58.80           O
ATOM   1210  C   GLU A 172      11.731  -5.654 -27.965  1.00 58.80           C
ATOM   1211  O   GLU A 172      11.348  -5.080 -26.944  1.00 58.80           O
ATOM   1212  N   ASN A 173      10.975  -6.576 -28.570  1.00 59.00           N
ATOM   1213  CA  ASN A 173       9.713  -7.128 -27.998  1.00 59.00           C
ATOM   1214  CB  ASN A 173       8.466  -6.592 -28.763  1.00 59.00           C
ATOM   1215  CG  ASN A 173       8.418  -6.685 -30.292  1.00 59.00           C
ATOM   1216  OD1 ASN A 173       7.797  -7.543 -30.898  1.00 59.00           O
ATOM   1217  ND2 ASN A 173       9.051  -5.786 -30.992  1.00 59.00           N
ATOM   1218  C   ASN A 173       9.853  -8.683 -27.946  1.00 59.00           C
ATOM   1219  O   ASN A 173       9.848  -9.353 -28.980  1.00 59.00           O
ATOM   1220  N   LYS A 174      10.077  -9.238 -26.744  1.00 56.94           N
ATOM   1221  CA  LYS A 174      10.548 -10.641 -26.575  1.00 56.94           C
ATOM   1222  CB  LYS A 174      11.906 -10.541 -25.842  1.00 56.94           C
ATOM   1223  CG  LYS A 174      12.716 -11.836 -25.644  1.00 56.94           C
ATOM   1224  CD  LYS A 174      12.422 -12.573 -24.319  1.00 56.94           C
ATOM   1225  CE  LYS A 174      13.540 -13.578 -24.047  1.00 56.94           C
ATOM   1226  NZ  LYS A 174      13.446 -14.201 -22.722  1.00 56.94           N
ATOM   1227  C   LYS A 174       9.500 -11.515 -25.835  1.00 56.94           C
ATOM   1228  O   LYS A 174       9.031 -11.172 -24.745  1.00 56.94           O
ATOM   1229  N   GLY A 175       9.151 -12.661 -26.436  1.00 53.05           N
ATOM   1230  CA  GLY A 175       8.060 -13.524 -25.918  1.00 53.05           C
ATOM   1231  C   GLY A 175       6.649 -13.116 -26.398  1.00 53.05           C
ATOM   1232  O   GLY A 175       6.340 -11.941 -26.614  1.00 53.05           O
ATOM   1233  N   ALA A 176       5.761 -14.105 -26.505  1.00 50.00           N
ATOM   1234  CA  ALA A 176       4.355 -13.869 -26.936  1.00 50.00           C
ATOM   1235  CB  ALA A 176       3.813 -15.274 -27.246  1.00 50.00           C
ATOM   1236  C   ALA A 176       3.440 -13.000 -25.990  1.00 50.00           C
ATOM   1237  O   ALA A 176       2.589 -12.257 -26.481  1.00 50.00           O
ATOM   1238  N   MET A 177       3.666 -13.023 -24.660  1.00 51.00           N
ATOM   1239  CA  MET A 177       3.148 -11.997 -23.696  1.00 51.00           C
ATOM   1240  CB  MET A 177       3.688 -12.315 -22.268  1.00 51.00           C
ATOM   1241  CG  MET A 177       3.337 -13.686 -21.646  1.00 51.00           C
ATOM   1242  SD  MET A 177       4.336 -15.016 -22.353  1.00 51.00           S
ATOM   1243  CE  MET A 177       3.069 -16.050 -23.094  1.00 51.00           C
ATOM   1244  C   MET A 177       3.457 -10.493 -24.042  1.00 51.00           C
ATOM   1245  O   MET A 177       2.589  -9.629 -23.894  1.00 51.00           O
ATOM   1246  N   MET A 178       4.675 -10.191 -24.525  1.00 50.53           N
ATOM   1247  CA  MET A 178       5.033  -8.845 -25.066  1.00 50.53           C
ATOM   1248  CB  MET A 178       6.523  -8.610 -24.697  1.00 50.53           C
ATOM   1249  CG  MET A 178       6.827  -8.453 -23.193  1.00 50.53           C
ATOM   1250  SD  MET A 178       6.682  -6.744 -22.623  1.00 50.53           S
ATOM   1251  CE  MET A 178       4.908  -6.524 -22.434  1.00 50.53           C
ATOM   1252  C   MET A 178       4.747  -8.645 -26.594  1.00 50.53           C
ATOM   1253  O   MET A 178       5.508  -7.975 -27.298  1.00 50.53           O
ATOM   1254  N   GLY A 179       3.613  -9.165 -27.095  1.00 47.76           N
ATOM   1255  CA  GLY A 179       3.157  -8.987 -28.499  1.00 47.76           C
ATOM   1256  C   GLY A 179       4.113  -9.195 -29.691  1.00 47.76           C
ATOM   1257  O   GLY A 179       4.027  -8.444 -30.668  1.00 47.76           O
ATOM   1258  N   CYS A 180       4.979 -10.214 -29.642  1.00 46.12           N
ATOM   1259  CA  CYS A 180       5.993 -10.423 -30.698  1.00 46.12           C
ATOM   1260  CB  CYS A 180       7.201 -11.146 -30.077  1.00 46.12           C
ATOM   1261  SG  CYS A 180       8.574 -11.102 -31.280  1.00 46.12           S
ATOM   1262  C   CYS A 180       5.407 -11.129 -31.961  1.00 46.12           C
ATOM   1263  O   CYS A 180       5.134 -12.332 -31.963  1.00 46.12           O
ATOM   1264  N   SER A 181       5.252 -10.364 -33.054  1.00 43.75           N
ATOM   1265  CA  SER A 181       4.756 -10.894 -34.363  1.00 43.75           C
ATOM   1266  CB  SER A 181       4.388  -9.628 -35.186  1.00 43.75           C
ATOM   1267  OG  SER A 181       3.575  -9.934 -36.321  1.00 43.75           O
ATOM   1268  C   SER A 181       5.678 -11.909 -35.152  1.00 43.75           C
ATOM   1269  O   SER A 181       5.301 -12.353 -36.239  1.00 43.75           O
ATOM   1270  N   ASN A 182       6.849 -12.308 -34.613  1.00 43.65           N
ATOM   1271  CA  ASN A 182       7.668 -13.453 -35.102  1.00 43.65           C
ATOM   1272  CB  ASN A 182       8.624 -12.935 -36.209  1.00 43.65           C
ATOM   1273  CG  ASN A 182       9.466 -14.014 -36.880  1.00 43.65           C
ATOM   1274  OD1 ASN A 182      10.477 -14.447 -36.358  1.00 43.65           O
ATOM   1275  ND2 ASN A 182       9.112 -14.516 -38.025  1.00 43.65           N
ATOM   1276  C   ASN A 182       8.426 -14.149 -33.896  1.00 43.65           C
ATOM   1277  O   ASN A 182       9.065 -13.428 -33.122  1.00 43.65           O
ATOM   1278  N   PRO A 183       8.459 -15.509 -33.721  1.00 46.79           N
ATOM   1279  CA  PRO A 183       9.293 -16.167 -32.663  1.00 46.79           C
ATOM   1280  CD  PRO A 183       7.604 -16.454 -34.468  1.00 46.79           C
ATOM   1281  CB  PRO A 183       8.624 -17.557 -32.587  1.00 46.79           C
ATOM   1282  CG  PRO A 183       8.095 -17.821 -33.998  1.00 46.79           C
ATOM   1283  C   PRO A 183      10.855 -16.264 -32.834  1.00 46.79           C
ATOM   1284  O   PRO A 183      11.517 -16.791 -31.935  1.00 46.79           O
ATOM   1285  N   HIS A 184      11.461 -15.769 -33.929  1.00 48.47           N
ATOM   1286  CA  HIS A 184      12.943 -15.660 -34.060  1.00 48.47           C
ATOM   1287  ND1 HIS A 184      15.012 -16.857 -36.596  1.00 48.47           N
ATOM   1288  CG  HIS A 184      14.688 -15.650 -35.998  1.00 48.47           C
ATOM   1289  CB  HIS A 184      13.273 -15.310 -35.540  1.00 48.47           C
ATOM   1290  NE2 HIS A 184      16.948 -15.525 -36.297  1.00 48.47           N
ATOM   1291  CD2 HIS A 184      15.834 -14.854 -35.828  1.00 48.47           C
ATOM   1292  CE1 HIS A 184      16.365 -16.683 -36.727  1.00 48.47           C
ATOM   1293  C   HIS A 184      13.574 -14.593 -33.078  1.00 48.47           C
ATOM   1294  O   HIS A 184      12.983 -13.523 -32.912  1.00 48.47           O
ATOM   1295  N   PRO A 185      14.772 -14.785 -32.455  1.00 48.48           N
ATOM   1296  CA  PRO A 185      15.460 -13.716 -31.674  1.00 48.48           C
ATOM   1297  CD  PRO A 185      15.388 -16.115 -32.311  1.00 48.48           C
ATOM   1298  CB  PRO A 185      16.698 -14.473 -31.145  1.00 48.48           C
ATOM   1299  CG  PRO A 185      16.275 -15.942 -31.093  1.00 48.48           C
ATOM   1300  C   PRO A 185      15.801 -12.388 -32.443  1.00 48.48           C
ATOM   1301  O   PRO A 185      16.814 -12.286 -33.146  1.00 48.48           O
ATOM   1302  N   HIS A 186      14.945 -11.361 -32.292  1.00 46.73           N
ATOM   1303  CA  HIS A 186      15.089 -10.066 -33.019  1.00 46.73           C
ATOM   1304  ND1 HIS A 186      11.841 -10.920 -33.953  1.00 46.73           N
ATOM   1305  CG  HIS A 186      12.741  -9.913 -34.245  1.00 46.73           C
ATOM   1306  CB  HIS A 186      14.259 -10.126 -34.339  1.00 46.73           C
ATOM   1307  NE2 HIS A 186      10.696  -8.884 -34.343  1.00 46.73           N
ATOM   1308  CD2 HIS A 186      12.065  -8.703 -34.472  1.00 46.73           C
ATOM   1309  CE1 HIS A 186      10.672 -10.218 -34.026  1.00 46.73           C
ATOM   1310  C   HIS A 186      14.761  -8.796 -32.158  1.00 46.73           C
ATOM   1311  O   HIS A 186      13.910  -8.807 -31.263  1.00 46.73           O
ATOM   1312  N   CYS A 187      15.376  -7.663 -32.524  1.00 42.97           N
ATOM   1313  CA  CYS A 187      14.847  -6.313 -32.201  1.00 42.97           C
ATOM   1314  CB  CYS A 187      15.964  -5.530 -31.472  1.00 42.97           C
ATOM   1315  SG  CYS A 187      17.375  -5.158 -32.563  1.00 42.97           S
ATOM   1316  C   CYS A 187      14.293  -5.560 -33.456  1.00 42.97           C
ATOM   1317  O   CYS A 187      14.459  -5.966 -34.612  1.00 42.97           O
ATOM   1318  N   GLN A 188      13.617  -4.436 -33.210  1.00 38.74           N
ATOM   1319  CA  GLN A 188      13.273  -3.441 -34.256  1.00 38.74           C
ATOM   1320  CB  GLN A 188      11.729  -3.371 -34.393  1.00 38.74           C
ATOM   1321  CG  GLN A 188      11.073  -4.607 -35.056  1.00 38.74           C
ATOM   1322  CD  GLN A 188       9.562  -4.474 -35.232  1.00 38.74           C
ATOM   1323  OE1 GLN A 188       9.065  -3.712 -36.050  1.00 38.74           O
ATOM   1324  NE2 GLN A 188       8.778  -5.198 -34.478  1.00 38.74           N
ATOM   1325  C   GLN A 188      13.870  -2.040 -33.908  1.00 38.74           C
ATOM   1326  O   GLN A 188      14.052  -1.657 -32.749  1.00 38.74           O
ATOM   1327  N   VAL A 189      14.132  -1.239 -34.940  1.00 35.91           N
ATOM   1328  CA  VAL A 189      14.368   0.225 -34.795  1.00 35.91           C
ATOM   1329  CB  VAL A 189      15.806   0.611 -35.264  1.00 35.91           C
ATOM   1330  CG1 VAL A 189      16.094   0.328 -36.747  1.00 35.91           C
ATOM   1331  CG2 VAL A 189      16.127   2.089 -34.967  1.00 35.91           C
ATOM   1332  C   VAL A 189      13.223   1.008 -35.509  1.00 35.91           C
ATOM   1333  O   VAL A 189      12.998   0.812 -36.704  1.00 35.91           O
ATOM   1334  N   TRP A 190      12.510   1.893 -34.799  1.00 33.81           N
ATOM   1335  CA  TRP A 190      11.552   2.845 -35.434  1.00 33.81           C
ATOM   1336  CB  TRP A 190      10.127   2.700 -34.843  1.00 33.81           C
ATOM   1337  CG  TRP A 190       9.282   1.450 -35.165  1.00 33.81           C
ATOM   1338  CD2 TRP A 190       7.915   1.319 -34.975  1.00 33.81           C
ATOM   1339  CD1 TRP A 190       9.731   0.141 -35.454  1.00 33.81           C
ATOM   1340  NE1 TRP A 190       8.688  -0.800 -35.426  1.00 33.81           N
ATOM   1341  CE2 TRP A 190       7.582  -0.054 -35.083  1.00 33.81           C
ATOM   1342  CE3 TRP A 190       6.913   2.274 -34.673  1.00 33.81           C
ATOM   1343  CZ2 TRP A 190       6.266  -0.490 -34.820  1.00 33.81           C
ATOM   1344  CZ3 TRP A 190       5.612   1.826 -34.445  1.00 33.81           C
ATOM   1345  CH2 TRP A 190       5.296   0.462 -34.498  1.00 33.81           C
ATOM   1346  C   TRP A 190      12.102   4.296 -35.268  1.00 33.81           C
ATOM   1347  O   TRP A 190      12.072   4.872 -34.174  1.00 33.81           O
ATOM   1348  N   ALA A 191      12.605   4.886 -36.359  1.00 33.11           N
ATOM   1349  CA  ALA A 191      12.985   6.319 -36.391  1.00 33.11           C
ATOM   1350  CB  ALA A 191      14.119   6.424 -37.421  1.00 33.11           C
ATOM   1351  C   ALA A 191      11.799   7.288 -36.693  1.00 33.11           C
ATOM   1352  O   ALA A 191      10.836   6.913 -37.368  1.00 33.11           O
ATOM   1353  N   SER A 192      11.874   8.528 -36.185  1.00 33.71           N
ATOM   1354  CA  SER A 192      10.766   9.515 -36.286  1.00 33.71           C
ATOM   1355  CB  SER A 192       9.877   9.404 -35.020  1.00 33.71           C
ATOM   1356  OG  SER A 192      10.546   9.819 -33.826  1.00 33.71           O
ATOM   1357  C   SER A 192      11.273  10.978 -36.516  1.00 33.71           C
ATOM   1358  O   SER A 192      12.117  11.493 -35.774  1.00 33.71           O
ATOM   1359  N   SER A 193      10.684  11.677 -37.498  1.00 34.18           N
ATOM   1360  CA  SER A 193      10.841  13.156 -37.696  1.00 34.18           C
ATOM   1361  CB  SER A 193       9.982  13.513 -38.928  1.00 34.18           C
ATOM   1362  OG  SER A 193       8.575  13.329 -38.708  1.00 34.18           O
ATOM   1363  C   SER A 193      10.512  14.133 -36.512  1.00 34.18           C
ATOM   1364  O   SER A 193      11.054  15.234 -36.421  1.00 34.18           O
ATOM   1365  N   PHE A 194       9.589  13.723 -35.646  1.00 34.13           N
ATOM   1366  CA  PHE A 194       9.246  14.388 -34.366  1.00 34.13           C
ATOM   1367  CB  PHE A 194       7.683  14.329 -34.262  1.00 34.13           C
ATOM   1368  CG  PHE A 194       7.010  12.932 -34.229  1.00 34.13           C
ATOM   1369  CD1 PHE A 194       6.796  12.225 -35.419  1.00 34.13           C
ATOM   1370  CD2 PHE A 194       6.718  12.318 -33.010  1.00 34.13           C
ATOM   1371  CE1 PHE A 194       6.389  10.895 -35.383  1.00 34.13           C
ATOM   1372  CE2 PHE A 194       6.282  10.997 -32.977  1.00 34.13           C
ATOM   1373  CZ  PHE A 194       6.150  10.277 -34.158  1.00 34.13           C
ATOM   1374  C   PHE A 194       9.986  13.742 -33.139  1.00 34.13           C
ATOM   1375  O   PHE A 194      10.515  12.624 -33.210  1.00 34.13           O
ATOM   1376  N   LEU A 195       9.959  14.425 -31.982  1.00 33.40           N
ATOM   1377  CA  LEU A 195      10.246  13.767 -30.676  1.00 33.40           C
ATOM   1378  CB  LEU A 195      10.896  14.741 -29.651  1.00 33.40           C
ATOM   1379  CG  LEU A 195      12.255  15.396 -30.008  1.00 33.40           C
ATOM   1380  CD1 LEU A 195      12.798  16.164 -28.790  1.00 33.40           C
ATOM   1381  CD2 LEU A 195      13.315  14.385 -30.468  1.00 33.40           C
ATOM   1382  C   LEU A 195       8.932  13.125 -30.097  1.00 33.40           C
ATOM   1383  O   LEU A 195       8.040  13.894 -29.717  1.00 33.40           O
ATOM   1384  N   PRO A 196       8.738  11.773 -30.007  1.00 31.41           N
ATOM   1385  CA  PRO A 196       7.522  11.181 -29.371  1.00 31.41           C
ATOM   1386  CD  PRO A 196       9.663  10.777 -30.581  1.00 31.41           C
ATOM   1387  CB  PRO A 196       7.728   9.681 -29.673  1.00 31.41           C
ATOM   1388  CG  PRO A 196       9.206   9.467 -29.970  1.00 31.41           C
ATOM   1389  C   PRO A 196       7.306  11.525 -27.857  1.00 31.41           C
ATOM   1390  O   PRO A 196       8.213  12.039 -27.197  1.00 31.41           O
ATOM   1391  N   ASP A 197       6.105  11.261 -27.305  1.00 30.00           N
ATOM   1392  CA  ASP A 197       5.722  11.710 -25.920  1.00 30.00           C
ATOM   1393  CB  ASP A 197       4.335  11.133 -25.522  1.00 30.00           C
ATOM   1394  CG  ASP A 197       3.135  11.579 -26.346  1.00 30.00           C
ATOM   1395  OD1 ASP A 197       2.975  12.714 -26.779  1.00 30.00           O
ATOM   1396  OD2 ASP A 197       2.244  10.568 -26.528  1.00 30.00           O
ATOM   1397  C   ASP A 197       6.762  11.459 -24.770  1.00 30.00           C
ATOM   1398  O   ASP A 197       7.189  12.417 -24.126  1.00 30.00           O
ATOM   1399  N   ILE A 198       7.225  10.214 -24.568  1.00 30.97           N
ATOM   1400  CA  ILE A 198       8.341   9.899 -23.617  1.00 30.97           C
ATOM   1401  CB  ILE A 198       8.395   8.346 -23.367  1.00 30.97           C
ATOM   1402  CG2 ILE A 198       9.586   7.915 -22.473  1.00 30.97           C
ATOM   1403  CG1 ILE A 198       7.113   7.697 -22.743  1.00 30.97           C
ATOM   1404  CD1 ILE A 198       6.075   7.192 -23.760  1.00 30.97           C
ATOM   1405  C   ILE A 198       9.730  10.553 -24.013  1.00 30.97           C
ATOM   1406  O   ILE A 198      10.443  11.029 -23.127  1.00 30.97           O
ATOM   1407  N   ALA A 199      10.117  10.597 -25.303  1.00 32.84           N
ATOM   1408  CA  ALA A 199      11.319  11.341 -25.778  1.00 32.84           C
ATOM   1409  CB  ALA A 199      11.448  11.008 -27.272  1.00 32.84           C
ATOM   1410  C   ALA A 199      11.366  12.890 -25.529  1.00 32.84           C
ATOM   1411  O   ALA A 199      12.371  13.380 -25.012  1.00 32.84           O
ATOM   1412  N   GLN A 200      10.301  13.652 -25.855  1.00 37.10           N
ATOM   1413  CA  GLN A 200      10.112  15.052 -25.358  1.00 37.10           C
ATOM   1414  CB  GLN A 200       8.797  15.604 -25.990  1.00 37.10           C
ATOM   1415  CG  GLN A 200       8.439  17.107 -25.647  1.00 37.10           C
ATOM   1416  CD  GLN A 200       6.831  17.484 -25.571  1.00 37.10           C
ATOM   1417  OE1 GLN A 200       6.839  16.957 -24.459  1.00 37.10           O
ATOM   1418  NE2 GLN A 200       7.086  17.960 -26.770  1.00 37.10           N
ATOM   1419  C   GLN A 200      10.123  15.200 -23.794  1.00 37.10           C
ATOM   1420  O   GLN A 200      10.893  15.996 -23.253  1.00 37.10           O
ATOM   1421  N   ARG A 201       9.280  14.440 -23.087  1.00 40.76           N
ATOM   1422  CA  ARG A 201       9.157  14.476 -21.605  1.00 40.76           C
ATOM   1423  CB  ARG A 201       7.978  13.511 -21.343  1.00 40.76           C
ATOM   1424  CG  ARG A 201       7.424  13.460 -19.909  1.00 40.76           C
ATOM   1425  CD  ARG A 201       6.718  12.129 -19.641  1.00 40.76           C
ATOM   1426  NE  ARG A 201       5.397  11.960 -20.280  1.00 40.76           N
ATOM   1427  CZ  ARG A 201       4.659  10.869 -20.161  1.00 40.76           C
ATOM   1428  NH1 ARG A 201       5.055   9.769 -19.590  1.00 40.76           N
ATOM   1429  NH2 ARG A 201       3.466  10.922 -20.611  1.00 40.76           N
ATOM   1430  C   ARG A 201      10.458  14.144 -20.789  1.00 40.76           C
ATOM   1431  O   ARG A 201      10.810  14.894 -19.875  1.00 40.76           O
ATOM   1432  N   GLU A 202      11.188  13.067 -21.136  1.00 42.09           N
ATOM   1433  CA  GLU A 202      12.569  12.818 -20.629  1.00 42.09           C
ATOM   1434  CB  GLU A 202      13.016  11.393 -21.043  1.00 42.09           C
ATOM   1435  CG  GLU A 202      12.269  10.221 -20.356  1.00 42.09           C
ATOM   1436  CD  GLU A 202      12.951   8.870 -20.534  1.00 42.09           C
ATOM   1437  OE1 GLU A 202      14.131   8.727 -20.835  1.00 42.09           O
ATOM   1438  OE2 GLU A 202      12.108   7.828 -20.304  1.00 42.09           O
ATOM   1439  C   GLU A 202      13.656  13.867 -21.049  1.00 42.09           C
ATOM   1440  O   GLU A 202      14.498  14.212 -20.218  1.00 42.09           O
ATOM   1441  N   GLU A 203      13.650  14.384 -22.294  1.00 43.16           N
ATOM   1442  CA  GLU A 203      14.443  15.590 -22.686  1.00 43.16           C
ATOM   1443  CB  GLU A 203      14.208  15.787 -24.220  1.00 43.16           C
ATOM   1444  CG  GLU A 203      14.993  16.885 -24.988  1.00 43.16           C
ATOM   1445  CD  GLU A 203      14.621  18.335 -24.668  1.00 43.16           C
ATOM   1446  OE1 GLU A 203      13.528  18.832 -24.910  1.00 43.16           O
ATOM   1447  OE2 GLU A 203      15.646  19.002 -24.077  1.00 43.16           O
ATOM   1448  C   GLU A 203      14.183  16.855 -21.797  1.00 43.16           C
ATOM   1449  O   GLU A 203      15.117  17.378 -21.192  1.00 43.16           O
ATOM   1450  N   ARG A 204      12.930  17.312 -21.684  1.00 40.98           N
ATOM   1451  CA  ARG A 204      12.526  18.423 -20.779  1.00 40.98           C
ATOM   1452  CB  ARG A 204      11.056  18.714 -21.175  1.00 40.98           C
ATOM   1453  CG  ARG A 204      10.330  19.835 -20.391  1.00 40.98           C
ATOM   1454  CD  ARG A 204       8.944  20.228 -20.958  1.00 40.98           C
ATOM   1455  NE  ARG A 204       8.039  19.094 -21.304  1.00 40.98           N
ATOM   1456  CZ  ARG A 204       7.440  18.265 -20.460  1.00 40.98           C
ATOM   1457  NH1 ARG A 204       7.552  18.332 -19.167  1.00 40.98           N
ATOM   1458  NH2 ARG A 204       6.710  17.335 -20.968  1.00 40.98           N
ATOM   1459  C   ARG A 204      12.771  18.201 -19.242  1.00 40.98           C
ATOM   1460  O   ARG A 204      13.290  19.107 -18.586  1.00 40.98           O
ATOM   1461  N   SER A 205      12.432  17.034 -18.668  1.00 36.40           N
ATOM   1462  CA  SER A 205      12.725  16.715 -17.236  1.00 36.40           C
ATOM   1463  CB  SER A 205      11.881  15.489 -16.823  1.00 36.40           C
ATOM   1464  OG  SER A 205      10.478  15.740 -16.937  1.00 36.40           O
ATOM   1465  C   SER A 205      14.242  16.553 -16.858  1.00 36.40           C
ATOM   1466  O   SER A 205      14.675  17.087 -15.831  1.00 36.40           O
ATOM   1467  N   GLN A 206      15.069  15.886 -17.688  1.00 32.09           N
ATOM   1468  CA  GLN A 206      16.561  15.981 -17.594  1.00 32.09           C
ATOM   1469  CB  GLN A 206      17.209  14.929 -18.535  1.00 32.09           C
ATOM   1470  CG  GLN A 206      17.008  13.450 -18.102  1.00 32.09           C
ATOM   1471  CD  GLN A 206      17.484  12.421 -19.124  1.00 32.09           C
ATOM   1472  OE1 GLN A 206      18.592  11.898 -19.088  1.00 32.09           O
ATOM   1473  NE2 GLN A 206      16.646  12.086 -20.060  1.00 32.09           N
ATOM   1474  C   GLN A 206      17.165  17.413 -17.830  1.00 32.09           C
ATOM   1475  O   GLN A 206      18.076  17.801 -17.095  1.00 32.09           O
ATOM   1476  N   GLN A 207      16.659  18.208 -18.794  1.00 27.50           N
ATOM   1477  CA  GLN A 207      17.026  19.647 -18.958  1.00 27.50           C
ATOM   1478  CB  GLN A 207      16.399  20.153 -20.285  1.00 27.50           C
ATOM   1479  CG  GLN A 207      16.942  21.517 -20.789  1.00 27.50           C
ATOM   1480  CD  GLN A 207      16.370  22.015 -22.122  1.00 27.50           C
ATOM   1481  OE1 GLN A 207      15.643  21.352 -22.855  1.00 27.50           O
ATOM   1482  NE2 GLN A 207      16.697  23.224 -22.492  1.00 27.50           N
ATOM   1483  C   GLN A 207      16.689  20.568 -17.734  1.00 27.50           C
ATOM   1484  O   GLN A 207      17.579  21.273 -17.257  1.00 27.50           O
ATOM   1485  N   ALA A 208      15.449  20.537 -17.215  1.00 24.56           N
ATOM   1486  CA  ALA A 208      15.083  21.181 -15.924  1.00 24.56           C
ATOM   1487  CB  ALA A 208      13.569  20.944 -15.760  1.00 24.56           C
ATOM   1488  C   ALA A 208      15.910  20.753 -14.658  1.00 24.56           C
ATOM   1489  O   ALA A 208      16.332  21.619 -13.886  1.00 24.56           O
ATOM   1490  N   TYR A 209      16.208  19.449 -14.475  1.00 24.45           N
ATOM   1491  CA  TYR A 209      17.227  18.988 -13.492  1.00 24.45           C
ATOM   1492  CB  TYR A 209      17.151  17.437 -13.390  1.00 24.45           C
ATOM   1493  CG  TYR A 209      17.916  16.866 -12.182  1.00 24.45           C
ATOM   1494  CD1 TYR A 209      19.301  16.668 -12.249  1.00 24.45           C
ATOM   1495  CD2 TYR A 209      17.248  16.609 -10.982  1.00 24.45           C
ATOM   1496  CE1 TYR A 209      20.005  16.229 -11.132  1.00 24.45           C
ATOM   1497  CE2 TYR A 209      17.956  16.163  -9.867  1.00 24.45           C
ATOM   1498  CZ  TYR A 209      19.330  15.968  -9.945  1.00 24.45           C
ATOM   1499  OH  TYR A 209      20.030  15.599  -8.833  1.00 24.45           O
ATOM   1500  C   TYR A 209      18.682  19.534 -13.740  1.00 24.45           C
ATOM   1501  O   TYR A 209      19.253  20.125 -12.824  1.00 24.45           O
ATOM   1502  N   LYS A 210      19.280  19.356 -14.933  1.00 25.70           N
ATOM   1503  CA  LYS A 210      20.609  19.954 -15.280  1.00 25.70           C
ATOM   1504  CB  LYS A 210      20.979  19.439 -16.702  1.00 25.70           C
ATOM   1505  CG  LYS A 210      22.353  19.875 -17.278  1.00 25.70           C
ATOM   1506  CD  LYS A 210      23.576  19.266 -16.570  1.00 25.70           C
ATOM   1507  CE  LYS A 210      24.883  19.805 -17.171  1.00 25.70           C
ATOM   1508  NZ  LYS A 210      26.043  19.274 -16.437  1.00 25.70           N
ATOM   1509  C   LYS A 210      20.737  21.514 -15.122  1.00 25.70           C
ATOM   1510  O   LYS A 210      21.753  21.982 -14.603  1.00 25.70           O
ATOM   1511  N   SER A 211      19.731  22.314 -15.520  1.00 26.27           N
ATOM   1512  CA  SER A 211      19.669  23.769 -15.190  1.00 26.27           C
ATOM   1513  CB  SER A 211      18.541  24.407 -16.038  1.00 26.27           C
ATOM   1514  OG  SER A 211      17.233  23.989 -15.633  1.00 26.27           O
ATOM   1515  C   SER A 211      19.564  24.161 -13.674  1.00 26.27           C
ATOM   1516  O   SER A 211      20.194  25.137 -13.260  1.00 26.27           O
ATOM   1517  N   GLN A 212      18.783  23.433 -12.852  1.00 27.78           N
ATOM   1518  CA  GLN A 212      18.757  23.633 -11.368  1.00 27.78           C
ATOM   1519  CB  GLN A 212      17.445  23.026 -10.793  1.00 27.78           C
ATOM   1520  CG  GLN A 212      16.111  23.728 -11.179  1.00 27.78           C
ATOM   1521  CD  GLN A 212      14.789  23.233 -10.567  1.00 27.78           C
ATOM   1522  OE1 GLN A 212      13.729  23.777 -10.844  1.00 27.78           O
ATOM   1523  NE2 GLN A 212      14.753  22.227  -9.726  1.00 27.78           N
ATOM   1524  C   GLN A 212      20.003  23.066 -10.597  1.00 27.78           C
ATOM   1525  O   GLN A 212      20.633  23.785  -9.821  1.00 27.78           O
ATOM   1526  N   HIS A 213      20.317  21.772 -10.765  1.00 29.95           N
ATOM   1527  CA  HIS A 213      21.421  21.082 -10.040  1.00 29.95           C
ATOM   1528  ND1 HIS A 213      21.291  18.222  -7.841  1.00 29.95           N
ATOM   1529  CG  HIS A 213      21.768  18.677  -9.063  1.00 29.95           C
ATOM   1530  CB  HIS A 213      20.986  19.582 -10.012  1.00 29.95           C
ATOM   1531  NE2 HIS A 213      23.473  17.398  -8.248  1.00 29.95           N
ATOM   1532  CD2 HIS A 213      23.050  18.173  -9.307  1.00 29.95           C
ATOM   1533  CE1 HIS A 213      22.384  17.499  -7.433  1.00 29.95           C
ATOM   1534  C   HIS A 213      22.876  21.316 -10.601  1.00 29.95           C
ATOM   1535  O   HIS A 213      23.837  21.211  -9.836  1.00 29.95           O
ATOM   1536  N   GLY A 214      23.068  21.547 -11.914  1.00 32.01           N
ATOM   1537  CA  GLY A 214      24.424  21.549 -12.552  1.00 32.01           C
ATOM   1538  C   GLY A 214      25.065  20.201 -12.993  1.00 32.01           C
ATOM   1539  O   GLY A 214      26.188  20.194 -13.497  1.00 32.01           O
ATOM   1540  N   GLU A 215      24.366  19.074 -12.825  1.00 38.22           N
ATOM   1541  CA  GLU A 215      24.851  17.711 -13.180  1.00 38.22           C
ATOM   1542  CB  GLU A 215      25.489  17.102 -11.898  1.00 38.22           C
ATOM   1543  CG  GLU A 215      26.439  15.906 -12.128  1.00 38.22           C
ATOM   1544  CD  GLU A 215      27.169  15.405 -10.888  1.00 38.22           C
ATOM   1545  OE1 GLU A 215      27.374  16.072  -9.877  1.00 38.22           O
ATOM   1546  OE2 GLU A 215      27.524  14.101 -11.010  1.00 38.22           O
ATOM   1547  C   GLU A 215      23.654  16.849 -13.738  1.00 38.22           C
ATOM   1548  O   GLU A 215      22.519  17.065 -13.293  1.00 38.22           O
ATOM   1549  N   PRO A 216      23.814  15.852 -14.664  1.00 43.17           N
ATOM   1550  CA  PRO A 216      22.697  14.957 -15.074  1.00 43.17           C
ATOM   1551  CD  PRO A 216      25.073  15.565 -15.367  1.00 43.17           C
ATOM   1552  CB  PRO A 216      23.357  13.945 -16.026  1.00 43.17           C
ATOM   1553  CG  PRO A 216      24.641  14.613 -16.471  1.00 43.17           C
ATOM   1554  C   PRO A 216      21.979  14.196 -13.925  1.00 43.17           C
ATOM   1555  O   PRO A 216      22.610  13.656 -13.010  1.00 43.17           O
ATOM   1556  N   LEU A 217      20.655  14.089 -14.049  1.00 45.85           N
ATOM   1557  CA  LEU A 217      19.819  13.254 -13.138  1.00 45.85           C
ATOM   1558  CB  LEU A 217      18.359  13.428 -13.645  1.00 45.85           C
ATOM   1559  CG  LEU A 217      17.220  13.143 -12.644  1.00 45.85           C
ATOM   1560  CD1 LEU A 217      15.900  13.441 -13.363  1.00 45.85           C
ATOM   1561  CD2 LEU A 217      17.170  11.718 -12.067  1.00 45.85           C
ATOM   1562  C   LEU A 217      20.270  11.760 -13.023  1.00 45.85           C
ATOM   1563  O   LEU A 217      20.486  11.246 -11.931  1.00 45.85           O
ATOM   1564  N   LEU A 218      20.450  11.101 -14.163  1.00 46.90           N
ATOM   1565  CA  LEU A 218      20.838   9.676 -14.270  1.00 46.90           C
ATOM   1566  CB  LEU A 218      20.533   9.303 -15.739  1.00 46.90           C
ATOM   1567  CG  LEU A 218      19.086   9.183 -16.281  1.00 46.90           C
ATOM   1568  CD1 LEU A 218      18.310   8.006 -15.677  1.00 46.90           C
ATOM   1569  CD2 LEU A 218      18.271  10.477 -16.207  1.00 46.90           C
ATOM   1570  C   LEU A 218      22.319   9.328 -13.870  1.00 46.90           C
ATOM   1571  O   LEU A 218      22.551   8.232 -13.360  1.00 46.90           O
ATOM   1572  N   MET A 219      23.306  10.228 -14.059  1.00 42.04           N
ATOM   1573  CA  MET A 219      24.645  10.108 -13.398  1.00 42.04           C
ATOM   1574  CB  MET A 219      25.642  11.031 -14.148  1.00 42.04           C
ATOM   1575  CG  MET A 219      27.120  10.806 -13.755  1.00 42.04           C
ATOM   1576  SD  MET A 219      28.218  11.715 -14.852  1.00 42.04           S
ATOM   1577  CE  MET A 219      28.272  13.320 -14.047  1.00 42.04           C
ATOM   1578  C   MET A 219      24.629  10.321 -11.838  1.00 42.04           C
ATOM   1579  O   MET A 219      25.221   9.516 -11.113  1.00 42.04           O
ATOM   1580  N   GLU A 220      23.909  11.335 -11.310  1.00 37.69           N
ATOM   1581  CA  GLU A 220      23.521  11.386  -9.863  1.00 37.69           C
ATOM   1582  CB  GLU A 220      22.776  12.726  -9.580  1.00 37.69           C
ATOM   1583  CG  GLU A 220      23.629  14.020  -9.664  1.00 37.69           C
ATOM   1584  CD  GLU A 220      24.811  14.041  -8.699  1.00 37.69           C
ATOM   1585  OE1 GLU A 220      25.895  13.525  -8.946  1.00 37.69           O
ATOM   1586  OE2 GLU A 220      24.521  14.634  -7.514  1.00 37.69           O
ATOM   1587  C   GLU A 220      22.728  10.146  -9.307  1.00 37.69           C
ATOM   1588  O   GLU A 220      23.019   9.645  -8.216  1.00 37.69           O
ATOM   1589  N   TYR A 221      21.770   9.622 -10.084  1.00 34.23           N
ATOM   1590  CA  TYR A 221      21.138   8.302  -9.846  1.00 34.23           C
ATOM   1591  CB  TYR A 221      19.911   8.203 -10.795  1.00 34.23           C
ATOM   1592  CG  TYR A 221      18.865   7.166 -10.381  1.00 34.23           C
ATOM   1593  CD1 TYR A 221      18.080   7.374  -9.242  1.00 34.23           C
ATOM   1594  CD2 TYR A 221      18.724   5.981 -11.105  1.00 34.23           C
ATOM   1595  CE1 TYR A 221      17.241   6.368  -8.773  1.00 34.23           C
ATOM   1596  CE2 TYR A 221      17.844   5.000 -10.660  1.00 34.23           C
ATOM   1597  CZ  TYR A 221      17.130   5.180  -9.481  1.00 34.23           C
ATOM   1598  OH  TYR A 221      16.403   4.158  -8.954  1.00 34.23           O
ATOM   1599  C   TYR A 221      22.093   7.062  -9.849  1.00 34.23           C
ATOM   1600  O   TYR A 221      22.006   6.236  -8.936  1.00 34.23           O
ATOM   1601  N   SER A 222      23.031   6.957 -10.807  1.00 32.19           N
ATOM   1602  CA  SER A 222      24.123   5.951 -10.761  1.00 32.19           C
ATOM   1603  CB  SER A 222      24.857   5.922 -12.120  1.00 32.19           C
ATOM   1604  OG  SER A 222      25.726   4.789 -12.200  1.00 32.19           O
ATOM   1605  C   SER A 222      25.085   6.055  -9.530  1.00 32.19           C
ATOM   1606  O   SER A 222      25.183   5.058  -8.815  1.00 32.19           O
ATOM   1607  N   ARG A 223      25.751   7.198  -9.228  1.00 32.33           N
ATOM   1608  CA  ARG A 223      26.613   7.338  -7.999  1.00 32.33           C
ATOM   1609  CB  ARG A 223      27.244   8.770  -7.880  1.00 32.33           C
ATOM   1610  CG  ARG A 223      26.336   9.888  -7.301  1.00 32.33           C
ATOM   1611  CD  ARG A 223      26.989  11.193  -6.820  1.00 32.33           C
ATOM   1612  NE  ARG A 223      25.884  12.030  -6.265  1.00 32.33           N
ATOM   1613  CZ  ARG A 223      25.843  12.638  -5.089  1.00 32.33           C
ATOM   1614  NH1 ARG A 223      26.807  12.639  -4.223  1.00 32.33           N
ATOM   1615  NH2 ARG A 223      24.761  13.268  -4.795  1.00 32.33           N
ATOM   1616  C   ARG A 223      25.997   6.836  -6.638  1.00 32.33           C
ATOM   1617  O   ARG A 223      26.633   6.092  -5.892  1.00 32.33           O
ATOM   1618  N   GLN A 224      24.753   7.237  -6.345  1.00 31.69           N
ATOM   1619  CA  GLN A 224      24.037   6.875  -5.097  1.00 31.69           C
ATOM   1620  CB  GLN A 224      22.913   7.919  -4.927  1.00 31.69           C
ATOM   1621  CG  GLN A 224      23.291   9.385  -4.536  1.00 31.69           C
ATOM   1622  CD  GLN A 224      23.453   9.794  -3.062  1.00 31.69           C
ATOM   1623  OE1 GLN A 224      23.971  10.858  -2.751  1.00 31.69           O
ATOM   1624  NE2 GLN A 224      22.994   9.045  -2.092  1.00 31.69           N
ATOM   1625  C   GLN A 224      23.448   5.425  -5.051  1.00 31.69           C
ATOM   1626  O   GLN A 224      23.431   4.817  -3.982  1.00 31.69           O
ATOM   1627  N   GLU A 225      22.966   4.867  -6.172  1.00 32.27           N
ATOM   1628  CA  GLU A 225      22.661   3.410  -6.292  1.00 32.27           C
ATOM   1629  CB  GLU A 225      21.797   3.245  -7.571  1.00 32.27           C
ATOM   1630  CG  GLU A 225      20.333   3.770  -7.443  1.00 32.27           C
ATOM   1631  CD  GLU A 225      19.352   2.744  -6.869  1.00 32.27           C
ATOM   1632  OE1 GLU A 225      19.588   2.052  -5.885  1.00 32.27           O
ATOM   1633  OE2 GLU A 225      18.189   2.669  -7.572  1.00 32.27           O
ATOM   1634  C   GLU A 225      23.895   2.434  -6.204  1.00 32.27           C
ATOM   1635  O   GLU A 225      23.744   1.337  -5.660  1.00 32.27           O
ATOM   1636  N   LEU A 226      25.114   2.843  -6.621  1.00 32.98           N
ATOM   1637  CA  LEU A 226      26.394   2.228  -6.137  1.00 32.98           C
ATOM   1638  CB  LEU A 226      27.623   2.879  -6.848  1.00 32.98           C
ATOM   1639  CG  LEU A 226      27.688   2.892  -8.396  1.00 32.98           C
ATOM   1640  CD1 LEU A 226      28.849   3.769  -8.886  1.00 32.98           C
ATOM   1641  CD2 LEU A 226      27.809   1.491  -9.002  1.00 32.98           C
ATOM   1642  C   LEU A 226      26.610   2.265  -4.575  1.00 32.98           C
ATOM   1643  O   LEU A 226      26.997   1.250  -3.993  1.00 32.98           O
ATOM   1644  N   LEU A 227      26.354   3.405  -3.897  1.00 36.27           N
ATOM   1645  CA  LEU A 227      26.366   3.493  -2.401  1.00 36.27           C
ATOM   1646  CB  LEU A 227      26.274   4.984  -1.944  1.00 36.27           C
ATOM   1647  CG  LEU A 227      27.307   6.017  -2.462  1.00 36.27           C
ATOM   1648  CD1 LEU A 227      26.993   7.411  -1.892  1.00 36.27           C
ATOM   1649  CD2 LEU A 227      28.757   5.639  -2.126  1.00 36.27           C
ATOM   1650  C   LEU A 227      25.274   2.644  -1.650  1.00 36.27           C
ATOM   1651  O   LEU A 227      25.581   2.001  -0.644  1.00 36.27           O
ATOM   1652  N   ARG A 228      24.009   2.671  -2.102  1.00 45.45           N
ATOM   1653  CA  ARG A 228      22.885   1.931  -1.458  1.00 45.45           C
ATOM   1654  CB  ARG A 228      21.543   2.511  -1.982  1.00 45.45           C
ATOM   1655  CG  ARG A 228      21.198   3.955  -1.578  1.00 45.45           C
ATOM   1656  CD  ARG A 228      20.650   4.120  -0.153  1.00 45.45           C
ATOM   1657  NE  ARG A 228      20.247   5.540   0.030  1.00 45.45           N
ATOM   1658  CZ  ARG A 228      19.511   6.006   1.030  1.00 45.45           C
ATOM   1659  NH1 ARG A 228      19.034   5.274   1.992  1.00 45.45           N
ATOM   1660  NH2 ARG A 228      19.258   7.268   1.043  1.00 45.45           N
ATOM   1661  C   ARG A 228      22.883   0.382  -1.658  1.00 45.45           C
ATOM   1662  O   ARG A 228      22.637  -0.346  -0.694  1.00 45.45           O
ATOM   1663  N   LYS A 229      23.035  -0.113  -2.904  1.00 53.97           N
ATOM   1664  CA  LYS A 229      23.002  -1.569  -3.238  1.00 53.97           C
ATOM   1665  CB  LYS A 229      24.267  -2.273  -2.675  1.00 53.97           C
ATOM   1666  CG  LYS A 229      24.561  -3.644  -3.319  1.00 53.97           C
ATOM   1667  CD  LYS A 229      25.919  -4.266  -2.937  1.00 53.97           C
ATOM   1668  CE  LYS A 229      26.088  -4.696  -1.469  1.00 53.97           C
ATOM   1669  NZ  LYS A 229      25.144  -5.775  -1.108  1.00 53.97           N
ATOM   1670  C   LYS A 229      21.649  -2.361  -3.069  1.00 53.97           C
ATOM   1671  O   LYS A 229      21.415  -3.300  -3.827  1.00 53.97           O
ATOM   1672  N   GLU A 230      20.729  -1.988  -2.163  1.00 61.70           N
ATOM   1673  CA  GLU A 230      19.374  -2.622  -2.025  1.00 61.70           C
ATOM   1674  CB  GLU A 230      18.642  -1.905  -0.851  1.00 61.70           C
ATOM   1675  CG  GLU A 230      18.165  -0.456  -1.142  1.00 61.70           C
ATOM   1676  CD  GLU A 230      17.662   0.348   0.048  1.00 61.70           C
ATOM   1677  OE1 GLU A 230      18.355   1.131   0.687  1.00 61.70           O
ATOM   1678  OE2 GLU A 230      16.341   0.145   0.292  1.00 61.70           O
ATOM   1679  C   GLU A 230      18.459  -2.773  -3.301  1.00 61.70           C
ATOM   1680  O   GLU A 230      17.649  -3.700  -3.364  1.00 61.70           O
ATOM   1681  N   ARG A 231      18.591  -1.880  -4.295  1.00 66.74           N
ATOM   1682  CA  ARG A 231      18.033  -2.085  -5.668  1.00 66.74           C
ATOM   1683  CB  ARG A 231      17.376  -0.745  -6.094  1.00 66.74           C
ATOM   1684  CG  ARG A 231      15.986  -0.489  -5.462  1.00 66.74           C
ATOM   1685  CD  ARG A 231      15.534   0.985  -5.546  1.00 66.74           C
ATOM   1686  NE  ARG A 231      15.357   1.616  -4.209  1.00 66.74           N
ATOM   1687  CZ  ARG A 231      16.334   1.964  -3.372  1.00 66.74           C
ATOM   1688  NH1 ARG A 231      17.600   1.796  -3.602  1.00 66.74           N
ATOM   1689  NH2 ARG A 231      16.003   2.515  -2.261  1.00 66.74           N
ATOM   1690  C   ARG A 231      19.026  -2.616  -6.768  1.00 66.74           C
ATOM   1691  O   ARG A 231      18.609  -2.725  -7.925  1.00 66.74           O
ATOM   1692  N   LEU A 232      20.291  -2.970  -6.457  1.00 62.39           N
ATOM   1693  CA  LEU A 232      21.243  -3.569  -7.433  1.00 62.39           C
ATOM   1694  CB  LEU A 232      22.667  -3.630  -6.790  1.00 62.39           C
ATOM   1695  CG  LEU A 232      23.837  -4.164  -7.670  1.00 62.39           C
ATOM   1696  CD1 LEU A 232      23.948  -3.388  -8.979  1.00 62.39           C
ATOM   1697  CD2 LEU A 232      25.196  -4.090  -6.961  1.00 62.39           C
ATOM   1698  C   LEU A 232      20.779  -4.963  -7.959  1.00 62.39           C
ATOM   1699  O   LEU A 232      20.616  -5.923  -7.203  1.00 62.39           O
ATOM   1700  N   VAL A 233      20.610  -5.049  -9.281  1.00 57.56           N
ATOM   1701  CA  VAL A 233      20.562  -6.357  -9.996  1.00 57.56           C
ATOM   1702  CB  VAL A 233      19.475  -6.345 -11.126  1.00 57.56           C
ATOM   1703  CG1 VAL A 233      19.405  -7.681 -11.903  1.00 57.56           C
ATOM   1704  CG2 VAL A 233      18.057  -6.071 -10.580  1.00 57.56           C
ATOM   1705  C   VAL A 233      22.001  -6.740 -10.470  1.00 57.56           C
ATOM   1706  O   VAL A 233      22.481  -7.805 -10.088  1.00 57.56           O
ATOM   1707  N   LEU A 234      22.683  -5.920 -11.301  1.00 51.96           N
ATOM   1708  CA  LEU A 234      23.993  -6.292 -11.899  1.00 51.96           C
ATOM   1709  CB  LEU A 234      23.662  -6.890 -13.300  1.00 51.96           C
ATOM   1710  CG  LEU A 234      24.740  -7.663 -14.086  1.00 51.96           C
ATOM   1711  CD1 LEU A 234      25.821  -6.766 -14.683  1.00 51.96           C
ATOM   1712  CD2 LEU A 234      25.374  -8.789 -13.260  1.00 51.96           C
ATOM   1713  C   LEU A 234      25.006  -5.101 -11.943  1.00 51.96           C
ATOM   1714  O   LEU A 234      24.732  -4.054 -12.535  1.00 51.96           O
ATOM   1715  N   THR A 235      26.205  -5.279 -11.363  1.00 47.52           N
ATOM   1716  CA  THR A 235      27.366  -4.356 -11.573  1.00 47.52           C
ATOM   1717  CB  THR A 235      27.891  -3.796 -10.212  1.00 47.52           C
ATOM   1718  OG1 THR A 235      28.830  -2.751 -10.448  1.00 47.52           O
ATOM   1719  CG2 THR A 235      28.563  -4.790  -9.246  1.00 47.52           C
ATOM   1720  C   THR A 235      28.500  -5.039 -12.411  1.00 47.52           C
ATOM   1721  O   THR A 235      28.898  -6.178 -12.146  1.00 47.52           O
ATOM   1722  N   SER A 236      29.090  -4.309 -13.366  1.00 48.74           N
ATOM   1723  CA  SER A 236      30.503  -4.557 -13.786  1.00 48.74           C
ATOM   1724  CB  SER A 236      30.468  -5.176 -15.212  1.00 48.74           C
ATOM   1725  OG  SER A 236      31.768  -5.592 -15.636  1.00 48.74           O
ATOM   1726  C   SER A 236      31.359  -3.253 -13.586  1.00 48.74           C
ATOM   1727  O   SER A 236      31.019  -2.378 -12.783  1.00 48.74           O
ATOM   1728  N   GLU A 237      32.485  -3.112 -14.301  1.00 49.38           N
ATOM   1729  CA  GLU A 237      33.307  -1.863 -14.302  1.00 49.38           C
ATOM   1730  CB  GLU A 237      34.641  -2.236 -15.014  1.00 49.38           C
ATOM   1731  CG  GLU A 237      35.702  -1.105 -15.073  1.00 49.38           C
ATOM   1732  CD  GLU A 237      36.926  -1.394 -15.942  1.00 49.38           C
ATOM   1733  OE1 GLU A 237      36.959  -2.212 -16.858  1.00 49.38           O
ATOM   1734  OE2 GLU A 237      37.981  -0.608 -15.607  1.00 49.38           O
ATOM   1735  C   GLU A 237      32.580  -0.608 -14.912  1.00 49.38           C
ATOM   1736  O   GLU A 237      32.409   0.404 -14.236  1.00 49.38           O
ATOM   1737  N   HIS A 238      32.177  -0.676 -16.187  1.00 50.84           N
ATOM   1738  CA  HIS A 238      31.609   0.484 -16.930  1.00 50.84           C
ATOM   1739  ND1 HIS A 238      34.064   1.522 -19.178  1.00 50.84           N
ATOM   1740  CG  HIS A 238      33.422   0.343 -18.839  1.00 50.84           C
ATOM   1741  CB  HIS A 238      31.956   0.272 -18.430  1.00 50.84           C
ATOM   1742  NE2 HIS A 238      35.544  -0.324 -19.348  1.00 50.84           N
ATOM   1743  CD2 HIS A 238      34.292  -0.752 -18.952  1.00 50.84           C
ATOM   1744  CE1 HIS A 238      35.310   1.022 -19.449  1.00 50.84           C
ATOM   1745  C   HIS A 238      30.068   0.753 -16.797  1.00 50.84           C
ATOM   1746  O   HIS A 238      29.618   1.788 -17.294  1.00 50.84           O
ATOM   1747  N   TRP A 239      29.247  -0.152 -16.228  1.00 51.64           N
ATOM   1748  CA  TRP A 239      27.760  -0.020 -16.240  1.00 51.64           C
ATOM   1749  CB  TRP A 239      27.081  -0.802 -17.402  1.00 51.64           C
ATOM   1750  CG  TRP A 239      27.559  -0.538 -18.831  1.00 51.64           C
ATOM   1751  CD2 TRP A 239      26.938   0.170 -19.834  1.00 51.64           C
ATOM   1752  CD1 TRP A 239      28.729  -1.061 -19.412  1.00 51.64           C
ATOM   1753  NE1 TRP A 239      28.894  -0.621 -20.734  1.00 51.64           N
ATOM   1754  CE2 TRP A 239      27.761   0.124 -20.978  1.00 51.64           C
ATOM   1755  CE3 TRP A 239      25.665   0.771 -19.899  1.00 51.64           C
ATOM   1756  CZ2 TRP A 239      27.312   0.679 -22.195  1.00 51.64           C
ATOM   1757  CZ3 TRP A 239      25.237   1.319 -21.105  1.00 51.64           C
ATOM   1758  CH2 TRP A 239      26.049   1.276 -22.240  1.00 51.64           C
ATOM   1759  C   TRP A 239      27.135  -0.503 -14.897  1.00 51.64           C
ATOM   1760  O   TRP A 239      27.530  -1.522 -14.313  1.00 51.64           O
ATOM   1761  N   LEU A 240      26.090   0.212 -14.478  1.00 51.27           N
ATOM   1762  CA  LEU A 240      25.191  -0.214 -13.386  1.00 51.27           C
ATOM   1763  CB  LEU A 240      25.026   1.019 -12.460  1.00 51.27           C
ATOM   1764  CG  LEU A 240      24.227   0.777 -11.155  1.00 51.27           C
ATOM   1765  CD1 LEU A 240      24.890  -0.297 -10.283  1.00 51.27           C
ATOM   1766  CD2 LEU A 240      24.098   2.089 -10.381  1.00 51.27           C
ATOM   1767  C   LEU A 240      23.814  -0.682 -13.940  1.00 51.27           C
ATOM   1768  O   LEU A 240      23.198  -0.017 -14.780  1.00 51.27           O
ATOM   1769  N   VAL A 241      23.280  -1.779 -13.392  1.00 52.96           N
ATOM   1770  CA  VAL A 241      21.847  -2.135 -13.560  1.00 52.96           C
ATOM   1771  CB  VAL A 241      21.576  -3.367 -14.463  1.00 52.96           C
ATOM   1772  CG1 VAL A 241      20.065  -3.524 -14.792  1.00 52.96           C
ATOM   1773  CG2 VAL A 241      22.342  -3.330 -15.784  1.00 52.96           C
ATOM   1774  C   VAL A 241      21.181  -2.342 -12.177  1.00 52.96           C
ATOM   1775  O   VAL A 241      21.666  -2.990 -11.251  1.00 52.96           O
ATOM   1776  N   LEU A 242      19.973  -1.828 -12.127  1.00 55.60           N
ATOM   1777  CA  LEU A 242      19.131  -1.749 -10.930  1.00 55.60           C
ATOM   1778  CB  LEU A 242      19.427  -0.367 -10.263  1.00 55.60           C
ATOM   1779  CG  LEU A 242      19.427   0.914 -11.163  1.00 55.60           C
ATOM   1780  CD1 LEU A 242      18.022   1.452 -11.401  1.00 55.60           C
ATOM   1781  CD2 LEU A 242      20.268   2.025 -10.549  1.00 55.60           C
ATOM   1782  C   LEU A 242      17.661  -1.967 -11.384  1.00 55.60           C
ATOM   1783  O   LEU A 242      17.269  -1.603 -12.499  1.00 55.60           O
ATOM   1784  N   VAL A 243      16.797  -2.459 -10.495  1.00 59.92           N
ATOM   1785  CA  VAL A 243      15.345  -2.104 -10.574  1.00 59.92           C
ATOM   1786  CB  VAL A 243      14.397  -3.112  -9.849  1.00 59.92           C
ATOM   1787  CG1 VAL A 243      14.435  -4.548 -10.419  1.00 59.92           C
ATOM   1788  CG2 VAL A 243      14.625  -3.185  -8.334  1.00 59.92           C
ATOM   1789  C   VAL A 243      15.180  -0.616 -10.085  1.00 59.92           C
ATOM   1790  O   VAL A 243      15.619  -0.324  -8.962  1.00 59.92           O
ATOM   1791  N   PRO A 244      14.647   0.380 -10.851  1.00 62.67           N
ATOM   1792  CA  PRO A 244      14.531   1.769 -10.345  1.00 62.67           C
ATOM   1793  CD  PRO A 244      14.056   0.179 -12.186  1.00 62.67           C
ATOM   1794  CB  PRO A 244      14.114   2.534 -11.614  1.00 62.67           C
ATOM   1795  CG  PRO A 244      13.404   1.521 -12.512  1.00 62.67           C
ATOM   1796  C   PRO A 244      13.596   1.895  -9.103  1.00 62.67           C
ATOM   1797  O   PRO A 244      12.671   1.099  -8.915  1.00 62.67           O
ATOM   1798  N   PHE A 245      13.822   2.906  -8.247  1.00 64.12           N
ATOM   1799  CA  PHE A 245      12.832   3.279  -7.183  1.00 64.12           C
ATOM   1800  CB  PHE A 245      13.317   4.613  -6.553  1.00 64.12           C
ATOM   1801  CG  PHE A 245      12.437   5.138  -5.401  1.00 64.12           C
ATOM   1802  CD1 PHE A 245      12.472   4.515  -4.151  1.00 64.12           C
ATOM   1803  CD2 PHE A 245      11.574   6.219  -5.605  1.00 64.12           C
ATOM   1804  CE1 PHE A 245      11.666   4.974  -3.113  1.00 64.12           C
ATOM   1805  CE2 PHE A 245      10.758   6.667  -4.571  1.00 64.12           C
ATOM   1806  CZ  PHE A 245      10.807   6.047  -3.325  1.00 64.12           C
ATOM   1807  C   PHE A 245      11.348   3.359  -7.676  1.00 64.12           C
ATOM   1808  O   PHE A 245      10.437   2.715  -7.174  1.00 64.12           O
ATOM   1809  N   TRP A 246      11.170   4.112  -8.738  1.00 65.52           N
ATOM   1810  CA  TRP A 246       9.917   4.228  -9.489  1.00 65.52           C
ATOM   1811  CB  TRP A 246      10.217   5.552 -10.216  1.00 65.52           C
ATOM   1812  CG  TRP A 246      11.334   5.585 -11.314  1.00 65.52           C
ATOM   1813  CD2 TRP A 246      12.575   6.205 -11.247  1.00 65.52           C
ATOM   1814  CD1 TRP A 246      11.271   5.030 -12.618  1.00 65.52           C
ATOM   1815  NE1 TRP A 246      12.423   5.325 -13.375  1.00 65.52           N
ATOM   1816  CE2 TRP A 246      13.214   6.056 -12.508  1.00 65.52           C
ATOM   1817  CE3 TRP A 246      13.220   6.912 -10.198  1.00 65.52           C
ATOM   1818  CZ2 TRP A 246      14.486   6.628 -12.733  1.00 65.52           C
ATOM   1819  CZ3 TRP A 246      14.474   7.472 -10.448  1.00 65.52           C
ATOM   1820  CH2 TRP A 246      15.097   7.335 -11.697  1.00 65.52           C
ATOM   1821  C   TRP A 246       9.465   3.080 -10.466  1.00 65.52           C
ATOM   1822  O   TRP A 246       8.783   3.359 -11.458  1.00 65.52           O
ATOM   1823  N   ALA A 247       9.809   1.810 -10.215  1.00 64.26           N
ATOM   1824  CA  ALA A 247       9.517   0.701 -11.154  1.00 64.26           C
ATOM   1825  CB  ALA A 247      10.366  -0.482 -10.650  1.00 64.26           C
ATOM   1826  C   ALA A 247       7.987   0.380 -11.338  1.00 64.26           C
ATOM   1827  O   ALA A 247       7.313  -0.114 -10.436  1.00 64.26           O
ATOM   1828  N   THR A 248       7.426   0.675 -12.521  1.00 68.24           N
ATOM   1829  CA  THR A 248       5.981   0.403 -12.844  1.00 68.24           C
ATOM   1830  CB  THR A 248       5.466   1.267 -14.050  1.00 68.24           C
ATOM   1831  OG1 THR A 248       5.945   0.797 -15.307  1.00 68.24           O
ATOM   1832  CG2 THR A 248       5.781   2.770 -14.015  1.00 68.24           C
ATOM   1833  C   THR A 248       5.617  -1.114 -13.053  1.00 68.24           C
ATOM   1834  O   THR A 248       4.589  -1.589 -12.568  1.00 68.24           O
ATOM   1835  N   TRP A 249       6.445  -1.844 -13.817  1.00 73.87           N
ATOM   1836  CA  TRP A 249       6.334  -3.320 -14.004  1.00 73.87           C
ATOM   1837  CB  TRP A 249       6.863  -3.650 -15.427  1.00 73.87           C
ATOM   1838  CG  TRP A 249       5.973  -3.228 -16.598  1.00 73.87           C
ATOM   1839  CD2 TRP A 249       4.902  -3.914 -17.125  1.00 73.87           C
ATOM   1840  CD1 TRP A 249       6.059  -2.033 -17.340  1.00 73.87           C
ATOM   1841  NE1 TRP A 249       5.082  -1.972 -18.350  1.00 73.87           N
ATOM   1842  CE2 TRP A 249       4.367  -3.146 -18.187  1.00 73.87           C
ATOM   1843  CE3 TRP A 249       4.286  -5.121 -16.726  1.00 73.87           C
ATOM   1844  CZ2 TRP A 249       3.189  -3.575 -18.843  1.00 73.87           C
ATOM   1845  CZ3 TRP A 249       3.142  -5.534 -17.403  1.00 73.87           C
ATOM   1846  CH2 TRP A 249       2.592  -4.770 -18.438  1.00 73.87           C
ATOM   1847  C   TRP A 249       7.158  -4.122 -12.927  1.00 73.87           C
ATOM   1848  O   TRP A 249       8.211  -3.617 -12.519  1.00 73.87           O
ATOM   1849  N   PRO A 250       6.782  -5.353 -12.460  1.00 77.81           N
ATOM   1850  CA  PRO A 250       7.430  -6.013 -11.283  1.00 77.81           C
ATOM   1851  CD  PRO A 250       5.759  -6.200 -13.094  1.00 77.81           C
ATOM   1852  CB  PRO A 250       6.732  -7.384 -11.199  1.00 77.81           C
ATOM   1853  CG  PRO A 250       5.461  -7.241 -12.020  1.00 77.81           C
ATOM   1854  C   PRO A 250       8.976  -6.159 -11.262  1.00 77.81           C
ATOM   1855  O   PRO A 250       9.632  -5.777 -10.296  1.00 77.81           O
ATOM   1856  N   TYR A 251       9.553  -6.674 -12.345  1.00 81.50           N
ATOM   1857  CA  TYR A 251      11.027  -6.816 -12.468  1.00 81.50           C
ATOM   1858  CB  TYR A 251      11.316  -8.327 -12.726  1.00 81.50           C
ATOM   1859  CG  TYR A 251      10.946  -9.262 -11.558  1.00 81.50           C
ATOM   1860  CD1 TYR A 251       9.709  -9.908 -11.560  1.00 81.50           C
ATOM   1861  CD2 TYR A 251      11.777  -9.386 -10.444  1.00 81.50           C
ATOM   1862  CE1 TYR A 251       9.299 -10.655 -10.460  1.00 81.50           C
ATOM   1863  CE2 TYR A 251      11.387 -10.165  -9.357  1.00 81.50           C
ATOM   1864  CZ  TYR A 251      10.142 -10.788  -9.362  1.00 81.50           C
ATOM   1865  OH  TYR A 251       9.766 -11.583  -8.319  1.00 81.50           O
ATOM   1866  C   TYR A 251      11.643  -5.835 -13.516  1.00 81.50           C
ATOM   1867  O   TYR A 251      12.690  -6.149 -14.075  1.00 81.50           O
ATOM   1868  N   GLN A 252      11.093  -4.625 -13.781  1.00 78.65           N
ATOM   1869  CA  GLN A 252      11.735  -3.674 -14.732  1.00 78.65           C
ATOM   1870  CB  GLN A 252      10.825  -2.505 -15.173  1.00 78.65           C
ATOM   1871  CG  GLN A 252      10.429  -1.442 -14.121  1.00 78.65           C
ATOM   1872  CD  GLN A 252       9.960  -0.116 -14.708  1.00 78.65           C
ATOM   1873  OE1 GLN A 252      10.599   0.921 -14.612  1.00 78.65           O
ATOM   1874  NE2 GLN A 252       8.804  -0.099 -15.302  1.00 78.65           N
ATOM   1875  C   GLN A 252      13.125  -3.173 -14.269  1.00 78.65           C
ATOM   1876  O   GLN A 252      13.285  -2.761 -13.121  1.00 78.65           O
ATOM   1877  N   THR A 253      14.110  -3.218 -15.169  1.00 72.80           N
ATOM   1878  CA  THR A 253      15.494  -2.799 -14.846  1.00 72.80           C
ATOM   1879  CB  THR A 253      16.519  -3.963 -14.905  1.00 72.80           C
ATOM   1880  OG1 THR A 253      16.653  -4.507 -16.214  1.00 72.80           O
ATOM   1881  CG2 THR A 253      16.278  -5.104 -13.909  1.00 72.80           C
ATOM   1882  C   THR A 253      15.935  -1.612 -15.742  1.00 72.80           C
ATOM   1883  O   THR A 253      15.799  -1.646 -16.968  1.00 72.80           O
ATOM   1884  N   LEU A 254      16.521  -0.589 -15.118  1.00 68.55           N
ATOM   1885  CA  LEU A 254      17.195   0.515 -15.837  1.00 68.55           C
ATOM   1886  CB  LEU A 254      16.854   1.810 -15.054  1.00 68.55           C
ATOM   1887  CG  LEU A 254      17.228   3.153 -15.721  1.00 68.55           C
ATOM   1888  CD1 LEU A 254      16.388   3.415 -16.980  1.00 68.55           C
ATOM   1889  CD2 LEU A 254      17.002   4.308 -14.731  1.00 68.55           C
ATOM   1890  C   LEU A 254      18.723   0.190 -15.952  1.00 68.55           C
ATOM   1891  O   LEU A 254      19.432   0.098 -14.945  1.00 68.55           O
ATOM   1892  N   LEU A 255      19.205  -0.036 -17.181  1.00 65.95           N
ATOM   1893  CA  LEU A 255      20.641  -0.308 -17.473  1.00 65.95           C
ATOM   1894  CB  LEU A 255      20.658  -1.378 -18.610  1.00 65.95           C
ATOM   1895  CG  LEU A 255      21.969  -2.097 -19.039  1.00 65.95           C
ATOM   1896  CD1 LEU A 255      21.770  -2.910 -20.322  1.00 65.95           C
ATOM   1897  CD2 LEU A 255      23.183  -1.190 -19.185  1.00 65.95           C
ATOM   1898  C   LEU A 255      21.347   1.039 -17.850  1.00 65.95           C
ATOM   1899  O   LEU A 255      21.152   1.569 -18.949  1.00 65.95           O
ATOM   1900  N   LEU A 256      22.166   1.581 -16.941  1.00 63.95           N
ATOM   1901  CA  LEU A 256      22.869   2.882 -17.123  1.00 63.95           C
ATOM   1902  CB  LEU A 256      22.647   3.822 -15.899  1.00 63.95           C
ATOM   1903  CG  LEU A 256      21.197   4.096 -15.414  1.00 63.95           C
ATOM   1904  CD1 LEU A 256      20.800   3.128 -14.287  1.00 63.95           C
ATOM   1905  CD2 LEU A 256      21.070   5.524 -14.880  1.00 63.95           C
ATOM   1906  C   LEU A 256      24.421   2.683 -17.271  1.00 63.95           C
ATOM   1907  O   LEU A 256      24.983   1.854 -16.545  1.00 63.95           O
ATOM   1908  N   PRO A 257      25.196   3.448 -18.092  1.00 61.42           N
ATOM   1909  CA  PRO A 257      26.663   3.572 -17.904  1.00 61.42           C
ATOM   1910  CD  PRO A 257      24.670   4.295 -19.164  1.00 61.42           C
ATOM   1911  CB  PRO A 257      27.116   4.370 -19.145  1.00 61.42           C
ATOM   1912  CG  PRO A 257      25.887   4.612 -20.023  1.00 61.42           C
ATOM   1913  C   PRO A 257      27.053   4.246 -16.545  1.00 61.42           C
ATOM   1914  O   PRO A 257      26.380   5.161 -16.060  1.00 61.42           O
ATOM   1915  N   ARG A 258      28.153   3.793 -15.937  1.00 56.48           N
ATOM   1916  CA  ARG A 258      28.759   4.481 -14.760  1.00 56.48           C
ATOM   1917  CB  ARG A 258      29.773   3.491 -14.131  1.00 56.48           C
ATOM   1918  CG  ARG A 258      30.230   3.895 -12.707  1.00 56.48           C
ATOM   1919  CD  ARG A 258      31.580   3.292 -12.269  1.00 56.48           C
ATOM   1920  NE  ARG A 258      32.736   3.856 -13.024  1.00 56.48           N
ATOM   1921  CZ  ARG A 258      33.310   5.035 -12.821  1.00 56.48           C
ATOM   1922  NH1 ARG A 258      32.931   5.893 -11.923  1.00 56.48           N
ATOM   1923  NH2 ARG A 258      34.306   5.337 -13.575  1.00 56.48           N
ATOM   1924  C   ARG A 258      29.389   5.889 -15.084  1.00 56.48           C
ATOM   1925  O   ARG A 258      29.151   6.857 -14.355  1.00 56.48           O
ATOM   1926  N   ARG A 259      30.162   6.007 -16.180  1.00 50.76           N
ATOM   1927  CA  ARG A 259      30.531   7.321 -16.770  1.00 50.76           C
ATOM   1928  CB  ARG A 259      31.719   7.057 -17.744  1.00 50.76           C
ATOM   1929  CG  ARG A 259      32.458   8.329 -18.246  1.00 50.76           C
ATOM   1930  CD  ARG A 259      33.553   8.074 -19.296  1.00 50.76           C
ATOM   1931  NE  ARG A 259      32.930   7.844 -20.631  1.00 50.76           N
ATOM   1932  CZ  ARG A 259      33.381   8.296 -21.796  1.00 50.76           C
ATOM   1933  NH1 ARG A 259      34.489   8.961 -21.946  1.00 50.76           N
ATOM   1934  NH2 ARG A 259      32.669   8.066 -22.842  1.00 50.76           N
ATOM   1935  C   ARG A 259      29.328   8.031 -17.486  1.00 50.76           C
ATOM   1936  O   ARG A 259      28.385   7.405 -17.977  1.00 50.76           O
ATOM   1937  N   HIS A 260      29.406   9.362 -17.605  1.00 46.69           N
ATOM   1938  CA  HIS A 260      28.516  10.144 -18.497  1.00 46.69           C
ATOM   1939  ND1 HIS A 260      27.979  13.991 -18.319  1.00 46.69           N
ATOM   1940  CG  HIS A 260      27.796  12.658 -18.634  1.00 46.69           C
ATOM   1941  CB  HIS A 260      28.851  11.635 -18.237  1.00 46.69           C
ATOM   1942  NE2 HIS A 260      25.890  13.651 -19.395  1.00 46.69           N
ATOM   1943  CD2 HIS A 260      26.550  12.457 -19.271  1.00 46.69           C
ATOM   1944  CE1 HIS A 260      26.810  14.485 -18.814  1.00 46.69           C
ATOM   1945  C   HIS A 260      28.636   9.790 -20.028  1.00 46.69           C
ATOM   1946  O   HIS A 260      29.694   9.950 -20.641  1.00 46.69           O
ATOM   1947  N   VAL A 261      27.529   9.332 -20.625  1.00 45.03           N
ATOM   1948  CA  VAL A 261      27.428   9.042 -22.085  1.00 45.03           C
ATOM   1949  CB  VAL A 261      27.397   7.494 -22.349  1.00 45.03           C
ATOM   1950  CG1 VAL A 261      27.296   7.126 -23.844  1.00 45.03           C
ATOM   1951  CG2 VAL A 261      28.607   6.711 -21.792  1.00 45.03           C
ATOM   1952  C   VAL A 261      26.125   9.733 -22.617  1.00 45.03           C
ATOM   1953  O   VAL A 261      25.032   9.466 -22.116  1.00 45.03           O
ATOM   1954  N   ARG A 262      26.205  10.532 -23.691  1.00 45.79           N
ATOM   1955  CA  ARG A 262      24.996  11.032 -24.424  1.00 45.79           C
ATOM   1956  CB  ARG A 262      25.446  12.178 -25.384  1.00 45.79           C
ATOM   1957  CG  ARG A 262      26.295  11.772 -26.622  1.00 45.79           C
ATOM   1958  CD  ARG A 262      26.854  12.937 -27.433  1.00 45.79           C
ATOM   1959  NE  ARG A 262      27.629  12.379 -28.572  1.00 45.79           N
ATOM   1960  CZ  ARG A 262      28.015  13.058 -29.642  1.00 45.79           C
ATOM   1961  NH1 ARG A 262      27.760  14.317 -29.841  1.00 45.79           N
ATOM   1962  NH2 ARG A 262      28.688  12.421 -30.534  1.00 45.79           N
ATOM   1963  C   ARG A 262      24.113   9.940 -25.145  1.00 45.79           C
ATOM   1964  O   ARG A 262      22.891   9.903 -24.996  1.00 45.79           O
ATOM   1965  N   ARG A 263      24.745   9.092 -25.968  1.00 46.94           N
ATOM   1966  CA  ARG A 263      24.082   8.171 -26.924  1.00 46.94           C
ATOM   1967  CB  ARG A 263      24.044   8.816 -28.342  1.00 46.94           C
ATOM   1968  CG  ARG A 263      23.247  10.115 -28.601  1.00 46.94           C
ATOM   1969  CD  ARG A 263      23.450  10.540 -30.066  1.00 46.94           C
ATOM   1970  NE  ARG A 263      22.906  11.898 -30.298  1.00 46.94           N
ATOM   1971  CZ  ARG A 263      23.390  12.791 -31.152  1.00 46.94           C
ATOM   1972  NH1 ARG A 263      24.455  12.626 -31.874  1.00 46.94           N
ATOM   1973  NH2 ARG A 263      22.759  13.899 -31.265  1.00 46.94           N
ATOM   1974  C   ARG A 263      24.894   6.830 -27.028  1.00 46.94           C
ATOM   1975  O   ARG A 263      26.099   6.768 -26.758  1.00 46.94           O
ATOM   1976  N   LEU A 264      24.258   5.769 -27.548  1.00 47.88           N
ATOM   1977  CA  LEU A 264      24.944   4.495 -27.939  1.00 47.88           C
ATOM   1978  CB  LEU A 264      23.788   3.566 -28.450  1.00 47.88           C
ATOM   1979  CG  LEU A 264      23.939   2.025 -28.422  1.00 47.88           C
ATOM   1980  CD1 LEU A 264      25.117   1.534 -29.263  1.00 47.88           C
ATOM   1981  CD2 LEU A 264      24.007   1.454 -27.000  1.00 47.88           C
ATOM   1982  C   LEU A 264      26.248   4.636 -28.858  1.00 47.88           C
ATOM   1983  O   LEU A 264      27.250   3.996 -28.534  1.00 47.88           O
ATOM   1984  N   PRO A 265      26.355   5.493 -29.920  1.00 46.98           N
ATOM   1985  CA  PRO A 265      27.636   5.775 -30.645  1.00 46.98           C
ATOM   1986  CD  PRO A 265      25.203   5.957 -30.678  1.00 46.98           C
ATOM   1987  CB  PRO A 265      27.145   6.492 -31.927  1.00 46.98           C
ATOM   1988  CG  PRO A 265      25.769   7.051 -31.573  1.00 46.98           C
ATOM   1989  C   PRO A 265      28.772   6.570 -29.919  1.00 46.98           C
ATOM   1990  O   PRO A 265      29.913   6.509 -30.381  1.00 46.98           O
ATOM   1991  N   GLU A 266      28.510   7.277 -28.803  1.00 44.34           N
ATOM   1992  CA  GLU A 266      29.602   7.738 -27.887  1.00 44.34           C
ATOM   1993  CB  GLU A 266      29.068   8.979 -27.112  1.00 44.34           C
ATOM   1994  CG  GLU A 266      30.177   9.866 -26.469  1.00 44.34           C
ATOM   1995  CD  GLU A 266      29.676  10.989 -25.571  1.00 44.34           C
ATOM   1996  OE1 GLU A 266      29.009  10.805 -24.560  1.00 44.34           O
ATOM   1997  OE2 GLU A 266      30.045  12.221 -26.009  1.00 44.34           O
ATOM   1998  C   GLU A 266      30.244   6.635 -26.955  1.00 44.34           C
ATOM   1999  O   GLU A 266      31.233   6.925 -26.274  1.00 44.34           O
ATOM   2000  N   LEU A 267      29.762   5.372 -26.933  1.00 39.76           N
ATOM   2001  CA  LEU A 267      30.418   4.267 -26.183  1.00 39.76           C
ATOM   2002  CB  LEU A 267      29.566   2.967 -26.236  1.00 39.76           C
ATOM   2003  CG  LEU A 267      28.147   2.957 -25.621  1.00 39.76           C
ATOM   2004  CD1 LEU A 267      27.585   1.530 -25.735  1.00 39.76           C
ATOM   2005  CD2 LEU A 267      28.110   3.432 -24.167  1.00 39.76           C
ATOM   2006  C   LEU A 267      31.865   3.931 -26.676  1.00 39.76           C
ATOM   2007  O   LEU A 267      32.098   3.623 -27.849  1.00 39.76           O
ATOM   2008  N   THR A 268      32.825   3.919 -25.742  1.00 36.41           N
ATOM   2009  CA  THR A 268      34.208   3.419 -26.018  1.00 36.41           C
ATOM   2010  CB  THR A 268      35.188   3.771 -24.848  1.00 36.41           C
ATOM   2011  OG1 THR A 268      34.902   3.027 -23.670  1.00 36.41           O
ATOM   2012  CG2 THR A 268      35.236   5.245 -24.410  1.00 36.41           C
ATOM   2013  C   THR A 268      34.241   1.868 -26.318  1.00 36.41           C
ATOM   2014  O   THR A 268      33.461   1.151 -25.686  1.00 36.41           O
ATOM   2015  N   PRO A 269      35.107   1.269 -27.189  1.00 34.81           N
ATOM   2016  CA  PRO A 269      35.189  -0.220 -27.363  1.00 34.81           C
ATOM   2017  CD  PRO A 269      35.921   2.018 -28.164  1.00 34.81           C
ATOM   2018  CB  PRO A 269      36.381  -0.355 -28.326  1.00 34.81           C
ATOM   2019  CG  PRO A 269      36.351   0.933 -29.152  1.00 34.81           C
ATOM   2020  C   PRO A 269      35.280  -1.162 -26.104  1.00 34.81           C
ATOM   2021  O   PRO A 269      34.694  -2.247 -26.100  1.00 34.81           O
ATOM   2022  N   ALA A 270      35.951  -0.726 -25.023  1.00 34.30           N
ATOM   2023  CA  ALA A 270      35.824  -1.351 -23.674  1.00 34.30           C
ATOM   2024  CB  ALA A 270      36.953  -0.730 -22.828  1.00 34.30           C
ATOM   2025  C   ALA A 270      34.427  -1.233 -22.961  1.00 34.30           C
ATOM   2026  O   ALA A 270      33.933  -2.214 -22.405  1.00 34.30           O
ATOM   2027  N   GLU A 271      33.785  -0.055 -22.992  1.00 36.32           N
ATOM   2028  CA  GLU A 271      32.356   0.131 -22.601  1.00 36.32           C
ATOM   2029  CB  GLU A 271      32.175   1.676 -22.578  1.00 36.32           C
ATOM   2030  CG  GLU A 271      30.952   2.243 -21.826  1.00 36.32           C
ATOM   2031  CD  GLU A 271      30.897   3.775 -21.817  1.00 36.32           C
ATOM   2032  OE1 GLU A 271      31.248   4.481 -22.759  1.00 36.32           O
ATOM   2033  OE2 GLU A 271      30.429   4.272 -20.641  1.00 36.32           O
ATOM   2034  C   GLU A 271      31.318  -0.653 -23.496  1.00 36.32           C
ATOM   2035  O   GLU A 271      30.453  -1.346 -22.968  1.00 36.32           O
ATOM   2036  N   ARG A 272      31.442  -0.618 -24.831  1.00 36.83           N
ATOM   2037  CA  ARG A 272      30.725  -1.520 -25.784  1.00 36.83           C
ATOM   2038  CB  ARG A 272      31.238  -1.057 -27.177  1.00 36.83           C
ATOM   2039  CG  ARG A 272      30.506  -1.627 -28.412  1.00 36.83           C
ATOM   2040  CD  ARG A 272      31.152  -1.187 -29.740  1.00 36.83           C
ATOM   2041  NE  ARG A 272      32.379  -1.989 -30.010  1.00 36.83           N
ATOM   2042  CZ  ARG A 272      33.087  -1.960 -31.127  1.00 36.83           C
ATOM   2043  NH1 ARG A 272      32.847  -1.164 -32.127  1.00 36.83           N
ATOM   2044  NH2 ARG A 272      34.066  -2.788 -31.225  1.00 36.83           N
ATOM   2045  C   ARG A 272      30.863  -3.072 -25.533  1.00 36.83           C
ATOM   2046  O   ARG A 272      29.845  -3.757 -25.398  1.00 36.83           O
ATOM   2047  N   ASP A 273      32.088  -3.622 -25.421  1.00 35.81           N
ATOM   2048  CA  ASP A 273      32.312  -5.030 -24.968  1.00 35.81           C
ATOM   2049  CB  ASP A 273      33.788  -5.388 -25.279  1.00 35.81           C
ATOM   2050  CG  ASP A 273      34.157  -6.857 -25.071  1.00 35.81           C
ATOM   2051  OD1 ASP A 273      33.371  -7.791 -25.173  1.00 35.81           O
ATOM   2052  OD2 ASP A 273      35.462  -7.019 -24.737  1.00 35.81           O
ATOM   2053  C   ASP A 273      31.894  -5.356 -23.487  1.00 35.81           C
ATOM   2054  O   ASP A 273      31.388  -6.451 -23.231  1.00 35.81           O
ATOM   2055  N   ASP A 274      32.049  -4.442 -22.509  1.00 34.29           N
ATOM   2056  CA  ASP A 274      31.367  -4.593 -21.195  1.00 34.29           C
ATOM   2057  CB  ASP A 274      31.983  -3.639 -20.143  1.00 34.29           C
ATOM   2058  CG  ASP A 274      31.723  -4.084 -18.701  1.00 34.29           C
ATOM   2059  OD1 ASP A 274      31.749  -5.252 -18.325  1.00 34.29           O
ATOM   2060  OD2 ASP A 274      31.461  -3.046 -17.870  1.00 34.29           O
ATOM   2061  C   ASP A 274      29.801  -4.548 -21.254  1.00 34.29           C
ATOM   2062  O   ASP A 274      29.190  -5.319 -20.525  1.00 34.29           O
ATOM   2063  N   LEU A 275      29.136  -3.766 -22.126  1.00 32.94           N
ATOM   2064  CA  LEU A 275      27.678  -3.935 -22.403  1.00 32.94           C
ATOM   2065  CB  LEU A 275      27.183  -2.814 -23.352  1.00 32.94           C
ATOM   2066  CG  LEU A 275      25.643  -2.718 -23.512  1.00 32.94           C
ATOM   2067  CD1 LEU A 275      24.912  -2.394 -22.206  1.00 32.94           C
ATOM   2068  CD2 LEU A 275      25.277  -1.698 -24.591  1.00 32.94           C
ATOM   2069  C   LEU A 275      27.234  -5.354 -22.896  1.00 32.94           C
ATOM   2070  O   LEU A 275      26.261  -5.898 -22.375  1.00 32.94           O
ATOM   2071  N   ALA A 276      27.951  -5.965 -23.850  1.00 31.94           N
ATOM   2072  CA  ALA A 276      27.865  -7.424 -24.128  1.00 31.94           C
ATOM   2073  CB  ALA A 276      28.934  -7.634 -25.215  1.00 31.94           C
ATOM   2074  C   ALA A 276      27.969  -8.401 -22.895  1.00 31.94           C
ATOM   2075  O   ALA A 276      27.099  -9.256 -22.717  1.00 31.94           O
ATOM   2076  N   SER A 277      28.962  -8.221 -22.007  1.00 33.17           N
ATOM   2077  CA  SER A 277      28.981  -8.860 -20.655  1.00 33.17           C
ATOM   2078  CB  SER A 277      30.360  -8.522 -20.038  1.00 33.17           C
ATOM   2079  OG  SER A 277      30.605  -9.280 -18.855  1.00 33.17           O
ATOM   2080  C   SER A 277      27.789  -8.514 -19.684  1.00 33.17           C
ATOM   2081  O   SER A 277      27.229  -9.414 -19.059  1.00 33.17           O
ATOM   2082  N   ILE A 278      27.389  -7.237 -19.564  1.00 35.53           N
ATOM   2083  CA  ILE A 278      26.175  -6.781 -18.808  1.00 35.53           C
ATOM   2084  CB  ILE A 278      26.146  -5.205 -18.799  1.00 35.53           C
ATOM   2085  CG2 ILE A 278      24.830  -4.558 -18.298  1.00 35.53           C
ATOM   2086  CG1 ILE A 278      27.351  -4.503 -18.105  1.00 35.53           C
ATOM   2087  CD1 ILE A 278      27.354  -4.389 -16.570  1.00 35.53           C
ATOM   2088  C   ILE A 278      24.849  -7.435 -19.336  1.00 35.53           C
ATOM   2089  O   ILE A 278      24.215  -8.186 -18.597  1.00 35.53           O
ATOM   2090  N   MET A 279      24.432  -7.173 -20.587  1.00 40.60           N
ATOM   2091  CA  MET A 279      23.192  -7.752 -21.195  1.00 40.60           C
ATOM   2092  CB  MET A 279      23.049  -7.201 -22.637  1.00 40.60           C
ATOM   2093  CG  MET A 279      22.923  -5.671 -22.805  1.00 40.60           C
ATOM   2094  SD  MET A 279      22.620  -5.240 -24.526  1.00 40.60           S
ATOM   2095  CE  MET A 279      24.159  -5.651 -25.380  1.00 40.60           C
ATOM   2096  C   MET A 279      23.062  -9.316 -21.187  1.00 40.60           C
ATOM   2097  O   MET A 279      21.967  -9.834 -20.967  1.00 40.60           O
ATOM   2098  N   LYS A 280      24.169 -10.063 -21.346  1.00 46.54           N
ATOM   2099  CA  LYS A 280      24.274 -11.477 -20.881  1.00 46.54           C
ATOM   2100  CB  LYS A 280      25.749 -11.889 -21.176  1.00 46.54           C
ATOM   2101  CG  LYS A 280      26.125 -13.368 -20.932  1.00 46.54           C
ATOM   2102  CD  LYS A 280      25.813 -14.258 -22.145  1.00 46.54           C
ATOM   2103  CE  LYS A 280      26.247 -15.708 -21.915  1.00 46.54           C
ATOM   2104  NZ  LYS A 280      25.957 -16.466 -23.142  1.00 46.54           N
ATOM   2105  C   LYS A 280      23.819 -11.714 -19.389  1.00 46.54           C
ATOM   2106  O   LYS A 280      22.815 -12.380 -19.139  1.00 46.54           O
ATOM   2107  N   LYS A 281      24.514 -11.121 -18.411  1.00 51.61           N
ATOM   2108  CA  LYS A 281      24.217 -11.269 -16.957  1.00 51.61           C
ATOM   2109  CB  LYS A 281      25.381 -10.596 -16.190  1.00 51.61           C
ATOM   2110  CG  LYS A 281      26.805 -11.188 -16.381  1.00 51.61           C
ATOM   2111  CD  LYS A 281      27.908 -10.284 -15.787  1.00 51.61           C
ATOM   2112  CE  LYS A 281      29.341 -10.669 -16.178  1.00 51.61           C
ATOM   2113  NZ  LYS A 281      29.778 -11.867 -15.442  1.00 51.61           N
ATOM   2114  C   LYS A 281      22.794 -10.815 -16.438  1.00 51.61           C
ATOM   2115  O   LYS A 281      22.272 -11.448 -15.521  1.00 51.61           O
ATOM   2116  N   LEU A 282      22.127  -9.791 -17.017  1.00 55.53           N
ATOM   2117  CA  LEU A 282      20.676  -9.501 -16.735  1.00 55.53           C
ATOM   2118  CB  LEU A 282      20.161  -8.116 -17.259  1.00 55.53           C
ATOM   2119  CG  LEU A 282      20.728  -6.825 -16.670  1.00 55.53           C
ATOM   2120  CD1 LEU A 282      20.651  -6.870 -15.141  1.00 55.53           C
ATOM   2121  CD2 LEU A 282      22.143  -6.600 -17.191  1.00 55.53           C
ATOM   2122  C   LEU A 282      19.690 -10.541 -17.302  1.00 55.53           C
ATOM   2123  O   LEU A 282      18.826 -11.044 -16.587  1.00 55.53           O
ATOM   2124  N   LEU A 283      19.772 -10.795 -18.608  1.00 54.12           N
ATOM   2125  CA  LEU A 283      18.856 -11.718 -19.309  1.00 54.12           C
ATOM   2126  CB  LEU A 283      18.992 -11.380 -20.818  1.00 54.12           C
ATOM   2127  CG  LEU A 283      18.802  -9.905 -21.279  1.00 54.12           C
ATOM   2128  CD1 LEU A 283      19.067  -9.760 -22.778  1.00 54.12           C
ATOM   2129  CD2 LEU A 283      17.423  -9.358 -20.913  1.00 54.12           C
ATOM   2130  C   LEU A 283      18.992 -13.225 -18.870  1.00 54.12           C
ATOM   2131  O   LEU A 283      18.012 -13.967 -18.902  1.00 54.12           O
ATOM   2132  N   THR A 284      20.177 -13.641 -18.389  1.00 52.28           N
ATOM   2133  CA  THR A 284      20.370 -14.826 -17.507  1.00 52.28           C
ATOM   2134  CB  THR A 284      21.888 -15.138 -17.346  1.00 52.28           C
ATOM   2135  OG1 THR A 284      22.584 -14.028 -16.813  1.00 52.28           O
ATOM   2136  CG2 THR A 284      22.643 -15.503 -18.631  1.00 52.28           C
ATOM   2137  C   THR A 284      19.630 -14.705 -16.132  1.00 52.28           C
ATOM   2138  O   THR A 284      18.701 -15.479 -15.933  1.00 52.28           O
ATOM   2139  N   LYS A 285      19.923 -13.739 -15.234  1.00 49.76           N
ATOM   2140  CA  LYS A 285      19.126 -13.493 -13.977  1.00 49.76           C
ATOM   2141  CB  LYS A 285      19.676 -12.220 -13.265  1.00 49.76           C
ATOM   2142  CG  LYS A 285      21.026 -12.440 -12.555  1.00 49.76           C
ATOM   2143  CD  LYS A 285      21.637 -11.165 -11.946  1.00 49.76           C
ATOM   2144  CE  LYS A 285      22.947 -11.530 -11.238  1.00 49.76           C
ATOM   2145  NZ  LYS A 285      23.632 -10.342 -10.707  1.00 49.76           N
ATOM   2146  C   LYS A 285      17.560 -13.428 -14.117  1.00 49.76           C
ATOM   2147  O   LYS A 285      16.836 -14.087 -13.371  1.00 49.76           O
ATOM   2148  N   TYR A 286      17.052 -12.689 -15.111  1.00 49.43           N
ATOM   2149  CA  TYR A 286      15.647 -12.778 -15.597  1.00 49.43           C
ATOM   2150  CB  TYR A 286      15.564 -11.786 -16.796  1.00 49.43           C
ATOM   2151  CG  TYR A 286      15.509 -10.273 -16.534  1.00 49.43           C
ATOM   2152  CD1 TYR A 286      14.699  -9.745 -15.528  1.00 49.43           C
ATOM   2153  CD2 TYR A 286      16.125  -9.400 -17.435  1.00 49.43           C
ATOM   2154  CE1 TYR A 286      14.457  -8.382 -15.469  1.00 49.43           C
ATOM   2155  CE2 TYR A 286      15.887  -8.029 -17.374  1.00 49.43           C
ATOM   2156  CZ  TYR A 286      15.020  -7.528 -16.409  1.00 49.43           C
ATOM   2157  OH  TYR A 286      14.677  -6.207 -16.417  1.00 49.43           O
ATOM   2158  C   TYR A 286      15.118 -14.197 -16.007  1.00 49.43           C
ATOM   2159  O   TYR A 286      14.105 -14.656 -15.473  1.00 49.43           O
ATOM   2160  N   ASP A 287      15.777 -14.888 -16.951  1.00 50.90           N
ATOM   2161  CA  ASP A 287      15.442 -16.300 -17.316  1.00 50.90           C
ATOM   2162  CB  ASP A 287      16.225 -16.655 -18.613  1.00 50.90           C
ATOM   2163  CG  ASP A 287      15.802 -15.938 -19.906  1.00 50.90           C
ATOM   2164  OD1 ASP A 287      15.035 -14.985 -19.969  1.00 50.90           O
ATOM   2165  OD2 ASP A 287      16.368 -16.483 -21.012  1.00 50.90           O
ATOM   2166  C   ASP A 287      15.606 -17.354 -16.156  1.00 50.90           C
ATOM   2167  O   ASP A 287      14.737 -18.209 -15.974  1.00 50.90           O
ATOM   2168  N   ASN A 288      16.675 -17.252 -15.357  1.00 54.74           N
ATOM   2169  CA  ASN A 288      16.871 -17.997 -14.082  1.00 54.74           C
ATOM   2170  CB  ASN A 288      18.299 -17.671 -13.549  1.00 54.74           C
ATOM   2171  CG  ASN A 288      19.521 -18.055 -14.401  1.00 54.74           C
ATOM   2172  OD1 ASN A 288      19.483 -18.413 -15.572  1.00 54.74           O
ATOM   2173  ND2 ASN A 288      20.690 -17.959 -13.850  1.00 54.74           N
ATOM   2174  C   ASN A 288      15.795 -17.765 -12.961  1.00 54.74           C
ATOM   2175  O   ASN A 288      15.442 -18.731 -12.283  1.00 54.74           O
ATOM   2176  N   LEU A 289      15.263 -16.536 -12.763  1.00 58.20           N
ATOM   2177  CA  LEU A 289      14.181 -16.236 -11.765  1.00 58.20           C
ATOM   2178  CB  LEU A 289      13.773 -14.747 -11.966  1.00 58.20           C
ATOM   2179  CG  LEU A 289      12.660 -14.198 -11.036  1.00 58.20           C
ATOM   2180  CD1 LEU A 289      13.145 -13.930  -9.605  1.00 58.20           C
ATOM   2181  CD2 LEU A 289      12.062 -12.920 -11.621  1.00 58.20           C
ATOM   2182  C   LEU A 289      12.962 -17.215 -11.743  1.00 58.20           C
ATOM   2183  O   LEU A 289      12.597 -17.737 -10.686  1.00 58.20           O
ATOM   2184  N   PHE A 290      12.352 -17.452 -12.909  1.00 58.57           N
ATOM   2185  CA  PHE A 290      11.289 -18.486 -13.055  1.00 58.57           C
ATOM   2186  CB  PHE A 290      10.024 -17.743 -13.585  1.00 58.57           C
ATOM   2187  CG  PHE A 290       9.441 -16.610 -12.702  1.00 58.57           C
ATOM   2188  CD1 PHE A 290       9.230 -16.804 -11.332  1.00 58.57           C
ATOM   2189  CD2 PHE A 290       9.160 -15.360 -13.261  1.00 58.57           C
ATOM   2190  CE1 PHE A 290       8.777 -15.757 -10.532  1.00 58.57           C
ATOM   2191  CE2 PHE A 290       8.698 -14.317 -12.460  1.00 58.57           C
ATOM   2192  CZ  PHE A 290       8.511 -14.516 -11.098  1.00 58.57           C
ATOM   2193  C   PHE A 290      11.701 -19.759 -13.879  1.00 58.57           C
ATOM   2194  O   PHE A 290      10.821 -20.480 -14.354  1.00 58.57           O
ATOM   2195  N   GLU A 291      13.010 -20.054 -14.026  1.00 59.69           N
ATOM   2196  CA  GLU A 291      13.566 -21.194 -14.823  1.00 59.69           C
ATOM   2197  CB  GLU A 291      13.659 -22.443 -13.887  1.00 59.69           C
ATOM   2198  CG  GLU A 291      14.972 -23.263 -14.003  1.00 59.69           C
ATOM   2199  CD  GLU A 291      16.196 -22.641 -13.318  1.00 59.69           C
ATOM   2200  OE1 GLU A 291      16.530 -21.466 -13.418  1.00 59.69           O
ATOM   2201  OE2 GLU A 291      16.895 -23.547 -12.587  1.00 59.69           O
ATOM   2202  C   GLU A 291      12.982 -21.445 -16.270  1.00 59.69           C
ATOM   2203  O   GLU A 291      12.678 -22.573 -16.665  1.00 59.69           O
ATOM   2204  N   THR A 292      12.825 -20.364 -17.058  1.00 59.04           N
ATOM   2205  CA  THR A 292      12.169 -20.385 -18.408  1.00 59.04           C
ATOM   2206  CB  THR A 292      10.609 -20.213 -18.295  1.00 59.04           C
ATOM   2207  OG1 THR A 292      10.285 -19.008 -17.612  1.00 59.04           O
ATOM   2208  CG2 THR A 292       9.850 -21.349 -17.594  1.00 59.04           C
ATOM   2209  C   THR A 292      12.804 -19.284 -19.343  1.00 59.04           C
ATOM   2210  O   THR A 292      13.682 -18.516 -18.940  1.00 59.04           O
ATOM   2211  N   SER A 293      12.353 -19.152 -20.606  1.00 65.78           N
ATOM   2212  CA  SER A 293      12.525 -17.878 -21.370  1.00 65.78           C
ATOM   2213  CB  SER A 293      12.358 -18.184 -22.874  1.00 65.78           C
ATOM   2214  OG  SER A 293      12.601 -17.037 -23.697  1.00 65.78           O
ATOM   2215  C   SER A 293      11.540 -16.770 -20.855  1.00 65.78           C
ATOM   2216  O   SER A 293      10.322 -16.870 -21.016  1.00 65.78           O
ATOM   2217  N   PHE A 294      12.089 -15.733 -20.208  1.00 75.92           N
ATOM   2218  CA  PHE A 294      11.315 -14.680 -19.496  1.00 75.92           C
ATOM   2219  CB  PHE A 294      12.283 -14.225 -18.372  1.00 75.92           C
ATOM   2220  CG  PHE A 294      11.763 -13.197 -17.370  1.00 75.92           C
ATOM   2221  CD1 PHE A 294      11.142 -13.616 -16.192  1.00 75.92           C
ATOM   2222  CD2 PHE A 294      12.046 -11.842 -17.554  1.00 75.92           C
ATOM   2223  CE1 PHE A 294      10.799 -12.686 -15.216  1.00 75.92           C
ATOM   2224  CE2 PHE A 294      11.763 -10.932 -16.545  1.00 75.92           C
ATOM   2225  CZ  PHE A 294      11.121 -11.347 -15.384  1.00 75.92           C
ATOM   2226  C   PHE A 294      10.873 -13.499 -20.441  1.00 75.92           C
ATOM   2227  O   PHE A 294      11.758 -12.758 -20.880  1.00 75.92           O
ATOM   2228  N   PRO A 295       9.575 -13.247 -20.782  1.00 85.30           N
ATOM   2229  CA  PRO A 295       9.182 -12.111 -21.661  1.00 85.30           C
ATOM   2230  CD  PRO A 295       8.445 -14.125 -20.441  1.00 85.30           C
ATOM   2231  CB  PRO A 295       7.669 -12.342 -21.851  1.00 85.30           C
ATOM   2232  CG  PRO A 295       7.456 -13.827 -21.560  1.00 85.30           C
ATOM   2233  C   PRO A 295       9.492 -10.678 -21.127  1.00 85.30           C
ATOM   2234  O   PRO A 295       9.223 -10.349 -19.969  1.00 85.30           O
ATOM   2235  N   TYR A 296      10.032  -9.818 -21.996  1.00 89.96           N
ATOM   2236  CA  TYR A 296      10.283  -8.382 -21.681  1.00 89.96           C
ATOM   2237  CB  TYR A 296      11.559  -8.208 -20.791  1.00 89.96           C
ATOM   2238  CG  TYR A 296      12.894  -8.514 -21.485  1.00 89.96           C
ATOM   2239  CD1 TYR A 296      13.353  -9.829 -21.591  1.00 89.96           C
ATOM   2240  CD2 TYR A 296      13.545  -7.500 -22.189  1.00 89.96           C
ATOM   2241  CE1 TYR A 296      14.394 -10.140 -22.465  1.00 89.96           C
ATOM   2242  CE2 TYR A 296      14.609  -7.810 -23.026  1.00 89.96           C
ATOM   2243  CZ  TYR A 296      15.000  -9.132 -23.203  1.00 89.96           C
ATOM   2244  OH  TYR A 296      15.977  -9.415 -24.117  1.00 89.96           O
ATOM   2245  C   TYR A 296      10.288  -7.505 -22.979  1.00 89.96           C
ATOM   2246  O   TYR A 296      10.744  -7.933 -24.045  1.00 89.96           O
ATOM   2247  N   SER A 297       9.816  -6.253 -22.892  1.00 81.99           N
ATOM   2248  CA  SER A 297       9.982  -5.267 -23.992  1.00 81.99           C
ATOM   2249  CB  SER A 297       8.616  -4.686 -24.410  1.00 81.99           C
ATOM   2250  OG  SER A 297       8.047  -3.831 -23.417  1.00 81.99           O
ATOM   2251  C   SER A 297      11.033  -4.190 -23.604  1.00 81.99           C
ATOM   2252  O   SER A 297      10.712  -3.248 -22.871  1.00 81.99           O
ATOM   2253  N   MET A 298      12.286  -4.335 -24.067  1.00 69.40           N
ATOM   2254  CA  MET A 298      13.347  -3.322 -23.816  1.00 69.40           C
ATOM   2255  CB  MET A 298      14.717  -4.018 -23.535  1.00 69.40           C
ATOM   2256  CG  MET A 298      15.474  -4.589 -24.761  1.00 69.40           C
ATOM   2257  SD  MET A 298      17.192  -5.002 -24.399  1.00 69.40           S
ATOM   2258  CE  MET A 298      17.919  -3.355 -24.302  1.00 69.40           C
ATOM   2259  C   MET A 298      13.464  -2.210 -24.905  1.00 69.40           C
ATOM   2260  O   MET A 298      13.004  -2.351 -26.039  1.00 69.40           O
ATOM   2261  N   GLY A 299      14.210  -1.153 -24.583  1.00 53.23           N
ATOM   2262  CA  GLY A 299      14.886  -0.311 -25.600  1.00 53.23           C
ATOM   2263  C   GLY A 299      15.768   0.798 -25.000  1.00 53.23           C
ATOM   2264  O   GLY A 299      15.740   1.067 -23.797  1.00 53.23           O
ATOM   2265  N   TRP A 300      16.554   1.456 -25.853  1.00 41.41           N
ATOM   2266  CA  TRP A 300      17.518   2.499 -25.400  1.00 41.41           C
ATOM   2267  CB  TRP A 300      18.859   2.392 -26.166  1.00 41.41           C
ATOM   2268  CG  TRP A 300      19.670   1.128 -25.884  1.00 41.41           C
ATOM   2269  CD2 TRP A 300      20.608   0.959 -24.894  1.00 41.41           C
ATOM   2270  CD1 TRP A 300      19.496  -0.142 -26.473  1.00 41.41           C
ATOM   2271  NE1 TRP A 300      20.300  -1.111 -25.850  1.00 41.41           N
ATOM   2272  CE2 TRP A 300      20.983  -0.407 -24.876  1.00 41.41           C
ATOM   2273  CE3 TRP A 300      21.078   1.849 -23.896  1.00 41.41           C
ATOM   2274  CZ2 TRP A 300      21.813  -0.893 -23.846  1.00 41.41           C
ATOM   2275  CZ3 TRP A 300      21.925   1.354 -22.909  1.00 41.41           C
ATOM   2276  CH2 TRP A 300      22.289   0.003 -22.884  1.00 41.41           C
ATOM   2277  C   TRP A 300      16.946   3.936 -25.543  1.00 41.41           C
ATOM   2278  O   TRP A 300      16.447   4.341 -26.598  1.00 41.41           O
ATOM   2279  N   HIS A 301      17.107   4.722 -24.479  1.00 35.72           N
ATOM   2280  CA  HIS A 301      16.907   6.188 -24.511  1.00 35.72           C
ATOM   2281  ND1 HIS A 301      13.670   6.133 -22.338  1.00 35.72           N
ATOM   2282  CG  HIS A 301      14.502   6.113 -23.438  1.00 35.72           C
ATOM   2283  CB  HIS A 301      15.944   6.576 -23.366  1.00 35.72           C
ATOM   2284  NE2 HIS A 301      12.454   5.696 -24.298  1.00 35.72           N
ATOM   2285  CD2 HIS A 301      13.782   5.816 -24.597  1.00 35.72           C
ATOM   2286  CE1 HIS A 301      12.484   5.862 -22.955  1.00 35.72           C
ATOM   2287  C   HIS A 301      18.288   6.883 -24.371  1.00 35.72           C
ATOM   2288  O   HIS A 301      18.822   7.039 -23.270  1.00 35.72           O
ATOM   2289  N   GLY A 302      18.863   7.296 -25.504  1.00 34.21           N
ATOM   2290  CA  GLY A 302      19.915   8.343 -25.505  1.00 34.21           C
ATOM   2291  C   GLY A 302      19.385   9.733 -25.898  1.00 34.21           C
ATOM   2292  O   GLY A 302      18.183   9.974 -26.045  1.00 34.21           O
ATOM   2293  N   ALA A 303      20.323  10.653 -26.082  1.00 37.55           N
ATOM   2294  CA  ALA A 303      20.002  12.032 -26.502  1.00 37.55           C
ATOM   2295  CB  ALA A 303      21.305  12.816 -26.308  1.00 37.55           C
ATOM   2296  C   ALA A 303      19.436  12.180 -27.961  1.00 37.55           C
ATOM   2297  O   ALA A 303      19.921  11.479 -28.857  1.00 37.55           O
ATOM   2298  N   PRO A 304      18.448  13.071 -28.268  1.00 40.46           N
ATOM   2299  CA  PRO A 304      18.009  13.307 -29.658  1.00 40.46           C
ATOM   2300  CD  PRO A 304      17.685  13.844 -27.277  1.00 40.46           C
ATOM   2301  CB  PRO A 304      16.682  14.055 -29.453  1.00 40.46           C
ATOM   2302  CG  PRO A 304      16.805  14.772 -28.111  1.00 40.46           C
ATOM   2303  C   PRO A 304      19.021  14.127 -30.516  1.00 40.46           C
ATOM   2304  O   PRO A 304      19.626  15.116 -30.085  1.00 40.46           O
ATOM   2305  N   THR A 305      19.099  13.754 -31.788  1.00 43.08           N
ATOM   2306  CA  THR A 305      19.801  14.547 -32.838  1.00 43.08           C
ATOM   2307  CB  THR A 305      20.454  13.526 -33.809  1.00 43.08           C
ATOM   2308  OG1 THR A 305      21.298  14.170 -34.754  1.00 43.08           O
ATOM   2309  CG2 THR A 305      19.479  12.676 -34.615  1.00 43.08           C
ATOM   2310  C   THR A 305      18.933  15.687 -33.478  1.00 43.08           C
ATOM   2311  O   THR A 305      18.833  15.840 -34.697  1.00 43.08           O
ATOM   2312  N   GLY A 306      18.406  16.587 -32.630  1.00 43.98           N
ATOM   2313  CA  GLY A 306      18.028  17.963 -33.071  1.00 43.98           C
ATOM   2314  C   GLY A 306      19.161  19.016 -33.216  1.00 43.98           C
ATOM   2315  O   GLY A 306      18.858  20.208 -33.236  1.00 43.98           O
ATOM   2316  N   SER A 307      20.445  18.602 -33.276  1.00 46.32           N
ATOM   2317  CA  SER A 307      21.643  19.505 -33.186  1.00 46.32           C
ATOM   2318  CB  SER A 307      21.946  20.063 -34.599  1.00 46.32           C
ATOM   2319  OG  SER A 307      22.195  19.014 -35.539  1.00 46.32           O
ATOM   2320  C   SER A 307      21.664  20.575 -32.027  1.00 46.32           C
ATOM   2321  O   SER A 307      22.076  21.724 -32.204  1.00 46.32           O
ATOM   2322  N   GLU A 308      21.215  20.168 -30.827  1.00 49.28           N
ATOM   2323  CA  GLU A 308      20.883  21.097 -29.713  1.00 49.28           C
ATOM   2324  CB  GLU A 308      19.321  21.027 -29.569  1.00 49.28           C
ATOM   2325  CG  GLU A 308      18.607  22.172 -28.795  1.00 49.28           C
ATOM   2326  CD  GLU A 308      18.638  23.537 -29.476  1.00 49.28           C
ATOM   2327  OE1 GLU A 308      17.759  23.951 -30.222  1.00 49.28           O
ATOM   2328  OE2 GLU A 308      19.750  24.252 -29.157  1.00 49.28           O
ATOM   2329  C   GLU A 308      21.672  20.736 -28.406  1.00 49.28           C
ATOM   2330  O   GLU A 308      22.353  19.709 -28.282  1.00 49.28           O
ATOM   2331  N   ALA A 309      21.529  21.585 -27.378  1.00 50.96           N
ATOM   2332  CA  ALA A 309      21.912  21.234 -25.992  1.00 50.96           C
ATOM   2333  CB  ALA A 309      21.695  22.516 -25.166  1.00 50.96           C
ATOM   2334  C   ALA A 309      21.143  19.994 -25.402  1.00 50.96           C
ATOM   2335  O   ALA A 309      19.912  19.990 -25.333  1.00 50.96           O
ATOM   2336  N   GLY A 310      21.873  18.930 -25.037  1.00 51.90           N
ATOM   2337  CA  GLY A 310      21.275  17.585 -24.778  1.00 51.90           C
ATOM   2338  C   GLY A 310      22.174  16.407 -25.189  1.00 51.90           C
ATOM   2339  O   GLY A 310      22.577  15.618 -24.334  1.00 51.90           O
ATOM   2340  N   ALA A 311      22.523  16.333 -26.478  1.00 50.25           N
ATOM   2341  CA  ALA A 311      23.690  15.538 -26.946  1.00 50.25           C
ATOM   2342  CB  ALA A 311      23.288  14.960 -28.310  1.00 50.25           C
ATOM   2343  C   ALA A 311      25.050  16.316 -27.021  1.00 50.25           C
ATOM   2344  O   ALA A 311      26.068  15.839 -26.520  1.00 50.25           O
ATOM   2345  N   ASN A 312      25.080  17.501 -27.659  1.00 49.44           N
ATOM   2346  CA  ASN A 312      26.309  18.347 -27.769  1.00 49.44           C
ATOM   2347  CB  ASN A 312      26.144  19.277 -29.005  1.00 49.44           C
ATOM   2348  CG  ASN A 312      25.947  18.586 -30.362  1.00 49.44           C
ATOM   2349  OD1 ASN A 312      24.844  18.474 -30.881  1.00 49.44           O
ATOM   2350  ND2 ASN A 312      26.986  18.077 -30.972  1.00 49.44           N
ATOM   2351  C   ASN A 312      26.684  19.121 -26.450  1.00 49.44           C
ATOM   2352  O   ASN A 312      27.835  19.071 -26.012  1.00 49.44           O
ATOM   2353  N   TRP A 313      25.715  19.779 -25.788  1.00 52.01           N
ATOM   2354  CA  TRP A 313      25.737  19.905 -24.293  1.00 52.01           C
ATOM   2355  CB  TRP A 313      24.901  21.122 -23.815  1.00 52.01           C
ATOM   2356  CG  TRP A 313      25.395  22.513 -24.205  1.00 52.01           C
ATOM   2357  CD2 TRP A 313      25.831  23.512 -23.357  1.00 52.01           C
ATOM   2358  CD1 TRP A 313      25.451  23.063 -25.505  1.00 52.01           C
ATOM   2359  NE1 TRP A 313      25.931  24.386 -25.489  1.00 52.01           N
ATOM   2360  CE2 TRP A 313      26.160  24.641 -24.146  1.00 52.01           C
ATOM   2361  CE3 TRP A 313      25.967  23.554 -21.943  1.00 52.01           C
ATOM   2362  CZ2 TRP A 313      26.636  25.819 -23.529  1.00 52.01           C
ATOM   2363  CZ3 TRP A 313      26.435  24.730 -21.357  1.00 52.01           C
ATOM   2364  CH2 TRP A 313      26.767  25.845 -22.138  1.00 52.01           C
ATOM   2365  C   TRP A 313      25.169  18.611 -23.621  1.00 52.01           C
ATOM   2366  O   TRP A 313      24.614  17.749 -24.298  1.00 52.01           O
ATOM   2367  N   ASN A 314      25.281  18.452 -22.295  1.00 55.39           N
ATOM   2368  CA  ASN A 314      25.091  17.114 -21.669  1.00 55.39           C
ATOM   2369  CB  ASN A 314      26.499  16.534 -21.369  1.00 55.39           C
ATOM   2370  CG  ASN A 314      27.561  16.458 -22.471  1.00 55.39           C
ATOM   2371  OD1 ASN A 314      27.553  15.590 -23.332  1.00 55.39           O
ATOM   2372  ND2 ASN A 314      28.518  17.350 -22.465  1.00 55.39           N
ATOM   2373  C   ASN A 314      24.098  17.134 -20.453  1.00 55.39           C
ATOM   2374  O   ASN A 314      24.483  16.876 -19.310  1.00 55.39           O
ATOM   2375  N   HIS A 315      22.798  17.379 -20.711  1.00 55.59           N
ATOM   2376  CA  HIS A 315      21.702  16.969 -19.769  1.00 55.59           C
ATOM   2377  ND1 HIS A 315      18.637  16.968 -21.336  1.00 55.59           N
ATOM   2378  CG  HIS A 315      19.610  17.925 -21.114  1.00 55.59           C
ATOM   2379  CB  HIS A 315      20.495  17.942 -19.872  1.00 55.59           C
ATOM   2380  NE2 HIS A 315      18.526  18.665 -22.976  1.00 55.59           N
ATOM   2381  CD2 HIS A 315      19.528  18.948 -22.070  1.00 55.59           C
ATOM   2382  CE1 HIS A 315      18.046  17.504 -22.444  1.00 55.59           C
ATOM   2383  C   HIS A 315      21.292  15.454 -19.821  1.00 55.59           C
ATOM   2384  O   HIS A 315      20.996  14.862 -18.779  1.00 55.59           O
ATOM   2385  N   TRP A 316      21.284  14.839 -21.018  1.00 53.39           N
ATOM   2386  CA  TRP A 316      20.971  13.402 -21.199  1.00 53.39           C
ATOM   2387  CB  TRP A 316      20.709  13.142 -22.711  1.00 53.39           C
ATOM   2388  CG  TRP A 316      19.252  13.273 -23.143  1.00 53.39           C
ATOM   2389  CD2 TRP A 316      18.281  12.292 -23.128  1.00 53.39           C
ATOM   2390  CD1 TRP A 316      18.650  14.397 -23.727  1.00 53.39           C
ATOM   2391  NE1 TRP A 316      17.303  14.149 -24.060  1.00 53.39           N
ATOM   2392  CE2 TRP A 316      17.099  12.832 -23.683  1.00 53.39           C
ATOM   2393  CE3 TRP A 316      18.322  10.943 -22.700  1.00 53.39           C
ATOM   2394  CZ2 TRP A 316      15.941  12.027 -23.813  1.00 53.39           C
ATOM   2395  CZ3 TRP A 316      17.167  10.174 -22.814  1.00 53.39           C
ATOM   2396  CH2 TRP A 316      15.992  10.705 -23.365  1.00 53.39           C
ATOM   2397  C   TRP A 316      22.091  12.437 -20.705  1.00 53.39           C
ATOM   2398  O   TRP A 316      23.285  12.624 -20.962  1.00 53.39           O
ATOM   2399  N   GLN A 317      21.644  11.339 -20.096  1.00 47.16           N
ATOM   2400  CA  GLN A 317      22.414  10.073 -20.048  1.00 47.16           C
ATOM   2401  CB  GLN A 317      22.382   9.622 -18.568  1.00 47.16           C
ATOM   2402  CG  GLN A 317      23.176   8.358 -18.137  1.00 47.16           C
ATOM   2403  CD  GLN A 317      24.697   8.416 -18.252  1.00 47.16           C
ATOM   2404  OE1 GLN A 317      25.281   9.251 -18.926  1.00 47.16           O
ATOM   2405  NE2 GLN A 317      25.402   7.531 -17.606  1.00 47.16           N
ATOM   2406  C   GLN A 317      21.758   9.010 -20.987  1.00 47.16           C
ATOM   2407  O   GLN A 317      20.532   8.885 -21.068  1.00 47.16           O
ATOM   2408  N   LEU A 318      22.578   8.166 -21.620  1.00 40.74           N
ATOM   2409  CA  LEU A 318      22.103   6.895 -22.222  1.00 40.74           C
ATOM   2410  CB  LEU A 318      23.272   6.315 -23.062  1.00 40.74           C
ATOM   2411  CG  LEU A 318      22.961   4.994 -23.811  1.00 40.74           C
ATOM   2412  CD1 LEU A 318      21.969   5.195 -24.969  1.00 40.74           C
ATOM   2413  CD2 LEU A 318      24.256   4.328 -24.276  1.00 40.74           C
ATOM   2414  C   LEU A 318      21.592   5.876 -21.149  1.00 40.74           C
ATOM   2415  O   LEU A 318      22.286   5.573 -20.180  1.00 40.74           O
ATOM   2416  N   HIS A 319      20.409   5.294 -21.354  1.00 40.47           N
ATOM   2417  CA  HIS A 319      19.869   4.248 -20.443  1.00 40.47           C
ATOM   2418  ND1 HIS A 319      18.481   7.284 -19.185  1.00 40.47           N
ATOM   2419  CG  HIS A 319      18.190   5.941 -19.309  1.00 40.47           C
ATOM   2420  CB  HIS A 319      19.255   4.856 -19.145  1.00 40.47           C
ATOM   2421  NE2 HIS A 319      16.230   6.990 -19.836  1.00 40.47           N
ATOM   2422  CD2 HIS A 319      16.863   5.764 -19.720  1.00 40.47           C
ATOM   2423  CE1 HIS A 319      17.277   7.816 -19.547  1.00 40.47           C
ATOM   2424  C   HIS A 319      18.897   3.293 -21.193  1.00 40.47           C
ATOM   2425  O   HIS A 319      18.017   3.741 -21.935  1.00 40.47           O
ATOM   2426  N   ALA A 320      19.013   1.971 -20.976  1.00 42.79           N
ATOM   2427  CA  ALA A 320      17.976   1.020 -21.436  1.00 42.79           C
ATOM   2428  CB  ALA A 320      18.589  -0.279 -21.964  1.00 42.79           C
ATOM   2429  C   ALA A 320      16.923   0.727 -20.340  1.00 42.79           C
ATOM   2430  O   ALA A 320      17.242   0.201 -19.271  1.00 42.79           O
ATOM   2431  N   HIS A 321      15.650   0.995 -20.647  1.00 50.67           N
ATOM   2432  CA  HIS A 321      14.527   0.392 -19.887  1.00 50.67           C
ATOM   2433  ND1 HIS A 321      12.704   2.890 -18.225  1.00 50.67           N
ATOM   2434  CG  HIS A 321      13.203   2.590 -19.481  1.00 50.67           C
ATOM   2435  CB  HIS A 321      13.220   1.195 -20.082  1.00 50.67           C
ATOM   2436  NE2 HIS A 321      13.562   4.830 -19.279  1.00 50.67           N
ATOM   2437  CD2 HIS A 321      13.703   3.733 -20.107  1.00 50.67           C
ATOM   2438  CE1 HIS A 321      12.988   4.230 -18.193  1.00 50.67           C
ATOM   2439  C   HIS A 321      14.294  -1.069 -20.371  1.00 50.67           C
ATOM   2440  O   HIS A 321      14.214  -1.333 -21.571  1.00 50.67           O
ATOM   2441  N   TYR A 322      14.158  -1.994 -19.428  1.00 62.16           N
ATOM   2442  CA  TYR A 322      13.657  -3.370 -19.684  1.00 62.16           C
ATOM   2443  CB  TYR A 322      14.626  -4.391 -19.020  1.00 62.16           C
ATOM   2444  CG  TYR A 322      15.989  -4.572 -19.705  1.00 62.16           C
ATOM   2445  CD1 TYR A 322      16.990  -3.602 -19.576  1.00 62.16           C
ATOM   2446  CD2 TYR A 322      16.225  -5.689 -20.512  1.00 62.16           C
ATOM   2447  CE1 TYR A 322      18.176  -3.720 -20.289  1.00 62.16           C
ATOM   2448  CE2 TYR A 322      17.415  -5.798 -21.225  1.00 62.16           C
ATOM   2449  CZ  TYR A 322      18.390  -4.821 -21.109  1.00 62.16           C
ATOM   2450  OH  TYR A 322      19.514  -4.906 -21.879  1.00 62.16           O
ATOM   2451  C   TYR A 322      12.241  -3.444 -19.055  1.00 62.16           C
ATOM   2452  O   TYR A 322      12.118  -3.186 -17.857  1.00 62.16           O
ATOM   2453  N   TYR A 323      11.180  -3.798 -19.798  1.00 69.02           N
ATOM   2454  CA  TYR A 323       9.797  -3.856 -19.222  1.00 69.02           C
ATOM   2455  CB  TYR A 323       8.884  -2.844 -19.972  1.00 69.02           C
ATOM   2456  CG  TYR A 323       9.229  -1.344 -19.860  1.00 69.02           C
ATOM   2457  CD1 TYR A 323       9.132  -0.685 -18.632  1.00 69.02           C
ATOM   2458  CD2 TYR A 323       9.580  -0.613 -20.997  1.00 69.02           C
ATOM   2459  CE1 TYR A 323       9.360   0.690 -18.547  1.00 69.02           C
ATOM   2460  CE2 TYR A 323       9.800   0.760 -20.905  1.00 69.02           C
ATOM   2461  CZ  TYR A 323       9.687   1.409 -19.686  1.00 69.02           C
ATOM   2462  OH  TYR A 323       9.990   2.741 -19.599  1.00 69.02           O
ATOM   2463  C   TYR A 323       9.222  -5.323 -19.198  1.00 69.02           C
ATOM   2464  O   TYR A 323       8.524  -5.701 -20.147  1.00 69.02           O
ATOM   2465  N   PRO A 324       9.454  -6.176 -18.154  1.00 74.75           N
ATOM   2466  CA  PRO A 324       8.860  -7.531 -18.058  1.00 74.75           C
ATOM   2467  CD  PRO A 324      10.526  -6.012 -17.161  1.00 74.75           C
ATOM   2468  CB  PRO A 324       9.861  -8.308 -17.190  1.00 74.75           C
ATOM   2469  CG  PRO A 324      11.086  -7.416 -17.027  1.00 74.75           C
ATOM   2470  C   PRO A 324       7.431  -7.617 -17.436  1.00 74.75           C
ATOM   2471  O   PRO A 324       7.224  -7.091 -16.335  1.00 74.75           O
ATOM   2472  N   PRO A 325       6.464  -8.368 -18.023  1.00 75.35           N
ATOM   2473  CA  PRO A 325       5.210  -8.727 -17.317  1.00 75.35           C
ATOM   2474  CD  PRO A 325       6.427  -8.665 -19.469  1.00 75.35           C
ATOM   2475  CB  PRO A 325       4.367  -9.315 -18.454  1.00 75.35           C
ATOM   2476  CG  PRO A 325       4.931  -8.735 -19.741  1.00 75.35           C
ATOM   2477  C   PRO A 325       5.250  -9.638 -16.051  1.00 75.35           C
ATOM   2478  O   PRO A 325       4.476  -9.385 -15.129  1.00 75.35           O
ATOM   2479  N   LEU A 326       6.065 -10.704 -16.008  1.00 68.73           N
ATOM   2480  CA  LEU A 326       5.919 -11.811 -15.013  1.00 68.73           C
ATOM   2481  CB  LEU A 326       6.873 -12.973 -15.404  1.00 68.73           C
ATOM   2482  CG  LEU A 326       6.665 -13.684 -16.773  1.00 68.73           C
ATOM   2483  CD1 LEU A 326       7.699 -14.809 -16.925  1.00 68.73           C
ATOM   2484  CD2 LEU A 326       5.258 -14.285 -16.945  1.00 68.73           C
ATOM   2485  C   LEU A 326       6.062 -11.389 -13.503  1.00 68.73           C
ATOM   2486  O   LEU A 326       7.132 -10.966 -13.075  1.00 68.73           O
ATOM   2487  N   LEU A 327       4.975 -11.483 -12.714  1.00 62.37           N
ATOM   2488  CA  LEU A 327       4.967 -11.103 -11.265  1.00 62.37           C
ATOM   2489  CB  LEU A 327       3.604 -10.397 -10.960  1.00 62.37           C
ATOM   2490  CG  LEU A 327       3.295 -10.041  -9.477  1.00 62.37           C
ATOM   2491  CD1 LEU A 327       4.261  -9.012  -8.874  1.00 62.37           C
ATOM   2492  CD2 LEU A 327       1.853  -9.543  -9.330  1.00 62.37           C
ATOM   2493  C   LEU A 327       5.282 -12.301 -10.308  1.00 62.37           C
ATOM   2494  O   LEU A 327       6.284 -12.276  -9.593  1.00 62.37           O
ATOM   2495  N   ARG A 328       4.380 -13.289 -10.220  1.00 55.83           N
ATOM   2496  CA  ARG A 328       4.448 -14.361  -9.179  1.00 55.83           C
ATOM   2497  CB  ARG A 328       3.014 -14.730  -8.705  1.00 55.83           C
ATOM   2498  CG  ARG A 328       2.040 -13.593  -8.311  1.00 55.83           C
ATOM   2499  CD  ARG A 328       0.710 -14.187  -7.849  1.00 55.83           C
ATOM   2500  NE  ARG A 328      -0.256 -13.105  -7.547  1.00 55.83           N
ATOM   2501  CZ  ARG A 328      -1.360 -13.279  -6.832  1.00 55.83           C
ATOM   2502  NH1 ARG A 328      -1.730 -14.417  -6.324  1.00 55.83           N
ATOM   2503  NH2 ARG A 328      -2.112 -12.263  -6.619  1.00 55.83           N
ATOM   2504  C   ARG A 328       5.195 -15.661  -9.630  1.00 55.83           C
ATOM   2505  O   ARG A 328       5.890 -16.298  -8.838  1.00 55.83           O
ATOM   2506  N   SER A 329       4.967 -16.090 -10.881  1.00 50.21           N
ATOM   2507  CA  SER A 329       5.601 -17.290 -11.482  1.00 50.21           C
ATOM   2508  CB  SER A 329       4.690 -18.508 -11.156  1.00 50.21           C
ATOM   2509  OG  SER A 329       3.383 -18.368 -11.718  1.00 50.21           O
ATOM   2510  C   SER A 329       5.848 -17.066 -13.014  1.00 50.21           C
ATOM   2511  O   SER A 329       5.448 -16.054 -13.604  1.00 50.21           O
ATOM   2512  N   ALA A 330       6.400 -18.076 -13.709  1.00 50.72           N
ATOM   2513  CA  ALA A 330       6.202 -18.223 -15.184  1.00 50.72           C
ATOM   2514  CB  ALA A 330       6.962 -19.503 -15.579  1.00 50.72           C
ATOM   2515  C   ALA A 330       4.713 -18.219 -15.717  1.00 50.72           C
ATOM   2516  O   ALA A 330       4.452 -17.811 -16.850  1.00 50.72           O
ATOM   2517  N   THR A 331       3.757 -18.662 -14.883  1.00 55.70           N
ATOM   2518  CA  THR A 331       2.293 -18.634 -15.164  1.00 55.70           C
ATOM   2519  CB  THR A 331       1.620 -19.745 -14.285  1.00 55.70           C
ATOM   2520  OG1 THR A 331       2.312 -20.990 -14.330  1.00 55.70           O
ATOM   2521  CG2 THR A 331       0.197 -20.100 -14.718  1.00 55.70           C
ATOM   2522  C   THR A 331       1.571 -17.254 -14.934  1.00 55.70           C
ATOM   2523  O   THR A 331       0.574 -16.994 -15.608  1.00 55.70           O
ATOM   2524  N   VAL A 332       1.959 -16.405 -13.962  1.00 61.16           N
ATOM   2525  CA  VAL A 332       1.161 -15.188 -13.589  1.00 61.16           C
ATOM   2526  CB  VAL A 332       0.728 -15.187 -12.082  1.00 61.16           C
ATOM   2527  CG1 VAL A 332      -0.141 -13.957 -11.707  1.00 61.16           C
ATOM   2528  CG2 VAL A 332      -0.084 -16.435 -11.662  1.00 61.16           C
ATOM   2529  C   VAL A 332       1.948 -13.904 -13.996  1.00 61.16           C
ATOM   2530  O   VAL A 332       2.943 -13.538 -13.358  1.00 61.16           O
ATOM   2531  N   ARG A 333       1.449 -13.184 -15.013  1.00 70.13           N
ATOM   2532  CA  ARG A 333       1.888 -11.792 -15.287  1.00 70.13           C
ATOM   2533  CB  ARG A 333       1.889 -11.525 -16.819  1.00 70.13           C
ATOM   2534  CG  ARG A 333       0.520 -11.295 -17.501  1.00 70.13           C
ATOM   2535  CD  ARG A 333       0.555 -10.973 -19.008  1.00 70.13           C
ATOM   2536  NE  ARG A 333       1.071  -9.598 -19.220  1.00 70.13           N
ATOM   2537  CZ  ARG A 333       0.680  -8.726 -20.132  1.00 70.13           C
ATOM   2538  NH1 ARG A 333      -0.269  -8.930 -20.988  1.00 70.13           N
ATOM   2539  NH2 ARG A 333       1.299  -7.601 -20.163  1.00 70.13           N
ATOM   2540  C   ARG A 333       1.143 -10.704 -14.445  1.00 70.13           C
ATOM   2541  O   ARG A 333       0.013 -10.864 -13.975  1.00 70.13           O
ATOM   2542  N   LYS A 334       1.800  -9.551 -14.323  1.00 75.18           N
ATOM   2543  CA  LYS A 334       1.151  -8.272 -13.964  1.00 75.18           C
ATOM   2544  CB  LYS A 334       2.313  -7.333 -13.542  1.00 75.18           C
ATOM   2545  CG  LYS A 334       1.971  -6.189 -12.573  1.00 75.18           C
ATOM   2546  CD  LYS A 334       1.072  -5.096 -13.167  1.00 75.18           C
ATOM   2547  CE  LYS A 334       0.970  -3.856 -12.291  1.00 75.18           C
ATOM   2548  NZ  LYS A 334       0.217  -4.148 -11.051  1.00 75.18           N
ATOM   2549  C   LYS A 334       0.342  -7.694 -15.172  1.00 75.18           C
ATOM   2550  O   LYS A 334       0.826  -7.633 -16.303  1.00 75.18           O
ATOM   2551  N   PHE A 335      -0.885  -7.244 -14.915  1.00 73.62           N
ATOM   2552  CA  PHE A 335      -1.734  -6.585 -15.942  1.00 73.62           C
ATOM   2553  CB  PHE A 335      -3.073  -7.359 -16.090  1.00 73.62           C
ATOM   2554  CG  PHE A 335      -2.998  -8.841 -16.479  1.00 73.62           C
ATOM   2555  CD1 PHE A 335      -3.162  -9.248 -17.806  1.00 73.62           C
ATOM   2556  CD2 PHE A 335      -2.760  -9.800 -15.488  1.00 73.62           C
ATOM   2557  CE1 PHE A 335      -3.078 -10.598 -18.136  1.00 73.62           C
ATOM   2558  CE2 PHE A 335      -2.643 -11.140 -15.826  1.00 73.62           C
ATOM   2559  CZ  PHE A 335      -2.814 -11.538 -17.143  1.00 73.62           C
ATOM   2560  C   PHE A 335      -1.975  -5.109 -15.501  1.00 73.62           C
ATOM   2561  O   PHE A 335      -2.631  -4.868 -14.478  1.00 73.62           O
ATOM   2562  N   MET A 336      -1.500  -4.111 -16.267  1.00 68.60           N
ATOM   2563  CA  MET A 336      -1.851  -2.683 -16.008  1.00 68.60           C
ATOM   2564  CB  MET A 336      -0.664  -1.728 -16.297  1.00 68.60           C
ATOM   2565  CG  MET A 336       0.035  -1.754 -17.671  1.00 68.60           C
ATOM   2566  SD  MET A 336       1.294  -0.455 -17.785  1.00 68.60           S
ATOM   2567  CE  MET A 336       2.401  -0.829 -16.404  1.00 68.60           C
ATOM   2568  C   MET A 336      -3.251  -2.288 -16.600  1.00 68.60           C
ATOM   2569  O   MET A 336      -3.406  -2.007 -17.789  1.00 68.60           O
ATOM   2570  N   VAL A 337      -4.279  -2.350 -15.733  1.00 58.91           N
ATOM   2571  CA  VAL A 337      -5.718  -2.452 -16.149  1.00 58.91           C
ATOM   2572  CB  VAL A 337      -6.324  -3.789 -15.563  1.00 58.91           C
ATOM   2573  CG1 VAL A 337      -5.704  -5.043 -16.194  1.00 58.91           C
ATOM   2574  CG2 VAL A 337      -6.283  -3.931 -14.020  1.00 58.91           C
ATOM   2575  C   VAL A 337      -6.528  -1.137 -15.854  1.00 58.91           C
ATOM   2576  O   VAL A 337      -5.997  -0.035 -15.996  1.00 58.91           O
ATOM   2577  N   GLY A 338      -7.814  -1.227 -15.453  1.00 50.38           N
ATOM   2578  CA  GLY A 338      -8.697  -0.046 -15.217  1.00 50.38           C
ATOM   2579  C   GLY A 338      -8.199   1.047 -14.250  1.00 50.38           C
ATOM   2580  O   GLY A 338      -8.091   2.194 -14.669  1.00 50.38           O
ATOM   2581  N   TYR A 339      -7.801   0.723 -13.009  1.00 46.35           N
ATOM   2582  CA  TYR A 339      -7.049   1.697 -12.156  1.00 46.35           C
ATOM   2583  CB  TYR A 339      -6.786   1.074 -10.756  1.00 46.35           C
ATOM   2584  CG  TYR A 339      -6.302   2.106  -9.718  1.00 46.35           C
ATOM   2585  CD1 TYR A 339      -7.224   2.942  -9.082  1.00 46.35           C
ATOM   2586  CD2 TYR A 339      -4.933   2.296  -9.494  1.00 46.35           C
ATOM   2587  CE1 TYR A 339      -6.783   3.946  -8.220  1.00 46.35           C
ATOM   2588  CE2 TYR A 339      -4.493   3.309  -8.645  1.00 46.35           C
ATOM   2589  CZ  TYR A 339      -5.420   4.131  -8.009  1.00 46.35           C
ATOM   2590  OH  TYR A 339      -4.991   5.147  -7.201  1.00 46.35           O
ATOM   2591  C   TYR A 339      -5.729   2.292 -12.769  1.00 46.35           C
ATOM   2592  O   TYR A 339      -5.417   3.452 -12.517  1.00 46.35           O
ATOM   2593  N   GLU A 340      -4.940   1.519 -13.517  1.00 45.06           N
ATOM   2594  CA  GLU A 340      -3.621   1.979 -14.047  1.00 45.06           C
ATOM   2595  CB  GLU A 340      -2.681   0.749 -14.100  1.00 45.06           C
ATOM   2596  CG  GLU A 340      -2.449   0.097 -12.709  1.00 45.06           C
ATOM   2597  CD  GLU A 340      -1.545  -1.113 -12.665  1.00 45.06           C
ATOM   2598  OE1 GLU A 340      -1.957  -2.250 -12.471  1.00 45.06           O
ATOM   2599  OE2 GLU A 340      -0.234  -0.783 -12.792  1.00 45.06           O
ATOM   2600  C   GLU A 340      -3.683   2.835 -15.355  1.00 45.06           C
ATOM   2601  O   GLU A 340      -2.956   3.824 -15.479  1.00 45.06           O
ATOM   2602  N   MET A 341      -4.583   2.500 -16.288  1.00 44.24           N
ATOM   2603  CA  MET A 341      -5.035   3.413 -17.376  1.00 44.24           C
ATOM   2604  CB  MET A 341      -5.913   2.568 -18.344  1.00 44.24           C
ATOM   2605  CG  MET A 341      -5.251   1.371 -19.056  1.00 44.24           C
ATOM   2606  SD  MET A 341      -6.516   0.518 -20.007  1.00 44.24           S
ATOM   2607  CE  MET A 341      -5.689  -1.051 -20.259  1.00 44.24           C
ATOM   2608  C   MET A 341      -5.824   4.698 -16.917  1.00 44.24           C
ATOM   2609  O   MET A 341      -5.597   5.776 -17.470  1.00 44.24           O
ATOM   2610  N   LEU A 342      -6.767   4.589 -15.960  1.00 43.62           N
ATOM   2611  CA  LEU A 342      -7.627   5.726 -15.515  1.00 43.62           C
ATOM   2612  CB  LEU A 342      -9.060   5.203 -15.214  1.00 43.62           C
ATOM   2613  CG  LEU A 342      -9.935   4.870 -16.448  1.00 43.62           C
ATOM   2614  CD1 LEU A 342      -9.938   3.369 -16.778  1.00 43.62           C
ATOM   2615  CD2 LEU A 342     -11.380   5.298 -16.229  1.00 43.62           C
ATOM   2616  C   LEU A 342      -7.108   6.582 -14.314  1.00 43.62           C
ATOM   2617  O   LEU A 342      -7.354   7.788 -14.293  1.00 43.62           O
ATOM   2618  N   ALA A 343      -6.481   5.996 -13.293  1.00 44.34           N
ATOM   2619  CA  ALA A 343      -5.858   6.755 -12.185  1.00 44.34           C
ATOM   2620  CB  ALA A 343      -6.423   6.157 -10.882  1.00 44.34           C
ATOM   2621  C   ALA A 343      -4.303   6.789 -12.317  1.00 44.34           C
ATOM   2622  O   ALA A 343      -3.741   7.850 -12.608  1.00 44.34           O
ATOM   2623  N   GLN A 344      -3.594   5.681 -12.033  1.00 49.35           N
ATOM   2624  CA  GLN A 344      -2.118   5.690 -11.850  1.00 49.35           C
ATOM   2625  CB  GLN A 344      -1.832   6.340 -10.469  1.00 49.35           C
ATOM   2626  CG  GLN A 344      -0.354   6.675 -10.196  1.00 49.35           C
ATOM   2627  CD  GLN A 344      -0.201   7.667  -9.056  1.00 49.35           C
ATOM   2628  OE1 GLN A 344      -0.391   8.868  -9.196  1.00 49.35           O
ATOM   2629  NE2 GLN A 344       0.098   7.193  -7.886  1.00 49.35           N
ATOM   2630  C   GLN A 344      -1.497   4.264 -11.919  1.00 49.35           C
ATOM   2631  O   GLN A 344      -2.020   3.324 -11.310  1.00 49.35           O
ATOM   2632  N   ALA A 345      -0.321   4.126 -12.565  1.00 58.01           N
ATOM   2633  CA  ALA A 345       0.500   2.887 -12.504  1.00 58.01           C
ATOM   2634  CB  ALA A 345       1.801   3.165 -13.276  1.00 58.01           C
ATOM   2635  C   ALA A 345       0.795   2.383 -11.051  1.00 58.01           C
ATOM   2636  O   ALA A 345       1.360   3.100 -10.219  1.00 58.01           O
ATOM   2637  N   GLN A 346       0.311   1.177 -10.742  1.00 69.00           N
ATOM   2638  CA  GLN A 346       0.361   0.593  -9.384  1.00 69.00           C
ATOM   2639  CB  GLN A 346      -1.088   0.548  -8.798  1.00 69.00           C
ATOM   2640  CG  GLN A 346      -2.007  -0.687  -9.006  1.00 69.00           C
ATOM   2641  CD  GLN A 346      -1.623  -2.022  -8.367  1.00 69.00           C
ATOM   2642  OE1 GLN A 346      -1.763  -3.072  -8.975  1.00 69.00           O
ATOM   2643  NE2 GLN A 346      -1.135  -2.053  -7.154  1.00 69.00           N
ATOM   2644  C   GLN A 346       1.192  -0.730  -9.369  1.00 69.00           C
ATOM   2645  O   GLN A 346       1.253  -1.466 -10.356  1.00 69.00           O
ATOM   2646  N   ARG A 347       1.816  -1.021  -8.228  1.00 74.13           N
ATOM   2647  CA  ARG A 347       2.774  -2.142  -8.066  1.00 74.13           C
ATOM   2648  CB  ARG A 347       4.137  -1.433  -7.877  1.00 74.13           C
ATOM   2649  CG  ARG A 347       5.332  -2.395  -7.846  1.00 74.13           C
ATOM   2650  CD  ARG A 347       6.626  -1.655  -7.510  1.00 74.13           C
ATOM   2651  NE  ARG A 347       7.728  -2.638  -7.440  1.00 74.13           N
ATOM   2652  CZ  ARG A 347       8.399  -3.135  -8.460  1.00 74.13           C
ATOM   2653  NH1 ARG A 347       8.176  -2.844  -9.699  1.00 74.13           N
ATOM   2654  NH2 ARG A 347       9.319  -3.971  -8.188  1.00 74.13           N
ATOM   2655  C   ARG A 347       2.386  -3.079  -6.868  1.00 74.13           C
ATOM   2656  O   ARG A 347       1.957  -2.622  -5.804  1.00 74.13           O
ATOM   2657  N   ASP A 348       2.568  -4.398  -7.052  1.00 72.16           N
ATOM   2658  CA  ASP A 348       2.175  -5.435  -6.039  1.00 72.16           C
ATOM   2659  CB  ASP A 348       1.605  -6.667  -6.801  1.00 72.16           C
ATOM   2660  CG  ASP A 348       0.342  -6.459  -7.641  1.00 72.16           C
ATOM   2661  OD1 ASP A 348      -0.037  -5.378  -8.075  1.00 72.16           O
ATOM   2662  OD2 ASP A 348      -0.337  -7.613  -7.852  1.00 72.16           O
ATOM   2663  C   ASP A 348       3.273  -5.884  -5.007  1.00 72.16           C
ATOM   2664  O   ASP A 348       2.932  -6.293  -3.896  1.00 72.16           O
ATOM   2665  N   LEU A 349       4.557  -5.856  -5.382  1.00 66.08           N
ATOM   2666  CA  LEU A 349       5.713  -5.975  -4.444  1.00 66.08           C
ATOM   2667  CB  LEU A 349       6.624  -7.115  -5.017  1.00 66.08           C
ATOM   2668  CG  LEU A 349       7.560  -6.866  -6.237  1.00 66.08           C
ATOM   2669  CD1 LEU A 349       8.285  -8.171  -6.611  1.00 66.08           C
ATOM   2670  CD2 LEU A 349       6.851  -6.344  -7.493  1.00 66.08           C
ATOM   2671  C   LEU A 349       6.390  -4.574  -4.187  1.00 66.08           C
ATOM   2672  O   LEU A 349       5.867  -3.530  -4.595  1.00 66.08           O
ATOM   2673  N   THR A 350       7.548  -4.519  -3.507  1.00 55.71           N
ATOM   2674  CA  THR A 350       8.454  -3.322  -3.570  1.00 55.71           C
ATOM   2675  CB  THR A 350       9.011  -2.862  -2.182  1.00 55.71           C
ATOM   2676  OG1 THR A 350       9.929  -3.793  -1.630  1.00 55.71           O
ATOM   2677  CG2 THR A 350       7.978  -2.565  -1.091  1.00 55.71           C
ATOM   2678  C   THR A 350       9.650  -3.531  -4.579  1.00 55.71           C
ATOM   2679  O   THR A 350      10.098  -4.667  -4.771  1.00 55.71           O
ATOM   2680  N   PRO A 351      10.289  -2.480  -5.171  1.00 48.65           N
ATOM   2681  CA  PRO A 351      11.613  -2.603  -5.862  1.00 48.65           C
ATOM   2682  CD  PRO A 351       9.689  -1.146  -5.294  1.00 48.65           C
ATOM   2683  CB  PRO A 351      11.880  -1.158  -6.324  1.00 48.65           C
ATOM   2684  CG  PRO A 351      10.491  -0.536  -6.433  1.00 48.65           C
ATOM   2685  C   PRO A 351      12.791  -3.261  -5.070  1.00 48.65           C
ATOM   2686  O   PRO A 351      13.533  -4.068  -5.621  1.00 48.65           O
ATOM   2687  N   GLU A 352      12.916  -3.008  -3.760  1.00 42.36           N
ATOM   2688  CA  GLU A 352      13.782  -3.826  -2.855  1.00 42.36           C
ATOM   2689  CB  GLU A 352      13.789  -3.212  -1.425  1.00 42.36           C
ATOM   2690  CG  GLU A 352      14.203  -1.722  -1.262  1.00 42.36           C
ATOM   2691  CD  GLU A 352      13.126  -0.677  -1.560  1.00 42.36           C
ATOM   2692  OE1 GLU A 352      11.921  -0.908  -1.570  1.00 42.36           O
ATOM   2693  OE2 GLU A 352      13.655   0.547  -1.813  1.00 42.36           O
ATOM   2694  C   GLU A 352      13.442  -5.365  -2.795  1.00 42.36           C
ATOM   2695  O   GLU A 352      14.363  -6.183  -2.817  1.00 42.36           O
ATOM   2696  N   GLN A 353      12.148  -5.757  -2.752  1.00 37.14           N
ATOM   2697  CA  GLN A 353      11.704  -7.168  -2.991  1.00 37.14           C
ATOM   2698  CB  GLN A 353      10.181  -7.297  -2.694  1.00 37.14           C
ATOM   2699  CG  GLN A 353       9.740  -7.090  -1.215  1.00 37.14           C
ATOM   2700  CD  GLN A 353       8.223  -6.993  -0.990  1.00 37.14           C
ATOM   2701  OE1 GLN A 353       7.400  -7.506  -1.734  1.00 37.14           O
ATOM   2702  NE2 GLN A 353       7.783  -6.337   0.053  1.00 37.14           N
ATOM   2703  C   GLN A 353      12.081  -7.745  -4.406  1.00 37.14           C
ATOM   2704  O   GLN A 353      12.720  -8.796  -4.475  1.00 37.14           O
ATOM   2705  N   ALA A 354      11.766  -7.055  -5.521  1.00 34.63           N
ATOM   2706  CA  ALA A 354      12.251  -7.443  -6.876  1.00 34.63           C
ATOM   2707  CB  ALA A 354      11.618  -6.453  -7.868  1.00 34.63           C
ATOM   2708  C   ALA A 354      13.802  -7.580  -7.087  1.00 34.63           C
ATOM   2709  O   ALA A 354      14.248  -8.566  -7.678  1.00 34.63           O
ATOM   2710  N   ALA A 355      14.613  -6.632  -6.582  1.00 33.12           N
ATOM   2711  CA  ALA A 355      16.094  -6.751  -6.551  1.00 33.12           C
ATOM   2712  CB  ALA A 355      16.639  -5.412  -6.045  1.00 33.12           C
ATOM   2713  C   ALA A 355      16.693  -7.923  -5.719  1.00 33.12           C
ATOM   2714  O   ALA A 355      17.507  -8.663  -6.265  1.00 33.12           O
ATOM   2715  N   GLU A 356      16.300  -8.132  -4.445  1.00 35.76           N
ATOM   2716  CA  GLU A 356      16.706  -9.351  -3.677  1.00 35.76           C
ATOM   2717  CB  GLU A 356      16.314  -9.182  -2.182  1.00 35.76           C
ATOM   2718  CG  GLU A 356      14.808  -9.338  -1.845  1.00 35.76           C
ATOM   2719  CD  GLU A 356      14.391  -9.117  -0.395  1.00 35.76           C
ATOM   2720  OE1 GLU A 356      15.122  -8.698   0.498  1.00 35.76           O
ATOM   2721  OE2 GLU A 356      13.087  -9.443  -0.196  1.00 35.76           O
ATOM   2722  C   GLU A 356      16.306 -10.742  -4.281  1.00 35.76           C
ATOM   2723  O   GLU A 356      17.084 -11.693  -4.192  1.00 35.76           O
ATOM   2724  N   ARG A 357      15.134 -10.846  -4.929  1.00 38.46           N
ATOM   2725  CA  ARG A 357      14.777 -12.007  -5.791  1.00 38.46           C
ATOM   2726  CB  ARG A 357      13.267 -11.901  -6.143  1.00 38.46           C
ATOM   2727  CG  ARG A 357      12.263 -11.984  -4.959  1.00 38.46           C
ATOM   2728  CD  ARG A 357      10.821 -11.706  -5.407  1.00 38.46           C
ATOM   2729  NE  ARG A 357       9.941 -11.473  -4.235  1.00 38.46           N
ATOM   2730  CZ  ARG A 357       8.620 -11.337  -4.288  1.00 38.46           C
ATOM   2731  NH1 ARG A 357       7.909 -11.438  -5.374  1.00 38.46           N
ATOM   2732  NH2 ARG A 357       8.009 -11.082  -3.187  1.00 38.46           N
ATOM   2733  C   ARG A 357      15.702 -12.170  -7.055  1.00 38.46           C
ATOM   2734  O   ARG A 357      16.255 -13.251  -7.234  1.00 38.46           O
ATOM   2735  N   LEU A 358      15.928 -11.134  -7.890  1.00 41.15           N
ATOM   2736  CA  LEU A 358      16.944 -11.183  -8.997  1.00 41.15           C
ATOM   2737  CB  LEU A 358      16.795  -9.914  -9.889  1.00 41.15           C
ATOM   2738  CG  LEU A 358      15.474  -9.720 -10.676  1.00 41.15           C
ATOM   2739  CD1 LEU A 358      15.413  -8.316 -11.302  1.00 41.15           C
ATOM   2740  CD2 LEU A 358      15.284 -10.759 -11.791  1.00 41.15           C
ATOM   2741  C   LEU A 358      18.449 -11.396  -8.573  1.00 41.15           C
ATOM   2742  O   LEU A 358      19.150 -12.176  -9.220  1.00 41.15           O
ATOM   2743  N   ARG A 359      18.941 -10.733  -7.509  1.00 43.04           N
ATOM   2744  CA  ARG A 359      20.287 -10.991  -6.906  1.00 43.04           C
ATOM   2745  CB  ARG A 359      20.519  -9.879  -5.842  1.00 43.04           C
ATOM   2746  CG  ARG A 359      21.993  -9.655  -5.400  1.00 43.04           C
ATOM   2747  CD  ARG A 359      22.181  -8.906  -4.062  1.00 43.04           C
ATOM   2748  NE  ARG A 359      21.561  -7.551  -4.090  1.00 43.04           N
ATOM   2749  CZ  ARG A 359      20.447  -7.191  -3.465  1.00 43.04           C
ATOM   2750  NH1 ARG A 359      19.798  -7.940  -2.625  1.00 43.04           N
ATOM   2751  NH2 ARG A 359      19.973  -6.027  -3.723  1.00 43.04           N
ATOM   2752  C   ARG A 359      20.529 -12.419  -6.287  1.00 43.04           C
ATOM   2753  O   ARG A 359      21.655 -12.914  -6.339  1.00 43.04           O
ATOM   2754  N   ALA A 360      19.505 -13.072  -5.702  1.00 42.89           N
ATOM   2755  CA  ALA A 360      19.571 -14.511  -5.319  1.00 42.89           C
ATOM   2756  CB  ALA A 360      18.230 -14.801  -4.614  1.00 42.89           C
ATOM   2757  C   ALA A 360      19.866 -15.569  -6.445  1.00 42.89           C
ATOM   2758  O   ALA A 360      20.432 -16.624  -6.147  1.00 42.89           O
ATOM   2759  N   LEU A 361      19.481 -15.313  -7.706  1.00 44.75           N
ATOM   2760  CA  LEU A 361      19.742 -16.236  -8.841  1.00 44.75           C
ATOM   2761  CB  LEU A 361      18.592 -16.078  -9.879  1.00 44.75           C
ATOM   2762  CG  LEU A 361      17.224 -16.749  -9.609  1.00 44.75           C
ATOM   2763  CD1 LEU A 361      17.277 -18.240  -9.249  1.00 44.75           C
ATOM   2764  CD2 LEU A 361      16.350 -15.989  -8.608  1.00 44.75           C
ATOM   2765  C   LEU A 361      21.138 -16.026  -9.547  1.00 44.75           C
ATOM   2766  O   LEU A 361      21.649 -14.900  -9.560  1.00 44.75           O
ATOM   2767  N   PRO A 362      21.766 -17.051 -10.211  1.00 46.28           N
ATOM   2768  CA  PRO A 362      23.089 -16.870 -10.869  1.00 46.28           C
ATOM   2769  CD  PRO A 362      21.309 -18.455 -10.142  1.00 46.28           C
ATOM   2770  CB  PRO A 362      23.493 -18.319 -11.235  1.00 46.28           C
ATOM   2771  CG  PRO A 362      22.278 -19.227 -11.030  1.00 46.28           C
ATOM   2772  C   PRO A 362      23.160 -15.865 -12.077  1.00 46.28           C
ATOM   2773  O   PRO A 362      22.220 -15.702 -12.857  1.00 46.28           O
ATOM   2774  N   GLU A 363      24.339 -15.254 -12.273  1.00 51.90           N
ATOM   2775  CA  GLU A 363      24.655 -14.421 -13.488  1.00 51.90           C
ATOM   2776  CB  GLU A 363      25.825 -13.486 -13.055  1.00 51.90           C
ATOM   2777  CG  GLU A 363      27.222 -14.146 -12.877  1.00 51.90           C
ATOM   2778  CD  GLU A 363      28.341 -13.204 -12.444  1.00 51.90           C
ATOM   2779  OE1 GLU A 363      28.392 -12.006 -12.702  1.00 51.90           O
ATOM   2780  OE2 GLU A 363      29.315 -13.858 -11.757  1.00 51.90           O
ATOM   2781  C   GLU A 363      24.950 -15.154 -14.861  1.00 51.90           C
ATOM   2782  O   GLU A 363      25.494 -14.564 -15.800  1.00 51.90           O
ATOM   2783  N   VAL A 364      24.610 -16.442 -14.960  1.00 58.12           N
ATOM   2784  CA  VAL A 364      24.949 -17.353 -16.092  1.00 58.12           C
ATOM   2785  CB  VAL A 364      26.260 -18.145 -15.740  1.00 58.12           C
ATOM   2786  CG1 VAL A 364      26.157 -19.071 -14.504  1.00 58.12           C
ATOM   2787  CG2 VAL A 364      26.802 -18.949 -16.941  1.00 58.12           C
ATOM   2788  C   VAL A 364      23.698 -18.258 -16.381  1.00 58.12           C
ATOM   2789  O   VAL A 364      23.008 -18.673 -15.443  1.00 58.12           O
ATOM   2790  N   HIS A 365      23.362 -18.570 -17.652  1.00 63.74           N
ATOM   2791  CA  HIS A 365      22.049 -19.211 -17.969  1.00 63.74           C
ATOM   2792  ND1 HIS A 365      19.497 -20.390 -19.645  1.00 63.74           N
ATOM   2793  CG  HIS A 365      20.246 -19.236 -19.794  1.00 63.74           C
ATOM   2794  CB  HIS A 365      21.743 -19.166 -19.490  1.00 63.74           C
ATOM   2795  NE2 HIS A 365      18.188 -18.671 -20.591  1.00 63.74           N
ATOM   2796  CD2 HIS A 365      19.464 -18.212 -20.342  1.00 63.74           C
ATOM   2797  CE1 HIS A 365      18.299 -19.944 -20.121  1.00 63.74           C
ATOM   2798  C   HIS A 365      21.915 -20.670 -17.404  1.00 63.74           C
ATOM   2799  O   HIS A 365      22.706 -21.554 -17.736  1.00 63.74           O
ATOM   2800  N   TYR A 366      20.895 -20.875 -16.567  1.00 68.80           N
ATOM   2801  CA  TYR A 366      20.672 -22.092 -15.741  1.00 68.80           C
ATOM   2802  CB  TYR A 366      19.179 -22.040 -15.271  1.00 68.80           C
ATOM   2803  CG  TYR A 366      18.027 -21.968 -16.313  1.00 68.80           C
ATOM   2804  CD1 TYR A 366      17.537 -23.132 -16.913  1.00 68.80           C
ATOM   2805  CD2 TYR A 366      17.416 -20.754 -16.624  1.00 68.80           C
ATOM   2806  CE1 TYR A 366      16.497 -23.073 -17.835  1.00 68.80           C
ATOM   2807  CE2 TYR A 366      16.363 -20.691 -17.531  1.00 68.80           C
ATOM   2808  CZ  TYR A 366      15.930 -21.856 -18.159  1.00 68.80           C
ATOM   2809  OH  TYR A 366      14.953 -21.767 -19.107  1.00 68.80           O
ATOM   2810  C   TYR A 366      21.197 -23.515 -16.178  1.00 68.80           C
ATOM   2811  O   TYR A 366      22.016 -24.104 -15.473  1.00 68.80           O
ATOM   2812  N   HIS A 367      20.714 -24.096 -17.288  1.00 66.12           N
ATOM   2813  CA  HIS A 367      20.800 -25.578 -17.548  1.00 66.12           C
ATOM   2814  ND1 HIS A 367      22.383 -28.494 -18.277  1.00 66.12           N
ATOM   2815  CG  HIS A 367      22.325 -27.279 -18.940  1.00 66.12           C
ATOM   2816  CB  HIS A 367      22.141 -25.925 -18.245  1.00 66.12           C
ATOM   2817  NE2 HIS A 367      22.665 -28.823 -20.600  1.00 66.12           N
ATOM   2818  CD2 HIS A 367      22.533 -27.476 -20.317  1.00 66.12           C
ATOM   2819  CE1 HIS A 367      22.579 -29.333 -19.337  1.00 66.12           C
ATOM   2820  C   HIS A 367      20.239 -26.531 -16.410  1.00 66.12           C
ATOM   2821  O   HIS A 367      20.857 -27.491 -15.952  1.00 66.12           O
ATOM   2822  N   LEU A 368      19.009 -26.228 -15.981  1.00 62.80           N
ATOM   2823  CA  LEU A 368      18.243 -26.947 -14.932  1.00 62.80           C
ATOM   2824  CB  LEU A 368      18.503 -26.320 -13.526  1.00 62.80           C
ATOM   2825  CG  LEU A 368      19.725 -26.847 -12.730  1.00 62.80           C
ATOM   2826  CD1 LEU A 368      20.968 -25.974 -12.934  1.00 62.80           C
ATOM   2827  CD2 LEU A 368      19.416 -26.893 -11.224  1.00 62.80           C
ATOM   2828  C   LEU A 368      16.711 -26.854 -15.267  1.00 62.80           C
ATOM   2829  O   LEU A 368      16.228 -25.874 -15.844  1.00 62.80           O
ATOM   2830  N   GLY A 369      15.919 -27.856 -14.847  1.00 58.09           N
ATOM   2831  CA  GLY A 369      14.430 -27.792 -14.966  1.00 58.09           C
ATOM   2832  C   GLY A 369      13.861 -28.096 -16.369  1.00 58.09           C
ATOM   2833  O   GLY A 369      13.749 -29.264 -16.749  1.00 58.09           O
ATOM   2834  N   GLN A 370      13.485 -27.049 -17.117  1.00 58.33           N
ATOM   2835  CA  GLN A 370      13.065 -27.175 -18.543  1.00 58.33           C
ATOM   2836  CB  GLN A 370      11.516 -27.202 -18.708  1.00 58.33           C
ATOM   2837  CG  GLN A 370      10.744 -28.389 -18.065  1.00 58.33           C
ATOM   2838  CD  GLN A 370      10.282 -28.190 -16.614  1.00 58.33           C
ATOM   2839  OE1 GLN A 370      10.004 -27.098 -16.136  1.00 58.33           O
ATOM   2840  NE2 GLN A 370      10.130 -29.249 -15.864  1.00 58.33           N
ATOM   2841  C   GLN A 370      13.689 -26.026 -19.408  1.00 58.33           C
ATOM   2842  O   GLN A 370      13.821 -24.882 -18.975  1.00 58.33           O
ATOM   2843  N   LYS A 371      14.060 -26.351 -20.660  1.00 62.39           N
ATOM   2844  CA  LYS A 371      14.937 -25.494 -21.523  1.00 62.39           C
ATOM   2845  CB  LYS A 371      14.245 -24.187 -21.998  1.00 62.39           C
ATOM   2846  CG  LYS A 371      14.959 -23.440 -23.153  1.00 62.39           C
ATOM   2847  CD  LYS A 371      15.215 -24.227 -24.462  1.00 62.39           C
ATOM   2848  CE  LYS A 371      16.602 -24.858 -24.645  1.00 62.39           C
ATOM   2849  NZ  LYS A 371      16.671 -25.628 -25.901  1.00 62.39           N
ATOM   2850  C   LYS A 371      16.402 -25.319 -21.001  1.00 62.39           C
ATOM   2851  O   LYS A 371      16.888 -24.222 -20.709  1.00 62.39           O
ATOM   2852  N   ASP A 372      17.130 -26.440 -20.929  1.00 64.74           N
ATOM   2853  CA  ASP A 372      18.435 -26.481 -20.237  1.00 64.74           C
ATOM   2854  CB  ASP A 372      18.664 -27.923 -19.699  1.00 64.74           C
ATOM   2855  CG  ASP A 372      17.678 -28.460 -18.651  1.00 64.74           C
ATOM   2856  OD1 ASP A 372      16.460 -28.342 -18.725  1.00 64.74           O
ATOM   2857  OD2 ASP A 372      18.303 -29.126 -17.647  1.00 64.74           O
ATOM   2858  C   ASP A 372      19.597 -25.983 -21.170  1.00 64.74           C
ATOM   2859  O   ASP A 372      19.981 -26.687 -22.108  1.00 64.74           O
ATOM   2860  N   ARG A 373      20.140 -24.770 -20.930  1.00 66.35           N
ATOM   2861  CA  ARG A 373      21.037 -24.089 -21.918  1.00 66.35           C
ATOM   2862  CB  ARG A 373      20.370 -22.747 -22.297  1.00 66.35           C
ATOM   2863  CG  ARG A 373      19.081 -22.825 -23.151  1.00 66.35           C
ATOM   2864  CD  ARG A 373      18.204 -21.562 -23.092  1.00 66.35           C
ATOM   2865  NE  ARG A 373      17.439 -21.347 -24.349  1.00 66.35           N
ATOM   2866  CZ  ARG A 373      16.424 -20.501 -24.498  1.00 66.35           C
ATOM   2867  NH1 ARG A 373      15.983 -19.706 -23.571  1.00 66.35           N
ATOM   2868  NH2 ARG A 373      15.830 -20.474 -25.635  1.00 66.35           N
ATOM   2869  C   ARG A 373      22.569 -23.962 -21.559  1.00 66.35           C
ATOM   2870  O   ARG A 373      23.357 -24.591 -22.267  1.00 66.35           O
ATOM   2871  N   GLU A 374      23.041 -23.161 -20.567  1.00 58.65           N
ATOM   2872  CA  GLU A 374      24.512 -22.875 -20.393  1.00 58.65           C
ATOM   2873  CB  GLU A 374      24.723 -21.334 -20.468  1.00 58.65           C
ATOM   2874  CG  GLU A 374      26.191 -20.880 -20.683  1.00 58.65           C
ATOM   2875  CD  GLU A 374      26.313 -19.388 -20.967  1.00 58.65           C
ATOM   2876  OE1 GLU A 374      26.165 -18.518 -20.116  1.00 58.65           O
ATOM   2877  OE2 GLU A 374      26.575 -19.131 -22.277  1.00 58.65           O
ATOM   2878  C   GLU A 374      25.268 -23.602 -19.213  1.00 58.65           C
ATOM   2879  O   GLU A 374      26.075 -24.490 -19.490  1.00 58.65           O
ATOM   2880  N   THR A 375      25.119 -23.197 -17.935  1.00 49.12           N
ATOM   2881  CA  THR A 375      26.077 -23.581 -16.829  1.00 49.12           C
ATOM   2882  CB  THR A 375      26.001 -22.512 -15.688  1.00 49.12           C
ATOM   2883  OG1 THR A 375      27.019 -22.732 -14.722  1.00 49.12           O
ATOM   2884  CG2 THR A 375      24.685 -22.407 -14.900  1.00 49.12           C
ATOM   2885  C   THR A 375      26.062 -25.048 -16.259  1.00 49.12           C
ATOM   2886  O   THR A 375      27.098 -25.567 -15.837  1.00 49.12           O
ATOM   2887  N   ALA A 376      24.882 -25.672 -16.183  1.00 38.66           N
ATOM   2888  CA  ALA A 376      24.598 -26.954 -15.459  1.00 38.66           C
ATOM   2889  CB  ALA A 376      25.346 -28.124 -16.139  1.00 38.66           C
ATOM   2890  C   ALA A 376      24.653 -26.923 -13.886  1.00 38.66           C
ATOM   2891  O   ALA A 376      24.875 -27.944 -13.227  1.00 38.66           O
ATOM   2892  N   THR A 377      24.417 -25.745 -13.287  1.00 30.05           N
ATOM   2893  CA  THR A 377      24.619 -25.468 -11.836  1.00 30.05           C
ATOM   2894  CB  THR A 377      26.105 -25.100 -11.497  1.00 30.05           C
ATOM   2895  OG1 THR A 377      26.554 -23.993 -12.270  1.00 30.05           O
ATOM   2896  CG2 THR A 377      27.139 -26.212 -11.733  1.00 30.05           C
ATOM   2897  C   THR A 377      23.661 -24.308 -11.392  1.00 30.05           C
ATOM   2898  O   THR A 377      23.579 -23.258 -12.040  1.00 30.05           O
ATOM   2899  N   ILE A 378      22.934 -24.485 -10.277  1.00 24.69           N
ATOM   2900  CA  ILE A 378      22.212 -23.359  -9.593  1.00 24.69           C
ATOM   2901  CB  ILE A 378      20.817 -23.891  -9.079  1.00 24.69           C
ATOM   2902  CG2 ILE A 378      20.914 -24.801  -7.826  1.00 24.69           C
ATOM   2903  CG1 ILE A 378      19.726 -22.813  -8.804  1.00 24.69           C
ATOM   2904  CD1 ILE A 378      19.255 -22.018 -10.035  1.00 24.69           C
ATOM   2905  C   ILE A 378      23.134 -22.630  -8.540  1.00 24.69           C
ATOM   2906  O   ILE A 378      24.248 -23.076  -8.236  1.00 24.69           O
ATOM   2907  N   ALA A 379      22.662 -21.498  -8.003  1.00 18.97           N
ATOM   2908  CA  ALA A 379      23.190 -20.945  -6.734  1.00 18.97           C
ATOM   2909  CB  ALA A 379      23.037 -19.417  -6.814  1.00 18.97           C
ATOM   2910  C   ALA A 379      22.434 -21.539  -5.510  1.00 18.97           C
ATOM   2911  O   ALA A 379      21.181 -21.641  -5.530  1.00 18.97           O
ATOM   2912  OXT ALA A 379      23.106 -21.921  -4.524  1.00 18.97           O
TER    2913      ALA A 379
ATOM   2914  N   ALA B  21       3.510  15.171 -56.738  1.00 60.41           N
ATOM   2915  CA  ALA B  21       2.634  15.589 -55.620  1.00 60.41           C
ATOM   2916  CB  ALA B  21       1.942  16.897 -56.050  1.00 60.41           C
ATOM   2917  C   ALA B  21       1.600  14.499 -55.195  1.00 60.41           C
ATOM   2918  O   ALA B  21       0.913  13.896 -56.026  1.00 60.41           O
ATOM   2919  N   ALA B  22       1.445  14.301 -53.877  1.00 55.35           N
ATOM   2920  CA  ALA B  22       0.345  13.486 -53.301  1.00 55.35           C
ATOM   2921  CB  ALA B  22       1.008  12.282 -52.603  1.00 55.35           C
ATOM   2922  C   ALA B  22      -0.526  14.333 -52.319  1.00 55.35           C
ATOM   2923  O   ALA B  22      -0.002  15.053 -51.462  1.00 55.35           O
ATOM   2924  N   THR B  23      -1.864  14.201 -52.393  1.00 48.59           N
ATOM   2925  CA  THR B  23      -2.772  14.686 -51.306  1.00 48.59           C
ATOM   2926  CB  THR B  23      -4.268  14.632 -51.761  1.00 48.59           C
ATOM   2927  OG1 THR B  23      -5.074  15.326 -50.815  1.00 48.59           O
ATOM   2928  CG2 THR B  23      -4.918  13.241 -51.913  1.00 48.59           C
ATOM   2929  C   THR B  23      -2.559  13.909 -49.967  1.00 48.59           C
ATOM   2930  O   THR B  23      -2.413  12.683 -49.990  1.00 48.59           O
ATOM   2931  N   PHE B  24      -2.631  14.578 -48.803  1.00 40.96           N
ATOM   2932  CA  PHE B  24      -2.734  13.845 -47.514  1.00 40.96           C
ATOM   2933  CB  PHE B  24      -2.420  14.779 -46.312  1.00 40.96           C
ATOM   2934  CG  PHE B  24      -2.438  14.002 -44.982  1.00 40.96           C
ATOM   2935  CD1 PHE B  24      -1.384  13.141 -44.655  1.00 40.96           C
ATOM   2936  CD2 PHE B  24      -3.602  13.995 -44.204  1.00 40.96           C
ATOM   2937  CE1 PHE B  24      -1.514  12.252 -43.592  1.00 40.96           C
ATOM   2938  CE2 PHE B  24      -3.730  13.099 -43.148  1.00 40.96           C
ATOM   2939  CZ  PHE B  24      -2.698  12.213 -42.865  1.00 40.96           C
ATOM   2940  C   PHE B  24      -4.106  13.085 -47.380  1.00 40.96           C
ATOM   2941  O   PHE B  24      -5.186  13.664 -47.546  1.00 40.96           O
ATOM   2942  N   ARG B  25      -4.028  11.795 -47.033  1.00 36.92           N
ATOM   2943  CA  ARG B  25      -5.214  10.960 -46.732  1.00 36.92           C
ATOM   2944  CB  ARG B  25      -5.422  10.026 -47.956  1.00 36.92           C
ATOM   2945  CG  ARG B  25      -6.734   9.216 -47.889  1.00 36.92           C
ATOM   2946  CD  ARG B  25      -6.907   8.274 -49.082  1.00 36.92           C
ATOM   2947  NE  ARG B  25      -8.160   7.508 -48.865  1.00 36.92           N
ATOM   2948  CZ  ARG B  25      -8.618   6.539 -49.642  1.00 36.92           C
ATOM   2949  NH1 ARG B  25      -8.034   6.130 -50.729  1.00 36.92           N
ATOM   2950  NH2 ARG B  25      -9.716   5.971 -49.292  1.00 36.92           N
ATOM   2951  C   ARG B  25      -5.005  10.188 -45.389  1.00 36.92           C
ATOM   2952  O   ARG B  25      -4.233   9.229 -45.342  1.00 36.92           O
ATOM   2953  N   ALA B  26      -5.757  10.524 -44.325  1.00 33.74           N
ATOM   2954  CA  ALA B  26      -5.706   9.774 -43.028  1.00 33.74           C
ATOM   2955  CB  ALA B  26      -6.639  10.547 -42.072  1.00 33.74           C
ATOM   2956  C   ALA B  26      -6.026   8.229 -43.032  1.00 33.74           C
ATOM   2957  O   ALA B  26      -5.552   7.499 -42.160  1.00 33.74           O
ATOM   2958  N   ASN B  27      -6.800   7.735 -44.015  1.00 32.10           N
ATOM   2959  CA  ASN B  27      -6.936   6.277 -44.323  1.00 32.10           C
ATOM   2960  CB  ASN B  27      -8.081   6.215 -45.376  1.00 32.10           C
ATOM   2961  CG  ASN B  27      -8.643   4.828 -45.688  1.00 32.10           C
ATOM   2962  OD1 ASN B  27      -8.079   4.049 -46.443  1.00 32.10           O
ATOM   2963  ND2 ASN B  27      -9.791   4.480 -45.169  1.00 32.10           N
ATOM   2964  C   ASN B  27      -5.640   5.507 -44.795  1.00 32.10           C
ATOM   2965  O   ASN B  27      -5.521   4.316 -44.511  1.00 32.10           O
ATOM   2966  N   ASP B  28      -4.717   6.150 -45.534  1.00 30.73           N
ATOM   2967  CA  ASP B  28      -3.475   5.498 -46.065  1.00 30.73           C
ATOM   2968  CB  ASP B  28      -3.526   5.516 -47.619  1.00 30.73           C
ATOM   2969  CG  ASP B  28      -4.538   4.564 -48.253  1.00 30.73           C
ATOM   2970  OD1 ASP B  28      -4.535   3.350 -48.090  1.00 30.73           O
ATOM   2971  OD2 ASP B  28      -5.427   5.208 -49.048  1.00 30.73           O
ATOM   2972  C   ASP B  28      -2.125   6.122 -45.566  1.00 30.73           C
ATOM   2973  O   ASP B  28      -1.152   5.394 -45.367  1.00 30.73           O
ATOM   2974  N   HIS B  29      -2.022   7.454 -45.448  1.00 28.82           N
ATOM   2975  CA  HIS B  29      -0.784   8.151 -45.013  1.00 28.82           C
ATOM   2976  ND1 HIS B  29      -0.865  10.694 -47.957  1.00 28.82           N
ATOM   2977  CG  HIS B  29      -0.568   9.556 -47.238  1.00 28.82           C
ATOM   2978  CB  HIS B  29      -0.719   9.530 -45.721  1.00 28.82           C
ATOM   2979  NE2 HIS B  29      -0.162   8.959 -49.409  1.00 28.82           N
ATOM   2980  CD2 HIS B  29      -0.148   8.522 -48.098  1.00 28.82           C
ATOM   2981  CE1 HIS B  29      -0.596  10.240 -49.221  1.00 28.82           C
ATOM   2982  C   HIS B  29      -0.721   8.334 -43.471  1.00 28.82           C
ATOM   2983  O   HIS B  29      -1.733   8.538 -42.793  1.00 28.82           O
ATOM   2984  N   GLN B  30       0.499   8.273 -42.931  1.00 28.52           N
ATOM   2985  CA  GLN B  30       0.713   8.244 -41.466  1.00 28.52           C
ATOM   2986  CB  GLN B  30       1.975   7.408 -41.167  1.00 28.52           C
ATOM   2987  CG  GLN B  30       1.890   5.913 -41.581  1.00 28.52           C
ATOM   2988  CD  GLN B  30       3.012   5.068 -40.999  1.00 28.52           C
ATOM   2989  OE1 GLN B  30       3.589   5.395 -39.973  1.00 28.52           O
ATOM   2990  NE2 GLN B  30       3.342   3.960 -41.608  1.00 28.52           N
ATOM   2991  C   GLN B  30       0.810   9.658 -40.821  1.00 28.52           C
ATOM   2992  O   GLN B  30       1.359  10.625 -41.364  1.00 28.52           O
ATOM   2993  N   HIS B  31       0.263   9.740 -39.610  1.00 30.98           N
ATOM   2994  CA  HIS B  31       0.004  11.020 -38.910  1.00 30.98           C
ATOM   2995  ND1 HIS B  31      -2.920   9.847 -40.116  1.00 30.98           N
ATOM   2996  CG  HIS B  31      -2.577  10.972 -39.379  1.00 30.98           C
ATOM   2997  CB  HIS B  31      -1.247  11.714 -39.528  1.00 30.98           C
ATOM   2998  NE2 HIS B  31      -4.522  10.273 -38.456  1.00 30.98           N
ATOM   2999  CD2 HIS B  31      -3.517  11.208 -38.376  1.00 30.98           C
ATOM   3000  CE1 HIS B  31      -4.071   9.499 -39.482  1.00 30.98           C
ATOM   3001  C   HIS B  31      -0.127  10.788 -37.374  1.00 30.98           C
ATOM   3002  O   HIS B  31      -0.336   9.668 -36.890  1.00 30.98           O
ATOM   3003  N   ILE B  32      -0.034  11.875 -36.601  1.00 37.50           N
ATOM   3004  CA  ILE B  32      -0.115  11.797 -35.119  1.00 37.50           C
ATOM   3005  CB  ILE B  32       1.207  12.273 -34.442  1.00 37.50           C
ATOM   3006  CG2 ILE B  32       1.206  11.896 -32.965  1.00 37.50           C
ATOM   3007  CG1 ILE B  32       2.578  11.875 -35.054  1.00 37.50           C
ATOM   3008  CD1 ILE B  32       2.831  10.366 -35.110  1.00 37.50           C
ATOM   3009  C   ILE B  32      -1.365  12.588 -34.609  1.00 37.50           C
ATOM   3010  O   ILE B  32      -1.478  13.798 -34.826  1.00 37.50           O
ATOM   3011  N   ARG B  33      -2.271  11.912 -33.894  1.00 45.04           N
ATOM   3012  CA  ARG B  33      -3.531  12.516 -33.381  1.00 45.04           C
ATOM   3013  CB  ARG B  33      -4.653  11.449 -33.514  1.00 45.04           C
ATOM   3014  CG  ARG B  33      -5.025  11.067 -34.970  1.00 45.04           C
ATOM   3015  CD  ARG B  33      -6.358  10.316 -35.059  1.00 45.04           C
ATOM   3016  NE  ARG B  33      -6.675  10.023 -36.474  1.00 45.04           N
ATOM   3017  CZ  ARG B  33      -7.868   9.769 -36.978  1.00 45.04           C
ATOM   3018  NH1 ARG B  33      -8.970   9.763 -36.293  1.00 45.04           N
ATOM   3019  NH2 ARG B  33      -7.915   9.477 -38.227  1.00 45.04           N
ATOM   3020  C   ARG B  33      -3.388  13.014 -31.906  1.00 45.04           C
ATOM   3021  O   ARG B  33      -3.067  12.231 -31.006  1.00 45.04           O
ATOM   3022  N   TYR B  34      -3.651  14.302 -31.638  1.00 53.00           N
ATOM   3023  CA  TYR B  34      -3.591  14.864 -30.254  1.00 53.00           C
ATOM   3024  CB  TYR B  34      -3.498  16.412 -30.397  1.00 53.00           C
ATOM   3025  CG  TYR B  34      -3.213  17.214 -29.112  1.00 53.00           C
ATOM   3026  CD1 TYR B  34      -2.056  16.980 -28.358  1.00 53.00           C
ATOM   3027  CD2 TYR B  34      -4.089  18.231 -28.717  1.00 53.00           C
ATOM   3028  CE1 TYR B  34      -1.789  17.741 -27.224  1.00 53.00           C
ATOM   3029  CE2 TYR B  34      -3.816  18.993 -27.581  1.00 53.00           C
ATOM   3030  CZ  TYR B  34      -2.676  18.735 -26.827  1.00 53.00           C
ATOM   3031  OH  TYR B  34      -2.437  19.446 -25.683  1.00 53.00           O
ATOM   3032  C   TYR B  34      -4.799  14.426 -29.356  1.00 53.00           C
ATOM   3033  O   TYR B  34      -5.956  14.681 -29.711  1.00 53.00           O
ATOM   3034  N   ASN B  35      -4.543  13.824 -28.174  1.00 58.11           N
ATOM   3035  CA  ASN B  35      -5.532  13.844 -27.063  1.00 58.11           C
ATOM   3036  CB  ASN B  35      -5.658  12.527 -26.255  1.00 58.11           C
ATOM   3037  CG  ASN B  35      -4.823  12.127 -25.079  1.00 58.11           C
ATOM   3038  OD1 ASN B  35      -5.288  12.210 -23.955  1.00 58.11           O
ATOM   3039  ND2 ASN B  35      -3.694  11.514 -25.300  1.00 58.11           N
ATOM   3040  C   ASN B  35      -5.363  15.120 -26.176  1.00 58.11           C
ATOM   3041  O   ASN B  35      -4.383  15.186 -25.426  1.00 58.11           O
ATOM   3042  N   PRO B  36      -6.279  16.127 -26.186  1.00 58.30           N
ATOM   3043  CA  PRO B  36      -6.193  17.274 -25.248  1.00 58.30           C
ATOM   3044  CD  PRO B  36      -7.505  16.147 -27.013  1.00 58.30           C
ATOM   3045  CB  PRO B  36      -7.052  18.274 -26.039  1.00 58.30           C
ATOM   3046  CG  PRO B  36      -8.206  17.432 -26.583  1.00 58.30           C
ATOM   3047  C   PRO B  36      -6.639  17.002 -23.761  1.00 58.30           C
ATOM   3048  O   PRO B  36      -6.358  17.826 -22.897  1.00 58.30           O
ATOM   3049  N   LEU B  37      -7.259  15.845 -23.445  1.00 56.36           N
ATOM   3050  CA  LEU B  37      -7.343  15.297 -22.057  1.00 56.36           C
ATOM   3051  CB  LEU B  37      -8.177  13.977 -22.095  1.00 56.36           C
ATOM   3052  CG  LEU B  37      -9.711  14.083 -22.260  1.00 56.36           C
ATOM   3053  CD1 LEU B  37     -10.323  12.674 -22.284  1.00 56.36           C
ATOM   3054  CD2 LEU B  37     -10.348  14.869 -21.105  1.00 56.36           C
ATOM   3055  C   LEU B  37      -5.969  15.051 -21.341  1.00 56.36           C
ATOM   3056  O   LEU B  37      -5.757  15.558 -20.238  1.00 56.36           O
ATOM   3057  N   GLN B  38      -5.062  14.263 -21.943  1.00 52.28           N
ATOM   3058  CA  GLN B  38      -3.695  14.038 -21.396  1.00 52.28           C
ATOM   3059  CB  GLN B  38      -3.227  12.592 -21.761  1.00 52.28           C
ATOM   3060  CG  GLN B  38      -4.072  11.364 -21.305  1.00 52.28           C
ATOM   3061  CD  GLN B  38      -3.672  10.029 -21.961  1.00 52.28           C
ATOM   3062  OE1 GLN B  38      -2.754   9.911 -22.766  1.00 52.28           O
ATOM   3063  NE2 GLN B  38      -4.369   8.964 -21.662  1.00 52.28           N
ATOM   3064  C   GLN B  38      -2.577  15.058 -21.843  1.00 52.28           C
ATOM   3065  O   GLN B  38      -1.425  14.889 -21.441  1.00 52.28           O
ATOM   3066  N   ASP B  39      -2.833  16.024 -22.745  1.00 47.30           N
ATOM   3067  CA  ASP B  39      -1.769  16.645 -23.607  1.00 47.30           C
ATOM   3068  CB  ASP B  39      -1.117  17.862 -22.886  1.00 47.30           C
ATOM   3069  CG  ASP B  39      -0.089  17.558 -21.796  1.00 47.30           C
ATOM   3070  OD1 ASP B  39       1.053  17.174 -22.015  1.00 47.30           O
ATOM   3071  OD2 ASP B  39      -0.574  17.766 -20.543  1.00 47.30           O
ATOM   3072  C   ASP B  39      -0.787  15.693 -24.411  1.00 47.30           C
ATOM   3073  O   ASP B  39       0.285  16.117 -24.848  1.00 47.30           O
ATOM   3074  N   GLU B  40      -1.175  14.428 -24.652  1.00 43.81           N
ATOM   3075  CA  GLU B  40      -0.331  13.418 -25.338  1.00 43.81           C
ATOM   3076  CB  GLU B  40      -0.331  12.084 -24.537  1.00 43.81           C
ATOM   3077  CG  GLU B  40       0.543  12.003 -23.264  1.00 43.81           C
ATOM   3078  CD  GLU B  40       0.699  10.560 -22.771  1.00 43.81           C
ATOM   3079  OE1 GLU B  40       0.892   9.591 -23.500  1.00 43.81           O
ATOM   3080  OE2 GLU B  40       0.616  10.453 -21.425  1.00 43.81           O
ATOM   3081  C   GLU B  40      -0.810  13.147 -26.801  1.00 43.81           C
ATOM   3082  O   GLU B  40      -1.980  13.242 -27.176  1.00 43.81           O
ATOM   3083  N   TRP B  41       0.144  12.706 -27.610  1.00 41.80           N
ATOM   3084  CA  TRP B  41      -0.042  12.442 -29.056  1.00 41.80           C
ATOM   3085  CB  TRP B  41       1.193  13.160 -29.657  1.00 41.80           C
ATOM   3086  CG  TRP B  41       1.178  14.694 -29.710  1.00 41.80           C
ATOM   3087  CD2 TRP B  41       0.631  15.530 -30.668  1.00 41.80           C
ATOM   3088  CD1 TRP B  41       1.866  15.541 -28.815  1.00 41.80           C
ATOM   3089  NE1 TRP B  41       1.785  16.890 -29.207  1.00 41.80           N
ATOM   3090  CE2 TRP B  41       1.032  16.856 -30.365  1.00 41.80           C
ATOM   3091  CE3 TRP B  41      -0.180  15.269 -31.804  1.00 41.80           C
ATOM   3092  CZ2 TRP B  41       0.678  17.918 -31.221  1.00 41.80           C
ATOM   3093  CZ3 TRP B  41      -0.538  16.341 -32.623  1.00 41.80           C
ATOM   3094  CH2 TRP B  41      -0.085  17.638 -32.353  1.00 41.80           C
ATOM   3095  C   TRP B  41      -0.109  10.900 -29.386  1.00 41.80           C
ATOM   3096  O   TRP B  41       0.532  10.091 -28.709  1.00 41.80           O
ATOM   3097  N   VAL B  42      -0.868  10.485 -30.422  1.00 41.88           N
ATOM   3098  CA  VAL B  42      -1.084   9.034 -30.772  1.00 41.88           C
ATOM   3099  CB  VAL B  42      -2.585   8.613 -30.541  1.00 41.88           C
ATOM   3100  CG1 VAL B  42      -2.885   7.126 -30.871  1.00 41.88           C
ATOM   3101  CG2 VAL B  42      -3.079   8.845 -29.095  1.00 41.88           C
ATOM   3102  C   VAL B  42      -0.622   8.754 -32.249  1.00 41.88           C
ATOM   3103  O   VAL B  42      -1.196   9.302 -33.192  1.00 41.88           O
ATOM   3104  N   LEU B  43       0.380   7.878 -32.472  1.00 44.51           N
ATOM   3105  CA  LEU B  43       0.832   7.470 -33.848  1.00 44.51           C
ATOM   3106  CB  LEU B  43       2.221   6.766 -33.662  1.00 44.51           C
ATOM   3107  CG  LEU B  43       3.059   6.172 -34.843  1.00 44.51           C
ATOM   3108  CD1 LEU B  43       2.368   5.166 -35.779  1.00 44.51           C
ATOM   3109  CD2 LEU B  43       3.701   7.234 -35.737  1.00 44.51           C
ATOM   3110  C   LEU B  43      -0.220   6.577 -34.585  1.00 44.51           C
ATOM   3111  O   LEU B  43      -0.472   5.450 -34.160  1.00 44.51           O
ATOM   3112  N   VAL B  44      -0.801   7.027 -35.706  1.00 47.17           N
ATOM   3113  CA  VAL B  44      -1.768   6.202 -36.496  1.00 47.17           C
ATOM   3114  CB  VAL B  44      -3.068   7.015 -36.822  1.00 47.17           C
ATOM   3115  CG1 VAL B  44      -4.115   6.188 -37.605  1.00 47.17           C
ATOM   3116  CG2 VAL B  44      -3.800   7.542 -35.565  1.00 47.17           C
ATOM   3117  C   VAL B  44      -1.032   5.601 -37.743  1.00 47.17           C
ATOM   3118  O   VAL B  44      -0.827   6.272 -38.760  1.00 47.17           O
ATOM   3119  N   SER B  45      -0.658   4.311 -37.662  1.00 52.48           N
ATOM   3120  CA  SER B  45      -0.286   3.508 -38.858  1.00 52.48           C
ATOM   3121  CB  SER B  45       0.889   2.564 -38.498  1.00 52.48           C
ATOM   3122  OG  SER B  45       2.120   3.267 -38.360  1.00 52.48           O
ATOM   3123  C   SER B  45      -1.530   2.729 -39.387  1.00 52.48           C
ATOM   3124  O   SER B  45      -1.700   1.540 -39.102  1.00 52.48           O
ATOM   3125  N   ALA B  46      -2.370   3.401 -40.196  1.00 57.03           N
ATOM   3126  CA  ALA B  46      -3.611   2.800 -40.776  1.00 57.03           C
ATOM   3127  CB  ALA B  46      -4.190   3.916 -41.667  1.00 57.03           C
ATOM   3128  C   ALA B  46      -3.514   1.437 -41.557  1.00 57.03           C
ATOM   3129  O   ALA B  46      -4.471   0.659 -41.586  1.00 57.03           O
ATOM   3130  N   HIS B  47      -2.357   1.156 -42.171  1.00 59.99           N
ATOM   3131  CA  HIS B  47      -2.046  -0.152 -42.800  1.00 59.99           C
ATOM   3132  ND1 HIS B  47      -0.805   2.085 -45.548  1.00 59.99           N
ATOM   3133  CG  HIS B  47      -1.450   0.925 -45.154  1.00 59.99           C
ATOM   3134  CB  HIS B  47      -1.017   0.142 -43.926  1.00 59.99           C
ATOM   3135  NE2 HIS B  47      -2.474   1.471 -47.115  1.00 59.99           N
ATOM   3136  CD2 HIS B  47      -2.434   0.556 -46.080  1.00 59.99           C
ATOM   3137  CE1 HIS B  47      -1.504   2.340 -46.695  1.00 59.99           C
ATOM   3138  C   HIS B  47      -1.470  -1.289 -41.877  1.00 59.99           C
ATOM   3139  O   HIS B  47      -1.475  -2.430 -42.344  1.00 59.99           O
ATOM   3140  N   ARG B  48      -0.900  -1.066 -40.664  1.00 66.00           N
ATOM   3141  CA  ARG B  48      -0.065  -2.119 -39.979  1.00 66.00           C
ATOM   3142  CB  ARG B  48       0.956  -1.528 -38.962  1.00 66.00           C
ATOM   3143  CG  ARG B  48       0.568  -1.476 -37.473  1.00 66.00           C
ATOM   3144  CD  ARG B  48       1.712  -1.170 -36.492  1.00 66.00           C
ATOM   3145  NE  ARG B  48       2.757  -2.230 -36.425  1.00 66.00           N
ATOM   3146  CZ  ARG B  48       3.251  -2.773 -35.314  1.00 66.00           C
ATOM   3147  NH1 ARG B  48       2.873  -2.488 -34.104  1.00 66.00           N
ATOM   3148  NH2 ARG B  48       4.173  -3.655 -35.445  1.00 66.00           N
ATOM   3149  C   ARG B  48      -0.727  -3.472 -39.542  1.00 66.00           C
ATOM   3150  O   ARG B  48      -0.019  -4.475 -39.415  1.00 66.00           O
ATOM   3151  N   MET B  49      -2.060  -3.543 -39.411  1.00 69.18           N
ATOM   3152  CA  MET B  49      -2.814  -4.836 -39.476  1.00 69.18           C
ATOM   3153  CB  MET B  49      -4.302  -4.508 -39.169  1.00 69.18           C
ATOM   3154  CG  MET B  49      -5.116  -3.726 -40.233  1.00 69.18           C
ATOM   3155  SD  MET B  49      -5.324  -4.640 -41.782  1.00 69.18           S
ATOM   3156  CE  MET B  49      -6.380  -6.005 -41.263  1.00 69.18           C
ATOM   3157  C   MET B  49      -2.601  -5.795 -40.719  1.00 69.18           C
ATOM   3158  O   MET B  49      -2.931  -6.979 -40.635  1.00 69.18           O
ATOM   3159  N   LYS B  50      -2.002  -5.335 -41.836  1.00 73.32           N
ATOM   3160  CA  LYS B  50      -1.476  -6.219 -42.927  1.00 73.32           C
ATOM   3161  CB  LYS B  50      -1.055  -5.310 -44.116  1.00 73.32           C
ATOM   3162  CG  LYS B  50      -2.157  -4.499 -44.844  1.00 73.32           C
ATOM   3163  CD  LYS B  50      -1.582  -3.502 -45.873  1.00 73.32           C
ATOM   3164  CE  LYS B  50      -1.036  -4.155 -47.155  1.00 73.32           C
ATOM   3165  NZ  LYS B  50      -0.300  -3.157 -47.952  1.00 73.32           N
ATOM   3166  C   LYS B  50      -0.274  -7.185 -42.582  1.00 73.32           C
ATOM   3167  O   LYS B  50       0.007  -8.102 -43.360  1.00 73.32           O
ATOM   3168  N   ARG B  51       0.451  -7.002 -41.460  1.00 78.54           N
ATOM   3169  CA  ARG B  51       1.445  -7.991 -40.944  1.00 78.54           C
ATOM   3170  CB  ARG B  51       1.928  -7.470 -39.560  1.00 78.54           C
ATOM   3171  CG  ARG B  51       2.884  -6.256 -39.561  1.00 78.54           C
ATOM   3172  CD  ARG B  51       3.183  -5.554 -38.212  1.00 78.54           C
ATOM   3173  NE  ARG B  51       2.817  -6.268 -36.949  1.00 78.54           N
ATOM   3174  CZ  ARG B  51       1.671  -6.098 -36.287  1.00 78.54           C
ATOM   3175  NH1 ARG B  51       0.675  -5.373 -36.696  1.00 78.54           N
ATOM   3176  NH2 ARG B  51       1.539  -6.694 -35.161  1.00 78.54           N
ATOM   3177  C   ARG B  51       0.886  -9.453 -40.739  1.00 78.54           C
ATOM   3178  O   ARG B  51      -0.212  -9.563 -40.194  1.00 78.54           O
ATOM   3179  N   PRO B  52       1.586 -10.586 -41.048  1.00 75.85           N
ATOM   3180  CA  PRO B  52       1.067 -11.961 -40.743  1.00 75.85           C
ATOM   3181  CD  PRO B  52       2.810 -10.585 -41.869  1.00 75.85           C
ATOM   3182  CB  PRO B  52       2.267 -12.836 -41.154  1.00 75.85           C
ATOM   3183  CG  PRO B  52       2.969 -12.053 -42.261  1.00 75.85           C
ATOM   3184  C   PRO B  52       0.541 -12.336 -39.313  1.00 75.85           C
ATOM   3185  O   PRO B  52      -0.360 -13.165 -39.196  1.00 75.85           O
ATOM   3186  N   TRP B  53       1.131 -11.760 -38.250  1.00 69.65           N
ATOM   3187  CA  TRP B  53       0.841 -12.106 -36.829  1.00 69.65           C
ATOM   3188  CB  TRP B  53      -0.565 -11.631 -36.358  1.00 69.65           C
ATOM   3189  CG  TRP B  53      -0.754 -11.721 -34.834  1.00 69.65           C
ATOM   3190  CD2 TRP B  53      -0.141 -10.948 -33.869  1.00 69.65           C
ATOM   3191  CD1 TRP B  53      -1.369 -12.782 -34.132  1.00 69.65           C
ATOM   3192  NE1 TRP B  53      -1.151 -12.686 -32.741  1.00 69.65           N
ATOM   3193  CE2 TRP B  53      -0.375 -11.551 -32.608  1.00 69.65           C
ATOM   3194  CE3 TRP B  53       0.704  -9.815 -33.978  1.00 69.65           C
ATOM   3195  CZ2 TRP B  53       0.243 -11.033 -31.454  1.00 69.65           C
ATOM   3196  CZ3 TRP B  53       1.279  -9.301 -32.816  1.00 69.65           C
ATOM   3197  CH2 TRP B  53       1.047  -9.899 -31.575  1.00 69.65           C
ATOM   3198  C   TRP B  53       1.207 -13.576 -36.423  1.00 69.65           C
ATOM   3199  O   TRP B  53       0.371 -14.482 -36.453  1.00 69.65           O
ATOM   3200  N   GLN B  54       2.450 -13.779 -35.969  1.00 59.49           N
ATOM   3201  CA  GLN B  54       2.891 -15.078 -35.371  1.00 59.49           C
ATOM   3202  CB  GLN B  54       4.211 -15.478 -36.092  1.00 59.49           C
ATOM   3203  CG  GLN B  54       4.230 -15.570 -37.650  1.00 59.49           C
ATOM   3204  CD  GLN B  54       5.568 -15.185 -38.280  1.00 59.49           C
ATOM   3205  OE1 GLN B  54       6.511 -15.963 -38.337  1.00 59.49           O
ATOM   3206  NE2 GLN B  54       5.720 -13.967 -38.737  1.00 59.49           N
ATOM   3207  C   GLN B  54       3.063 -15.057 -33.798  1.00 59.49           C
ATOM   3208  O   GLN B  54       3.777 -15.905 -33.254  1.00 59.49           O
ATOM   3209  N   GLY B  55       2.421 -14.125 -33.057  1.00 49.17           N
ATOM   3210  CA  GLY B  55       2.488 -14.073 -31.567  1.00 49.17           C
ATOM   3211  C   GLY B  55       1.417 -14.913 -30.830  1.00 49.17           C
ATOM   3212  O   GLY B  55       1.021 -15.979 -31.311  1.00 49.17           O
ATOM   3213  N   GLN B  56       0.959 -14.486 -29.636  1.00 45.51           N
ATOM   3214  CA  GLN B  56      -0.047 -15.283 -28.867  1.00 45.51           C
ATOM   3215  CB  GLN B  56      -0.007 -15.071 -27.324  1.00 45.51           C
ATOM   3216  CG  GLN B  56      -0.440 -13.692 -26.762  1.00 45.51           C
ATOM   3217  CD  GLN B  56      -0.647 -13.534 -25.245  1.00 45.51           C
ATOM   3218  OE1 GLN B  56      -1.545 -12.837 -24.790  1.00 45.51           O
ATOM   3219  NE2 GLN B  56       0.148 -14.128 -24.399  1.00 45.51           N
ATOM   3220  C   GLN B  56      -1.507 -15.194 -29.429  1.00 45.51           C
ATOM   3221  O   GLN B  56      -2.038 -14.122 -29.734  1.00 45.51           O
ATOM   3222  N   VAL B  57      -2.152 -16.362 -29.477  1.00 45.15           N
ATOM   3223  CA  VAL B  57      -3.620 -16.495 -29.680  1.00 45.15           C
ATOM   3224  CB  VAL B  57      -3.939 -17.857 -30.398  1.00 45.15           C
ATOM   3225  CG1 VAL B  57      -3.420 -17.911 -31.855  1.00 45.15           C
ATOM   3226  CG2 VAL B  57      -3.490 -19.151 -29.674  1.00 45.15           C
ATOM   3227  C   VAL B  57      -4.378 -16.321 -28.316  1.00 45.15           C
ATOM   3228  O   VAL B  57      -4.067 -16.992 -27.325  1.00 45.15           O
ATOM   3229  N   GLU B  58      -5.364 -15.413 -28.252  1.00 48.27           N
ATOM   3230  CA  GLU B  58      -6.168 -15.174 -27.025  1.00 48.27           C
ATOM   3231  CB  GLU B  58      -6.805 -13.753 -27.033  1.00 48.27           C
ATOM   3232  CG  GLU B  58      -5.838 -12.544 -26.956  1.00 48.27           C
ATOM   3233  CD  GLU B  58      -4.788 -12.600 -25.845  1.00 48.27           C
ATOM   3234  OE1 GLU B  58      -5.022 -12.882 -24.673  1.00 48.27           O
ATOM   3235  OE2 GLU B  58      -3.550 -12.327 -26.314  1.00 48.27           O
ATOM   3236  C   GLU B  58      -7.279 -16.257 -26.802  1.00 48.27           C
ATOM   3237  O   GLU B  58      -8.127 -16.414 -27.690  1.00 48.27           O
ATOM   3238  N   PRO B  59      -7.368 -16.967 -25.637  1.00 48.78           N
ATOM   3239  CA  PRO B  59      -8.538 -17.825 -25.317  1.00 48.78           C
ATOM   3240  CD  PRO B  59      -6.289 -17.048 -24.632  1.00 48.78           C
ATOM   3241  CB  PRO B  59      -8.124 -18.461 -23.971  1.00 48.78           C
ATOM   3242  CG  PRO B  59      -6.600 -18.358 -23.915  1.00 48.78           C
ATOM   3243  C   PRO B  59      -9.901 -17.066 -25.222  1.00 48.78           C
ATOM   3244  O   PRO B  59     -10.084 -16.185 -24.375  1.00 48.78           O
ATOM   3245  N   GLN B  60     -10.872 -17.432 -26.067  1.00 46.46           N
ATOM   3246  CA  GLN B  60     -12.259 -16.896 -25.975  1.00 46.46           C
ATOM   3247  CB  GLN B  60     -13.082 -17.321 -27.225  1.00 46.46           C
ATOM   3248  CG  GLN B  60     -12.597 -16.783 -28.598  1.00 46.46           C
ATOM   3249  CD  GLN B  60     -11.450 -17.547 -29.270  1.00 46.46           C
ATOM   3250  OE1 GLN B  60     -11.122 -18.690 -28.971  1.00 46.46           O
ATOM   3251  NE2 GLN B  60     -10.801 -16.934 -30.215  1.00 46.46           N
ATOM   3252  C   GLN B  60     -12.979 -17.355 -24.664  1.00 46.46           C
ATOM   3253  O   GLN B  60     -12.814 -18.493 -24.208  1.00 46.46           O
ATOM   3254  N   LEU B  61     -13.784 -16.472 -24.049  1.00 43.09           N
ATOM   3255  CA  LEU B  61     -14.512 -16.813 -22.795  1.00 43.09           C
ATOM   3256  CB  LEU B  61     -15.070 -15.497 -22.178  1.00 43.09           C
ATOM   3257  CG  LEU B  61     -15.485 -15.465 -20.680  1.00 43.09           C
ATOM   3258  CD1 LEU B  61     -16.773 -16.244 -20.364  1.00 43.09           C
ATOM   3259  CD2 LEU B  61     -14.359 -15.908 -19.729  1.00 43.09           C
ATOM   3260  C   LEU B  61     -15.602 -17.913 -23.036  1.00 43.09           C
ATOM   3261  O   LEU B  61     -16.455 -17.780 -23.919  1.00 43.09           O
ATOM   3262  N   LEU B  62     -15.537 -19.008 -22.260  1.00 37.28           N
ATOM   3263  CA  LEU B  62     -16.450 -20.173 -22.417  1.00 37.28           C
ATOM   3264  CB  LEU B  62     -16.126 -21.247 -21.338  1.00 37.28           C
ATOM   3265  CG  LEU B  62     -14.737 -21.931 -21.346  1.00 37.28           C
ATOM   3266  CD1 LEU B  62     -14.664 -22.921 -20.173  1.00 37.28           C
ATOM   3267  CD2 LEU B  62     -14.449 -22.678 -22.658  1.00 37.28           C
ATOM   3268  C   LEU B  62     -17.966 -19.822 -22.307  1.00 37.28           C
ATOM   3269  O   LEU B  62     -18.400 -19.153 -21.365  1.00 37.28           O
ATOM   3270  N   LYS B  63     -18.770 -20.329 -23.253  1.00 34.15           N
ATOM   3271  CA  LYS B  63     -20.237 -20.092 -23.249  1.00 34.15           C
ATOM   3272  CB  LYS B  63     -20.845 -20.614 -24.588  1.00 34.15           C
ATOM   3273  CG  LYS B  63     -20.717 -22.120 -24.930  1.00 34.15           C
ATOM   3274  CD  LYS B  63     -21.645 -22.556 -26.084  1.00 34.15           C
ATOM   3275  CE  LYS B  63     -21.591 -24.062 -26.397  1.00 34.15           C
ATOM   3276  NZ  LYS B  63     -22.213 -24.879 -25.332  1.00 34.15           N
ATOM   3277  C   LYS B  63     -21.025 -20.535 -21.959  1.00 34.15           C
ATOM   3278  O   LYS B  63     -21.719 -19.734 -21.324  1.00 34.15           O
ATOM   3279  N   THR B  64     -20.917 -21.807 -21.554  1.00 32.28           N
ATOM   3280  CA  THR B  64     -21.726 -22.367 -20.436  1.00 32.28           C
ATOM   3281  CB  THR B  64     -22.023 -23.865 -20.749  1.00 32.28           C
ATOM   3282  OG1 THR B  64     -22.607 -24.003 -22.043  1.00 32.28           O
ATOM   3283  CG2 THR B  64     -23.019 -24.511 -19.777  1.00 32.28           C
ATOM   3284  C   THR B  64     -21.058 -22.108 -19.044  1.00 32.28           C
ATOM   3285  O   THR B  64     -20.239 -22.893 -18.561  1.00 32.28           O
ATOM   3286  N   VAL B  65     -21.463 -21.009 -18.393  1.00 32.27           N
ATOM   3287  CA  VAL B  65     -21.190 -20.756 -16.945  1.00 32.27           C
ATOM   3288  CB  VAL B  65     -20.433 -19.396 -16.723  1.00 32.27           C
ATOM   3289  CG1 VAL B  65     -20.126 -19.073 -15.242  1.00 32.27           C
ATOM   3290  CG2 VAL B  65     -19.106 -19.251 -17.504  1.00 32.27           C
ATOM   3291  C   VAL B  65     -22.580 -20.825 -16.191  1.00 32.27           C
ATOM   3292  O   VAL B  65     -23.541 -20.200 -16.661  1.00 32.27           O
ATOM   3293  N   PRO B  66     -22.768 -21.537 -15.038  1.00 34.37           N
ATOM   3294  CA  PRO B  66     -24.076 -21.552 -14.312  1.00 34.37           C
ATOM   3295  CD  PRO B  66     -21.714 -22.342 -14.389  1.00 34.37           C
ATOM   3296  CB  PRO B  66     -23.811 -22.640 -13.246  1.00 34.37           C
ATOM   3297  CG  PRO B  66     -22.299 -22.619 -13.007  1.00 34.37           C
ATOM   3298  C   PRO B  66     -24.541 -20.184 -13.701  1.00 34.37           C
ATOM   3299  O   PRO B  66     -23.745 -19.266 -13.482  1.00 34.37           O
ATOM   3300  N   ARG B  67     -25.843 -20.070 -13.364  1.00 36.65           N
ATOM   3301  CA  ARG B  67     -26.361 -18.907 -12.575  1.00 36.65           C
ATOM   3302  CB  ARG B  67     -27.913 -18.936 -12.539  1.00 36.65           C
ATOM   3303  CG  ARG B  67     -28.564 -17.645 -11.967  1.00 36.65           C
ATOM   3304  CD  ARG B  67     -30.075 -17.719 -11.717  1.00 36.65           C
ATOM   3305  NE  ARG B  67     -30.813 -17.758 -13.005  1.00 36.65           N
ATOM   3306  CZ  ARG B  67     -32.111 -17.982 -13.142  1.00 36.65           C
ATOM   3307  NH1 ARG B  67     -32.927 -18.189 -12.152  1.00 36.65           N
ATOM   3308  NH2 ARG B  67     -32.584 -17.994 -14.336  1.00 36.65           N
ATOM   3309  C   ARG B  67     -25.710 -18.713 -11.164  1.00 36.65           C
ATOM   3310  O   ARG B  67     -25.249 -17.617 -10.839  1.00 36.65           O
ATOM   3311  N   HIS B  68     -25.664 -19.765 -10.343  1.00 38.36           N
ATOM   3312  CA  HIS B  68     -24.820 -19.794  -9.128  1.00 38.36           C
ATOM   3313  ND1 HIS B  68     -24.594 -21.198  -5.895  1.00 38.36           N
ATOM   3314  CG  HIS B  68     -25.089 -20.105  -6.587  1.00 38.36           C
ATOM   3315  CB  HIS B  68     -25.748 -20.201  -7.957  1.00 38.36           C
ATOM   3316  NE2 HIS B  68     -24.281 -19.199  -4.660  1.00 38.36           N
ATOM   3317  CD2 HIS B  68     -24.904 -18.923  -5.859  1.00 38.36           C
ATOM   3318  CE1 HIS B  68     -24.145 -20.554  -4.769  1.00 38.36           C
ATOM   3319  C   HIS B  68     -23.610 -20.756  -9.367  1.00 38.36           C
ATOM   3320  O   HIS B  68     -23.784 -21.956  -9.602  1.00 38.36           O
ATOM   3321  N   ASP B  69     -22.381 -20.224  -9.287  1.00 39.32           N
ATOM   3322  CA  ASP B  69     -21.168 -21.067  -9.140  1.00 39.32           C
ATOM   3323  CB  ASP B  69     -20.016 -20.374  -9.914  1.00 39.32           C
ATOM   3324  CG  ASP B  69     -18.715 -21.178  -9.995  1.00 39.32           C
ATOM   3325  OD1 ASP B  69     -18.280 -21.892  -9.097  1.00 39.32           O
ATOM   3326  OD2 ASP B  69     -18.079 -21.010 -11.182  1.00 39.32           O
ATOM   3327  C   ASP B  69     -20.886 -21.294  -7.603  1.00 39.32           C
ATOM   3328  O   ASP B  69     -20.483 -20.324  -6.950  1.00 39.32           O
ATOM   3329  N   PRO B  70     -21.042 -22.506  -6.988  1.00 41.47           N
ATOM   3330  CA  PRO B  70     -20.808 -22.698  -5.520  1.00 41.47           C
ATOM   3331  CD  PRO B  70     -21.461 -23.739  -7.685  1.00 41.47           C
ATOM   3332  CB  PRO B  70     -21.344 -24.130  -5.309  1.00 41.47           C
ATOM   3333  CG  PRO B  70     -21.179 -24.832  -6.658  1.00 41.47           C
ATOM   3334  C   PRO B  70     -19.363 -22.466  -4.948  1.00 41.47           C
ATOM   3335  O   PRO B  70     -19.213 -22.167  -3.764  1.00 41.47           O
ATOM   3336  N   LEU B  71     -18.324 -22.576  -5.788  1.00 44.34           N
ATOM   3337  CA  LEU B  71     -16.929 -22.181  -5.442  1.00 44.34           C
ATOM   3338  CB  LEU B  71     -15.959 -22.859  -6.461  1.00 44.34           C
ATOM   3339  CG  LEU B  71     -15.751 -24.398  -6.435  1.00 44.34           C
ATOM   3340  CD1 LEU B  71     -16.950 -25.197  -6.976  1.00 44.34           C
ATOM   3341  CD2 LEU B  71     -14.520 -24.753  -7.289  1.00 44.34           C
ATOM   3342  C   LEU B  71     -16.620 -20.638  -5.430  1.00 44.34           C
ATOM   3343  O   LEU B  71     -15.611 -20.249  -4.842  1.00 44.34           O
ATOM   3344  N   ASN B  72     -17.381 -19.780  -6.140  1.00 48.74           N
ATOM   3345  CA  ASN B  72     -16.968 -18.385  -6.453  1.00 48.74           C
ATOM   3346  CB  ASN B  72     -17.865 -17.929  -7.641  1.00 48.74           C
ATOM   3347  CG  ASN B  72     -17.437 -16.623  -8.320  1.00 48.74           C
ATOM   3348  OD1 ASN B  72     -17.160 -15.618  -7.681  1.00 48.74           O
ATOM   3349  ND2 ASN B  72     -17.361 -16.576  -9.624  1.00 48.74           N
ATOM   3350  C   ASN B  72     -17.011 -17.407  -5.212  1.00 48.74           C
ATOM   3351  O   ASN B  72     -18.110 -17.172  -4.702  1.00 48.74           O
ATOM   3352  N   PRO B  73     -15.901 -16.749  -4.756  1.00 53.33           N
ATOM   3353  CA  PRO B  73     -15.958 -15.707  -3.679  1.00 53.33           C
ATOM   3354  CD  PRO B  73     -14.522 -17.127  -5.126  1.00 53.33           C
ATOM   3355  CB  PRO B  73     -14.473 -15.288  -3.598  1.00 53.33           C
ATOM   3356  CG  PRO B  73     -13.684 -16.531  -4.001  1.00 53.33           C
ATOM   3357  C   PRO B  73     -16.895 -14.449  -3.782  1.00 53.33           C
ATOM   3358  O   PRO B  73     -17.010 -13.708  -2.804  1.00 53.33           O
ATOM   3359  N   LEU B  74     -17.523 -14.186  -4.937  1.00 54.13           N
ATOM   3360  CA  LEU B  74     -18.458 -13.036  -5.158  1.00 54.13           C
ATOM   3361  CB  LEU B  74     -17.925 -12.270  -6.409  1.00 54.13           C
ATOM   3362  CG  LEU B  74     -16.898 -11.128  -6.166  1.00 54.13           C
ATOM   3363  CD1 LEU B  74     -15.588 -11.569  -5.496  1.00 54.13           C
ATOM   3364  CD2 LEU B  74     -16.565 -10.463  -7.506  1.00 54.13           C
ATOM   3365  C   LEU B  74     -19.994 -13.378  -5.293  1.00 54.13           C
ATOM   3366  O   LEU B  74     -20.808 -12.449  -5.239  1.00 54.13           O
ATOM   3367  N   CYS B  75     -20.411 -14.647  -5.479  1.00 50.88           N
ATOM   3368  CA  CYS B  75     -21.841 -15.021  -5.690  1.00 50.88           C
ATOM   3369  CB  CYS B  75     -21.796 -16.333  -6.521  1.00 50.88           C
ATOM   3370  SG  CYS B  75     -21.496 -17.811  -5.494  1.00 50.88           S
ATOM   3371  C   CYS B  75     -22.737 -15.076  -4.379  1.00 50.88           C
ATOM   3372  O   CYS B  75     -22.187 -15.184  -3.275  1.00 50.88           O
ATOM   3373  N   PRO B  76     -24.106 -14.985  -4.413  1.00 45.36           N
ATOM   3374  CA  PRO B  76     -24.950 -14.830  -3.185  1.00 45.36           C
ATOM   3375  CD  PRO B  76     -24.899 -14.906  -5.657  1.00 45.36           C
ATOM   3376  CB  PRO B  76     -26.329 -14.504  -3.793  1.00 45.36           C
ATOM   3377  CG  PRO B  76     -26.304 -15.214  -5.142  1.00 45.36           C
ATOM   3378  C   PRO B  76     -25.023 -16.066  -2.234  1.00 45.36           C
ATOM   3379  O   PRO B  76     -25.130 -17.213  -2.679  1.00 45.36           O
ATOM   3380  N   GLY B  77     -24.961 -15.837  -0.916  1.00 42.44           N
ATOM   3381  CA  GLY B  77     -24.813 -16.947   0.078  1.00 42.44           C
ATOM   3382  C   GLY B  77     -23.470 -17.724   0.184  1.00 42.44           C
ATOM   3383  O   GLY B  77     -23.365 -18.609   1.034  1.00 42.44           O
ATOM   3384  N   ALA B  78     -22.469 -17.427  -0.657  1.00 42.17           N
ATOM   3385  CA  ALA B  78     -21.155 -18.110  -0.640  1.00 42.17           C
ATOM   3386  CB  ALA B  78     -20.654 -18.032  -2.096  1.00 42.17           C
ATOM   3387  C   ALA B  78     -20.129 -17.512   0.376  1.00 42.17           C
ATOM   3388  O   ALA B  78     -20.252 -16.380   0.857  1.00 42.17           O
ATOM   3389  N   ILE B  79     -19.090 -18.297   0.686  1.00 46.47           N
ATOM   3390  CA  ILE B  79     -17.952 -17.836   1.536  1.00 46.47           C
ATOM   3391  CB  ILE B  79     -17.347 -19.022   2.380  1.00 46.47           C
ATOM   3392  CG2 ILE B  79     -16.300 -18.530   3.413  1.00 46.47           C
ATOM   3393  CG1 ILE B  79     -18.357 -19.964   3.106  1.00 46.47           C
ATOM   3394  CD1 ILE B  79     -19.359 -19.287   4.057  1.00 46.47           C
ATOM   3395  C   ILE B  79     -16.887 -17.130   0.624  1.00 46.47           C
ATOM   3396  O   ILE B  79     -16.493 -17.650  -0.427  1.00 46.47           O
ATOM   3397  N   ARG B  80     -16.394 -15.955   1.043  1.00 52.71           N
ATOM   3398  CA  ARG B  80     -15.266 -15.263   0.357  1.00 52.71           C
ATOM   3399  CB  ARG B  80     -15.241 -13.794   0.886  1.00 52.71           C
ATOM   3400  CG  ARG B  80     -16.516 -12.915   0.733  1.00 52.71           C
ATOM   3401  CD  ARG B  80     -16.264 -11.461   1.168  1.00 52.71           C
ATOM   3402  NE  ARG B  80     -17.513 -10.808   1.610  1.00 52.71           N
ATOM   3403  CZ  ARG B  80     -17.595  -9.747   2.400  1.00 52.71           C
ATOM   3404  NH1 ARG B  80     -16.573  -9.118   2.909  1.00 52.71           N
ATOM   3405  NH2 ARG B  80     -18.772  -9.326   2.684  1.00 52.71           N
ATOM   3406  C   ARG B  80     -13.876 -16.015   0.516  1.00 52.71           C
ATOM   3407  O   ARG B  80     -13.797 -17.130   1.038  1.00 52.71           O
ATOM   3408  N   ALA B  81     -12.741 -15.408   0.113  1.00 53.51           N
ATOM   3409  CA  ALA B  81     -11.386 -15.898   0.534  1.00 53.51           C
ATOM   3410  CB  ALA B  81     -10.377 -15.164  -0.364  1.00 53.51           C
ATOM   3411  C   ALA B  81     -11.006 -15.800   2.065  1.00 53.51           C
ATOM   3412  O   ALA B  81     -10.150 -16.546   2.542  1.00 53.51           O
ATOM   3413  N   ASN B  82     -11.651 -14.898   2.825  1.00 54.19           N
ATOM   3414  CA  ASN B  82     -11.734 -14.987   4.312  1.00 54.19           C
ATOM   3415  CB  ASN B  82     -11.836 -13.489   4.745  1.00 54.19           C
ATOM   3416  CG  ASN B  82     -11.656 -13.174   6.231  1.00 54.19           C
ATOM   3417  OD1 ASN B  82     -11.283 -13.996   7.059  1.00 54.19           O
ATOM   3418  ND2 ASN B  82     -11.917 -11.957   6.626  1.00 54.19           N
ATOM   3419  C   ASN B  82     -12.955 -15.880   4.770  1.00 54.19           C
ATOM   3420  O   ASN B  82     -13.758 -16.331   3.950  1.00 54.19           O
ATOM   3421  N   GLY B  83     -13.186 -16.058   6.084  1.00 51.29           N
ATOM   3422  CA  GLY B  83     -14.500 -16.585   6.590  1.00 51.29           C
ATOM   3423  C   GLY B  83     -15.758 -15.665   6.563  1.00 51.29           C
ATOM   3424  O   GLY B  83     -16.708 -15.923   7.302  1.00 51.29           O
ATOM   3425  N   GLU B  84     -15.789 -14.625   5.713  1.00 47.71           N
ATOM   3426  CA  GLU B  84     -16.976 -13.747   5.533  1.00 47.71           C
ATOM   3427  CB  GLU B  84     -16.510 -12.358   5.004  1.00 47.71           C
ATOM   3428  CG  GLU B  84     -15.814 -11.420   6.025  1.00 47.71           C
ATOM   3429  CD  GLU B  84     -16.713 -10.915   7.155  1.00 47.71           C
ATOM   3430  OE1 GLU B  84     -17.643 -10.133   6.995  1.00 47.71           O
ATOM   3431  OE2 GLU B  84     -16.366 -11.433   8.363  1.00 47.71           O
ATOM   3432  C   GLU B  84     -18.041 -14.367   4.573  1.00 47.71           C
ATOM   3433  O   GLU B  84     -17.727 -14.837   3.475  1.00 47.71           O
ATOM   3434  N   VAL B  85     -19.310 -14.317   4.993  1.00 46.49           N
ATOM   3435  CA  VAL B  85     -20.467 -14.726   4.145  1.00 46.49           C
ATOM   3436  CB  VAL B  85     -21.652 -15.302   5.011  1.00 46.49           C
ATOM   3437  CG1 VAL B  85     -21.269 -16.527   5.871  1.00 46.49           C
ATOM   3438  CG2 VAL B  85     -22.385 -14.299   5.936  1.00 46.49           C
ATOM   3439  C   VAL B  85     -20.923 -13.547   3.216  1.00 46.49           C
ATOM   3440  O   VAL B  85     -21.170 -12.425   3.679  1.00 46.49           O
ATOM   3441  N   ASN B  86     -21.130 -13.813   1.919  1.00 47.21           N
ATOM   3442  CA  ASN B  86     -21.965 -12.927   1.060  1.00 47.21           C
ATOM   3443  CB  ASN B  86     -21.757 -13.263  -0.441  1.00 47.21           C
ATOM   3444  CG  ASN B  86     -20.376 -12.942  -1.015  1.00 47.21           C
ATOM   3445  OD1 ASN B  86     -19.833 -11.858  -0.854  1.00 47.21           O
ATOM   3446  ND2 ASN B  86     -19.790 -13.852  -1.741  1.00 47.21           N
ATOM   3447  C   ASN B  86     -23.490 -13.074   1.437  1.00 47.21           C
ATOM   3448  O   ASN B  86     -23.958 -14.215   1.546  1.00 47.21           O
ATOM   3449  N   PRO B  87     -24.326 -12.009   1.620  1.00 50.97           N
ATOM   3450  CA  PRO B  87     -25.796 -12.177   1.807  1.00 50.97           C
ATOM   3451  CD  PRO B  87     -23.890 -10.606   1.517  1.00 50.97           C
ATOM   3452  CB  PRO B  87     -26.223 -10.728   2.131  1.00 50.97           C
ATOM   3453  CG  PRO B  87     -25.203  -9.833   1.423  1.00 50.97           C
ATOM   3454  C   PRO B  87     -26.531 -12.801   0.571  1.00 50.97           C
ATOM   3455  O   PRO B  87     -25.984 -12.869  -0.536  1.00 50.97           O
ATOM   3456  N   GLN B  88     -27.797 -13.222   0.732  1.00 52.60           N
ATOM   3457  CA  GLN B  88     -28.647 -13.598  -0.438  1.00 52.60           C
ATOM   3458  CB  GLN B  88     -29.748 -14.584   0.030  1.00 52.60           C
ATOM   3459  CG  GLN B  88     -30.498 -15.267  -1.148  1.00 52.60           C
ATOM   3460  CD  GLN B  88     -31.673 -16.173  -0.767  1.00 52.60           C
ATOM   3461  OE1 GLN B  88     -31.961 -16.474   0.384  1.00 52.60           O
ATOM   3462  NE2 GLN B  88     -32.401 -16.646  -1.744  1.00 52.60           N
ATOM   3463  C   GLN B  88     -29.168 -12.324  -1.200  1.00 52.60           C
ATOM   3464  O   GLN B  88     -30.315 -11.890  -1.058  1.00 52.60           O
ATOM   3465  N   TYR B  89     -28.281 -11.721  -2.002  1.00 54.49           N
ATOM   3466  CA  TYR B  89     -28.545 -10.439  -2.698  1.00 54.49           C
ATOM   3467  CB  TYR B  89     -27.208  -9.637  -2.753  1.00 54.49           C
ATOM   3468  CG  TYR B  89     -26.097 -10.107  -3.721  1.00 54.49           C
ATOM   3469  CD1 TYR B  89     -25.079 -10.981  -3.318  1.00 54.49           C
ATOM   3470  CD2 TYR B  89     -26.062  -9.575  -5.013  1.00 54.49           C
ATOM   3471  CE1 TYR B  89     -24.083 -11.363  -4.218  1.00 54.49           C
ATOM   3472  CE2 TYR B  89     -25.060  -9.946  -5.903  1.00 54.49           C
ATOM   3473  CZ  TYR B  89     -24.092 -10.861  -5.517  1.00 54.49           C
ATOM   3474  OH  TYR B  89     -23.193 -11.295  -6.451  1.00 54.49           O
ATOM   3475  C   TYR B  89     -29.253 -10.661  -4.076  1.00 54.49           C
ATOM   3476  O   TYR B  89     -28.727 -11.365  -4.940  1.00 54.49           O
ATOM   3477  N   ASP B  90     -30.439 -10.068  -4.291  1.00 53.31           N
ATOM   3478  CA  ASP B  90     -31.137 -10.142  -5.614  1.00 53.31           C
ATOM   3479  CB  ASP B  90     -32.664 -10.132  -5.343  1.00 53.31           C
ATOM   3480  CG  ASP B  90     -33.517 -10.600  -6.524  1.00 53.31           C
ATOM   3481  OD1 ASP B  90     -33.285 -11.607  -7.184  1.00 53.31           O
ATOM   3482  OD2 ASP B  90     -34.572  -9.779  -6.759  1.00 53.31           O
ATOM   3483  C   ASP B  90     -30.691  -9.096  -6.706  1.00 53.31           C
ATOM   3484  O   ASP B  90     -30.836  -9.386  -7.895  1.00 53.31           O
ATOM   3485  N   SER B  91     -30.191  -7.907  -6.329  1.00 50.18           N
ATOM   3486  CA  SER B  91     -29.768  -6.846  -7.291  1.00 50.18           C
ATOM   3487  CB  SER B  91     -30.624  -5.588  -6.946  1.00 50.18           C
ATOM   3488  OG  SER B  91     -32.025  -5.813  -7.130  1.00 50.18           O
ATOM   3489  C   SER B  91     -28.204  -6.677  -7.266  1.00 50.18           C
ATOM   3490  O   SER B  91     -27.465  -7.658  -7.339  1.00 50.18           O
ATOM   3491  N   THR B  92     -27.679  -5.452  -7.142  1.00 51.45           N
ATOM   3492  CA  THR B  92     -26.233  -5.188  -6.872  1.00 51.45           C
ATOM   3493  CB  THR B  92     -25.948  -3.730  -7.357  1.00 51.45           C
ATOM   3494  OG1 THR B  92     -24.556  -3.457  -7.319  1.00 51.45           O
ATOM   3495  CG2 THR B  92     -26.626  -2.595  -6.565  1.00 51.45           C
ATOM   3496  C   THR B  92     -25.816  -5.454  -5.378  1.00 51.45           C
ATOM   3497  O   THR B  92     -26.593  -5.208  -4.447  1.00 51.45           O
ATOM   3498  N   PHE B  93     -24.581  -5.926  -5.144  1.00 52.42           N
ATOM   3499  CA  PHE B  93     -23.988  -6.009  -3.776  1.00 52.42           C
ATOM   3500  CB  PHE B  93     -23.942  -7.482  -3.290  1.00 52.42           C
ATOM   3501  CG  PHE B  93     -23.212  -7.782  -1.963  1.00 52.42           C
ATOM   3502  CD1 PHE B  93     -23.601  -7.144  -0.780  1.00 52.42           C
ATOM   3503  CD2 PHE B  93     -22.092  -8.621  -1.953  1.00 52.42           C
ATOM   3504  CE1 PHE B  93     -22.855  -7.307   0.385  1.00 52.42           C
ATOM   3505  CE2 PHE B  93     -21.361  -8.800  -0.781  1.00 52.42           C
ATOM   3506  CZ  PHE B  93     -21.737  -8.135   0.383  1.00 52.42           C
ATOM   3507  C   PHE B  93     -22.590  -5.330  -3.729  1.00 52.42           C
ATOM   3508  O   PHE B  93     -21.674  -5.689  -4.471  1.00 52.42           O
ATOM   3509  N   LEU B  94     -22.426  -4.410  -2.771  1.00 52.37           N
ATOM   3510  CA  LEU B  94     -21.108  -3.826  -2.435  1.00 52.37           C
ATOM   3511  CB  LEU B  94     -21.291  -2.291  -2.473  1.00 52.37           C
ATOM   3512  CG  LEU B  94     -19.983  -1.464  -2.428  1.00 52.37           C
ATOM   3513  CD1 LEU B  94     -20.289  -0.051  -2.894  1.00 52.37           C
ATOM   3514  CD2 LEU B  94     -19.368  -1.367  -1.022  1.00 52.37           C
ATOM   3515  C   LEU B  94     -20.559  -4.371  -1.078  1.00 52.37           C
ATOM   3516  O   LEU B  94     -21.203  -4.263  -0.028  1.00 52.37           O
ATOM   3517  N   PHE B  95     -19.316  -4.866  -1.106  1.00 54.99           N
ATOM   3518  CA  PHE B  95     -18.479  -5.070   0.109  1.00 54.99           C
ATOM   3519  CB  PHE B  95     -18.242  -6.590   0.331  1.00 54.99           C
ATOM   3520  CG  PHE B  95     -17.465  -7.404  -0.729  1.00 54.99           C
ATOM   3521  CD1 PHE B  95     -18.111  -7.855  -1.884  1.00 54.99           C
ATOM   3522  CD2 PHE B  95     -16.134  -7.769  -0.505  1.00 54.99           C
ATOM   3523  CE1 PHE B  95     -17.445  -8.676  -2.789  1.00 54.99           C
ATOM   3524  CE2 PHE B  95     -15.460  -8.573  -1.420  1.00 54.99           C
ATOM   3525  CZ  PHE B  95     -16.120  -9.034  -2.556  1.00 54.99           C
ATOM   3526  C   PHE B  95     -17.150  -4.242   0.050  1.00 54.99           C
ATOM   3527  O   PHE B  95     -16.588  -3.995  -1.023  1.00 54.99           O
ATOM   3528  N   ASP B  96     -16.595  -3.848   1.210  1.00 56.94           N
ATOM   3529  CA  ASP B  96     -15.157  -3.450   1.302  1.00 56.94           C
ATOM   3530  CB  ASP B  96     -14.869  -2.793   2.678  1.00 56.94           C
ATOM   3531  CG  ASP B  96     -14.967  -3.682   3.923  1.00 56.94           C
ATOM   3532  OD1 ASP B  96     -15.938  -4.381   4.193  1.00 56.94           O
ATOM   3533  OD2 ASP B  96     -13.859  -3.600   4.706  1.00 56.94           O
ATOM   3534  C   ASP B  96     -14.207  -4.642   0.950  1.00 56.94           C
ATOM   3535  O   ASP B  96     -14.344  -5.718   1.539  1.00 56.94           O
ATOM   3536  N   ASN B  97     -13.309  -4.484  -0.040  1.00 59.68           N
ATOM   3537  CA  ASN B  97     -12.534  -5.627  -0.603  1.00 59.68           C
ATOM   3538  CB  ASN B  97     -11.649  -5.090  -1.766  1.00 59.68           C
ATOM   3539  CG  ASN B  97     -11.047  -6.157  -2.700  1.00 59.68           C
ATOM   3540  OD1 ASN B  97     -10.962  -7.345  -2.406  1.00 59.68           O
ATOM   3541  ND2 ASN B  97     -10.610  -5.785  -3.874  1.00 59.68           N
ATOM   3542  C   ASN B  97     -11.709  -6.398   0.484  1.00 59.68           C
ATOM   3543  O   ASN B  97     -10.984  -5.785   1.272  1.00 59.68           O
ATOM   3544  N   ASP B  98     -11.821  -7.739   0.517  1.00 64.14           N
ATOM   3545  CA  ASP B  98     -10.966  -8.595   1.403  1.00 64.14           C
ATOM   3546  CB  ASP B  98     -11.284 -10.099   1.208  1.00 64.14           C
ATOM   3547  CG  ASP B  98     -12.717 -10.526   1.477  1.00 64.14           C
ATOM   3548  OD1 ASP B  98     -13.235 -10.543   2.589  1.00 64.14           O
ATOM   3549  OD2 ASP B  98     -13.353 -10.897   0.335  1.00 64.14           O
ATOM   3550  C   ASP B  98      -9.421  -8.379   1.258  1.00 64.14           C
ATOM   3551  O   ASP B  98      -8.712  -8.373   2.267  1.00 64.14           O
ATOM   3552  N   PHE B  99      -8.925  -8.140   0.030  1.00 63.83           N
ATOM   3553  CA  PHE B  99      -7.679  -7.372  -0.159  1.00 63.83           C
ATOM   3554  CB  PHE B  99      -6.813  -8.078  -1.253  1.00 63.83           C
ATOM   3555  CG  PHE B  99      -5.355  -7.616  -1.115  1.00 63.83           C
ATOM   3556  CD1 PHE B  99      -5.026  -6.317  -1.519  1.00 63.83           C
ATOM   3557  CD2 PHE B  99      -4.560  -8.266  -0.166  1.00 63.83           C
ATOM   3558  CE1 PHE B  99      -4.050  -5.605  -0.833  1.00 63.83           C
ATOM   3559  CE2 PHE B  99      -3.559  -7.563   0.492  1.00 63.83           C
ATOM   3560  CZ  PHE B  99      -3.338  -6.221   0.188  1.00 63.83           C
ATOM   3561  C   PHE B  99      -7.976  -5.852  -0.478  1.00 63.83           C
ATOM   3562  O   PHE B  99      -8.242  -5.543  -1.647  1.00 63.83           O
ATOM   3563  N   PRO B 100      -7.857  -4.859   0.453  1.00 57.51           N
ATOM   3564  CA  PRO B 100      -7.979  -3.426   0.095  1.00 57.51           C
ATOM   3565  CD  PRO B 100      -7.792  -5.092   1.910  1.00 57.51           C
ATOM   3566  CB  PRO B 100      -8.478  -2.814   1.414  1.00 57.51           C
ATOM   3567  CG  PRO B 100      -7.846  -3.681   2.505  1.00 57.51           C
ATOM   3568  C   PRO B 100      -6.653  -2.797  -0.455  1.00 57.51           C
ATOM   3569  O   PRO B 100      -5.676  -2.592   0.273  1.00 57.51           O
ATOM   3570  N   ALA B 101      -6.651  -2.429  -1.742  1.00 50.67           N
ATOM   3571  CA  ALA B 101      -5.540  -1.650  -2.357  1.00 50.67           C
ATOM   3572  CB  ALA B 101      -5.777  -1.764  -3.863  1.00 50.67           C
ATOM   3573  C   ALA B 101      -5.326  -0.150  -1.935  1.00 50.67           C
ATOM   3574  O   ALA B 101      -4.342   0.438  -2.377  1.00 50.67           O
ATOM   3575  N   LEU B 102      -6.192   0.449  -1.097  1.00 46.40           N
ATOM   3576  CA  LEU B 102      -5.839   1.607  -0.220  1.00 46.40           C
ATOM   3577  CB  LEU B 102      -6.156   2.983  -0.883  1.00 46.40           C
ATOM   3578  CG  LEU B 102      -5.271   3.446  -2.078  1.00 46.40           C
ATOM   3579  CD1 LEU B 102      -5.915   3.114  -3.437  1.00 46.40           C
ATOM   3580  CD2 LEU B 102      -5.005   4.961  -2.047  1.00 46.40           C
ATOM   3581  C   LEU B 102      -6.525   1.434   1.193  1.00 46.40           C
ATOM   3582  O   LEU B 102      -7.553   0.760   1.327  1.00 46.40           O
ATOM   3583  N   GLN B 103      -5.962   2.033   2.264  1.00 44.19           N
ATOM   3584  CA  GLN B 103      -6.581   2.022   3.633  1.00 44.19           C
ATOM   3585  CB  GLN B 103      -5.645   1.300   4.646  1.00 44.19           C
ATOM   3586  CG  GLN B 103      -5.499  -0.237   4.499  1.00 44.19           C
ATOM   3587  CD  GLN B 103      -4.737  -0.917   5.648  1.00 44.19           C
ATOM   3588  OE1 GLN B 103      -4.545  -0.394   6.740  1.00 44.19           O
ATOM   3589  NE2 GLN B 103      -4.300  -2.132   5.459  1.00 44.19           N
ATOM   3590  C   GLN B 103      -6.877   3.467   4.192  1.00 44.19           C
ATOM   3591  O   GLN B 103      -6.010   4.332   4.037  1.00 44.19           O
ATOM   3592  N   PRO B 104      -8.001   3.781   4.918  1.00 46.07           N
ATOM   3593  CA  PRO B 104      -8.155   5.086   5.638  1.00 46.07           C
ATOM   3594  CD  PRO B 104      -9.165   2.884   5.070  1.00 46.07           C
ATOM   3595  CB  PRO B 104      -9.614   5.022   6.146  1.00 46.07           C
ATOM   3596  CG  PRO B 104      -9.999   3.542   6.168  1.00 46.07           C
ATOM   3597  C   PRO B 104      -7.123   5.389   6.778  1.00 46.07           C
ATOM   3598  O   PRO B 104      -6.650   6.518   6.909  1.00 46.07           O
ATOM   3599  N   ASP B 105      -6.775   4.369   7.574  1.00 46.78           N
ATOM   3600  CA  ASP B 105      -5.778   4.467   8.675  1.00 46.78           C
ATOM   3601  CB  ASP B 105      -6.187   3.297   9.618  1.00 46.78           C
ATOM   3602  CG  ASP B 105      -5.615   3.372  11.030  1.00 46.78           C
ATOM   3603  OD1 ASP B 105      -5.821   4.301  11.802  1.00 46.78           O
ATOM   3604  OD2 ASP B 105      -4.865   2.284  11.344  1.00 46.78           O
ATOM   3605  C   ASP B 105      -4.248   4.424   8.286  1.00 46.78           C
ATOM   3606  O   ASP B 105      -3.417   4.382   9.196  1.00 46.78           O
ATOM   3607  N   ALA B 106      -3.847   4.436   6.996  1.00 42.99           N
ATOM   3608  CA  ALA B 106      -2.415   4.415   6.598  1.00 42.99           C
ATOM   3609  CB  ALA B 106      -2.374   4.226   5.068  1.00 42.99           C
ATOM   3610  C   ALA B 106      -1.608   5.686   7.072  1.00 42.99           C
ATOM   3611  O   ALA B 106      -1.909   6.781   6.577  1.00 42.99           O
ATOM   3612  N   PRO B 107      -0.618   5.622   8.020  1.00 39.02           N
ATOM   3613  CA  PRO B 107       0.089   6.834   8.514  1.00 39.02           C
ATOM   3614  CD  PRO B 107      -0.138   4.374   8.647  1.00 39.02           C
ATOM   3615  CB  PRO B 107       0.893   6.280   9.708  1.00 39.02           C
ATOM   3616  CG  PRO B 107       1.144   4.818   9.351  1.00 39.02           C
ATOM   3617  C   PRO B 107       0.980   7.519   7.435  1.00 39.02           C
ATOM   3618  O   PRO B 107       1.533   6.862   6.549  1.00 39.02           O
ATOM   3619  N   SER B 108       1.103   8.851   7.518  1.00 35.57           N
ATOM   3620  CA  SER B 108       1.797   9.648   6.475  1.00 35.57           C
ATOM   3621  CB  SER B 108       1.566  11.144   6.797  1.00 35.57           C
ATOM   3622  OG  SER B 108       2.084  11.974   5.754  1.00 35.57           O
ATOM   3623  C   SER B 108       3.327   9.308   6.311  1.00 35.57           C
ATOM   3624  O   SER B 108       4.085   9.653   7.225  1.00 35.57           O
ATOM   3625  N   PRO B 109       3.849   8.712   5.192  1.00 33.69           N
ATOM   3626  CA  PRO B 109       5.312   8.653   4.916  1.00 33.69           C
ATOM   3627  CD  PRO B 109       3.060   8.022   4.154  1.00 33.69           C
ATOM   3628  CB  PRO B 109       5.382   8.070   3.485  1.00 33.69           C
ATOM   3629  CG  PRO B 109       3.964   8.156   2.937  1.00 33.69           C
ATOM   3630  C   PRO B 109       6.085   9.992   5.033  1.00 33.69           C
ATOM   3631  O   PRO B 109       5.535  11.055   4.739  1.00 33.69           O
ATOM   3632  N   GLY B 110       7.356   9.917   5.463  1.00 33.84           N
ATOM   3633  CA  GLY B 110       8.240  11.108   5.569  1.00 33.84           C
ATOM   3634  C   GLY B 110       8.530  11.813   4.214  1.00 33.84           C
ATOM   3635  O   GLY B 110       9.310  11.246   3.441  1.00 33.84           O
ATOM   3636  N   PRO B 111       7.929  12.985   3.856  1.00 35.98           N
ATOM   3637  CA  PRO B 111       7.977  13.502   2.466  1.00 35.98           C
ATOM   3638  CD  PRO B 111       7.074  13.800   4.752  1.00 35.98           C
ATOM   3639  CB  PRO B 111       6.717  14.383   2.431  1.00 35.98           C
ATOM   3640  CG  PRO B 111       6.581  14.935   3.854  1.00 35.98           C
ATOM   3641  C   PRO B 111       9.310  14.252   2.171  1.00 35.98           C
ATOM   3642  O   PRO B 111       9.549  15.367   2.645  1.00 35.98           O
ATOM   3643  N   SER B 112      10.204  13.594   1.426  1.00 38.67           N
ATOM   3644  CA  SER B 112      11.580  14.109   1.228  1.00 38.67           C
ATOM   3645  CB  SER B 112      12.509  12.873   1.126  1.00 38.67           C
ATOM   3646  OG  SER B 112      13.868  13.258   1.341  1.00 38.67           O
ATOM   3647  C   SER B 112      11.727  15.097   0.022  1.00 38.67           C
ATOM   3648  O   SER B 112      10.950  15.109  -0.933  1.00 38.67           O
ATOM   3649  N   ASP B 113      12.807  15.883   0.039  1.00 40.39           N
ATOM   3650  CA  ASP B 113      13.413  16.432  -1.212  1.00 40.39           C
ATOM   3651  CB  ASP B 113      14.294  17.643  -0.793  1.00 40.39           C
ATOM   3652  CG  ASP B 113      15.556  17.333   0.028  1.00 40.39           C
ATOM   3653  OD1 ASP B 113      15.552  16.706   1.083  1.00 40.39           O
ATOM   3654  OD2 ASP B 113      16.687  17.811  -0.554  1.00 40.39           O
ATOM   3655  C   ASP B 113      14.217  15.435  -2.132  1.00 40.39           C
ATOM   3656  O   ASP B 113      14.613  15.841  -3.224  1.00 40.39           O
ATOM   3657  N   HIS B 114      14.525  14.202  -1.682  1.00 41.17           N
ATOM   3658  CA  HIS B 114      15.598  13.347  -2.259  1.00 41.17           C
ATOM   3659  ND1 HIS B 114      17.687  10.629  -2.124  1.00 41.17           N
ATOM   3660  CG  HIS B 114      17.146  11.533  -1.226  1.00 41.17           C
ATOM   3661  CB  HIS B 114      15.738  12.109  -1.316  1.00 41.17           C
ATOM   3662  NE2 HIS B 114      19.273  11.208  -0.451  1.00 41.17           N
ATOM   3663  CD2 HIS B 114      18.084  11.875  -0.235  1.00 41.17           C
ATOM   3664  CE1 HIS B 114      18.944  10.515  -1.578  1.00 41.17           C
ATOM   3665  C   HIS B 114      15.380  12.949  -3.768  1.00 41.17           C
ATOM   3666  O   HIS B 114      14.485  12.136  -4.014  1.00 41.17           O
ATOM   3667  N   PRO B 115      16.140  13.444  -4.798  1.00 42.11           N
ATOM   3668  CA  PRO B 115      15.892  13.090  -6.239  1.00 42.11           C
ATOM   3669  CD  PRO B 115      17.193  14.466  -4.623  1.00 42.11           C
ATOM   3670  CB  PRO B 115      17.066  13.807  -6.930  1.00 42.11           C
ATOM   3671  CG  PRO B 115      17.375  15.009  -6.037  1.00 42.11           C
ATOM   3672  C   PRO B 115      15.780  11.595  -6.700  1.00 42.11           C
ATOM   3673  O   PRO B 115      15.189  11.280  -7.736  1.00 42.11           O
ATOM   3674  N   LEU B 116      16.370  10.703  -5.910  1.00 40.13           N
ATOM   3675  CA  LEU B 116      16.259   9.234  -6.056  1.00 40.13           C
ATOM   3676  CB  LEU B 116      17.547   8.558  -5.477  1.00 40.13           C
ATOM   3677  CG  LEU B 116      18.900   9.304  -5.354  1.00 40.13           C
ATOM   3678  CD1 LEU B 116      19.783   8.544  -4.375  1.00 40.13           C
ATOM   3679  CD2 LEU B 116      19.623   9.400  -6.687  1.00 40.13           C
ATOM   3680  C   LEU B 116      14.991   8.635  -5.345  1.00 40.13           C
ATOM   3681  O   LEU B 116      14.250   7.865  -5.959  1.00 40.13           O
ATOM   3682  N   PHE B 117      14.838   8.887  -4.024  1.00 39.42           N
ATOM   3683  CA  PHE B 117      14.056   8.015  -3.102  1.00 39.42           C
ATOM   3684  CB  PHE B 117      15.027   7.197  -2.183  1.00 39.42           C
ATOM   3685  CG  PHE B 117      16.113   6.323  -2.856  1.00 39.42           C
ATOM   3686  CD1 PHE B 117      17.434   6.393  -2.409  1.00 39.42           C
ATOM   3687  CD2 PHE B 117      15.835   5.590  -4.011  1.00 39.42           C
ATOM   3688  CE1 PHE B 117      18.453   5.796  -3.145  1.00 39.42           C
ATOM   3689  CE2 PHE B 117      16.850   4.992  -4.749  1.00 39.42           C
ATOM   3690  CZ  PHE B 117      18.165   5.099  -4.312  1.00 39.42           C
ATOM   3691  C   PHE B 117      13.006   8.861  -2.315  1.00 39.42           C
ATOM   3692  O   PHE B 117      13.150   9.156  -1.124  1.00 39.42           O
ATOM   3693  N   GLN B 118      11.940   9.258  -3.023  1.00 39.93           N
ATOM   3694  CA  GLN B 118      10.939  10.233  -2.529  1.00 39.93           C
ATOM   3695  CB  GLN B 118      11.118  11.487  -3.425  1.00 39.93           C
ATOM   3696  CG  GLN B 118      10.451  12.775  -2.897  1.00 39.93           C
ATOM   3697  CD  GLN B 118       8.971  12.918  -3.220  1.00 39.93           C
ATOM   3698  OE1 GLN B 118       8.589  13.118  -4.365  1.00 39.93           O
ATOM   3699  NE2 GLN B 118       8.099  12.803  -2.251  1.00 39.93           N
ATOM   3700  C   GLN B 118       9.500   9.613  -2.529  1.00 39.93           C
ATOM   3701  O   GLN B 118       8.872   9.429  -3.578  1.00 39.93           O
ATOM   3702  N   ALA B 119       8.985   9.300  -1.328  1.00 36.93           N
ATOM   3703  CA  ALA B 119       7.619   8.747  -1.142  1.00 36.93           C
ATOM   3704  CB  ALA B 119       7.795   7.578  -0.153  1.00 36.93           C
ATOM   3705  C   ALA B 119       6.572   9.801  -0.630  1.00 36.93           C
ATOM   3706  O   ALA B 119       6.824  10.500   0.356  1.00 36.93           O
ATOM   3707  N   LYS B 120       5.385   9.890  -1.264  1.00 38.32           N
ATOM   3708  CA  LYS B 120       4.207  10.632  -0.701  1.00 38.32           C
ATOM   3709  CB  LYS B 120       3.682  11.684  -1.732  1.00 38.32           C
ATOM   3710  CG  LYS B 120       2.896  11.099  -2.925  1.00 38.32           C
ATOM   3711  CD  LYS B 120       2.015  12.042  -3.768  1.00 38.32           C
ATOM   3712  CE  LYS B 120       0.575  12.203  -3.253  1.00 38.32           C
ATOM   3713  NZ  LYS B 120       0.501  13.208  -2.176  1.00 38.32           N
ATOM   3714  C   LYS B 120       3.076   9.689  -0.130  1.00 38.32           C
ATOM   3715  O   LYS B 120       3.108   8.461  -0.269  1.00 38.32           O
ATOM   3716  N   SER B 121       2.059  10.287   0.516  1.00 37.54           N
ATOM   3717  CA  SER B 121       1.033   9.543   1.299  1.00 37.54           C
ATOM   3718  CB  SER B 121       0.518  10.498   2.407  1.00 37.54           C
ATOM   3719  OG  SER B 121       1.587  10.930   3.257  1.00 37.54           O
ATOM   3720  C   SER B 121      -0.149   8.936   0.473  1.00 37.54           C
ATOM   3721  O   SER B 121      -0.878   9.652  -0.221  1.00 37.54           O
ATOM   3722  N   ALA B 122      -0.358   7.612   0.608  1.00 36.78           N
ATOM   3723  CA  ALA B 122      -1.502   6.899  -0.014  1.00 36.78           C
ATOM   3724  CB  ALA B 122      -0.893   5.800  -0.901  1.00 36.78           C
ATOM   3725  C   ALA B 122      -2.505   6.329   1.042  1.00 36.78           C
ATOM   3726  O   ALA B 122      -2.406   5.177   1.477  1.00 36.78           O
ATOM   3727  N   ARG B 123      -3.506   7.136   1.422  1.00 38.34           N
ATOM   3728  CA  ARG B 123      -4.720   6.643   2.140  1.00 38.34           C
ATOM   3729  CB  ARG B 123      -4.841   7.348   3.524  1.00 38.34           C
ATOM   3730  CG  ARG B 123      -5.198   8.845   3.483  1.00 38.34           C
ATOM   3731  CD  ARG B 123      -5.093   9.582   4.827  1.00 38.34           C
ATOM   3732  NE  ARG B 123      -5.019  11.046   4.557  1.00 38.34           N
ATOM   3733  CZ  ARG B 123      -3.907  11.729   4.301  1.00 38.34           C
ATOM   3734  NH1 ARG B 123      -2.715  11.210   4.295  1.00 38.34           N
ATOM   3735  NH2 ARG B 123      -4.027  12.980   4.031  1.00 38.34           N
ATOM   3736  C   ARG B 123      -5.985   6.714   1.213  1.00 38.34           C
ATOM   3737  O   ARG B 123      -6.033   7.437   0.210  1.00 38.34           O
ATOM   3738  N   GLY B 124      -7.004   5.906   1.512  1.00 34.97           N
ATOM   3739  CA  GLY B 124      -8.097   5.616   0.544  1.00 34.97           C
ATOM   3740  C   GLY B 124      -8.964   4.404   0.925  1.00 34.97           C
ATOM   3741  O   GLY B 124      -8.962   3.964   2.072  1.00 34.97           O
ATOM   3742  N   VAL B 125      -9.682   3.814  -0.034  1.00 33.56           N
ATOM   3743  CA  VAL B 125     -10.312   2.466   0.163  1.00 33.56           C
ATOM   3744  CB  VAL B 125     -11.528   2.473   1.162  1.00 33.56           C
ATOM   3745  CG1 VAL B 125     -12.785   3.159   0.616  1.00 33.56           C
ATOM   3746  CG2 VAL B 125     -11.920   1.073   1.683  1.00 33.56           C
ATOM   3747  C   VAL B 125     -10.625   1.781  -1.205  1.00 33.56           C
ATOM   3748  O   VAL B 125     -11.189   2.402  -2.111  1.00 33.56           O
ATOM   3749  N   CYS B 126     -10.330   0.477  -1.318  1.00 32.10           N
ATOM   3750  CA  CYS B 126     -10.928  -0.382  -2.368  1.00 32.10           C
ATOM   3751  CB  CYS B 126      -9.851  -1.366  -2.849  1.00 32.10           C
ATOM   3752  SG  CYS B 126     -10.559  -2.663  -3.928  1.00 32.10           S
ATOM   3753  C   CYS B 126     -12.229  -1.103  -1.877  1.00 32.10           C
ATOM   3754  O   CYS B 126     -12.225  -1.840  -0.885  1.00 32.10           O
ATOM   3755  N   LYS B 127     -13.330  -0.918  -2.613  1.00 30.24           N
ATOM   3756  CA  LYS B 127     -14.586  -1.703  -2.435  1.00 30.24           C
ATOM   3757  CB  LYS B 127     -15.733  -0.754  -1.995  1.00 30.24           C
ATOM   3758  CG  LYS B 127     -15.618  -0.066  -0.610  1.00 30.24           C
ATOM   3759  CD  LYS B 127     -16.420   1.248  -0.526  1.00 30.24           C
ATOM   3760  CE  LYS B 127     -16.640   1.707   0.925  1.00 30.24           C
ATOM   3761  NZ  LYS B 127     -17.711   2.721   0.982  1.00 30.24           N
ATOM   3762  C   LYS B 127     -14.933  -2.476  -3.755  1.00 30.24           C
ATOM   3763  O   LYS B 127     -14.783  -1.956  -4.866  1.00 30.24           O
ATOM   3764  N   VAL B 128     -15.408  -3.723  -3.634  1.00 32.46           N
ATOM   3765  CA  VAL B 128     -15.909  -4.533  -4.789  1.00 32.46           C
ATOM   3766  CB  VAL B 128     -15.534  -6.048  -4.619  1.00 32.46           C
ATOM   3767  CG1 VAL B 128     -16.059  -6.970  -5.746  1.00 32.46           C
ATOM   3768  CG2 VAL B 128     -14.022  -6.323  -4.524  1.00 32.46           C
ATOM   3769  C   VAL B 128     -17.457  -4.354  -4.890  1.00 32.46           C
ATOM   3770  O   VAL B 128     -18.179  -4.623  -3.925  1.00 32.46           O
ATOM   3771  N   MET B 129     -17.963  -3.965  -6.069  1.00 35.71           N
ATOM   3772  CA  MET B 129     -19.413  -4.044  -6.375  1.00 35.71           C
ATOM   3773  CB  MET B 129     -19.891  -2.647  -6.841  1.00 35.71           C
ATOM   3774  CG  MET B 129     -21.423  -2.521  -6.948  1.00 35.71           C
ATOM   3775  SD  MET B 129     -21.858  -0.890  -7.572  1.00 35.71           S
ATOM   3776  CE  MET B 129     -22.242  -1.294  -9.281  1.00 35.71           C
ATOM   3777  C   MET B 129     -19.695  -5.198  -7.394  1.00 35.71           C
ATOM   3778  O   MET B 129     -19.424  -5.074  -8.594  1.00 35.71           O
ATOM   3779  N   CYS B 130     -20.293  -6.302  -6.918  1.00 38.91           N
ATOM   3780  CA  CYS B 130     -20.980  -7.282  -7.797  1.00 38.91           C
ATOM   3781  CB  CYS B 130     -21.325  -8.527  -6.955  1.00 38.91           C
ATOM   3782  SG  CYS B 130     -19.831  -9.306  -6.261  1.00 38.91           S
ATOM   3783  C   CYS B 130     -22.274  -6.668  -8.422  1.00 38.91           C
ATOM   3784  O   CYS B 130     -23.156  -6.182  -7.711  1.00 38.91           O
ATOM   3785  N   PHE B 131     -22.364  -6.662  -9.752  1.00 42.61           N
ATOM   3786  CA  PHE B 131     -23.498  -6.028 -10.480  1.00 42.61           C
ATOM   3787  CB  PHE B 131     -23.063  -5.937 -11.964  1.00 42.61           C
ATOM   3788  CG  PHE B 131     -21.902  -5.051 -12.417  1.00 42.61           C
ATOM   3789  CD1 PHE B 131     -21.852  -3.688 -12.119  1.00 42.61           C
ATOM   3790  CD2 PHE B 131     -20.965  -5.593 -13.301  1.00 42.61           C
ATOM   3791  CE1 PHE B 131     -20.893  -2.873 -12.716  1.00 42.61           C
ATOM   3792  CE2 PHE B 131     -19.993  -4.789 -13.872  1.00 42.61           C
ATOM   3793  CZ  PHE B 131     -19.970  -3.425 -13.600  1.00 42.61           C
ATOM   3794  C   PHE B 131     -24.893  -6.751 -10.350  1.00 42.61           C
ATOM   3795  O   PHE B 131     -25.910  -6.084 -10.149  1.00 42.61           O
ATOM   3796  N   GLN B 132     -24.914  -8.122 -10.356  1.00 44.26           N
ATOM   3797  CA  GLN B 132     -26.120  -8.916 -10.144  1.00 44.26           C
ATOM   3798  CB  GLN B 132     -26.931  -9.064 -11.459  1.00 44.26           C
ATOM   3799  CG  GLN B 132     -28.361  -9.600 -11.313  1.00 44.26           C
ATOM   3800  CD  GLN B 132     -29.022  -9.658 -12.680  1.00  0.00           C
ATOM   3801  OE1 GLN B 132     -28.475  -9.182 -13.672  1.00  0.00           O
ATOM   3802  NE2 GLN B 132     -30.243 -10.254 -12.736  1.00 44.26           N
ATOM   3803  C   GLN B 132     -25.713 -10.310  -9.647  1.00 44.26           C
ATOM   3804  O   GLN B 132     -24.597 -10.707  -9.971  1.00 44.26           O
ATOM   3805  N   PRO B 133     -26.503 -11.102  -8.889  1.00 44.29           N
ATOM   3806  CA  PRO B 133     -26.138 -12.493  -8.456  1.00 44.29           C
ATOM   3807  CD  PRO B 133     -27.765 -10.638  -8.276  1.00 44.29           C
ATOM   3808  CB  PRO B 133     -27.354 -12.858  -7.581  1.00 44.29           C
ATOM   3809  CG  PRO B 133     -28.485 -11.956  -8.056  1.00 44.29           C
ATOM   3810  C   PRO B 133     -25.858 -13.630  -9.499  1.00 44.29           C
ATOM   3811  O   PRO B 133     -25.295 -14.666  -9.136  1.00 44.29           O
ATOM   3812  N   TRP B 134     -26.273 -13.457 -10.760  1.00 44.39           N
ATOM   3813  CA  TRP B 134     -26.051 -14.446 -11.846  1.00 44.39           C
ATOM   3814  CB  TRP B 134     -27.172 -14.162 -12.892  1.00 44.39           C
ATOM   3815  CG  TRP B 134     -27.275 -14.974 -14.200  1.00 44.39           C
ATOM   3816  CD2 TRP B 134     -28.257 -14.864 -15.178  1.00 44.39           C
ATOM   3817  CD1 TRP B 134     -26.387 -15.949 -14.694  1.00 44.39           C
ATOM   3818  NE1 TRP B 134     -26.792 -16.477 -15.927  1.00 44.39           N
ATOM   3819  CE2 TRP B 134     -27.935 -15.769 -16.225  1.00 44.39           C
ATOM   3820  CE3 TRP B 134     -29.333 -13.948 -15.333  1.00 44.39           C
ATOM   3821  CZ2 TRP B 134     -28.675 -15.761 -17.426  1.00 44.39           C
ATOM   3822  CZ3 TRP B 134     -30.051 -13.961 -16.532  1.00 44.39           C
ATOM   3823  CH2 TRP B 134     -29.727 -14.855 -17.561  1.00 44.39           C
ATOM   3824  C   TRP B 134     -24.569 -14.401 -12.365  1.00 44.39           C
ATOM   3825  O   TRP B 134     -24.139 -13.454 -13.026  1.00 44.39           O
ATOM   3826  N   SER B 135     -23.804 -15.471 -12.091  1.00 46.67           N
ATOM   3827  CA  SER B 135     -22.366 -15.584 -12.482  1.00 46.67           C
ATOM   3828  CB  SER B 135     -21.796 -16.798 -11.708  1.00 46.67           C
ATOM   3829  OG  SER B 135     -20.372 -16.862 -11.823  1.00 46.67           O
ATOM   3830  C   SER B 135     -21.982 -15.632 -14.010  1.00 46.67           C
ATOM   3831  O   SER B 135     -20.800 -15.464 -14.317  1.00 46.67           O
ATOM   3832  N   ASP B 136     -22.926 -15.833 -14.944  1.00 50.38           N
ATOM   3833  CA  ASP B 136     -22.722 -15.578 -16.405  1.00 50.38           C
ATOM   3834  CB  ASP B 136     -23.285 -16.807 -17.187  1.00 50.38           C
ATOM   3835  CG  ASP B 136     -22.640 -17.092 -18.552  1.00 50.38           C
ATOM   3836  OD1 ASP B 136     -21.628 -16.540 -18.969  1.00 50.38           O
ATOM   3837  OD2 ASP B 136     -23.268 -18.091 -19.229  1.00 50.38           O
ATOM   3838  C   ASP B 136     -23.302 -14.223 -16.966  1.00 50.38           C
ATOM   3839  O   ASP B 136     -22.924 -13.853 -18.078  1.00 50.38           O
ATOM   3840  N   VAL B 137     -24.203 -13.475 -16.287  1.00 54.99           N
ATOM   3841  CA  VAL B 137     -24.863 -12.268 -16.887  1.00 54.99           C
ATOM   3842  CB  VAL B 137     -26.279 -12.015 -16.263  1.00 54.99           C
ATOM   3843  CG1 VAL B 137     -26.318 -11.339 -14.880  1.00 54.99           C
ATOM   3844  CG2 VAL B 137     -27.221 -11.191 -17.159  1.00 54.99           C
ATOM   3845  C   VAL B 137     -23.926 -11.017 -16.898  1.00 54.99           C
ATOM   3846  O   VAL B 137     -23.769 -10.302 -15.904  1.00 54.99           O
ATOM   3847  N   THR B 138     -23.312 -10.711 -18.042  1.00 60.39           N
ATOM   3848  CA  THR B 138     -22.592  -9.422 -18.231  1.00 60.39           C
ATOM   3849  CB  THR B 138     -21.708  -9.544 -19.517  1.00 60.39           C
ATOM   3850  OG1 THR B 138     -21.037 -10.796 -19.647  1.00 60.39           O
ATOM   3851  CG2 THR B 138     -20.586  -8.512 -19.594  1.00 60.39           C
ATOM   3852  C   THR B 138     -23.591  -8.199 -18.277  1.00 60.39           C
ATOM   3853  O   THR B 138     -24.766  -8.349 -18.623  1.00 60.39           O
ATOM   3854  N   LEU B 139     -23.119  -6.969 -17.999  1.00 60.77           N
ATOM   3855  CA  LEU B 139     -23.890  -5.703 -18.249  1.00 60.77           C
ATOM   3856  CB  LEU B 139     -22.906  -4.504 -18.167  1.00 60.77           C
ATOM   3857  CG  LEU B 139     -22.238  -4.144 -16.819  1.00 60.77           C
ATOM   3858  CD1 LEU B 139     -21.294  -2.948 -17.033  1.00 60.77           C
ATOM   3859  CD2 LEU B 139     -23.274  -3.787 -15.743  1.00 60.77           C
ATOM   3860  C   LEU B 139     -24.800  -5.567 -19.545  1.00 60.77           C
ATOM   3861  O   LEU B 139     -25.947  -5.150 -19.360  1.00 60.77           O
ATOM   3862  N   PRO B 140     -24.422  -5.910 -20.818  1.00 58.91           N
ATOM   3863  CA  PRO B 140     -25.395  -5.982 -21.952  1.00 58.91           C
ATOM   3864  CD  PRO B 140     -23.065  -6.352 -21.184  1.00 58.91           C
ATOM   3865  CB  PRO B 140     -24.436  -6.101 -23.136  1.00 58.91           C
ATOM   3866  CG  PRO B 140     -23.183  -6.813 -22.630  1.00 58.91           C
ATOM   3867  C   PRO B 140     -26.503  -7.091 -21.976  1.00 58.91           C
ATOM   3868  O   PRO B 140     -27.329  -7.125 -22.889  1.00 58.91           O
ATOM   3869  N   LEU B 141     -26.522  -7.972 -20.979  1.00 53.87           N
ATOM   3870  CA  LEU B 141     -27.626  -8.937 -20.706  1.00 53.87           C
ATOM   3871  CB  LEU B 141     -26.997 -10.348 -20.528  1.00 53.87           C
ATOM   3872  CG  LEU B 141     -26.196 -10.984 -21.687  1.00 53.87           C
ATOM   3873  CD1 LEU B 141     -26.914 -10.754 -23.023  1.00 53.87           C
ATOM   3874  CD2 LEU B 141     -24.745 -10.471 -21.723  1.00 53.87           C
ATOM   3875  C   LEU B 141     -28.526  -8.580 -19.478  1.00 53.87           C
ATOM   3876  O   LEU B 141     -29.623  -9.122 -19.330  1.00 53.87           O
ATOM   3877  N   MET B 142     -28.089  -7.649 -18.618  1.00 46.54           N
ATOM   3878  CA  MET B 142     -28.923  -7.038 -17.565  1.00 46.54           C
ATOM   3879  CB  MET B 142     -27.984  -6.235 -16.624  1.00 46.54           C
ATOM   3880  CG  MET B 142     -27.059  -7.155 -15.810  1.00 46.54           C
ATOM   3881  SD  MET B 142     -25.975  -6.246 -14.711  1.00 46.54           S
ATOM   3882  CE  MET B 142     -25.003  -7.698 -14.315  1.00 46.54           C
ATOM   3883  C   MET B 142     -30.024  -6.140 -18.192  1.00 46.54           C
ATOM   3884  O   MET B 142     -29.746  -5.212 -18.957  1.00 46.54           O
ATOM   3885  N   SER B 143     -31.289  -6.423 -17.852  1.00 41.22           N
ATOM   3886  CA  SER B 143     -32.438  -5.549 -18.216  1.00 41.22           C
ATOM   3887  CB  SER B 143     -33.658  -6.176 -17.501  1.00 41.22           C
ATOM   3888  OG  SER B 143     -34.868  -5.487 -17.809  1.00 41.22           O
ATOM   3889  C   SER B 143     -32.239  -4.051 -17.811  1.00 41.22           C
ATOM   3890  O   SER B 143     -31.561  -3.772 -16.819  1.00 41.22           O
ATOM   3891  N   VAL B 144     -32.837  -3.092 -18.536  1.00 37.43           N
ATOM   3892  CA  VAL B 144     -32.723  -1.630 -18.198  1.00 37.43           C
ATOM   3893  CB  VAL B 144     -33.415  -0.748 -19.299  1.00 37.43           C
ATOM   3894  CG1 VAL B 144     -33.253   0.767 -19.048  1.00 37.43           C
ATOM   3895  CG2 VAL B 144     -32.876  -0.987 -20.737  1.00 37.43           C
ATOM   3896  C   VAL B 144     -33.039  -1.298 -16.668  1.00 37.43           C
ATOM   3897  O   VAL B 144     -32.170  -0.696 -16.034  1.00 37.43           O
ATOM   3898  N   PRO B 145     -34.120  -1.806 -16.002  1.00 37.27           N
ATOM   3899  CA  PRO B 145     -34.191  -1.949 -14.510  1.00 37.27           C
ATOM   3900  CD  PRO B 145     -35.392  -2.110 -16.683  1.00 37.27           C
ATOM   3901  CB  PRO B 145     -35.480  -2.778 -14.362  1.00 37.27           C
ATOM   3902  CG  PRO B 145     -36.365  -2.332 -15.528  1.00 37.27           C
ATOM   3903  C   PRO B 145     -33.008  -2.528 -13.638  1.00 37.27           C
ATOM   3904  O   PRO B 145     -32.761  -2.022 -12.539  1.00 37.27           O
ATOM   3905  N   GLU B 146     -32.281  -3.572 -14.078  1.00 36.26           N
ATOM   3906  CA  GLU B 146     -31.025  -4.036 -13.400  1.00 36.26           C
ATOM   3907  CB  GLU B 146     -30.667  -5.491 -13.830  1.00 36.26           C
ATOM   3908  CG  GLU B 146     -31.458  -6.647 -13.171  1.00 36.26           C
ATOM   3909  CD  GLU B 146     -32.816  -6.973 -13.780  1.00 36.26           C
ATOM   3910  OE1 GLU B 146     -33.865  -6.418 -13.471  1.00 36.26           O
ATOM   3911  OE2 GLU B 146     -32.737  -7.967 -14.706  1.00 36.26           O
ATOM   3912  C   GLU B 146     -29.788  -3.094 -13.612  1.00 36.26           C
ATOM   3913  O   GLU B 146     -29.113  -2.732 -12.646  1.00 36.26           O
ATOM   3914  N   ILE B 147     -29.480  -2.700 -14.857  1.00 36.62           N
ATOM   3915  CA  ILE B 147     -28.428  -1.677 -15.151  1.00 36.62           C
ATOM   3916  CB  ILE B 147     -27.892  -1.914 -16.611  1.00 36.62           C
ATOM   3917  CG2 ILE B 147     -28.954  -1.700 -17.715  1.00 36.62           C
ATOM   3918  CG1 ILE B 147     -26.574  -1.151 -16.905  1.00 36.62           C
ATOM   3919  CD1 ILE B 147     -25.838  -1.575 -18.188  1.00 36.62           C
ATOM   3920  C   ILE B 147     -28.748  -0.188 -14.702  1.00 36.62           C
ATOM   3921  O   ILE B 147     -27.803   0.578 -14.490  1.00 36.62           O
ATOM   3922  N   ARG B 148     -30.010   0.223 -14.420  1.00 37.55           N
ATOM   3923  CA  ARG B 148     -30.294   1.400 -13.537  1.00 37.55           C
ATOM   3924  CB  ARG B 148     -31.719   2.001 -13.716  1.00 37.55           C
ATOM   3925  CG  ARG B 148     -32.876   1.369 -12.906  1.00 37.55           C
ATOM   3926  CD  ARG B 148     -34.256   2.036 -13.069  1.00 37.55           C
ATOM   3927  NE  ARG B 148     -34.826   1.765 -14.414  1.00 37.55           N
ATOM   3928  CZ  ARG B 148     -36.093   1.923 -14.771  1.00 37.55           C
ATOM   3929  NH1 ARG B 148     -37.031   2.352 -13.980  1.00 37.55           N
ATOM   3930  NH2 ARG B 148     -36.403   1.633 -15.983  1.00 37.55           N
ATOM   3931  C   ARG B 148     -29.823   1.208 -12.048  1.00 37.55           C
ATOM   3932  O   ARG B 148     -29.131   2.075 -11.517  1.00 37.55           O
ATOM   3933  N   ALA B 149     -30.105   0.063 -11.392  1.00 35.76           N
ATOM   3934  CA  ALA B 149     -29.494  -0.292 -10.078  1.00 35.76           C
ATOM   3935  CB  ALA B 149     -30.113  -1.632  -9.639  1.00 35.76           C
ATOM   3936  C   ALA B 149     -27.923  -0.275  -9.962  1.00 35.76           C
ATOM   3937  O   ALA B 149     -27.409   0.114  -8.909  1.00 35.76           O
ATOM   3938  N   VAL B 150     -27.157  -0.621 -11.020  1.00 36.01           N
ATOM   3939  CA  VAL B 150     -25.667  -0.415 -11.051  1.00 36.01           C
ATOM   3940  CB  VAL B 150     -24.894  -1.320 -12.082  1.00 36.01           C
ATOM   3941  CG1 VAL B 150     -25.377  -2.788 -12.158  1.00 36.01           C
ATOM   3942  CG2 VAL B 150     -24.768  -0.774 -13.519  1.00 36.01           C
ATOM   3943  C   VAL B 150     -25.218   1.097 -11.066  1.00 36.01           C
ATOM   3944  O   VAL B 150     -24.348   1.468 -10.276  1.00 36.01           O
ATOM   3945  N   VAL B 151     -25.813   1.976 -11.903  1.00 34.62           N
ATOM   3946  CA  VAL B 151     -25.647   3.466 -11.774  1.00 34.62           C
ATOM   3947  CB  VAL B 151     -26.093   4.223 -13.074  1.00 34.62           C
ATOM   3948  CG1 VAL B 151     -27.588   4.107 -13.408  1.00 34.62           C
ATOM   3949  CG2 VAL B 151     -25.728   5.725 -13.076  1.00 34.62           C
ATOM   3950  C   VAL B 151     -26.180   4.101 -10.436  1.00 34.62           C
ATOM   3951  O   VAL B 151     -25.502   4.968  -9.883  1.00 34.62           O
ATOM   3952  N   ASP B 152     -27.328   3.671  -9.885  1.00 30.14           N
ATOM   3953  CA  ASP B 152     -27.765   4.038  -8.501  1.00 30.14           C
ATOM   3954  CB  ASP B 152     -29.168   3.438  -8.203  1.00 30.14           C
ATOM   3955  CG  ASP B 152     -30.338   3.927  -9.059  1.00 30.14           C
ATOM   3956  OD1 ASP B 152     -30.251   4.260 -10.233  1.00 30.14           O
ATOM   3957  OD2 ASP B 152     -31.510   3.940  -8.377  1.00 30.14           O
ATOM   3958  C   ASP B 152     -26.747   3.657  -7.365  1.00 30.14           C
ATOM   3959  O   ASP B 152     -26.468   4.488  -6.497  1.00 30.14           O
ATOM   3960  N   ALA B 153     -26.151   2.448  -7.400  1.00 27.12           N
ATOM   3961  CA  ALA B 153     -24.925   2.134  -6.626  1.00 27.12           C
ATOM   3962  CB  ALA B 153     -24.672   0.628  -6.772  1.00 27.12           C
ATOM   3963  C   ALA B 153     -23.676   3.020  -6.946  1.00 27.12           C
ATOM   3964  O   ALA B 153     -23.177   3.646  -6.015  1.00 27.12           O
ATOM   3965  N   TRP B 154     -23.209   3.168  -8.206  1.00 24.40           N
ATOM   3966  CA  TRP B 154     -22.170   4.189  -8.573  1.00 24.40           C
ATOM   3967  CB  TRP B 154     -21.945   4.246 -10.113  1.00 24.40           C
ATOM   3968  CG  TRP B 154     -21.454   2.999 -10.873  1.00 24.40           C
ATOM   3969  CD2 TRP B 154     -21.617   2.738 -12.224  1.00 24.40           C
ATOM   3970  CD1 TRP B 154     -20.725   1.895 -10.369  1.00 24.40           C
ATOM   3971  NE1 TRP B 154     -20.441   0.947 -11.375  1.00 24.40           N
ATOM   3972  CE2 TRP B 154     -21.016   1.485 -12.510  1.00 24.40           C
ATOM   3973  CE3 TRP B 154     -22.243   3.483 -13.258  1.00 24.40           C
ATOM   3974  CZ2 TRP B 154     -21.051   0.961 -13.822  1.00 24.40           C
ATOM   3975  CZ3 TRP B 154     -22.278   2.940 -14.542  1.00 24.40           C
ATOM   3976  CH2 TRP B 154     -21.685   1.700 -14.820  1.00 24.40           C
ATOM   3977  C   TRP B 154     -22.397   5.639  -8.004  1.00 24.40           C
ATOM   3978  O   TRP B 154     -21.469   6.183  -7.407  1.00 24.40           O
ATOM   3979  N   ALA B 155     -23.611   6.213  -8.131  1.00 23.29           N
ATOM   3980  CA  ALA B 155     -24.021   7.488  -7.477  1.00 23.29           C
ATOM   3981  CB  ALA B 155     -25.418   7.821  -8.044  1.00 23.29           C
ATOM   3982  C   ALA B 155     -24.002   7.533  -5.912  1.00 23.29           C
ATOM   3983  O   ALA B 155     -23.389   8.441  -5.341  1.00 23.29           O
ATOM   3984  N   SER B 156     -24.629   6.559  -5.224  1.00 25.32           N
ATOM   3985  CA  SER B 156     -24.455   6.351  -3.753  1.00 25.32           C
ATOM   3986  CB  SER B 156     -25.319   5.118  -3.379  1.00 25.32           C
ATOM   3987  OG  SER B 156     -25.312   4.869  -1.971  1.00 25.32           O
ATOM   3988  C   SER B 156     -22.974   6.225  -3.247  1.00 25.32           C
ATOM   3989  O   SER B 156     -22.586   6.913  -2.301  1.00 25.32           O
ATOM   3990  N   VAL B 157     -22.156   5.405  -3.925  1.00 27.86           N
ATOM   3991  CA  VAL B 157     -20.693   5.246  -3.682  1.00 27.86           C
ATOM   3992  CB  VAL B 157     -20.179   4.121  -4.651  1.00 27.86           C
ATOM   3993  CG1 VAL B 157     -18.653   3.922  -4.660  1.00 27.86           C
ATOM   3994  CG2 VAL B 157     -20.750   2.740  -4.296  1.00 27.86           C
ATOM   3995  C   VAL B 157     -19.888   6.584  -3.767  1.00 27.86           C
ATOM   3996  O   VAL B 157     -19.407   7.074  -2.747  1.00 27.86           O
ATOM   3997  N   THR B 158     -19.743   7.180  -4.956  1.00 32.11           N
ATOM   3998  CA  THR B 158     -19.067   8.505  -5.133  1.00 32.11           C
ATOM   3999  CB  THR B 158     -19.024   8.795  -6.662  1.00 32.11           C
ATOM   4000  OG1 THR B 158     -18.247   9.946  -6.961  1.00 32.11           O
ATOM   4001  CG2 THR B 158     -20.379   9.116  -7.257  1.00 32.11           C
ATOM   4002  C   THR B 158     -19.580   9.729  -4.283  1.00 32.11           C
ATOM   4003  O   THR B 158     -18.821  10.680  -4.091  1.00 32.11           O
ATOM   4004  N   GLU B 159     -20.826   9.711  -3.780  1.00 34.03           N
ATOM   4005  CA  GLU B 159     -21.283  10.616  -2.691  1.00 34.03           C
ATOM   4006  CB  GLU B 159     -22.832  10.648  -2.774  1.00 34.03           C
ATOM   4007  CG  GLU B 159     -23.497  11.753  -1.912  1.00 34.03           C
ATOM   4008  CD  GLU B 159     -25.025  11.749  -1.885  1.00 34.03           C
ATOM   4009  OE1 GLU B 159     -25.741  10.901  -2.410  1.00 34.03           O
ATOM   4010  OE2 GLU B 159     -25.514  12.806  -1.186  1.00 34.03           O
ATOM   4011  C   GLU B 159     -20.715  10.258  -1.264  1.00 34.03           C
ATOM   4012  O   GLU B 159     -20.125  11.132  -0.627  1.00 34.03           O
ATOM   4013  N   GLU B 160     -20.863   9.016  -0.751  1.00 34.82           N
ATOM   4014  CA  GLU B 160     -20.235   8.591   0.546  1.00 34.82           C
ATOM   4015  CB  GLU B 160     -20.902   7.281   1.063  1.00 34.82           C
ATOM   4016  CG  GLU B 160     -20.582   5.974   0.289  1.00 34.82           C
ATOM   4017  CD  GLU B 160     -21.084   4.664   0.885  1.00 34.82           C
ATOM   4018  OE1 GLU B 160     -21.086   4.406   2.084  1.00 34.82           O
ATOM   4019  OE2 GLU B 160     -21.471   3.780  -0.073  1.00 34.82           O
ATOM   4020  C   GLU B 160     -18.660   8.563   0.590  1.00 34.82           C
ATOM   4021  O   GLU B 160     -18.059   9.087   1.531  1.00 34.82           O
ATOM   4022  N   LEU B 161     -17.991   8.001  -0.434  1.00 35.78           N
ATOM   4023  CA  LEU B 161     -16.526   8.183  -0.662  1.00 35.78           C
ATOM   4024  CB  LEU B 161     -16.059   7.282  -1.846  1.00 35.78           C
ATOM   4025  CG  LEU B 161     -15.884   5.755  -1.665  1.00 35.78           C
ATOM   4026  CD1 LEU B 161     -14.955   5.401  -0.507  1.00 35.78           C
ATOM   4027  CD2 LEU B 161     -17.192   4.990  -1.474  1.00 35.78           C
ATOM   4028  C   LEU B 161     -16.078   9.658  -0.921  1.00 35.78           C
ATOM   4029  O   LEU B 161     -15.055  10.076  -0.377  1.00 35.78           O
ATOM   4030  N   GLY B 162     -16.826  10.437  -1.722  1.00 34.25           N
ATOM   4031  CA  GLY B 162     -16.558  11.889  -1.902  1.00 34.25           C
ATOM   4032  C   GLY B 162     -16.875  12.910  -0.771  1.00 34.25           C
ATOM   4033  O   GLY B 162     -16.496  14.077  -0.883  1.00 34.25           O
ATOM   4034  N   ALA B 163     -17.498  12.489   0.334  1.00 35.66           N
ATOM   4035  CA  ALA B 163     -17.329  13.162   1.650  1.00 35.66           C
ATOM   4036  CB  ALA B 163     -18.461  12.602   2.534  1.00 35.66           C
ATOM   4037  C   ALA B 163     -15.912  13.026   2.329  1.00 35.66           C
ATOM   4038  O   ALA B 163     -15.470  13.956   3.005  1.00 35.66           O
ATOM   4039  N   GLN B 164     -15.218  11.886   2.159  1.00 38.67           N
ATOM   4040  CA  GLN B 164     -13.828  11.670   2.663  1.00 38.67           C
ATOM   4041  CB  GLN B 164     -13.708  10.174   3.086  1.00 38.67           C
ATOM   4042  CG  GLN B 164     -14.548   9.699   4.304  1.00 38.67           C
ATOM   4043  CD  GLN B 164     -14.164  10.282   5.670  1.00 38.67           C
ATOM   4044  OE1 GLN B 164     -13.064  10.759   5.921  1.00 38.67           O
ATOM   4045  NE2 GLN B 164     -15.053  10.233   6.626  1.00 38.67           N
ATOM   4046  C   GLN B 164     -12.667  12.055   1.674  1.00 38.67           C
ATOM   4047  O   GLN B 164     -11.646  12.587   2.118  1.00 38.67           O
ATOM   4048  N   TYR B 165     -12.758  11.712   0.373  1.00 42.68           N
ATOM   4049  CA  TYR B 165     -11.573  11.625  -0.533  1.00 42.68           C
ATOM   4050  CB  TYR B 165     -11.366  10.144  -0.969  1.00 42.68           C
ATOM   4051  CG  TYR B 165     -11.092   9.139   0.159  1.00 42.68           C
ATOM   4052  CD1 TYR B 165      -9.931   9.239   0.932  1.00 42.68           C
ATOM   4053  CD2 TYR B 165     -12.047   8.166   0.472  1.00 42.68           C
ATOM   4054  CE1 TYR B 165      -9.737   8.386   2.015  1.00 42.68           C
ATOM   4055  CE2 TYR B 165     -11.836   7.294   1.535  1.00 42.68           C
ATOM   4056  CZ  TYR B 165     -10.684   7.409   2.303  1.00 42.68           C
ATOM   4057  OH  TYR B 165     -10.464   6.528   3.315  1.00 42.68           O
ATOM   4058  C   TYR B 165     -11.726  12.525  -1.807  1.00 42.68           C
ATOM   4059  O   TYR B 165     -12.739  12.363  -2.498  1.00 42.68           O
ATOM   4060  N   PRO B 166     -10.763  13.410  -2.219  1.00 46.54           N
ATOM   4061  CA  PRO B 166     -10.892  14.224  -3.462  1.00 46.54           C
ATOM   4062  CD  PRO B 166      -9.468  13.600  -1.544  1.00 46.54           C
ATOM   4063  CB  PRO B 166      -9.671  15.159  -3.371  1.00 46.54           C
ATOM   4064  CG  PRO B 166      -8.639  14.366  -2.574  1.00 46.54           C
ATOM   4065  C   PRO B 166     -11.019  13.471  -4.826  1.00 46.54           C
ATOM   4066  O   PRO B 166     -11.713  13.968  -5.714  1.00 46.54           O
ATOM   4067  N   TRP B 167     -10.395  12.295  -5.002  1.00 49.66           N
ATOM   4068  CA  TRP B 167     -10.701  11.395  -6.143  1.00 49.66           C
ATOM   4069  CB  TRP B 167      -9.401  11.179  -6.950  1.00 49.66           C
ATOM   4070  CG  TRP B 167      -9.638  10.548  -8.327  1.00 49.66           C
ATOM   4071  CD2 TRP B 167     -10.201  11.142  -9.441  1.00 49.66           C
ATOM   4072  CD1 TRP B 167      -9.315   9.232  -8.716  1.00 49.66           C
ATOM   4073  NE1 TRP B 167      -9.617   9.009 -10.074  1.00 49.66           N
ATOM   4074  CE2 TRP B 167     -10.172  10.202 -10.493  1.00 49.66           C
ATOM   4075  CE3 TRP B 167     -10.709  12.450  -9.658  1.00 49.66           C
ATOM   4076  CZ2 TRP B 167     -10.596  10.574 -11.781  1.00 49.66           C
ATOM   4077  CZ3 TRP B 167     -11.149  12.788 -10.939  1.00 49.66           C
ATOM   4078  CH2 TRP B 167     -11.089  11.864 -11.990  1.00 49.66           C
ATOM   4079  C   TRP B 167     -11.365  10.054  -5.687  1.00 49.66           C
ATOM   4080  O   TRP B 167     -10.935   9.383  -4.743  1.00 49.66           O
ATOM   4081  N   VAL B 168     -12.389   9.643  -6.444  1.00 50.93           N
ATOM   4082  CA  VAL B 168     -13.042   8.313  -6.310  1.00 50.93           C
ATOM   4083  CB  VAL B 168     -14.417   8.456  -5.579  1.00 50.93           C
ATOM   4084  CG1 VAL B 168     -15.453   9.351  -6.282  1.00 50.93           C
ATOM   4085  CG2 VAL B 168     -15.073   7.087  -5.308  1.00 50.93           C
ATOM   4086  C   VAL B 168     -13.070   7.614  -7.706  1.00 50.93           C
ATOM   4087  O   VAL B 168     -13.883   7.954  -8.572  1.00 50.93           O
ATOM   4088  N   GLN B 169     -12.193   6.616  -7.932  1.00 50.41           N
ATOM   4089  CA  GLN B 169     -12.149   5.895  -9.228  1.00 50.41           C
ATOM   4090  CB  GLN B 169     -10.677   5.532  -9.578  1.00 50.41           C
ATOM   4091  CG  GLN B 169     -10.446   5.062 -11.045  1.00 50.41           C
ATOM   4092  CD  GLN B 169     -10.875   6.060 -12.127  1.00 50.41           C
ATOM   4093  OE1 GLN B 169     -10.191   7.033 -12.411  1.00 50.41           O
ATOM   4094  NE2 GLN B 169     -12.030   5.884 -12.720  1.00 50.41           N
ATOM   4095  C   GLN B 169     -13.114   4.671  -9.250  1.00 50.41           C
ATOM   4096  O   GLN B 169     -12.733   3.554  -8.901  1.00 50.41           O
ATOM   4097  N   ILE B 170     -14.350   4.875  -9.725  1.00 52.71           N
ATOM   4098  CA  ILE B 170     -15.269   3.774 -10.142  1.00 52.71           C
ATOM   4099  CB  ILE B 170     -16.784   4.213 -10.142  1.00 52.71           C
ATOM   4100  CG2 ILE B 170     -17.415   4.311  -8.733  1.00 52.71           C
ATOM   4101  CG1 ILE B 170     -17.193   5.454 -10.986  1.00 52.71           C
ATOM   4102  CD1 ILE B 170     -16.679   6.846 -10.546  1.00 52.71           C
ATOM   4103  C   ILE B 170     -14.803   3.168 -11.517  1.00 52.71           C
ATOM   4104  O   ILE B 170     -14.845   3.832 -12.557  1.00 52.71           O
ATOM   4105  N   PHE B 171     -14.310   1.921 -11.504  1.00 55.93           N
ATOM   4106  CA  PHE B 171     -13.769   1.225 -12.704  1.00 55.93           C
ATOM   4107  CB  PHE B 171     -12.221   1.427 -12.810  1.00 55.93           C
ATOM   4108  CG  PHE B 171     -11.348   0.616 -11.837  1.00 55.93           C
ATOM   4109  CD1 PHE B 171     -10.906  -0.672 -12.170  1.00 55.93           C
ATOM   4110  CD2 PHE B 171     -11.068   1.128 -10.573  1.00 55.93           C
ATOM   4111  CE1 PHE B 171     -10.193  -1.428 -11.243  1.00 55.93           C
ATOM   4112  CE2 PHE B 171     -10.374   0.367  -9.645  1.00 55.93           C
ATOM   4113  CZ  PHE B 171      -9.936  -0.912  -9.979  1.00 55.93           C
ATOM   4114  C   PHE B 171     -14.189  -0.281 -12.737  1.00 55.93           C
ATOM   4115  O   PHE B 171     -14.274  -0.958 -11.713  1.00 55.93           O
ATOM   4116  N   GLU B 172     -14.362  -0.840 -13.932  1.00 58.80           N
ATOM   4117  CA  GLU B 172     -14.529  -2.305 -14.126  1.00 58.80           C
ATOM   4118  CB  GLU B 172     -15.911  -2.464 -14.802  1.00 58.80           C
ATOM   4119  CG  GLU B 172     -16.425  -3.909 -15.054  1.00 58.80           C
ATOM   4120  CD  GLU B 172     -16.920  -4.106 -16.478  1.00 58.80           C
ATOM   4121  OE1 GLU B 172     -16.300  -3.695 -17.445  1.00 58.80           O
ATOM   4122  OE2 GLU B 172     -18.087  -4.793 -16.572  1.00 58.80           O
ATOM   4123  C   GLU B 172     -13.315  -2.896 -14.921  1.00 58.80           C
ATOM   4124  O   GLU B 172     -12.701  -2.239 -15.765  1.00 58.80           O
ATOM   4125  N   ASN B 173     -12.959  -4.147 -14.620  1.00 59.00           N
ATOM   4126  CA  ASN B 173     -11.937  -4.931 -15.374  1.00 59.00           C
ATOM   4127  CB  ASN B 173     -10.619  -5.077 -14.555  1.00 59.00           C
ATOM   4128  CG  ASN B 173     -10.681  -5.595 -13.113  1.00 59.00           C
ATOM   4129  OD1 ASN B 173     -10.415  -6.741 -12.793  1.00 59.00           O
ATOM   4130  ND2 ASN B 173     -11.010  -4.761 -12.165  1.00 59.00           N
ATOM   4131  C   ASN B 173     -12.597  -6.269 -15.832  1.00 59.00           C
ATOM   4132  O   ASN B 173     -12.877  -7.149 -15.014  1.00 59.00           O
ATOM   4133  N   LYS B 174     -12.933  -6.376 -17.126  1.00 56.94           N
ATOM   4134  CA  LYS B 174     -13.846  -7.432 -17.644  1.00 56.94           C
ATOM   4135  CB  LYS B 174     -15.042  -6.678 -18.269  1.00 56.94           C
ATOM   4136  CG  LYS B 174     -16.238  -7.510 -18.769  1.00 56.94           C
ATOM   4137  CD  LYS B 174     -16.146  -7.926 -20.254  1.00 56.94           C
ATOM   4138  CE  LYS B 174     -17.527  -8.369 -20.735  1.00 56.94           C
ATOM   4139  NZ  LYS B 174     -17.582  -8.612 -22.181  1.00 56.94           N
ATOM   4140  C   LYS B 174     -13.121  -8.388 -18.629  1.00 56.94           C
ATOM   4141  O   LYS B 174     -12.504  -7.954 -19.608  1.00 56.94           O
ATOM   4142  N   GLY B 175     -13.218  -9.700 -18.367  1.00 53.05           N
ATOM   4143  CA  GLY B 175     -12.462 -10.716 -19.140  1.00 53.05           C
ATOM   4144  C   GLY B 175     -11.024 -10.961 -18.629  1.00 53.05           C
ATOM   4145  O   GLY B 175     -10.343 -10.065 -18.124  1.00 53.05           O
ATOM   4146  N   ALA B 176     -10.534 -12.188 -18.824  1.00 50.00           N
ATOM   4147  CA  ALA B 176      -9.156 -12.569 -18.405  1.00 50.00           C
ATOM   4148  CB  ALA B 176      -9.139 -14.104 -18.489  1.00 50.00           C
ATOM   4149  C   ALA B 176      -7.950 -11.858 -19.133  1.00 50.00           C
ATOM   4150  O   ALA B 176      -6.915 -11.623 -18.506  1.00 50.00           O
ATOM   4151  N   MET B 177      -8.105 -11.446 -20.408  1.00 51.00           N
ATOM   4152  CA  MET B 177      -7.215 -10.447 -21.086  1.00 51.00           C
ATOM   4153  CB  MET B 177      -7.760 -10.167 -22.521  1.00 51.00           C
ATOM   4154  CG  MET B 177      -7.872 -11.355 -23.501  1.00 51.00           C
ATOM   4155  SD  MET B 177      -9.303 -12.396 -23.131  1.00 51.00           S
ATOM   4156  CE  MET B 177      -8.509 -13.961 -22.752  1.00 51.00           C
ATOM   4157  C   MET B 177      -7.003  -9.080 -20.336  1.00 51.00           C
ATOM   4158  O   MET B 177      -5.885  -8.562 -20.289  1.00 51.00           O
ATOM   4159  N   MET B 178      -8.064  -8.517 -19.730  1.00 50.53           N
ATOM   4160  CA  MET B 178      -7.963  -7.328 -18.831  1.00 50.53           C
ATOM   4161  CB  MET B 178      -9.265  -6.509 -19.049  1.00 50.53           C
ATOM   4162  CG  MET B 178      -9.427  -5.862 -20.440  1.00 50.53           C
ATOM   4163  SD  MET B 178      -8.669  -4.225 -20.547  1.00 50.53           S
ATOM   4164  CE  MET B 178      -6.924  -4.596 -20.765  1.00 50.53           C
ATOM   4165  C   MET B 178      -7.699  -7.658 -17.321  1.00 50.53           C
ATOM   4166  O   MET B 178      -8.215  -6.981 -16.427  1.00 50.53           O
ATOM   4167  N   GLY B 179      -6.839  -8.651 -17.034  1.00 47.76           N
ATOM   4168  CA  GLY B 179      -6.422  -9.029 -15.655  1.00 47.76           C
ATOM   4169  C   GLY B 179      -7.451  -9.203 -14.520  1.00 47.76           C
ATOM   4170  O   GLY B 179      -7.156  -8.835 -13.380  1.00 47.76           O
ATOM   4171  N   CYS B 180      -8.620  -9.792 -14.806  1.00 46.12           N
ATOM   4172  CA  CYS B 180      -9.696  -9.912 -13.798  1.00 46.12           C
ATOM   4173  CB  CYS B 180     -11.047  -9.968 -14.533  1.00 46.12           C
ATOM   4174  SG  CYS B 180     -12.381  -9.782 -13.300  1.00 46.12           S
ATOM   4175  C   CYS B 180      -9.458 -11.093 -12.807  1.00 46.12           C
ATOM   4176  O   CYS B 180      -9.611 -12.268 -13.149  1.00 46.12           O
ATOM   4177  N   SER B 181      -9.106 -10.758 -11.555  1.00 43.75           N
ATOM   4178  CA  SER B 181      -8.890 -11.763 -10.466  1.00 43.75           C
ATOM   4179  CB  SER B 181      -8.141 -10.984  -9.352  1.00 43.75           C
ATOM   4180  OG  SER B 181      -7.547 -11.855  -8.387  1.00 43.75           O
ATOM   4181  C   SER B 181     -10.149 -12.562  -9.932  1.00 43.75           C
ATOM   4182  O   SER B 181     -10.010 -13.368  -9.010  1.00 43.75           O
ATOM   4183  N   ASN B 182     -11.353 -12.377 -10.511  1.00 43.65           N
ATOM   4184  CA  ASN B 182     -12.543 -13.247 -10.300  1.00 43.65           C
ATOM   4185  CB  ASN B 182     -13.312 -12.736  -9.052  1.00 43.65           C
ATOM   4186  CG  ASN B 182     -14.524 -13.572  -8.660  1.00 43.65           C
ATOM   4187  OD1 ASN B 182     -15.601 -13.425  -9.208  1.00 43.65           O
ATOM   4188  ND2 ASN B 182     -14.430 -14.485  -7.740  1.00 43.65           N
ATOM   4189  C   ASN B 182     -13.440 -13.285 -11.606  1.00 43.65           C
ATOM   4190  O   ASN B 182     -13.740 -12.207 -12.134  1.00 43.65           O
ATOM   4191  N   PRO B 183     -13.946 -14.446 -12.128  1.00 46.79           N
ATOM   4192  CA  PRO B 183     -14.901 -14.463 -13.286  1.00 46.79           C
ATOM   4193  CD  PRO B 183     -13.522 -15.794 -11.694  1.00 46.79           C
ATOM   4194  CB  PRO B 183     -14.753 -15.925 -13.760  1.00 46.79           C
ATOM   4195  CG  PRO B 183     -14.430 -16.724 -12.496  1.00 46.79           C
ATOM   4196  C   PRO B 183     -16.406 -14.049 -13.078  1.00 46.79           C
ATOM   4197  O   PRO B 183     -17.163 -14.073 -14.052  1.00 46.79           O
ATOM   4198  N   HIS B 184     -16.856 -13.661 -11.871  1.00 48.47           N
ATOM   4199  CA  HIS B 184     -18.218 -13.088 -11.660  1.00 48.47           C
ATOM   4200  ND1 HIS B 184     -20.713 -14.121  -9.462  1.00 48.47           N
ATOM   4201  CG  HIS B 184     -19.963 -12.985  -9.724  1.00 48.47           C
ATOM   4202  CB  HIS B 184     -18.493 -13.042 -10.128  1.00 48.47           C
ATOM   4203  NE2 HIS B 184     -22.061 -12.177  -9.319  1.00 48.47           N
ATOM   4204  CD2 HIS B 184     -20.759 -11.830  -9.631  1.00 48.47           C
ATOM   4205  CE1 HIS B 184     -21.932 -13.534  -9.239  1.00 48.47           C
ATOM   4206  C   HIS B 184     -18.393 -11.655 -12.305  1.00 48.47           C
ATOM   4207  O   HIS B 184     -17.461 -10.851 -12.216  1.00 48.47           O
ATOM   4208  N   PRO B 185     -19.551 -11.253 -12.902  1.00 48.48           N
ATOM   4209  CA  PRO B 185     -19.789  -9.846 -13.345  1.00 48.48           C
ATOM   4210  CD  PRO B 185     -20.578 -12.201 -13.365  1.00 48.48           C
ATOM   4211  CB  PRO B 185     -21.180  -9.965 -14.004  1.00 48.48           C
ATOM   4212  CG  PRO B 185     -21.285 -11.422 -14.458  1.00 48.48           C
ATOM   4213  C   PRO B 185     -19.696  -8.733 -12.238  1.00 48.48           C
ATOM   4214  O   PRO B 185     -20.650  -8.476 -11.494  1.00 48.48           O
ATOM   4215  N   HIS B 186     -18.532  -8.065 -12.146  1.00 46.73           N
ATOM   4216  CA  HIS B 186     -18.263  -7.039 -11.096  1.00 46.73           C
ATOM   4217  ND1 HIS B 186     -15.567  -9.182 -10.556  1.00 46.73           N
ATOM   4218  CG  HIS B 186     -16.078  -8.039  -9.971  1.00 46.73           C
ATOM   4219  CB  HIS B 186     -17.578  -7.727  -9.874  1.00 46.73           C
ATOM   4220  NE2 HIS B 186     -13.813  -7.851  -9.685  1.00 46.73           N
ATOM   4221  CD2 HIS B 186     -15.038  -7.244  -9.458  1.00 46.73           C
ATOM   4222  CE1 HIS B 186     -14.233  -8.978 -10.344  1.00 46.73           C
ATOM   4223  C   HIS B 186     -17.470  -5.782 -11.600  1.00 46.73           C
ATOM   4224  O   HIS B 186     -16.627  -5.850 -12.500  1.00 46.73           O
ATOM   4225  N   CYS B 187     -17.678  -4.645 -10.921  1.00 42.97           N
ATOM   4226  CA  CYS B 187     -16.700  -3.528 -10.895  1.00 42.97           C
ATOM   4227  CB  CYS B 187     -17.438  -2.244 -11.342  1.00 42.97           C
ATOM   4228  SG  CYS B 187     -18.693  -1.709 -10.134  1.00 42.97           S
ATOM   4229  C   CYS B 187     -15.991  -3.372  -9.509  1.00 42.97           C
ATOM   4230  O   CYS B 187     -16.349  -3.986  -8.497  1.00 42.97           O
ATOM   4231  N   GLN B 188     -14.958  -2.527  -9.473  1.00 38.74           N
ATOM   4232  CA  GLN B 188     -14.349  -2.028  -8.216  1.00 38.74           C
ATOM   4233  CB  GLN B 188     -12.885  -2.537  -8.130  1.00 38.74           C
ATOM   4234  CG  GLN B 188     -12.736  -4.053  -7.850  1.00 38.74           C
ATOM   4235  CD  GLN B 188     -11.284  -4.505  -7.711  1.00 38.74           C
ATOM   4236  OE1 GLN B 188     -10.600  -4.212  -6.739  1.00 38.74           O
ATOM   4237  NE2 GLN B 188     -10.760  -5.227  -8.665  1.00 38.74           N
ATOM   4238  C   GLN B 188     -14.405  -0.467  -8.152  1.00 38.74           C
ATOM   4239  O   GLN B 188     -14.383   0.246  -9.158  1.00 38.74           O
ATOM   4240  N   VAL B 189     -14.426   0.071  -6.933  1.00 35.91           N
ATOM   4241  CA  VAL B 189     -14.132   1.508  -6.673  1.00 35.91           C
ATOM   4242  CB  VAL B 189     -15.373   2.232  -6.060  1.00 35.91           C
ATOM   4243  CG1 VAL B 189     -15.825   1.685  -4.695  1.00 35.91           C
ATOM   4244  CG2 VAL B 189     -15.149   3.751  -5.938  1.00 35.91           C
ATOM   4245  C   VAL B 189     -12.828   1.625  -5.826  1.00 35.91           C
ATOM   4246  O   VAL B 189     -12.753   1.059  -4.735  1.00 35.91           O
ATOM   4247  N   TRP B 190     -11.809   2.352  -6.308  1.00 33.81           N
ATOM   4248  CA  TRP B 190     -10.618   2.707  -5.482  1.00 33.81           C
ATOM   4249  CB  TRP B 190      -9.297   2.234  -6.145  1.00 33.81           C
ATOM   4250  CG  TRP B 190      -8.958   0.729  -6.202  1.00 33.81           C
ATOM   4251  CD2 TRP B 190      -7.711   0.180  -6.462  1.00 33.81           C
ATOM   4252  CD1 TRP B 190      -9.852  -0.364  -6.267  1.00 33.81           C
ATOM   4253  NE1 TRP B 190      -9.200  -1.569  -6.581  1.00 33.81           N
ATOM   4254  CE2 TRP B 190      -7.882  -1.200  -6.740  1.00 33.81           C
ATOM   4255  CE3 TRP B 190      -6.421   0.764  -6.530  1.00 33.81           C
ATOM   4256  CZ2 TRP B 190      -6.787  -1.984  -7.162  1.00 33.81           C
ATOM   4257  CZ3 TRP B 190      -5.347  -0.034  -6.927  1.00 33.81           C
ATOM   4258  CH2 TRP B 190      -5.529  -1.383  -7.257  1.00 33.81           C
ATOM   4259  C   TRP B 190     -10.622   4.248  -5.234  1.00 33.81           C
ATOM   4260  O   TRP B 190     -10.332   5.044  -6.135  1.00 33.81           O
ATOM   4261  N   ALA B 191     -10.956   4.668  -4.007  1.00 33.11           N
ATOM   4262  CA  ALA B 191     -10.820   6.083  -3.580  1.00 33.11           C
ATOM   4263  CB  ALA B 191     -11.904   6.302  -2.515  1.00 33.11           C
ATOM   4264  C   ALA B 191      -9.392   6.463  -3.079  1.00 33.11           C
ATOM   4265  O   ALA B 191      -8.657   5.615  -2.564  1.00 33.11           O
ATOM   4266  N   SER B 192      -9.005   7.738  -3.238  1.00 33.71           N
ATOM   4267  CA  SER B 192      -7.635   8.219  -2.916  1.00 33.71           C
ATOM   4268  CB  SER B 192      -6.761   8.152  -4.196  1.00 33.71           C
ATOM   4269  OG  SER B 192      -7.181   9.069  -5.209  1.00 33.71           O
ATOM   4270  C   SER B 192      -7.629   9.649  -2.281  1.00 33.71           C
ATOM   4271  O   SER B 192      -8.205  10.599  -2.822  1.00 33.71           O
ATOM   4272  N   SER B 193      -6.893   9.817  -1.171  1.00 34.18           N
ATOM   4273  CA  SER B 193      -6.541  11.153  -0.585  1.00 34.18           C
ATOM   4274  CB  SER B 193      -5.684  10.859   0.664  1.00 34.18           C
ATOM   4275  OG  SER B 193      -4.416  10.263   0.348  1.00 34.18           O
ATOM   4276  C   SER B 193      -5.831  12.225  -1.485  1.00 34.18           C
ATOM   4277  O   SER B 193      -5.957  13.429  -1.265  1.00 34.18           O
ATOM   4278  N   PHE B 194      -5.057  11.759  -2.461  1.00 34.13           N
ATOM   4279  CA  PHE B 194      -4.439  12.573  -3.536  1.00 34.13           C
ATOM   4280  CB  PHE B 194      -2.992  12.004  -3.722  1.00 34.13           C
ATOM   4281  CG  PHE B 194      -2.836  10.520  -4.149  1.00 34.13           C
ATOM   4282  CD1 PHE B 194      -2.920   9.498  -3.194  1.00 34.13           C
ATOM   4283  CD2 PHE B 194      -2.698  10.183  -5.497  1.00 34.13           C
ATOM   4284  CE1 PHE B 194      -2.950   8.165  -3.594  1.00 34.13           C
ATOM   4285  CE2 PHE B 194      -2.701   8.848  -5.892  1.00 34.13           C
ATOM   4286  CZ  PHE B 194      -2.856   7.843  -4.944  1.00 34.13           C
ATOM   4287  C   PHE B 194      -5.293  12.574  -4.856  1.00 34.13           C
ATOM   4288  O   PHE B 194      -6.174  11.730  -5.065  1.00 34.13           O
ATOM   4289  N   LEU B 195      -4.975  13.493  -5.785  1.00 33.40           N
ATOM   4290  CA  LEU B 195      -5.395  13.347  -7.207  1.00 33.40           C
ATOM   4291  CB  LEU B 195      -5.611  14.720  -7.905  1.00 33.40           C
ATOM   4292  CG  LEU B 195      -6.678  15.688  -7.330  1.00 33.40           C
ATOM   4293  CD1 LEU B 195      -6.853  16.890  -8.274  1.00 33.40           C
ATOM   4294  CD2 LEU B 195      -8.046  15.026  -7.112  1.00 33.40           C
ATOM   4295  C   LEU B 195      -4.346  12.471  -7.987  1.00 33.40           C
ATOM   4296  O   LEU B 195      -3.226  12.961  -8.181  1.00 33.40           O
ATOM   4297  N   PRO B 196      -4.616  11.210  -8.444  1.00 31.41           N
ATOM   4298  CA  PRO B 196      -3.638  10.428  -9.259  1.00 31.41           C
ATOM   4299  CD  PRO B 196      -5.857  10.477  -8.129  1.00 31.41           C
ATOM   4300  CB  PRO B 196      -4.354   9.065  -9.360  1.00 31.41           C
ATOM   4301  CG  PRO B 196      -5.836   9.304  -9.092  1.00 31.41           C
ATOM   4302  C   PRO B 196      -3.232  11.064 -10.635  1.00 31.41           C
ATOM   4303  O   PRO B 196      -3.864  12.018 -11.094  1.00 31.41           O
ATOM   4304  N   ASP B 197      -2.168  10.553 -11.286  1.00 30.00           N
ATOM   4305  CA  ASP B 197      -1.578  11.186 -12.518  1.00 30.00           C
ATOM   4306  CB  ASP B 197      -0.451  10.292 -13.105  1.00 30.00           C
ATOM   4307  CG  ASP B 197       0.780  10.051 -12.240  1.00 30.00           C
ATOM   4308  OD1 ASP B 197       1.308  10.901 -11.529  1.00 30.00           O
ATOM   4309  OD2 ASP B 197       1.248   8.781 -12.368  1.00 30.00           O
ATOM   4310  C   ASP B 197      -2.579  11.620 -13.649  1.00 30.00           C
ATOM   4311  O   ASP B 197      -2.608  12.798 -14.008  1.00 30.00           O
ATOM   4312  N   ILE B 198      -3.441  10.715 -14.146  1.00 30.97           N
ATOM   4313  CA  ILE B 198      -4.545  11.071 -15.096  1.00 30.97           C
ATOM   4314  CB  ILE B 198      -5.135   9.760 -15.742  1.00 30.97           C
ATOM   4315  CG2 ILE B 198      -6.342  10.035 -16.675  1.00 30.97           C
ATOM   4316  CG1 ILE B 198      -4.134   8.879 -16.563  1.00 30.97           C
ATOM   4317  CD1 ILE B 198      -3.383   7.809 -15.754  1.00 30.97           C
ATOM   4318  C   ILE B 198      -5.636  12.046 -14.484  1.00 30.97           C
ATOM   4319  O   ILE B 198      -6.084  12.957 -15.182  1.00 30.97           O
ATOM   4320  N   ALA B 199      -6.058  11.880 -13.216  1.00 32.84           N
ATOM   4321  CA  ALA B 199      -6.957  12.841 -12.514  1.00 32.84           C
ATOM   4322  CB  ALA B 199      -7.273  12.193 -11.159  1.00 32.84           C
ATOM   4323  C   ALA B 199      -6.456  14.317 -12.341  1.00 32.84           C
ATOM   4324  O   ALA B 199      -7.203  15.242 -12.666  1.00 32.84           O
ATOM   4325  N   GLN B 200      -5.214  14.551 -11.868  1.00 37.10           N
ATOM   4326  CA  GLN B 200      -4.530  15.878 -11.984  1.00 37.10           C
ATOM   4327  CB  GLN B 200      -3.141  15.753 -11.286  1.00 37.10           C
ATOM   4328  CG  GLN B 200      -2.269  17.074 -11.232  1.00 37.10           C
ATOM   4329  CD  GLN B 200      -0.628  16.877 -11.270  1.00 37.10           C
ATOM   4330  OE1 GLN B 200      -0.755  16.699 -12.481  1.00 37.10           O
ATOM   4331  NE2 GLN B 200      -0.770  17.078  -9.979  1.00 37.10           N
ATOM   4332  C   GLN B 200      -4.405  16.427 -13.452  1.00 37.10           C
ATOM   4333  O   GLN B 200      -4.823  17.553 -13.727  1.00 37.10           O
ATOM   4334  N   ARG B 201      -3.842  15.636 -14.371  1.00 40.76           N
ATOM   4335  CA  ARG B 201      -3.634  16.019 -15.792  1.00 40.76           C
ATOM   4336  CB  ARG B 201      -2.845  14.811 -16.353  1.00 40.76           C
ATOM   4337  CG  ARG B 201      -2.268  14.956 -17.770  1.00 40.76           C
ATOM   4338  CD  ARG B 201      -2.040  13.585 -18.410  1.00 40.76           C
ATOM   4339  NE  ARG B 201      -0.893  12.817 -17.886  1.00 40.76           N
ATOM   4340  CZ  ARG B 201      -0.563  11.608 -18.310  1.00 40.76           C
ATOM   4341  NH1 ARG B 201      -1.278  10.894 -19.133  1.00 40.76           N
ATOM   4342  NH2 ARG B 201       0.548  11.134 -17.903  1.00 40.76           N
ATOM   4343  C   ARG B 201      -4.924  16.382 -16.613  1.00 40.76           C
ATOM   4344  O   ARG B 201      -4.949  17.422 -17.277  1.00 40.76           O
ATOM   4345  N   GLU B 202      -5.997  15.571 -16.537  1.00 42.09           N
ATOM   4346  CA  GLU B 202      -7.349  15.957 -17.033  1.00 42.09           C
ATOM   4347  CB  GLU B 202      -8.281  14.720 -16.992  1.00 42.09           C
ATOM   4348  CG  GLU B 202      -7.949  13.585 -17.993  1.00 42.09           C
ATOM   4349  CD  GLU B 202      -9.060  12.551 -18.142  1.00 42.09           C
ATOM   4350  OE1 GLU B 202     -10.229  12.745 -17.828  1.00 42.09           O
ATOM   4351  OE2 GLU B 202      -8.615  11.385 -18.679  1.00 42.09           O
ATOM   4352  C   GLU B 202      -8.028  17.169 -16.305  1.00 42.09           C
ATOM   4353  O   GLU B 202      -8.653  17.990 -16.979  1.00 42.09           O
ATOM   4354  N   GLU B 203      -7.911  17.305 -14.969  1.00 43.16           N
ATOM   4355  CA  GLU B 203      -8.259  18.563 -14.239  1.00 43.16           C
ATOM   4356  CB  GLU B 203      -8.056  18.255 -12.719  1.00 43.16           C
ATOM   4357  CG  GLU B 203      -8.455  19.313 -11.654  1.00 43.16           C
ATOM   4358  CD  GLU B 203      -7.590  20.572 -11.592  1.00 43.16           C
ATOM   4359  OE1 GLU B 203      -6.407  20.579 -11.273  1.00 43.16           O
ATOM   4360  OE2 GLU B 203      -8.288  21.685 -11.940  1.00 43.16           O
ATOM   4361  C   GLU B 203      -7.530  19.846 -14.770  1.00 43.16           C
ATOM   4362  O   GLU B 203      -8.193  20.799 -15.175  1.00 43.16           O
ATOM   4363  N   ARG B 204      -6.194  19.853 -14.808  1.00 40.98           N
ATOM   4364  CA  ARG B 204      -5.383  20.953 -15.399  1.00 40.98           C
ATOM   4365  CB  ARG B 204      -3.926  20.601 -15.001  1.00 40.98           C
ATOM   4366  CG  ARG B 204      -2.817  21.567 -15.488  1.00 40.98           C
ATOM   4367  CD  ARG B 204      -1.413  21.290 -14.894  1.00 40.98           C
ATOM   4368  NE  ARG B 204      -0.975  19.865 -14.901  1.00 40.98           N
ATOM   4369  CZ  ARG B 204      -0.653  19.134 -15.959  1.00 40.98           C
ATOM   4370  NH1 ARG B 204      -0.664  19.574 -17.182  1.00 40.98           N
ATOM   4371  NH2 ARG B 204      -0.318  17.910 -15.749  1.00 40.98           N
ATOM   4372  C   ARG B 204      -5.604  21.245 -16.928  1.00 40.98           C
ATOM   4373  O   ARG B 204      -5.742  22.413 -17.297  1.00 40.98           O
ATOM   4374  N   SER B 205      -5.655  20.229 -17.806  1.00 36.40           N
ATOM   4375  CA  SER B 205      -5.962  20.421 -19.258  1.00 36.40           C
ATOM   4376  CB  SER B 205      -5.571  19.135 -20.017  1.00 36.40           C
ATOM   4377  OG  SER B 205      -4.175  18.845 -19.900  1.00 36.40           O
ATOM   4378  C   SER B 205      -7.419  20.900 -19.602  1.00 36.40           C
ATOM   4379  O   SER B 205      -7.584  21.801 -20.430  1.00 36.40           O
ATOM   4380  N   GLN B 206      -8.469  20.367 -18.947  1.00 32.09           N
ATOM   4381  CA  GLN B 206      -9.830  20.993 -18.950  1.00 32.09           C
ATOM   4382  CB  GLN B 206     -10.851  20.022 -18.298  1.00 32.09           C
ATOM   4383  CG  GLN B 206     -11.147  18.735 -19.117  1.00 32.09           C
ATOM   4384  CD  GLN B 206     -12.005  17.703 -18.389  1.00 32.09           C
ATOM   4385  OE1 GLN B 206     -13.221  17.626 -18.520  1.00 32.09           O
ATOM   4386  NE2 GLN B 206     -11.388  16.864 -17.610  1.00 32.09           N
ATOM   4387  C   GLN B 206      -9.915  22.428 -18.315  1.00 32.09           C
ATOM   4388  O   GLN B 206     -10.595  23.288 -18.882  1.00 32.09           O
ATOM   4389  N   GLN B 207      -9.221  22.715 -17.196  1.00 27.50           N
ATOM   4390  CA  GLN B 207      -9.078  24.094 -16.639  1.00 27.50           C
ATOM   4391  CB  GLN B 207      -8.390  23.982 -15.251  1.00 27.50           C
ATOM   4392  CG  GLN B 207      -8.457  25.264 -14.381  1.00 27.50           C
ATOM   4393  CD  GLN B 207      -7.822  25.163 -12.988  1.00 27.50           C
ATOM   4394  OE1 GLN B 207      -7.410  24.122 -12.489  1.00 27.50           O
ATOM   4395  NE2 GLN B 207      -7.733  26.268 -12.297  1.00 27.50           N
ATOM   4396  C   GLN B 207      -8.378  25.130 -17.584  1.00 27.50           C
ATOM   4397  O   GLN B 207      -8.944  26.199 -17.821  1.00 27.50           O
ATOM   4398  N   ALA B 208      -7.195  24.812 -18.141  1.00 24.56           N
ATOM   4399  CA  ALA B 208      -6.558  25.606 -19.228  1.00 24.56           C
ATOM   4400  CB  ALA B 208      -5.213  24.911 -19.512  1.00 24.56           C
ATOM   4401  C   ALA B 208      -7.411  25.841 -20.526  1.00 24.56           C
ATOM   4402  O   ALA B 208      -7.465  26.972 -21.022  1.00 24.56           O
ATOM   4403  N   TYR B 209      -8.130  24.819 -21.035  1.00 24.45           N
ATOM   4404  CA  TYR B 209      -9.191  25.016 -22.063  1.00 24.45           C
ATOM   4405  CB  TYR B 209      -9.649  23.619 -22.573  1.00 24.45           C
ATOM   4406  CG  TYR B 209     -10.494  23.692 -23.856  1.00 24.45           C
ATOM   4407  CD1 TYR B 209     -11.866  23.965 -23.789  1.00 24.45           C
ATOM   4408  CD2 TYR B 209      -9.883  23.570 -25.107  1.00 24.45           C
ATOM   4409  CE1 TYR B 209     -12.613  24.115 -24.954  1.00 24.45           C
ATOM   4410  CE2 TYR B 209     -10.634  23.720 -26.270  1.00 24.45           C
ATOM   4411  CZ  TYR B 209     -11.997  23.981 -26.193  1.00 24.45           C
ATOM   4412  OH  TYR B 209     -12.719  24.188 -27.334  1.00 24.45           O
ATOM   4413  C   TYR B 209     -10.380  25.947 -21.621  1.00 24.45           C
ATOM   4414  O   TYR B 209     -10.659  26.918 -22.323  1.00 24.45           O
ATOM   4415  N   LYS B 210     -11.069  25.679 -20.495  1.00 25.70           N
ATOM   4416  CA  LYS B 210     -12.129  26.583 -19.949  1.00 25.70           C
ATOM   4417  CB  LYS B 210     -12.732  25.874 -18.702  1.00 25.70           C
ATOM   4418  CG  LYS B 210     -13.902  26.589 -17.976  1.00 25.70           C
ATOM   4419  CD  LYS B 210     -15.218  26.651 -18.768  1.00 25.70           C
ATOM   4420  CE  LYS B 210     -16.292  27.430 -17.993  1.00 25.70           C
ATOM   4421  NZ  LYS B 210     -17.521  27.545 -18.795  1.00 25.70           N
ATOM   4422  C   LYS B 210     -11.704  28.076 -19.681  1.00 25.70           C
ATOM   4423  O   LYS B 210     -12.466  28.985 -20.014  1.00 25.70           O
ATOM   4424  N   SER B 211     -10.506  28.341 -19.125  1.00 26.27           N
ATOM   4425  CA  SER B 211      -9.930  29.716 -19.060  1.00 26.27           C
ATOM   4426  CB  SER B 211      -8.698  29.677 -18.121  1.00 26.27           C
ATOM   4427  OG  SER B 211      -7.595  28.953 -18.676  1.00 26.27           O
ATOM   4428  C   SER B 211      -9.612  30.432 -20.422  1.00 26.27           C
ATOM   4429  O   SER B 211      -9.844  31.638 -20.534  1.00 26.27           O
ATOM   4430  N   GLN B 212      -9.087  29.723 -21.439  1.00 27.78           N
ATOM   4431  CA  GLN B 212      -8.911  30.285 -22.815  1.00 27.78           C
ATOM   4432  CB  GLN B 212      -7.860  29.436 -23.585  1.00 27.78           C
ATOM   4433  CG  GLN B 212      -6.389  29.504 -23.083  1.00 27.78           C
ATOM   4434  CD  GLN B 212      -5.286  28.762 -23.858  1.00 27.78           C
ATOM   4435  OE1 GLN B 212      -4.121  28.812 -23.491  1.00 27.78           O
ATOM   4436  NE2 GLN B 212      -5.553  28.067 -24.938  1.00 27.78           N
ATOM   4437  C   GLN B 212     -10.232  30.410 -23.657  1.00 27.78           C
ATOM   4438  O   GLN B 212     -10.532  31.480 -24.187  1.00 27.78           O
ATOM   4439  N   HIS B 213     -10.981  29.309 -23.827  1.00 29.95           N
ATOM   4440  CA  HIS B 213     -12.213  29.262 -24.664  1.00 29.95           C
ATOM   4441  ND1 HIS B 213     -12.958  27.232 -27.554  1.00 29.95           N
ATOM   4442  CG  HIS B 213     -13.312  27.476 -26.233  1.00 29.95           C
ATOM   4443  CB  HIS B 213     -12.319  27.770 -25.111  1.00 29.95           C
ATOM   4444  NE2 HIS B 213     -15.307  27.119 -27.282  1.00 29.95           N
ATOM   4445  CD2 HIS B 213     -14.700  27.392 -26.075  1.00 29.95           C
ATOM   4446  CE1 HIS B 213     -14.209  27.060 -28.090  1.00 29.95           C
ATOM   4447  C   HIS B 213     -13.528  29.827 -24.002  1.00 29.95           C
ATOM   4448  O   HIS B 213     -14.423  30.264 -24.728  1.00 29.95           O
ATOM   4449  N   GLY B 214     -13.701  29.756 -22.668  1.00 32.01           N
ATOM   4450  CA  GLY B 214     -15.006  30.060 -21.997  1.00 32.01           C
ATOM   4451  C   GLY B 214     -16.095  28.953 -21.904  1.00 32.01           C
ATOM   4452  O   GLY B 214     -17.178  29.202 -21.373  1.00 32.01           O
ATOM   4453  N   GLU B 215     -15.821  27.741 -22.397  1.00 38.22           N
ATOM   4454  CA  GLU B 215     -16.763  26.588 -22.397  1.00 38.22           C
ATOM   4455  CB  GLU B 215     -17.498  26.596 -23.769  1.00 38.22           C
ATOM   4456  CG  GLU B 215     -18.811  25.786 -23.830  1.00 38.22           C
ATOM   4457  CD  GLU B 215     -19.595  25.912 -25.130  1.00 38.22           C
ATOM   4458  OE1 GLU B 215     -19.497  26.844 -25.923  1.00 38.22           O
ATOM   4459  OE2 GLU B 215     -20.390  24.832 -25.340  1.00 38.22           O
ATOM   4460  C   GLU B 215     -15.967  25.252 -22.135  1.00 38.22           C
ATOM   4461  O   GLU B 215     -14.802  25.172 -22.551  1.00 38.22           O
ATOM   4462  N   PRO B 216     -16.510  24.166 -21.501  1.00 43.17           N
ATOM   4463  CA  PRO B 216     -15.792  22.866 -21.387  1.00 43.17           C
ATOM   4464  CD  PRO B 216     -17.830  24.157 -20.852  1.00 43.17           C
ATOM   4465  CB  PRO B 216     -16.812  21.932 -20.715  1.00 43.17           C
ATOM   4466  CG  PRO B 216     -17.813  22.860 -20.059  1.00 43.17           C
ATOM   4467  C   PRO B 216     -15.314  22.236 -22.725  1.00 43.17           C
ATOM   4468  O   PRO B 216     -16.040  22.210 -23.724  1.00 43.17           O
ATOM   4469  N   LEU B 217     -14.119  21.646 -22.687  1.00 45.85           N
ATOM   4470  CA  LEU B 217     -13.573  20.844 -23.820  1.00 45.85           C
ATOM   4471  CB  LEU B 217     -12.173  20.362 -23.349  1.00 45.85           C
ATOM   4472  CG  LEU B 217     -11.149  19.984 -24.441  1.00 45.85           C
ATOM   4473  CD1 LEU B 217      -9.846  19.606 -23.729  1.00 45.85           C
ATOM   4474  CD2 LEU B 217     -11.559  18.838 -25.384  1.00 45.85           C
ATOM   4475  C   LEU B 217     -14.505  19.686 -24.308  1.00 45.85           C
ATOM   4476  O   LEU B 217     -14.810  19.576 -25.490  1.00 45.85           O
ATOM   4477  N   LEU B 218     -14.978  18.864 -23.376  1.00 46.90           N
ATOM   4478  CA  LEU B 218     -15.834  17.686 -23.637  1.00 46.90           C
ATOM   4479  CB  LEU B 218     -15.748  16.850 -22.339  1.00 46.90           C
ATOM   4480  CG  LEU B 218     -14.459  16.098 -21.922  1.00 46.90           C
ATOM   4481  CD1 LEU B 218     -14.109  14.931 -22.854  1.00 46.90           C
ATOM   4482  CD2 LEU B 218     -13.245  17.000 -21.688  1.00 46.90           C
ATOM   4483  C   LEU B 218     -17.324  17.986 -24.042  1.00 46.90           C
ATOM   4484  O   LEU B 218     -17.895  17.212 -24.809  1.00 46.90           O
ATOM   4485  N   MET B 219     -17.950  19.089 -23.579  1.00 42.04           N
ATOM   4486  CA  MET B 219     -19.212  19.617 -24.189  1.00 42.04           C
ATOM   4487  CB  MET B 219     -19.869  20.598 -23.182  1.00 42.04           C
ATOM   4488  CG  MET B 219     -21.310  21.009 -23.562  1.00 42.04           C
ATOM   4489  SD  MET B 219     -22.084  21.934 -22.228  1.00 42.04           S
ATOM   4490  CE  MET B 219     -21.533  23.605 -22.587  1.00 42.04           C
ATOM   4491  C   MET B 219     -19.041  20.211 -25.638  1.00 42.04           C
ATOM   4492  O   MET B 219     -19.835  19.879 -26.524  1.00 42.04           O
ATOM   4493  N   GLU B 220     -17.988  21.009 -25.910  1.00 37.69           N
ATOM   4494  CA  GLU B 220     -17.515  21.276 -27.308  1.00 37.69           C
ATOM   4495  CB  GLU B 220     -16.335  22.294 -27.268  1.00 37.69           C
ATOM   4496  CG  GLU B 220     -16.679  23.739 -26.819  1.00 37.69           C
ATOM   4497  CD  GLU B 220     -17.731  24.422 -27.689  1.00 37.69           C
ATOM   4498  OE1 GLU B 220     -18.937  24.269 -27.537  1.00 37.69           O
ATOM   4499  OE2 GLU B 220     -17.194  25.168 -28.686  1.00 37.69           O
ATOM   4500  C   GLU B 220     -17.173  20.013 -28.181  1.00 37.69           C
ATOM   4501  O   GLU B 220     -17.546  19.941 -29.357  1.00 37.69           O
ATOM   4502  N   TYR B 221     -16.524  18.997 -27.590  1.00 34.23           N
ATOM   4503  CA  TYR B 221     -16.381  17.646 -28.186  1.00 34.23           C
ATOM   4504  CB  TYR B 221     -15.337  16.854 -27.350  1.00 34.23           C
ATOM   4505  CG  TYR B 221     -14.669  15.695 -28.097  1.00 34.23           C
ATOM   4506  CD1 TYR B 221     -13.804  15.953 -29.167  1.00 34.23           C
ATOM   4507  CD2 TYR B 221     -14.953  14.374 -27.749  1.00 34.23           C
ATOM   4508  CE1 TYR B 221     -13.307  14.906 -29.936  1.00 34.23           C
ATOM   4509  CE2 TYR B 221     -14.409  13.330 -28.492  1.00 34.23           C
ATOM   4510  CZ  TYR B 221     -13.616  13.597 -29.601  1.00 34.23           C
ATOM   4511  OH  TYR B 221     -13.220  12.588 -30.428  1.00 34.23           O
ATOM   4512  C   TYR B 221     -17.707  16.877 -28.497  1.00 34.23           C
ATOM   4513  O   TYR B 221     -17.848  16.347 -29.602  1.00 34.23           O
ATOM   4514  N   SER B 222     -18.688  16.868 -27.578  1.00 32.19           N
ATOM   4515  CA  SER B 222     -20.055  16.371 -27.867  1.00 32.19           C
ATOM   4516  CB  SER B 222     -20.849  16.247 -26.548  1.00 32.19           C
ATOM   4517  OG  SER B 222     -22.063  15.519 -26.757  1.00 32.19           O
ATOM   4518  C   SER B 222     -20.826  17.132 -28.999  1.00 32.19           C
ATOM   4519  O   SER B 222     -21.212  16.462 -29.957  1.00 32.19           O
ATOM   4520  N   ARG B 223     -21.025  18.473 -28.960  1.00 32.33           N
ATOM   4521  CA  ARG B 223     -21.713  19.227 -30.069  1.00 32.33           C
ATOM   4522  CB  ARG B 223     -21.788  20.767 -29.771  1.00 32.33           C
ATOM   4523  CG  ARG B 223     -20.518  21.602 -30.085  1.00 32.33           C
ATOM   4524  CD  ARG B 223     -20.646  23.131 -30.156  1.00 32.33           C
ATOM   4525  NE  ARG B 223     -19.292  23.644 -30.526  1.00 32.33           N
ATOM   4526  CZ  ARG B 223     -18.986  24.485 -31.503  1.00 32.33           C
ATOM   4527  NH1 ARG B 223     -19.847  25.049 -32.290  1.00 32.33           N
ATOM   4528  NH2 ARG B 223     -17.739  24.752 -31.673  1.00 32.33           N
ATOM   4529  C   ARG B 223     -21.247  18.917 -31.543  1.00 32.33           C
ATOM   4530  O   ARG B 223     -22.067  18.671 -32.426  1.00 32.33           O
ATOM   4531  N   GLN B 224     -19.929  18.914 -31.780  1.00 31.69           N
ATOM   4532  CA  GLN B 224     -19.326  18.667 -33.114  1.00 31.69           C
ATOM   4533  CB  GLN B 224     -17.905  19.266 -33.065  1.00 31.69           C
ATOM   4534  CG  GLN B 224     -17.727  20.819 -33.042  1.00 31.69           C
ATOM   4535  CD  GLN B 224     -17.654  21.627 -34.348  1.00 31.69           C
ATOM   4536  OE1 GLN B 224     -17.831  22.837 -34.359  1.00 31.69           O
ATOM   4537  NE2 GLN B 224     -17.341  21.055 -35.483  1.00 31.69           N
ATOM   4538  C   GLN B 224     -19.266  17.166 -33.564  1.00 31.69           C
ATOM   4539  O   GLN B 224     -19.397  16.889 -34.756  1.00 31.69           O
ATOM   4540  N   GLU B 225     -19.061  16.206 -32.649  1.00 32.27           N
ATOM   4541  CA  GLU B 225     -19.290  14.756 -32.924  1.00 32.27           C
ATOM   4542  CB  GLU B 225     -18.639  13.974 -31.749  1.00 32.27           C
ATOM   4543  CG  GLU B 225     -17.079  13.951 -31.762  1.00 32.27           C
ATOM   4544  CD  GLU B 225     -16.481  12.816 -32.601  1.00 32.27           C
ATOM   4545  OE1 GLU B 225     -16.865  12.526 -33.728  1.00 32.27           O
ATOM   4546  OE2 GLU B 225     -15.477  12.153 -31.960  1.00 32.27           O
ATOM   4547  C   GLU B 225     -20.777  14.339 -33.237  1.00 32.27           C
ATOM   4548  O   GLU B 225     -20.981  13.455 -34.074  1.00 32.27           O
ATOM   4549  N   LEU B 226     -21.801  15.016 -32.675  1.00 32.98           N
ATOM   4550  CA  LEU B 226     -23.185  15.039 -33.253  1.00 32.98           C
ATOM   4551  CB  LEU B 226     -24.149  15.861 -32.338  1.00 32.98           C
ATOM   4552  CG  LEU B 226     -24.280  15.488 -30.839  1.00 32.98           C
ATOM   4553  CD1 LEU B 226     -25.090  16.549 -30.081  1.00 32.98           C
ATOM   4554  CD2 LEU B 226     -24.900  14.106 -30.618  1.00 32.98           C
ATOM   4555  C   LEU B 226     -23.292  15.565 -34.736  1.00 32.98           C
ATOM   4556  O   LEU B 226     -23.985  14.949 -35.548  1.00 32.98           O
ATOM   4557  N   LEU B 227     -22.612  16.675 -35.096  1.00 36.27           N
ATOM   4558  CA  LEU B 227     -22.518  17.160 -36.511  1.00 36.27           C
ATOM   4559  CB  LEU B 227     -21.880  18.585 -36.558  1.00 36.27           C
ATOM   4560  CG  LEU B 227     -22.506  19.739 -35.733  1.00 36.27           C
ATOM   4561  CD1 LEU B 227     -21.691  21.029 -35.926  1.00 36.27           C
ATOM   4562  CD2 LEU B 227     -23.977  20.003 -36.087  1.00 36.27           C
ATOM   4563  C   LEU B 227     -21.763  16.214 -37.518  1.00 36.27           C
ATOM   4564  O   LEU B 227     -22.232  16.014 -38.641  1.00 36.27           O
ATOM   4565  N   ARG B 228     -20.591  15.674 -37.145  1.00 45.45           N
ATOM   4566  CA  ARG B 228     -19.771  14.793 -38.028  1.00 45.45           C
ATOM   4567  CB  ARG B 228     -18.329  14.721 -37.461  1.00 45.45           C
ATOM   4568  CG  ARG B 228     -17.495  16.012 -37.486  1.00 45.45           C
ATOM   4569  CD  ARG B 228     -16.856  16.364 -38.836  1.00 45.45           C
ATOM   4570  NE  ARG B 228     -15.959  17.532 -38.622  1.00 45.45           N
ATOM   4571  CZ  ARG B 228     -15.022  17.947 -39.464  1.00 45.45           C
ATOM   4572  NH1 ARG B 228     -14.753  17.379 -40.602  1.00 45.45           N
ATOM   4573  NH2 ARG B 228     -14.338  18.984 -39.125  1.00 45.45           N
ATOM   4574  C   ARG B 228     -20.301  13.341 -38.230  1.00 45.45           C
ATOM   4575  O   ARG B 228     -20.276  12.844 -39.358  1.00 45.45           O
ATOM   4576  N   LYS B 229     -20.658  12.621 -37.146  1.00 53.97           N
ATOM   4577  CA  LYS B 229     -21.127  11.204 -37.197  1.00 53.97           C
ATOM   4578  CB  LYS B 229     -22.525  11.138 -37.872  1.00 53.97           C
ATOM   4579  CG  LYS B 229     -23.297   9.831 -37.601  1.00 53.97           C
ATOM   4580  CD  LYS B 229     -24.766   9.840 -38.071  1.00 53.97           C
ATOM   4581  CE  LYS B 229     -25.001   9.910 -39.591  1.00 53.97           C
ATOM   4582  NZ  LYS B 229     -24.465   8.716 -40.277  1.00 53.97           N
ATOM   4583  C   LYS B 229     -20.107  10.077 -37.623  1.00 53.97           C
ATOM   4584  O   LYS B 229     -20.246   8.949 -37.156  1.00 53.97           O
ATOM   4585  N   GLU B 230     -19.060  10.347 -38.424  1.00 61.70           N
ATOM   4586  CA  GLU B 230     -17.991   9.354 -38.781  1.00 61.70           C
ATOM   4587  CB  GLU B 230     -16.976  10.074 -39.719  1.00 61.70           C
ATOM   4588  CG  GLU B 230     -16.058  11.128 -39.037  1.00 61.70           C
ATOM   4589  CD  GLU B 230     -15.215  11.993 -39.965  1.00 61.70           C
ATOM   4590  OE1 GLU B 230     -15.583  13.072 -40.414  1.00 61.70           O
ATOM   4591  OE2 GLU B 230     -13.988  11.463 -40.198  1.00 61.70           O
ATOM   4592  C   GLU B 230     -17.271   8.546 -37.632  1.00 61.70           C
ATOM   4593  O   GLU B 230     -16.844   7.412 -37.857  1.00 61.70           O
ATOM   4594  N   ARG B 231     -17.139   9.128 -36.428  1.00 66.74           N
ATOM   4595  CA  ARG B 231     -16.762   8.380 -35.189  1.00 66.74           C
ATOM   4596  CB  ARG B 231     -15.716   9.246 -34.440  1.00 66.74           C
ATOM   4597  CG  ARG B 231     -14.295   9.213 -35.050  1.00 66.74           C
ATOM   4598  CD  ARG B 231     -13.385  10.339 -34.513  1.00 66.74           C
ATOM   4599  NE  ARG B 231     -12.872  11.232 -35.589  1.00 66.74           N
ATOM   4600  CZ  ARG B 231     -13.589  12.120 -36.274  1.00 66.74           C
ATOM   4601  NH1 ARG B 231     -14.860  12.327 -36.110  1.00 66.74           N
ATOM   4602  NH2 ARG B 231     -12.980  12.834 -37.152  1.00 66.74           N
ATOM   4603  C   ARG B 231     -17.936   7.952 -34.233  1.00 66.74           C
ATOM   4604  O   ARG B 231     -17.647   7.401 -33.166  1.00 66.74           O
ATOM   4605  N   LEU B 232     -19.227   8.158 -34.573  1.00 62.39           N
ATOM   4606  CA  LEU B 232     -20.379   7.695 -33.753  1.00 62.39           C
ATOM   4607  CB  LEU B 232     -21.699   8.303 -34.328  1.00 62.39           C
ATOM   4608  CG  LEU B 232     -23.028   7.994 -33.576  1.00 62.39           C
ATOM   4609  CD1 LEU B 232     -22.938   8.384 -32.103  1.00 62.39           C
ATOM   4610  CD2 LEU B 232     -24.238   8.717 -34.183  1.00 62.39           C
ATOM   4611  C   LEU B 232     -20.453   6.140 -33.634  1.00 62.39           C
ATOM   4612  O   LEU B 232     -20.582   5.417 -34.625  1.00 62.39           O
ATOM   4613  N   VAL B 233     -20.405   5.657 -32.390  1.00 57.56           N
ATOM   4614  CA  VAL B 233     -20.848   4.275 -32.052  1.00 57.56           C
ATOM   4615  CB  VAL B 233     -19.889   3.612 -31.006  1.00 57.56           C
ATOM   4616  CG1 VAL B 233     -20.326   2.180 -30.618  1.00 57.56           C
ATOM   4617  CG2 VAL B 233     -18.436   3.510 -31.519  1.00 57.56           C
ATOM   4618  C   VAL B 233     -22.357   4.303 -31.640  1.00 57.56           C
ATOM   4619  O   VAL B 233     -23.153   3.614 -32.275  1.00 57.56           O
ATOM   4620  N   LEU B 234     -22.758   5.056 -30.593  1.00 51.96           N
ATOM   4621  CA  LEU B 234     -24.148   5.017 -30.062  1.00 51.96           C
ATOM   4622  CB  LEU B 234     -24.121   3.994 -28.886  1.00 51.96           C
ATOM   4623  CG  LEU B 234     -25.441   3.464 -28.292  1.00 51.96           C
ATOM   4624  CD1 LEU B 234     -26.178   4.488 -27.432  1.00 51.96           C
ATOM   4625  CD2 LEU B 234     -26.377   2.889 -29.359  1.00 51.96           C
ATOM   4626  C   LEU B 234     -24.689   6.428 -29.661  1.00 51.96           C
ATOM   4627  O   LEU B 234     -24.105   7.120 -28.824  1.00 51.96           O
ATOM   4628  N   THR B 235     -25.844   6.836 -30.216  1.00 47.52           N
ATOM   4629  CA  THR B 235     -26.624   8.012 -29.721  1.00 47.52           C
ATOM   4630  CB  THR B 235     -26.848   9.059 -30.861  1.00 47.52           C
ATOM   4631  OG1 THR B 235     -27.379  10.263 -30.316  1.00 47.52           O
ATOM   4632  CG2 THR B 235     -27.766   8.652 -32.029  1.00 47.52           C
ATOM   4633  C   THR B 235     -27.970   7.571 -29.050  1.00 47.52           C
ATOM   4634  O   THR B 235     -28.720   6.754 -29.591  1.00 47.52           O
ATOM   4635  N   SER B 236     -28.324   8.181 -27.911  1.00 48.74           N
ATOM   4636  CA  SER B 236     -29.757   8.335 -27.513  1.00 48.74           C
ATOM   4637  CB  SER B 236     -30.015   7.388 -26.307  1.00 48.74           C
ATOM   4638  OG  SER B 236     -31.401   7.352 -25.955  1.00 48.74           O
ATOM   4639  C   SER B 236     -30.100   9.858 -27.324  1.00 48.74           C
ATOM   4640  O   SER B 236     -29.435  10.740 -27.877  1.00 48.74           O
ATOM   4641  N   GLU B 237     -31.145  10.186 -26.549  1.00 49.38           N
ATOM   4642  CA  GLU B 237     -31.486  11.594 -26.182  1.00 49.38           C
ATOM   4643  CB  GLU B 237     -32.905  11.531 -25.542  1.00 49.38           C
ATOM   4644  CG  GLU B 237     -33.513  12.902 -25.139  1.00 49.38           C
ATOM   4645  CD  GLU B 237     -34.808  12.836 -24.329  1.00 49.38           C
ATOM   4646  OE1 GLU B 237     -35.171  11.870 -23.663  1.00 49.38           O
ATOM   4647  OE2 GLU B 237     -35.507  13.998 -24.399  1.00 49.38           O
ATOM   4648  C   GLU B 237     -30.407  12.311 -25.291  1.00 49.38           C
ATOM   4649  O   GLU B 237     -29.860  13.341 -25.678  1.00 49.38           O
ATOM   4650  N   HIS B 238     -30.126  11.775 -24.096  1.00 50.84           N
ATOM   4651  CA  HIS B 238     -29.234  12.427 -23.094  1.00 50.84           C
ATOM   4652  ND1 HIS B 238     -31.302  13.617 -20.552  1.00 50.84           N
ATOM   4653  CG  HIS B 238     -31.087  12.423 -21.218  1.00 50.84           C
ATOM   4654  CB  HIS B 238     -29.715  11.960 -21.692  1.00 50.84           C
ATOM   4655  NE2 HIS B 238     -33.334  12.423 -20.820  1.00 50.84           N
ATOM   4656  CD2 HIS B 238     -32.285  11.708 -21.366  1.00 50.84           C
ATOM   4657  CE1 HIS B 238     -32.657  13.527 -20.374  1.00 50.84           C
ATOM   4658  C   HIS B 238     -27.690  12.170 -23.214  1.00 50.84           C
ATOM   4659  O   HIS B 238     -26.938  12.816 -22.480  1.00 50.84           O
ATOM   4660  N   TRP B 239     -27.202  11.219 -24.035  1.00 51.64           N
ATOM   4661  CA  TRP B 239     -25.763  10.819 -24.051  1.00 51.64           C
ATOM   4662  CB  TRP B 239     -25.461   9.574 -23.167  1.00 51.64           C
ATOM   4663  CG  TRP B 239     -25.896   9.602 -21.701  1.00 51.64           C
ATOM   4664  CD2 TRP B 239     -25.124   9.760 -20.572  1.00 51.64           C
ATOM   4665  CD1 TRP B 239     -27.204   9.383 -21.231  1.00 51.64           C
ATOM   4666  NE1 TRP B 239     -27.277   9.488 -19.835  1.00 51.64           N
ATOM   4667  CE2 TRP B 239     -25.973   9.702 -19.448  1.00 51.64           C
ATOM   4668  CE3 TRP B 239     -23.727   9.843 -20.404  1.00 51.64           C
ATOM   4669  CZ2 TRP B 239     -25.426   9.724 -18.149  1.00 51.64           C
ATOM   4670  CZ3 TRP B 239     -23.203   9.870 -19.116  1.00 51.64           C
ATOM   4671  CH2 TRP B 239     -24.039   9.812 -17.999  1.00 51.64           C
ATOM   4672  C   TRP B 239     -25.272  10.520 -25.498  1.00 51.64           C
ATOM   4673  O   TRP B 239     -25.965   9.900 -26.316  1.00 51.64           O
ATOM   4674  N   LEU B 240     -24.019  10.903 -25.750  1.00 51.27           N
ATOM   4675  CA  LEU B 240     -23.267  10.498 -26.954  1.00 51.27           C
ATOM   4676  CB  LEU B 240     -22.645  11.799 -27.527  1.00 51.27           C
ATOM   4677  CG  LEU B 240     -21.916  11.651 -28.883  1.00 51.27           C
ATOM   4678  CD1 LEU B 240     -22.861  11.145 -29.980  1.00 51.27           C
ATOM   4679  CD2 LEU B 240     -21.305  12.993 -29.282  1.00 51.27           C
ATOM   4680  C   LEU B 240     -22.163   9.459 -26.607  1.00 51.27           C
ATOM   4681  O   LEU B 240     -21.402   9.625 -25.646  1.00 51.27           O
ATOM   4682  N   VAL B 241     -22.008   8.434 -27.451  1.00 52.96           N
ATOM   4683  CA  VAL B 241     -20.797   7.574 -27.445  1.00 52.96           C
ATOM   4684  CB  VAL B 241     -21.017   6.133 -26.909  1.00 52.96           C
ATOM   4685  CG1 VAL B 241     -19.675   5.381 -26.694  1.00 52.96           C
ATOM   4686  CG2 VAL B 241     -21.796   6.088 -25.597  1.00 52.96           C
ATOM   4687  C   VAL B 241     -20.168   7.521 -28.860  1.00 52.96           C
ATOM   4688  O   VAL B 241     -20.796   7.374 -29.907  1.00 52.96           O
ATOM   4689  N   LEU B 242     -18.856   7.554 -28.820  1.00 55.60           N
ATOM   4690  CA  LEU B 242     -17.971   7.674 -29.982  1.00 55.60           C
ATOM   4691  CB  LEU B 242     -17.737   9.202 -30.213  1.00 55.60           C
ATOM   4692  CG  LEU B 242     -17.337  10.087 -28.987  1.00 55.60           C
ATOM   4693  CD1 LEU B 242     -15.843  10.033 -28.701  1.00 55.60           C
ATOM   4694  CD2 LEU B 242     -17.736  11.544 -29.190  1.00 55.60           C
ATOM   4695  C   LEU B 242     -16.695   6.847 -29.667  1.00 55.60           C
ATOM   4696  O   LEU B 242     -16.261   6.743 -28.513  1.00 55.60           O
ATOM   4697  N   VAL B 243     -16.007   6.341 -30.690  1.00 59.92           N
ATOM   4698  CA  VAL B 243     -14.528   6.134 -30.582  1.00 59.92           C
ATOM   4699  CB  VAL B 243     -13.948   5.096 -31.595  1.00 59.92           C
ATOM   4700  CG1 VAL B 243     -14.504   3.665 -31.427  1.00 59.92           C
ATOM   4701  CG2 VAL B 243     -14.115   5.513 -33.061  1.00 59.92           C
ATOM   4702  C   VAL B 243     -13.833   7.544 -30.658  1.00 59.92           C
ATOM   4703  O   VAL B 243     -14.076   8.258 -31.642  1.00 59.92           O
ATOM   4704  N   PRO B 244     -13.036   8.051 -29.672  1.00 62.67           N
ATOM   4705  CA  PRO B 244     -12.409   9.387 -29.797  1.00 62.67           C
ATOM   4706  CD  PRO B 244     -12.630   7.315 -28.462  1.00 62.67           C
ATOM   4707  CB  PRO B 244     -11.841   9.605 -28.384  1.00 62.67           C
ATOM   4708  CG  PRO B 244     -11.579   8.212 -27.812  1.00 62.67           C
ATOM   4709  C   PRO B 244     -11.402   9.476 -30.982  1.00 62.67           C
ATOM   4710  O   PRO B 244     -10.789   8.483 -31.387  1.00 62.67           O
ATOM   4711  N   PHE B 245     -11.226  10.675 -31.550  1.00 64.12           N
ATOM   4712  CA  PHE B 245     -10.123  10.933 -32.534  1.00 64.12           C
ATOM   4713  CB  PHE B 245     -10.150  12.459 -32.804  1.00 64.12           C
ATOM   4714  CG  PHE B 245      -9.148  12.947 -33.864  1.00 64.12           C
ATOM   4715  CD1 PHE B 245      -9.456  12.829 -35.221  1.00 64.12           C
ATOM   4716  CD2 PHE B 245      -7.923  13.503 -33.482  1.00 64.12           C
ATOM   4717  CE1 PHE B 245      -8.548  13.251 -36.188  1.00 64.12           C
ATOM   4718  CE2 PHE B 245      -7.012  13.913 -34.451  1.00 64.12           C
ATOM   4719  CZ  PHE B 245      -7.323  13.787 -35.803  1.00 64.12           C
ATOM   4720  C   PHE B 245      -8.717  10.410 -32.088  1.00 64.12           C
ATOM   4721  O   PHE B 245      -8.043   9.642 -32.760  1.00 64.12           O
ATOM   4722  N   TRP B 246      -8.352  10.781 -30.881  1.00 65.52           N
ATOM   4723  CA  TRP B 246      -7.192  10.251 -30.154  1.00 65.52           C
ATOM   4724  CB  TRP B 246      -7.072  11.358 -29.092  1.00 65.52           C
ATOM   4725  CG  TRP B 246      -8.178  11.483 -27.989  1.00 65.52           C
ATOM   4726  CD2 TRP B 246      -9.123  12.491 -27.842  1.00 65.52           C
ATOM   4727  CD1 TRP B 246      -8.384  10.621 -26.881  1.00 65.52           C
ATOM   4728  NE1 TRP B 246      -9.404  11.090 -26.030  1.00 65.52           N
ATOM   4729  CE2 TRP B 246      -9.843  12.250 -26.641  1.00 65.52           C
ATOM   4730  CE3 TRP B 246      -9.418  13.629 -28.638  1.00 65.52           C
ATOM   4731  CZ2 TRP B 246     -10.844  13.153 -26.219  1.00 65.52           C
ATOM   4732  CZ3 TRP B 246     -10.408  14.507 -28.195  1.00 65.52           C
ATOM   4733  CH2 TRP B 246     -11.108  14.275 -27.004  1.00 65.52           C
ATOM   4734  C   TRP B 246      -7.223   8.805 -29.532  1.00 65.52           C
ATOM   4735  O   TRP B 246      -6.548   8.562 -28.527  1.00 65.52           O
ATOM   4736  N   ALA B 247      -7.965   7.843 -30.097  1.00 64.26           N
ATOM   4737  CA  ALA B 247      -8.120   6.494 -29.500  1.00 64.26           C
ATOM   4738  CB  ALA B 247      -9.293   5.847 -30.261  1.00 64.26           C
ATOM   4739  C   ALA B 247      -6.807   5.628 -29.474  1.00 64.26           C
ATOM   4740  O   ALA B 247      -6.298   5.185 -30.503  1.00 64.26           O
ATOM   4741  N   THR B 248      -6.246   5.387 -28.279  1.00 68.24           N
ATOM   4742  CA  THR B 248      -5.005   4.554 -28.101  1.00 68.24           C
ATOM   4743  CB  THR B 248      -4.293   4.832 -26.729  1.00 68.24           C
ATOM   4744  OG1 THR B 248      -4.976   4.244 -25.625  1.00 68.24           O
ATOM   4745  CG2 THR B 248      -4.065   6.304 -26.351  1.00 68.24           C
ATOM   4746  C   THR B 248      -5.200   3.006 -28.317  1.00 68.24           C
ATOM   4747  O   THR B 248      -4.370   2.347 -28.945  1.00 68.24           O
ATOM   4748  N   TRP B 249      -6.275   2.437 -27.748  1.00 73.87           N
ATOM   4749  CA  TRP B 249      -6.692   1.021 -27.966  1.00 73.87           C
ATOM   4750  CB  TRP B 249      -7.385   0.533 -26.665  1.00 73.87           C
ATOM   4751  CG  TRP B 249      -6.474   0.296 -25.458  1.00 73.87           C
ATOM   4752  CD2 TRP B 249      -5.733  -0.829 -25.178  1.00 73.87           C
ATOM   4753  CD1 TRP B 249      -6.194   1.203 -24.416  1.00 73.87           C
ATOM   4754  NE1 TRP B 249      -5.314   0.653 -23.466  1.00 73.87           N
ATOM   4755  CE2 TRP B 249      -5.031  -0.605 -23.968  1.00 73.87           C
ATOM   4756  CE3 TRP B 249      -5.541  -2.022 -25.911  1.00 73.87           C
ATOM   4757  CZ2 TRP B 249      -4.109  -1.569 -23.499  1.00 73.87           C
ATOM   4758  CZ3 TRP B 249      -4.647  -2.967 -25.414  1.00 73.87           C
ATOM   4759  CH2 TRP B 249      -3.931  -2.742 -24.233  1.00 73.87           C
ATOM   4760  C   TRP B 249      -7.677   0.873 -29.187  1.00 73.87           C
ATOM   4761  O   TRP B 249      -8.464   1.802 -29.405  1.00 73.87           O
ATOM   4762  N   PRO B 250      -7.725  -0.242 -29.982  1.00 77.81           N
ATOM   4763  CA  PRO B 250      -8.493  -0.300 -31.265  1.00 77.81           C
ATOM   4764  CD  PRO B 250      -7.096  -1.528 -29.639  1.00 77.81           C
ATOM   4765  CB  PRO B 250      -8.308  -1.753 -31.741  1.00 77.81           C
ATOM   4766  CG  PRO B 250      -7.116  -2.284 -30.964  1.00 77.81           C
ATOM   4767  C   PRO B 250      -9.991   0.113 -31.259  1.00 77.81           C
ATOM   4768  O   PRO B 250     -10.421   0.943 -32.056  1.00 77.81           O
ATOM   4769  N   TYR B 251     -10.770  -0.442 -30.332  1.00 81.50           N
ATOM   4770  CA  TYR B 251     -12.207  -0.092 -30.188  1.00 81.50           C
ATOM   4771  CB  TYR B 251     -13.012  -1.419 -30.332  1.00 81.50           C
ATOM   4772  CG  TYR B 251     -12.924  -2.081 -31.721  1.00 81.50           C
ATOM   4773  CD1 TYR B 251     -11.988  -3.092 -31.941  1.00 81.50           C
ATOM   4774  CD2 TYR B 251     -13.684  -1.611 -32.792  1.00 81.50           C
ATOM   4775  CE1 TYR B 251     -11.801  -3.617 -33.217  1.00 81.50           C
ATOM   4776  CE2 TYR B 251     -13.528  -2.162 -34.061  1.00 81.50           C
ATOM   4777  CZ  TYR B 251     -12.576  -3.157 -34.274  1.00 81.50           C
ATOM   4778  OH  TYR B 251     -12.441  -3.727 -35.507  1.00 81.50           O
ATOM   4779  C   TYR B 251     -12.502   0.726 -28.891  1.00 81.50           C
ATOM   4780  O   TYR B 251     -13.621   0.656 -28.392  1.00 81.50           O
ATOM   4781  N   GLN B 252     -11.583   1.552 -28.334  1.00 78.65           N
ATOM   4782  CA  GLN B 252     -11.911   2.380 -27.140  1.00 78.65           C
ATOM   4783  CB  GLN B 252     -10.683   3.002 -26.436  1.00 78.65           C
ATOM   4784  CG  GLN B 252      -9.881   4.098 -27.179  1.00 78.65           C
ATOM   4785  CD  GLN B 252      -9.021   4.973 -26.276  1.00 78.65           C
ATOM   4786  OE1 GLN B 252      -9.261   6.155 -26.065  1.00 78.65           O
ATOM   4787  NE2 GLN B 252      -7.966   4.435 -25.742  1.00 78.65           N
ATOM   4788  C   GLN B 252     -13.016   3.434 -27.396  1.00 78.65           C
ATOM   4789  O   GLN B 252     -12.962   4.160 -28.387  1.00 78.65           O
ATOM   4790  N   THR B 253     -14.005   3.496 -26.502  1.00 72.80           N
ATOM   4791  CA  THR B 253     -15.140   4.438 -26.642  1.00 72.80           C
ATOM   4792  CB  THR B 253     -16.506   3.733 -26.857  1.00 72.80           C
ATOM   4793  OG1 THR B 253     -16.893   2.944 -25.737  1.00 72.80           O
ATOM   4794  CG2 THR B 253     -16.617   2.887 -28.131  1.00 72.80           C
ATOM   4795  C   THR B 253     -15.194   5.420 -25.443  1.00 72.80           C
ATOM   4796  O   THR B 253     -15.145   5.016 -24.278  1.00 72.80           O
ATOM   4797  N   LEU B 254     -15.357   6.710 -25.744  1.00 68.55           N
ATOM   4798  CA  LEU B 254     -15.648   7.744 -24.725  1.00 68.55           C
ATOM   4799  CB  LEU B 254     -14.835   8.998 -25.144  1.00 68.55           C
ATOM   4800  CG  LEU B 254     -14.763  10.162 -24.131  1.00 68.55           C
ATOM   4801  CD1 LEU B 254     -13.957   9.778 -22.883  1.00 68.55           C
ATOM   4802  CD2 LEU B 254     -14.101  11.385 -24.788  1.00 68.55           C
ATOM   4803  C   LEU B 254     -17.198   7.952 -24.641  1.00 68.55           C
ATOM   4804  O   LEU B 254     -17.837   8.379 -25.607  1.00 68.55           O
ATOM   4805  N   LEU B 255     -17.796   7.595 -23.497  1.00 65.95           N
ATOM   4806  CA  LEU B 255     -19.253   7.773 -23.232  1.00 65.95           C
ATOM   4807  CB  LEU B 255     -19.702   6.514 -22.423  1.00 65.95           C
ATOM   4808  CG  LEU B 255     -21.202   6.208 -22.149  1.00 65.95           C
ATOM   4809  CD1 LEU B 255     -21.367   5.069 -21.138  1.00 65.95           C
ATOM   4810  CD2 LEU B 255     -22.035   7.407 -21.717  1.00 65.95           C
ATOM   4811  C   LEU B 255     -19.472   9.129 -22.482  1.00 65.95           C
ATOM   4812  O   LEU B 255     -19.167   9.249 -21.290  1.00 65.95           O
ATOM   4813  N   LEU B 256     -20.003  10.140 -23.179  1.00 63.95           N
ATOM   4814  CA  LEU B 256     -20.225  11.507 -22.627  1.00 63.95           C
ATOM   4815  CB  LEU B 256     -19.623  12.600 -23.560  1.00 63.95           C
ATOM   4816  CG  LEU B 256     -18.144  12.476 -24.012  1.00 63.95           C
ATOM   4817  CD1 LEU B 256     -18.040  11.758 -25.368  1.00 63.95           C
ATOM   4818  CD2 LEU B 256     -17.509  13.861 -24.161  1.00 63.95           C
ATOM   4819  C   LEU B 256     -21.756  11.825 -22.476  1.00 63.95           C
ATOM   4820  O   LEU B 256     -22.528  11.465 -23.372  1.00 63.95           O
ATOM   4821  N   PRO B 257     -22.264  12.566 -21.450  1.00 61.42           N
ATOM   4822  CA  PRO B 257     -23.586  13.237 -21.538  1.00 61.42           C
ATOM   4823  CD  PRO B 257     -21.539  12.865 -20.215  1.00 61.42           C
ATOM   4824  CB  PRO B 257     -23.805  13.785 -20.113  1.00 61.42           C
ATOM   4825  CG  PRO B 257     -22.619  13.345 -19.253  1.00 61.42           C
ATOM   4826  C   PRO B 257     -23.644  14.336 -22.653  1.00 61.42           C
ATOM   4827  O   PRO B 257     -22.671  15.054 -22.905  1.00 61.42           O
ATOM   4828  N   ARG B 258     -24.798  14.471 -23.312  1.00 56.48           N
ATOM   4829  CA  ARG B 258     -25.064  15.610 -24.237  1.00 56.48           C
ATOM   4830  CB  ARG B 258     -26.322  15.236 -25.066  1.00 56.48           C
ATOM   4831  CG  ARG B 258     -26.532  16.133 -26.310  1.00 56.48           C
ATOM   4832  CD  ARG B 258     -27.981  16.173 -26.837  1.00 56.48           C
ATOM   4833  NE  ARG B 258     -28.912  16.883 -25.912  1.00 56.48           N
ATOM   4834  CZ  ARG B 258     -29.034  18.195 -25.770  1.00 56.48           C
ATOM   4835  NH1 ARG B 258     -28.334  19.075 -26.421  1.00 56.48           N
ATOM   4836  NH2 ARG B 258     -29.905  18.614 -24.923  1.00 56.48           N
ATOM   4837  C   ARG B 258     -25.187  17.011 -23.525  1.00 56.48           C
ATOM   4838  O   ARG B 258     -24.590  17.990 -23.979  1.00 56.48           O
ATOM   4839  N   ARG B 259     -25.933  17.095 -22.406  1.00 50.76           N
ATOM   4840  CA  ARG B 259     -25.859  18.250 -21.473  1.00 50.76           C
ATOM   4841  CB  ARG B 259     -27.117  18.167 -20.557  1.00 50.76           C
ATOM   4842  CG  ARG B 259     -27.400  19.435 -19.705  1.00 50.76           C
ATOM   4843  CD  ARG B 259     -28.571  19.307 -18.716  1.00 50.76           C
ATOM   4844  NE  ARG B 259     -28.140  18.532 -17.517  1.00 50.76           N
ATOM   4845  CZ  ARG B 259     -28.472  18.788 -16.257  1.00 50.76           C
ATOM   4846  NH1 ARG B 259     -29.289  19.730 -15.889  1.00 50.76           N
ATOM   4847  NH2 ARG B 259     -27.941  18.058 -15.340  1.00 50.76           N
ATOM   4848  C   ARG B 259     -24.526  18.285 -20.643  1.00 50.76           C
ATOM   4849  O   ARG B 259     -23.885  17.265 -20.377  1.00 50.76           O
ATOM   4850  N   HIS B 260     -24.149  19.477 -20.170  1.00 46.69           N
ATOM   4851  CA  HIS B 260     -23.095  19.637 -19.138  1.00 46.69           C
ATOM   4852  ND1 HIS B 260     -21.258  22.963 -18.307  1.00 46.69           N
ATOM   4853  CG  HIS B 260     -21.563  21.615 -18.365  1.00 46.69           C
ATOM   4854  CB  HIS B 260     -22.884  21.163 -18.973  1.00 46.69           C
ATOM   4855  NE2 HIS B 260     -19.475  21.648 -17.451  1.00 46.69           N
ATOM   4856  CD2 HIS B 260     -20.500  20.836 -17.858  1.00 46.69           C
ATOM   4857  CE1 HIS B 260     -20.019  22.871 -17.749  1.00 46.69           C
ATOM   4858  C   HIS B 260     -23.413  18.953 -17.754  1.00 46.69           C
ATOM   4859  O   HIS B 260     -24.385  19.299 -17.078  1.00 46.69           O
ATOM   4860  N   VAL B 261     -22.566  18.002 -17.348  1.00 45.03           N
ATOM   4861  CA  VAL B 261     -22.650  17.320 -16.023  1.00 45.03           C
ATOM   4862  CB  VAL B 261     -23.169  15.846 -16.183  1.00 45.03           C
ATOM   4863  CG1 VAL B 261     -23.283  15.085 -14.846  1.00 45.03           C
ATOM   4864  CG2 VAL B 261     -24.541  15.707 -16.879  1.00 45.03           C
ATOM   4865  C   VAL B 261     -21.220  17.349 -15.382  1.00 45.03           C
ATOM   4866  O   VAL B 261     -20.260  16.861 -15.980  1.00 45.03           O
ATOM   4867  N   ARG B 262     -21.077  17.816 -14.132  1.00 45.79           N
ATOM   4868  CA  ARG B 262     -19.812  17.653 -13.343  1.00 45.79           C
ATOM   4869  CB  ARG B 262     -19.894  18.588 -12.095  1.00 45.79           C
ATOM   4870  CG  ARG B 262     -20.898  18.190 -10.977  1.00 45.79           C
ATOM   4871  CD  ARG B 262     -21.066  19.218  -9.862  1.00 45.79           C
ATOM   4872  NE  ARG B 262     -22.047  18.684  -8.882  1.00 45.79           N
ATOM   4873  CZ  ARG B 262     -22.234  19.146  -7.655  1.00 45.79           C
ATOM   4874  NH1 ARG B 262     -21.572  20.139  -7.139  1.00 45.79           N
ATOM   4875  NH2 ARG B 262     -23.133  18.570  -6.937  1.00 45.79           N
ATOM   4876  C   ARG B 262     -19.400  16.173 -12.976  1.00 45.79           C
ATOM   4877  O   ARG B 262     -18.259  15.756 -13.181  1.00 45.79           O
ATOM   4878  N   ARG B 263     -20.330  15.412 -12.383  1.00 46.94           N
ATOM   4879  CA  ARG B 263     -20.078  14.101 -11.735  1.00 46.94           C
ATOM   4880  CB  ARG B 263     -19.900  14.295 -10.199  1.00 46.94           C
ATOM   4881  CG  ARG B 263     -18.719  15.121  -9.636  1.00 46.94           C
ATOM   4882  CD  ARG B 263     -18.845  15.188  -8.104  1.00 46.94           C
ATOM   4883  NE  ARG B 263     -17.880  16.160  -7.542  1.00 46.94           N
ATOM   4884  CZ  ARG B 263     -18.073  16.907  -6.462  1.00 46.94           C
ATOM   4885  NH1 ARG B 263     -19.169  16.936  -5.767  1.00 46.94           N
ATOM   4886  NH2 ARG B 263     -17.108  17.656  -6.084  1.00 46.94           N
ATOM   4887  C   ARG B 263     -21.307  13.149 -11.959  1.00 46.94           C
ATOM   4888  O   ARG B 263     -22.443  13.581 -12.185  1.00 46.94           O
ATOM   4889  N   LEU B 264     -21.106  11.835 -11.766  1.00 47.88           N
ATOM   4890  CA  LEU B 264     -22.209  10.823 -11.701  1.00 47.88           C
ATOM   4891  CB  LEU B 264     -21.474   9.452 -11.504  1.00 47.88           C
ATOM   4892  CG  LEU B 264     -22.145   8.124 -11.936  1.00 47.88           C
ATOM   4893  CD1 LEU B 264     -23.464   7.868 -11.209  1.00 47.88           C
ATOM   4894  CD2 LEU B 264     -22.328   8.009 -13.455  1.00 47.88           C
ATOM   4895  C   LEU B 264     -23.433  11.160 -10.725  1.00 47.88           C
ATOM   4896  O   LEU B 264     -24.575  11.015 -11.166  1.00 47.88           O
ATOM   4897  N   PRO B 265     -23.297  11.687  -9.469  1.00 46.98           N
ATOM   4898  CA  PRO B 265     -24.441  12.194  -8.643  1.00 46.98           C
ATOM   4899  CD  PRO B 265     -22.100  11.507  -8.663  1.00 46.98           C
ATOM   4900  CB  PRO B 265     -23.805  12.332  -7.238  1.00 46.98           C
ATOM   4901  CG  PRO B 265     -22.302  12.452  -7.487  1.00 46.98           C
ATOM   4902  C   PRO B 265     -25.192  13.495  -9.083  1.00 46.98           C
ATOM   4903  O   PRO B 265     -26.308  13.713  -8.608  1.00 46.98           O
ATOM   4904  N   GLU B 266     -24.642  14.335  -9.981  1.00 44.34           N
ATOM   4905  CA  GLU B 266     -25.455  15.370 -10.695  1.00 44.34           C
ATOM   4906  CB  GLU B 266     -24.486  16.507 -11.134  1.00 44.34           C
ATOM   4907  CG  GLU B 266     -25.184  17.858 -11.470  1.00 44.34           C
ATOM   4908  CD  GLU B 266     -24.278  18.934 -12.057  1.00 44.34           C
ATOM   4909  OE1 GLU B 266     -23.659  18.803 -13.107  1.00 44.34           O
ATOM   4910  OE2 GLU B 266     -24.224  20.055 -11.291  1.00 44.34           O
ATOM   4911  C   GLU B 266     -26.387  14.845 -11.861  1.00 44.34           C
ATOM   4912  O   GLU B 266     -27.176  15.628 -12.399  1.00 44.34           O
ATOM   4913  N   LEU B 267     -26.367  13.547 -12.237  1.00 39.76           N
ATOM   4914  CA  LEU B 267     -27.322  12.977 -13.227  1.00 39.76           C
ATOM   4915  CB  LEU B 267     -26.974  11.499 -13.558  1.00 39.76           C
ATOM   4916  CG  LEU B 267     -25.613  11.159 -14.211  1.00 39.76           C
ATOM   4917  CD1 LEU B 267     -25.584   9.650 -14.504  1.00 39.76           C
ATOM   4918  CD2 LEU B 267     -25.334  11.957 -15.485  1.00 39.76           C
ATOM   4919  C   LEU B 267     -28.820  13.045 -12.783  1.00 39.76           C
ATOM   4920  O   LEU B 267     -29.211  12.539 -11.725  1.00 39.76           O
ATOM   4921  N   THR B 268     -29.675  13.614 -13.645  1.00 36.41           N
ATOM   4922  CA  THR B 268     -31.157  13.570 -13.456  1.00 36.41           C
ATOM   4923  CB  THR B 268     -31.891  14.534 -14.449  1.00 36.41           C
ATOM   4924  OG1 THR B 268     -31.814  14.076 -15.793  1.00 36.41           O
ATOM   4925  CG2 THR B 268     -31.405  15.993 -14.474  1.00 36.41           C
ATOM   4926  C   THR B 268     -31.739  12.104 -13.579  1.00 36.41           C
ATOM   4927  O   THR B 268     -31.220  11.355 -14.410  1.00 36.41           O
ATOM   4928  N   PRO B 269     -32.805  11.636 -12.863  1.00 34.81           N
ATOM   4929  CA  PRO B 269     -33.404  10.278 -13.090  1.00 34.81           C
ATOM   4930  CD  PRO B 269     -33.363  12.335 -11.691  1.00 34.81           C
ATOM   4931  CB  PRO B 269     -34.619  10.314 -12.148  1.00 34.81           C
ATOM   4932  CG  PRO B 269     -34.195  11.245 -11.010  1.00 34.81           C
ATOM   4933  C   PRO B 269     -33.744   9.793 -14.549  1.00 34.81           C
ATOM   4934  O   PRO B 269     -33.568   8.615 -14.865  1.00 34.81           O
ATOM   4935  N   ALA B 270     -34.164  10.703 -15.445  1.00 34.30           N
ATOM   4936  CA  ALA B 270     -34.186  10.453 -16.918  1.00 34.30           C
ATOM   4937  CB  ALA B 270     -34.984  11.626 -17.518  1.00 34.30           C
ATOM   4938  C   ALA B 270     -32.796  10.264 -17.630  1.00 34.30           C
ATOM   4939  O   ALA B 270     -32.641   9.356 -18.447  1.00 34.30           O
ATOM   4940  N   GLU B 271     -31.791  11.093 -17.312  1.00 36.32           N
ATOM   4941  CA  GLU B 271     -30.366  10.870 -17.698  1.00 36.32           C
ATOM   4942  CB  GLU B 271     -29.663  12.204 -17.317  1.00 36.32           C
ATOM   4943  CG  GLU B 271     -28.279  12.489 -17.939  1.00 36.32           C
ATOM   4944  CD  GLU B 271     -27.701  13.851 -17.542  1.00 36.32           C
ATOM   4945  OE1 GLU B 271     -27.838  14.361 -16.433  1.00 36.32           O
ATOM   4946  OE2 GLU B 271     -27.027  14.447 -18.563  1.00 36.32           O
ATOM   4947  C   GLU B 271     -29.713   9.568 -17.089  1.00 36.32           C
ATOM   4948  O   GLU B 271     -29.113   8.783 -17.818  1.00 36.32           O
ATOM   4949  N   ARG B 272     -29.890   9.290 -15.788  1.00 36.83           N
ATOM   4950  CA  ARG B 272     -29.580   7.978 -15.140  1.00 36.83           C
ATOM   4951  CB  ARG B 272     -29.979   8.204 -13.655  1.00 36.83           C
ATOM   4952  CG  ARG B 272     -29.557   7.112 -12.647  1.00 36.83           C
ATOM   4953  CD  ARG B 272     -30.084   7.381 -11.225  1.00 36.83           C
ATOM   4954  NE  ARG B 272     -31.524   7.014 -11.128  1.00 36.83           N
ATOM   4955  CZ  ARG B 272     -32.240   6.990 -10.015  1.00 36.83           C
ATOM   4956  NH1 ARG B 272     -31.796   7.361  -8.851  1.00 36.83           N
ATOM   4957  NH2 ARG B 272     -33.447   6.558 -10.101  1.00 36.83           N
ATOM   4958  C   ARG B 272     -30.230   6.695 -15.789  1.00 36.83           C
ATOM   4959  O   ARG B 272     -29.506   5.762 -16.144  1.00 36.83           O
ATOM   4960  N   ASP B 273     -31.563   6.655 -15.994  1.00 35.81           N
ATOM   4961  CA  ASP B 273     -32.231   5.584 -16.796  1.00 35.81           C
ATOM   4962  CB  ASP B 273     -33.755   5.690 -16.531  1.00 35.81           C
ATOM   4963  CG  ASP B 273     -34.595   4.550 -17.107  1.00 35.81           C
ATOM   4964  OD1 ASP B 273     -34.185   3.411 -17.291  1.00 35.81           O
ATOM   4965  OD2 ASP B 273     -35.857   4.943 -17.417  1.00 35.81           O
ATOM   4966  C   ASP B 273     -31.871   5.536 -18.327  1.00 35.81           C
ATOM   4967  O   ASP B 273     -31.758   4.442 -18.886  1.00 35.81           O
ATOM   4968  N   ASP B 274     -31.647   6.670 -19.018  1.00 34.29           N
ATOM   4969  CA  ASP B 274     -30.987   6.646 -20.352  1.00 34.29           C
ATOM   4970  CB  ASP B 274     -31.179   7.995 -21.085  1.00 34.29           C
ATOM   4971  CG  ASP B 274     -31.008   7.884 -22.603  1.00 34.29           C
ATOM   4972  OD1 ASP B 274     -31.414   6.942 -23.275  1.00 34.29           O
ATOM   4973  OD2 ASP B 274     -30.359   8.949 -23.138  1.00 34.29           O
ATOM   4974  C   ASP B 274     -29.508   6.128 -20.348  1.00 34.29           C
ATOM   4975  O   ASP B 274     -29.160   5.416 -21.281  1.00 34.29           O
ATOM   4976  N   LEU B 275     -28.663   6.373 -19.327  1.00 32.94           N
ATOM   4977  CA  LEU B 275     -27.370   5.642 -19.166  1.00 32.94           C
ATOM   4978  CB  LEU B 275     -26.573   6.228 -17.973  1.00 32.94           C
ATOM   4979  CG  LEU B 275     -25.105   5.741 -17.857  1.00 32.94           C
ATOM   4980  CD1 LEU B 275     -24.236   6.123 -19.059  1.00 32.94           C
ATOM   4981  CD2 LEU B 275     -24.469   6.247 -16.561  1.00 32.94           C
ATOM   4982  C   LEU B 275     -27.469   4.080 -19.087  1.00 32.94           C
ATOM   4983  O   LEU B 275     -26.716   3.392 -19.774  1.00 32.94           O
ATOM   4984  N   ALA B 276     -28.405   3.527 -18.303  1.00 31.94           N
ATOM   4985  CA  ALA B 276     -28.841   2.110 -18.426  1.00 31.94           C
ATOM   4986  CB  ALA B 276     -29.976   2.005 -17.390  1.00 31.94           C
ATOM   4987  C   ALA B 276     -29.207   1.592 -19.869  1.00 31.94           C
ATOM   4988  O   ALA B 276     -28.676   0.568 -20.305  1.00 31.94           O
ATOM   4989  N   SER B 277     -30.028   2.333 -20.635  1.00 33.17           N
ATOM   4990  CA  SER B 277     -30.192   2.120 -22.107  1.00 33.17           C
ATOM   4991  CB  SER B 277     -31.333   3.065 -22.555  1.00 33.17           C
ATOM   4992  OG  SER B 277     -31.759   2.780 -23.885  1.00 33.17           O
ATOM   4993  C   SER B 277     -28.900   2.275 -22.999  1.00 33.17           C
ATOM   4994  O   SER B 277     -28.652   1.437 -23.864  1.00 33.17           O
ATOM   4995  N   ILE B 278     -28.079   3.318 -22.791  1.00 35.53           N
ATOM   4996  CA  ILE B 278     -26.744   3.508 -23.449  1.00 35.53           C
ATOM   4997  CB  ILE B 278     -26.172   4.919 -23.038  1.00 35.53           C
ATOM   4998  CG2 ILE B 278     -24.690   5.178 -23.402  1.00 35.53           C
ATOM   4999  CG1 ILE B 278     -27.023   6.150 -23.470  1.00 35.53           C
ATOM   5000  CD1 ILE B 278     -26.901   6.660 -24.917  1.00 35.53           C
ATOM   5001  C   ILE B 278     -25.755   2.320 -23.170  1.00 35.53           C
ATOM   5002  O   ILE B 278     -25.378   1.620 -24.107  1.00 35.53           O
ATOM   5003  N   MET B 279     -25.343   2.081 -21.911  1.00 40.60           N
ATOM   5004  CA  MET B 279     -24.413   0.971 -21.531  1.00 40.60           C
ATOM   5005  CB  MET B 279     -24.169   1.037 -20.001  1.00 40.60           C
ATOM   5006  CG  MET B 279     -23.533   2.326 -19.438  1.00 40.60           C
ATOM   5007  SD  MET B 279     -23.195   2.156 -17.677  1.00 40.60           S
ATOM   5008  CE  MET B 279     -24.827   2.093 -16.902  1.00 40.60           C
ATOM   5009  C   MET B 279     -24.830  -0.480 -21.962  1.00 40.60           C
ATOM   5010  O   MET B 279     -23.969  -1.268 -22.356  1.00 40.60           O
ATOM   5011  N   LYS B 280     -26.133  -0.812 -21.962  1.00 46.54           N
ATOM   5012  CA  LYS B 280     -26.692  -1.925 -22.781  1.00 46.54           C
ATOM   5013  CB  LYS B 280     -28.233  -1.862 -22.547  1.00 46.54           C
ATOM   5014  CG  LYS B 280     -29.081  -3.000 -23.159  1.00 46.54           C
ATOM   5015  CD  LYS B 280     -29.162  -4.230 -22.242  1.00 46.54           C
ATOM   5016  CE  LYS B 280     -30.055  -5.325 -22.832  1.00 46.54           C
ATOM   5017  NZ  LYS B 280     -30.112  -6.430 -21.863  1.00 46.54           N
ATOM   5018  C   LYS B 280     -26.266  -1.902 -24.300  1.00 46.54           C
ATOM   5019  O   LYS B 280     -25.540  -2.784 -24.760  1.00 46.54           O
ATOM   5020  N   LYS B 281     -26.660  -0.870 -25.056  1.00 51.61           N
ATOM   5021  CA  LYS B 281     -26.352  -0.722 -26.508  1.00 51.61           C
ATOM   5022  CB  LYS B 281     -27.168   0.490 -27.019  1.00 51.61           C
ATOM   5023  CG  LYS B 281     -28.716   0.401 -26.934  1.00 51.61           C
ATOM   5024  CD  LYS B 281     -29.406   1.753 -27.220  1.00 51.61           C
ATOM   5025  CE  LYS B 281     -30.905   1.799 -26.887  1.00 51.61           C
ATOM   5026  NZ  LYS B 281     -31.686   1.065 -27.896  1.00 51.61           N
ATOM   5027  C   LYS B 281     -24.833  -0.668 -26.945  1.00 51.61           C
ATOM   5028  O   LYS B 281     -24.511  -1.178 -28.019  1.00 51.61           O
ATOM   5029  N   LEU B 282     -23.887  -0.132 -26.142  1.00 55.53           N
ATOM   5030  CA  LEU B 282     -22.412  -0.298 -26.396  1.00 55.53           C
ATOM   5031  CB  LEU B 282     -21.483   0.632 -25.544  1.00 55.53           C
ATOM   5032  CG  LEU B 282     -21.536   2.147 -25.745  1.00 55.53           C
ATOM   5033  CD1 LEU B 282     -21.394   2.482 -27.233  1.00 55.53           C
ATOM   5034  CD2 LEU B 282     -22.815   2.702 -25.128  1.00 55.53           C
ATOM   5035  C   LEU B 282     -21.876  -1.726 -26.168  1.00 55.53           C
ATOM   5036  O   LEU B 282     -21.201  -2.289 -27.025  1.00 55.53           O
ATOM   5037  N   LEU B 283     -22.113  -2.270 -24.974  1.00 54.12           N
ATOM   5038  CA  LEU B 283     -21.610  -3.603 -24.583  1.00 54.12           C
ATOM   5039  CB  LEU B 283     -21.705  -3.650 -23.034  1.00 54.12           C
ATOM   5040  CG  LEU B 283     -21.043  -2.509 -22.204  1.00 54.12           C
ATOM   5041  CD1 LEU B 283     -21.324  -2.682 -20.712  1.00 54.12           C
ATOM   5042  CD2 LEU B 283     -19.543  -2.399 -22.467  1.00 54.12           C
ATOM   5043  C   LEU B 283     -22.233  -4.797 -25.401  1.00 54.12           C
ATOM   5044  O   LEU B 283     -21.572  -5.813 -25.609  1.00 54.12           O
ATOM   5045  N   THR B 284     -23.461  -4.634 -25.926  1.00 52.28           N
ATOM   5046  CA  THR B 284     -24.000  -5.401 -27.084  1.00 52.28           C
ATOM   5047  CB  THR B 284     -25.522  -5.114 -27.259  1.00 52.28           C
ATOM   5048  OG1 THR B 284     -25.762  -3.733 -27.447  1.00 52.28           O
ATOM   5049  CG2 THR B 284     -26.427  -5.520 -26.088  1.00 52.28           C
ATOM   5050  C   THR B 284     -23.189  -5.185 -28.407  1.00 52.28           C
ATOM   5051  O   THR B 284     -22.574  -6.151 -28.842  1.00 52.28           O
ATOM   5052  N   LYS B 285     -23.083  -3.976 -29.002  1.00 49.76           N
ATOM   5053  CA  LYS B 285     -22.182  -3.699 -30.180  1.00 49.76           C
ATOM   5054  CB  LYS B 285     -22.219  -2.176 -30.503  1.00 49.76           C
ATOM   5055  CG  LYS B 285     -23.521  -1.718 -31.190  1.00 49.76           C
ATOM   5056  CD  LYS B 285     -23.620  -0.197 -31.412  1.00 49.76           C
ATOM   5057  CE  LYS B 285     -24.935   0.116 -32.136  1.00 49.76           C
ATOM   5058  NZ  LYS B 285     -25.135   1.562 -32.302  1.00 49.76           N
ATOM   5059  C   LYS B 285     -20.700  -4.220 -30.092  1.00 49.76           C
ATOM   5060  O   LYS B 285     -20.207  -4.868 -31.017  1.00 49.76           O
ATOM   5061  N   TYR B 286     -20.022  -3.993 -28.959  1.00 49.43           N
[truncated: 60,388 more chars]
