# Supplementary material for: Biochemical and computational analyses of two phenotypically related GALT mutations (S222N and S135L) that lead to atypical galactosemia
Source: Data Brief. 2015 Feb 7;3:34–9. doi: 10.1016/j.dib.2015.01.001 (PMC4509990; doi:10.1016/j.dib.2015.01.001)
Supplement: Supplementary file 1 — Supplementary data: Supplementary Movie 1: Animation of the H132Q/S222N heterodimer. This animation was created using the UCSF Chimera software Animation tool [14]. It highlights the location and local molecular environment of the two mutations seen in our patient. The protein database file for this GALT structure (Supplementary File 2) and python script used to create this animation (Supplementary File 5) are included. Supplementary Movie 2: Animation highlighting the location of the S222N and S135L mutations. This animation was created using the UCSF Chimera software Animation tool [14]. It highlights the location and local molecular environment of the two mutations known that result in loss of GALT enzyme activity in erythrocytes without loss of whole body galactose oxidation. The protein database file for this GALT structure (Supplementary File 3) and python script used to create this animation (Supplementary File 6) are included. Supplementary Fig. 1: RT-PCR electrophoresis shows no shift in GALT cDNA size between father, patient, and control (HeLa) cells. Supplementary Fig. 2: cDNA sequencing shows exons 6, 7, and 8 are intact with no exon skipping event. The S222N variant of uncertain significant (VUS) was detected. Supplementary File 1: GALT H132Q homodimer.pdb Raw data used to generate GALT protein model. This file was submitted by Dr. Anna Marabotti and created by using the “mutate model” function of the Modeller program [11–13]. This model can be opened with any modeling software that accepts protein database files [14]. Supplementary File 2: GALT H132Q S222N Heterodimer.pdb Raw data used to generate GALT protein model. This file was submitted by Dr. Anna Marabotti and created by using the “mutate model” function of the Modeller program [11–13]. This model can be opened with any modeling software that accepts protein database files [14]. Supplementary File 3: GALT S135L homodimer.pdb Raw data used to generate GALT protein model. This file was submitted by [file mmc1.zip › BTC Supplementary files/Protein Database FIles/GALT S135L homodimer.pdb]

EXPDTA    THEORETICAL MODEL, MODELLER 9v2 2008/01/31 18:01:46
REMARK   6 MODELLER OBJECTIVE FUNCTION:        26.6540
REMARK   6 MODELLER BEST TEMPLATE % SEQ ID:  99.861
ATOM      1  N   ALA A  21       0.476   5.312  17.984  1.00 60.41       1SG   2
ATOM      2  CA  ALA A  21       1.495   5.656  16.965  1.00 60.41       1SG   3
ATOM      3  CB  ALA A  21       2.585   6.478  17.678  1.00 60.41       1SG   4
ATOM      4  C   ALA A  21       2.095   4.419  16.220  1.00 60.41       1SG   5
ATOM      5  O   ALA A  21       2.458   3.403  16.820  1.00 60.41       1SG   6
ATOM      6  N   ALA A  22       2.251   4.542  14.893  1.00 55.35       1SG   7
ATOM      7  CA  ALA A  22       3.022   3.574  14.070  1.00 55.35       1SG   8
ATOM      8  CB  ALA A  22       2.013   2.897  13.120  1.00 55.35       1SG   9
ATOM      9  C   ALA A  22       4.172   4.291  13.291  1.00 55.35       1SG  10
ATOM     10  O   ALA A  22       3.969   5.355  12.695  1.00 55.35       1SG  11
ATOM     11  N   THR A  23       5.369   3.680  13.236  1.00 48.59       1SG  12
ATOM     12  CA  THR A  23       6.432   4.100  12.270  1.00 48.59       1SG  13
ATOM     13  CB  THR A  23       7.796   3.412  12.607  1.00 48.59       1SG  14
ATOM     14  OG1 THR A  23       8.831   4.015  11.838  1.00 48.59       1SG  15
ATOM     15  CG2 THR A  23       7.916   1.898  12.344  1.00 48.59       1SG  16
ATOM     16  C   THR A  23       6.018   3.845  10.785  1.00 48.59       1SG  17
ATOM     17  O   THR A  23       5.456   2.787  10.480  1.00 48.59       1SG  18
ATOM     18  N   PHE A  24       6.364   4.745   9.846  1.00 40.96       1SG  19
ATOM     19  CA  PHE A  24       6.255   4.414   8.401  1.00 40.96       1SG  20
ATOM     20  CB  PHE A  24       6.331   5.694   7.522  1.00 40.96       1SG  21
ATOM     21  CG  PHE A  24       6.134   5.362   6.030  1.00 40.96       1SG  22
ATOM     22  CD1 PHE A  24       4.867   5.013   5.545  1.00 40.96       1SG  23
ATOM     23  CD2 PHE A  24       7.255   5.193   5.207  1.00 40.96       1SG  24
ATOM     24  CE1 PHE A  24       4.734   4.453   4.278  1.00 40.96       1SG  25
ATOM     25  CE2 PHE A  24       7.118   4.629   3.945  1.00 40.96       1SG  26
ATOM     26  CZ  PHE A  24       5.863   4.234   3.498  1.00 40.96       1SG  27
ATOM     27  C   PHE A  24       7.278   3.295   7.980  1.00 40.96       1SG  28
ATOM     28  O   PHE A  24       8.487   3.404   8.212  1.00 40.96       1SG  29
ATOM     29  N   ARG A  25       6.762   2.245   7.327  1.00 36.92       1SG  30
ATOM     30  CA  ARG A  25       7.591   1.160   6.755  1.00 36.92       1SG  31
ATOM     31  CB  ARG A  25       7.411  -0.078   7.676  1.00 36.92       1SG  32
ATOM     32  CG  ARG A  25       8.364  -1.241   7.329  1.00 36.92       1SG  33
ATOM     33  CD  ARG A  25       8.156  -2.467   8.222  1.00 36.92       1SG  34
ATOM     34  NE  ARG A  25       9.078  -3.526   7.742  1.00 36.92       1SG  35
ATOM     35  CZ  ARG A  25       9.143  -4.765   8.210  1.00 36.92       1SG  36
ATOM     36  NH1 ARG A  25       8.410  -5.224   9.180  1.00 36.92       1SG  37
ATOM     37  NH2 ARG A  25       9.994  -5.557   7.663  1.00 36.92       1SG  38
ATOM     38  C   ARG A  25       7.182   0.896   5.270  1.00 36.92       1SG  39
ATOM     39  O   ARG A  25       6.132   0.306   5.013  1.00 36.92       1SG  40
ATOM     40  N   ALA A  26       8.046   1.232   4.294  1.00 33.74       1SG  41
ATOM     41  CA  ALA A  26       7.801   0.914   2.850  1.00 33.74       1SG  42
ATOM     42  CB  ALA A  26       8.981   1.553   2.090  1.00 33.74       1SG  43
ATOM     43  C   ALA A  26       7.577  -0.590   2.428  1.00 33.74       1SG  44
ATOM     44  O   ALA A  26       6.927  -0.855   1.416  1.00 33.74       1SG  45
ATOM     45  N   ASN A  27       8.087  -1.562   3.208  1.00 32.10       1SG  46
ATOM     46  CA  ASN A  27       7.699  -3.003   3.112  1.00 32.10       1SG  47
ATOM     47  CB  ASN A  27       8.707  -3.736   4.047  1.00 32.10       1SG  48
ATOM     48  CG  ASN A  27       8.739  -5.260   3.951  1.00 32.10       1SG  49
ATOM     49  OD1 ASN A  27       7.908  -5.968   4.502  1.00 32.10       1SG  50
ATOM     50  ND2 ASN A  27       9.716  -5.834   3.299  1.00 32.10       1SG  51
ATOM     51  C   ASN A  27       6.199  -3.378   3.433  1.00 32.10       1SG  52
ATOM     52  O   ASN A  27       5.692  -4.339   2.855  1.00 32.10       1SG  53
ATOM     53  N   ASP A  28       5.521  -2.676   4.358  1.00 30.73       1SG  54
ATOM     54  CA  ASP A  28       4.110  -2.984   4.766  1.00 30.73       1SG  55
ATOM     55  CB  ASP A  28       4.104  -3.402   6.264  1.00 30.73       1SG  56
ATOM     56  CG  ASP A  28       4.696  -4.778   6.560  1.00 30.73       1SG  57
ATOM     57  OD1 ASP A  28       4.276  -5.824   6.083  1.00 30.73       1SG  58
ATOM     58  OD2 ASP A  28       5.722  -4.720   7.443  1.00 30.73       1SG  59
ATOM     59  C   ASP A  28       3.076  -1.830   4.526  1.00 30.73       1SG  60
ATOM     60  O   ASP A  28       1.920  -2.105   4.198  1.00 30.73       1SG  61
ATOM     61  N   HIS A  29       3.436  -0.561   4.766  1.00 28.82       1SG  62
ATOM     62  CA  HIS A  29       2.527   0.602   4.588  1.00 28.82       1SG  63
ATOM     63  ND1 HIS A  29       3.260   2.298   8.030  1.00 28.82       1SG  64
ATOM     64  CG  HIS A  29       2.739   1.435   7.090  1.00 28.82       1SG  65
ATOM     65  CB  HIS A  29       2.930   1.703   5.601  1.00 28.82       1SG  66
ATOM     66  NE2 HIS A  29       2.144   0.499   9.092  1.00 28.82       1SG  67
ATOM     67  CD2 HIS A  29       2.073   0.364   7.719  1.00 28.82       1SG  68
ATOM     68  CE1 HIS A  29       2.860   1.660   9.174  1.00 28.82       1SG  69
ATOM     69  C   HIS A  29       2.569   1.165   3.139  1.00 28.82       1SG  70
ATOM     70  O   HIS A  29       3.610   1.192   2.476  1.00 28.82       1SG  71
ATOM     71  N   GLN A  30       1.412   1.642   2.669  1.00 28.52       1SG  72
ATOM     72  CA  GLN A  30       1.254   2.097   1.268  1.00 28.52       1SG  73
ATOM     73  CB  GLN A  30      -0.213   1.903   0.843  1.00 28.52       1SG  74
ATOM     74  CG  GLN A  30      -0.727   0.437   0.836  1.00 28.52       1SG  75
ATOM     75  CD  GLN A  30      -2.094   0.301   0.190  1.00 28.52       1SG  76
ATOM     76  OE1 GLN A  30      -2.539   1.164  -0.551  1.00 28.52       1SG  77
ATOM     77  NE2 GLN A  30      -2.795  -0.776   0.429  1.00 28.52       1SG  78
ATOM     78  C   GLN A  30       1.691   3.575   1.037  1.00 28.52       1SG  79
ATOM     79  O   GLN A  30       1.478   4.486   1.846  1.00 28.52       1SG  80
ATOM     80  N   HIS A  31       2.297   3.787  -0.129  1.00 30.98       1SG  81
ATOM     81  CA  HIS A  31       3.000   5.047  -0.469  1.00 30.98       1SG  82
ATOM     82  ND1 HIS A  31       5.329   2.699   0.223  1.00 30.98       1SG  83
ATOM     83  CG  HIS A  31       5.401   4.031  -0.162  1.00 30.98       1SG  84
ATOM     84  CB  HIS A  31       4.378   5.090   0.258  1.00 30.98       1SG  85
ATOM     85  NE2 HIS A  31       7.057   3.023  -1.335  1.00 30.98       1SG  86
ATOM     86  CD2 HIS A  31       6.413   4.217  -1.106  1.00 30.98       1SG  87
ATOM     87  CE1 HIS A  31       6.332   2.187  -0.540  1.00 30.98       1SG  88
ATOM     88  C   HIS A  31       3.119   5.209  -2.014  1.00 30.98       1SG  89
ATOM     89  O   HIS A  31       2.923   4.269  -2.796  1.00 30.98       1SG  90
ATOM     90  N   ILE A  32       3.476   6.418  -2.455  1.00 37.50       1SG  91
ATOM     91  CA  ILE A  32       3.584   6.727  -3.903  1.00 37.50       1SG  92
ATOM     92  CB  ILE A  32       2.549   7.814  -4.325  1.00 37.50       1SG  93
ATOM     93  CG2 ILE A  32       2.486   7.917  -5.845  1.00 37.50       1SG  94
ATOM     94  CG1 ILE A  32       1.098   7.770  -3.773  1.00 37.50       1SG  95
ATOM     95  CD1 ILE A  32       0.307   6.514  -4.145  1.00 37.50       1SG  96
ATOM     96  C   ILE A  32       5.052   7.139  -4.257  1.00 37.50       1SG  97
ATOM     97  O   ILE A  32       5.570   8.132  -3.739  1.00 37.50       1SG  98
ATOM     98  N   ARG A  33       5.692   6.412  -5.179  1.00 45.04       1SG  99
ATOM     99  CA  ARG A  33       7.102   6.656  -5.587  1.00 45.04       1SG 100
ATOM    100  CB  ARG A  33       7.773   5.272  -5.816  1.00 45.04       1SG 101
ATOM    101  CG  ARG A  33       7.910   4.393  -4.546  1.00 45.04       1SG 102
ATOM    102  CD  ARG A  33       8.900   3.239  -4.731  1.00 45.04       1SG 103
ATOM    103  NE  ARG A  33       9.022   2.481  -3.466  1.00 45.04       1SG 104
ATOM    104  CZ  ARG A  33      10.036   1.721  -3.096  1.00 45.04       1SG 105
ATOM    105  NH1 ARG A  33      11.110   1.533  -3.799  1.00 45.04       1SG 106
ATOM    106  NH2 ARG A  33       9.915   1.107  -1.975  1.00 45.04       1SG 107
ATOM    107  C   ARG A  33       7.203   7.557  -6.861  1.00 45.04       1SG 108
ATOM    108  O   ARG A  33       6.670   7.210  -7.919  1.00 45.04       1SG 109
ATOM    109  N   TYR A  34       7.900   8.702  -6.784  1.00 53.00       1SG 110
ATOM    110  CA  TYR A  34       8.098   9.602  -7.959  1.00 53.00       1SG 111
ATOM    111  CB  TYR A  34       8.533  10.992  -7.403  1.00 53.00       1SG 112
ATOM    112  CG  TYR A  34       8.604  12.152  -8.415  1.00 53.00       1SG 113
ATOM    113  CD1 TYR A  34       7.474  12.543  -9.143  1.00 53.00       1SG 114
ATOM    114  CD2 TYR A  34       9.798  12.861  -8.578  1.00 53.00       1SG 115
ATOM    115  CE1 TYR A  34       7.543  13.615 -10.029  1.00 53.00       1SG 116
ATOM    116  CE2 TYR A  34       9.862  13.937  -9.464  1.00 53.00       1SG 117
ATOM    117  CZ  TYR A  34       8.740  14.301 -10.200  1.00 53.00       1SG 118
ATOM    118  OH  TYR A  34       8.818  15.321 -11.108  1.00 53.00       1SG 119
ATOM    119  C   TYR A  34       9.120   9.041  -9.007  1.00 53.00       1SG 120
ATOM    120  O   TYR A  34      10.275   8.771  -8.661  1.00 53.00       1SG 121
ATOM    121  N   ASN A  35       8.724   8.916 -10.292  1.00 58.11       1SG 122
ATOM    122  CA  ASN A  35       9.705   8.881 -11.409  1.00 58.11       1SG 123
ATOM    123  CB  ASN A  35       9.390   7.861 -12.533  1.00 58.11       1SG 124
ATOM    124  CG  ASN A  35       8.535   8.106 -13.736  1.00 58.11       1SG 125
ATOM    125  OD1 ASN A  35       9.061   8.323 -14.816  1.00 58.11       1SG 126
ATOM    126  ND2 ASN A  35       7.256   7.882 -13.641  1.00 58.11       1SG 127
ATOM    127  C   ASN A  35      10.035  10.319 -11.923  1.00 58.11       1SG 128
ATOM    128  O   ASN A  35       9.174  10.921 -12.577  1.00 58.11       1SG 129
ATOM    129  N   PRO A  36      11.246  10.900 -11.705  1.00 58.30       1SG 130
ATOM    130  CA  PRO A  36      11.609  12.211 -12.302  1.00 58.30       1SG 131
ATOM    131  CD  PRO A  36      12.364  10.274 -10.966  1.00 58.30       1SG 132
ATOM    132  CB  PRO A  36      12.724  12.603 -11.319  1.00 58.30       1SG 133
ATOM    133  CG  PRO A  36      13.488  11.301 -11.073  1.00 58.30       1SG 134
ATOM    134  C   PRO A  36      11.997  12.205 -13.829  1.00 58.30       1SG 135
ATOM    135  O   PRO A  36      12.069  13.273 -14.428  1.00 58.30       1SG 136
ATOM    136  N   LEU A  37      12.182  11.032 -14.474  1.00 56.36       1SG 137
ATOM    137  CA  LEU A  37      12.131  10.883 -15.961  1.00 56.36       1SG 138
ATOM    138  CB  LEU A  37      12.454   9.397 -16.321  1.00 56.36       1SG 139
ATOM    139  CG  LEU A  37      13.922   8.921 -16.221  1.00 56.36       1SG 140
ATOM    140  CD1 LEU A  37      14.006   7.435 -16.606  1.00 56.36       1SG 141
ATOM    141  CD2 LEU A  37      14.839   9.719 -17.159  1.00 56.36       1SG 142
ATOM    142  C   LEU A  37      10.788  11.325 -16.640  1.00 56.36       1SG 143
ATOM    143  O   LEU A  37      10.811  12.148 -17.556  1.00 56.36       1SG 144
ATOM    144  N   GLN A  38       9.641  10.768 -16.220  1.00 52.28       1SG 145
ATOM    145  CA  GLN A  38       8.305  11.177 -16.732  1.00 52.28       1SG 146
ATOM    146  CB  GLN A  38       7.352   9.938 -16.737  1.00 52.28       1SG 147
ATOM    147  CG  GLN A  38       7.745   8.660 -17.540  1.00 52.28       1SG 148
ATOM    148  CD  GLN A  38       6.880   7.422 -17.243  1.00 52.28       1SG 149
ATOM    149  OE1 GLN A  38       5.949   7.414 -16.443  1.00 52.28       1SG 150
ATOM    150  NE2 GLN A  38       7.170   6.306 -17.857  1.00 52.28       1SG 151
ATOM    151  C   GLN A  38       7.589  12.361 -15.973  1.00 52.28       1SG 152
ATOM    152  O   GLN A  38       6.470  12.716 -16.347  1.00 52.28       1SG 153
ATOM    153  N   ASP A  39       8.119  12.898 -14.858  1.00 47.30       1SG 154
ATOM    154  CA  ASP A  39       7.298  13.595 -13.810  1.00 47.30       1SG 155
ATOM    155  CB  ASP A  39       7.143  15.108 -14.148  1.00 47.30       1SG 156
ATOM    156  CG  ASP A  39       6.123  15.481 -15.223  1.00 47.30       1SG 157
ATOM    157  OD1 ASP A  39       4.910  15.470 -15.054  1.00 47.30       1SG 158
ATOM    158  OD2 ASP A  39       6.704  15.837 -16.400  1.00 47.30       1SG 159
ATOM    159  C   ASP A  39       6.011  12.865 -13.238  1.00 47.30       1SG 160
ATOM    160  O   ASP A  39       5.142  13.500 -12.635  1.00 47.30       1SG 161
ATOM    161  N   GLU A  40       5.915  11.529 -13.375  1.00 43.81       1SG 162
ATOM    162  CA  GLU A  40       4.745  10.732 -12.931  1.00 43.81       1SG 163
ATOM    163  CB  GLU A  40       4.316   9.737 -14.047  1.00 43.81       1SG 164
ATOM    164  CG  GLU A  40       3.542  10.290 -15.267  1.00 43.81       1SG 165
ATOM    165  CD  GLU A  40       2.930   9.167 -16.113  1.00 43.81       1SG 166
ATOM    166  OE1 GLU A  40       2.443   8.136 -15.658  1.00 43.81       1SG 167
ATOM    167  OE2 GLU A  40       2.963   9.432 -17.440  1.00 43.81       1SG 168
ATOM    168  C   GLU A  40       5.038   9.940 -11.616  1.00 43.81       1SG 169
ATOM    169  O   GLU A  40       6.153   9.527 -11.291  1.00 43.81       1SG 170
ATOM    170  N   TRP A  41       3.957   9.653 -10.901  1.00 41.80       1SG 171
ATOM    171  CA  TRP A  41       3.985   8.960  -9.591  1.00 41.80       1SG 172
ATOM    172  CB  TRP A  41       3.049   9.862  -8.747  1.00 41.80       1SG 173
ATOM    173  CG  TRP A  41       3.590  11.224  -8.286  1.00 41.80       1SG 174
ATOM    174  CD2 TRP A  41       4.343  11.537  -7.166  1.00 41.80       1SG 175
ATOM    175  CD1 TRP A  41       3.267  12.460  -8.885  1.00 41.80       1SG 176
ATOM    176  NE1 TRP A  41       3.778  13.546  -8.150  1.00 41.80       1SG 177
ATOM    177  CE2 TRP A  41       4.420  12.951  -7.082  1.00 41.80       1SG 178
ATOM    178  CE3 TRP A  41       4.970  10.728  -6.183  1.00 41.80       1SG 179
ATOM    179  CZ2 TRP A  41       5.065  13.563  -5.988  1.00 41.80       1SG 180
ATOM    180  CZ3 TRP A  41       5.621  11.356  -5.120  1.00 41.80       1SG 181
ATOM    181  CH2 TRP A  41       5.635  12.752  -5.009  1.00 41.80       1SG 182
ATOM    182  C   TRP A  41       3.504   7.460  -9.684  1.00 41.80       1SG 183
ATOM    183  O   TRP A  41       2.652   7.130 -10.513  1.00 41.80       1SG 184
ATOM    184  N   VAL A  42       4.029   6.555  -8.832  1.00 41.88       1SG 185
ATOM    185  CA  VAL A  42       3.718   5.080  -8.882  1.00 41.88       1SG 186
ATOM    186  CB  VAL A  42       4.992   4.246  -9.292  1.00 41.88       1SG 187
ATOM    187  CG1 VAL A  42       4.746   2.715  -9.379  1.00 41.88       1SG 188
ATOM    188  CG2 VAL A  42       5.600   4.666 -10.649  1.00 41.88       1SG 189
ATOM    189  C   VAL A  42       3.127   4.600  -7.506  1.00 41.88       1SG 190
ATOM    190  O   VAL A  42       3.819   4.643  -6.488  1.00 41.88       1SG 191
ATOM    191  N   LEU A  43       1.873   4.102  -7.463  1.00 44.51       1SG 192
ATOM    192  CA  LEU A  43       1.255   3.521  -6.220  1.00 44.51       1SG 193
ATOM    193  CB  LEU A  43      -0.284   3.418  -6.509  1.00 44.51       1SG 194
ATOM    194  CG  LEU A  43      -1.323   2.859  -5.482  1.00 44.51       1SG 195
ATOM    195  CD1 LEU A  43      -1.057   1.470  -4.877  1.00 44.51       1SG 196
ATOM    196  CD2 LEU A  43      -1.606   3.804  -4.311  1.00 44.51       1SG 197
ATOM    197  C   LEU A  43       1.902   2.156  -5.812  1.00 44.51       1SG 198
ATOM    198  O   LEU A  43       1.763   1.172  -6.537  1.00 44.51       1SG 199
ATOM    199  N   VAL A  44       2.557   2.054  -4.648  1.00 47.17       1SG 200
ATOM    200  CA  VAL A  44       3.143   0.765  -4.164  1.00 47.17       1SG 201
ATOM    201  CB  VAL A  44       4.632   0.955  -3.713  1.00 47.17       1SG 202
ATOM    202  CG1 VAL A  44       5.291  -0.357  -3.227  1.00 47.17       1SG 203
ATOM    203  CG2 VAL A  44       5.547   1.496  -4.837  1.00 47.17       1SG 204
ATOM    204  C   VAL A  44       2.197   0.150  -3.077  1.00 47.17       1SG 205
ATOM    205  O   VAL A  44       2.184   0.574  -1.917  1.00 47.17       1SG 206
ATOM    206  N   SER A  45       1.418  -0.877  -3.462  1.00 52.48       1SG 207
ATOM    207  CA  SER A  45       0.739  -1.777  -2.490  1.00 52.48       1SG 208
ATOM    208  CB  SER A  45      -0.695  -2.080  -2.989  1.00 52.48       1SG 209
ATOM    209  OG  SER A  45      -1.556  -0.958  -2.831  1.00 52.48       1SG 210
ATOM    210  C   SER A  45       1.585  -3.067  -2.269  1.00 52.48       1SG 211
ATOM    211  O   SER A  45       1.312  -4.113  -2.864  1.00 52.48       1SG 212
ATOM    212  N   ALA A  46       2.580  -2.990  -1.367  1.00 57.03       1SG 213
ATOM    213  CA  ALA A  46       3.483  -4.135  -1.033  1.00 57.03       1SG 214
ATOM    214  CB  ALA A  46       4.391  -3.582   0.083  1.00 57.03       1SG 215
ATOM    215  C   ALA A  46       2.853  -5.518  -0.624  1.00 57.03       1SG 216
ATOM    216  O   ALA A  46       3.450  -6.573  -0.854  1.00 57.03       1SG 217
ATOM    217  N   HIS A  47       1.651  -5.503  -0.033  1.00 59.99       1SG 218
ATOM    218  CA  HIS A  47       0.854  -6.722   0.257  1.00 59.99       1SG 219
ATOM    219  ND1 HIS A  47       0.387  -4.996   3.560  1.00 59.99       1SG 220
ATOM    220  CG  HIS A  47       0.589  -6.157   2.833  1.00 59.99       1SG 221
ATOM    221  CB  HIS A  47      -0.051  -6.377   1.473  1.00 59.99       1SG 222
ATOM    222  NE2 HIS A  47       1.720  -6.532   4.776  1.00 59.99       1SG 223
ATOM    223  CD2 HIS A  47       1.373  -7.071   3.552  1.00 59.99       1SG 224
ATOM    224  CE1 HIS A  47       1.119  -5.308   4.671  1.00 59.99       1SG 225
ATOM    225  C   HIS A  47      -0.045  -7.298  -0.898  1.00 59.99       1SG 226
ATOM    226  O   HIS A  47      -0.470  -8.444  -0.745  1.00 59.99       1SG 227
ATOM    227  N   ARG A  48      -0.433  -6.581  -1.985  1.00 66.00       1SG 228
ATOM    228  CA  ARG A  48      -1.537  -7.063  -2.891  1.00 66.00       1SG 229
ATOM    229  CB  ARG A  48      -2.233  -5.905  -3.666  1.00 66.00       1SG 230
ATOM    230  CG  ARG A  48      -1.765  -5.600  -5.101  1.00 66.00       1SG 231
ATOM    231  CD  ARG A  48      -2.673  -4.665  -5.918  1.00 66.00       1SG 232
ATOM    232  NE  ARG A  48      -4.020  -5.229  -6.210  1.00 66.00       1SG 233
ATOM    233  CZ  ARG A  48      -4.626  -5.240  -7.396  1.00 66.00       1SG 234
ATOM    234  NH1 ARG A  48      -4.119  -4.787  -8.503  1.00 66.00       1SG 235
ATOM    235  NH2 ARG A  48      -5.803  -5.748  -7.453  1.00 66.00       1SG 236
ATOM    236  C   ARG A  48      -1.340  -8.388  -3.708  1.00 66.00       1SG 237
ATOM    237  O   ARG A  48      -2.333  -9.025  -4.065  1.00 66.00       1SG 238
ATOM    238  N   MET A  49      -0.101  -8.862  -3.920  1.00 69.18       1SG 239
ATOM    239  CA  MET A  49       0.172 -10.297  -4.251  1.00 69.18       1SG 240
ATOM    240  CB  MET A  49       1.693 -10.421  -4.544  1.00 69.18       1SG 241
ATOM    241  CG  MET A  49       2.685 -10.285  -3.358  1.00 69.18       1SG 242
ATOM    242  SD  MET A  49       2.508 -11.603  -2.129  1.00 69.18       1SG 243
ATOM    243  CE  MET A  49       3.052 -13.049  -3.058  1.00 69.18       1SG 244
ATOM    244  C   MET A  49      -0.402 -11.429  -3.301  1.00 69.18       1SG 245
ATOM    245  O   MET A  49      -0.494 -12.584  -3.718  1.00 69.18       1SG 246
ATOM    246  N   LYS A  50      -0.847 -11.114  -2.069  1.00 73.32       1SG 247
ATOM    247  CA  LYS A  50      -1.690 -12.022  -1.225  1.00 73.32       1SG 248
ATOM    248  CB  LYS A  50      -1.833 -11.365   0.178  1.00 73.32       1SG 249
ATOM    249  CG  LYS A  50      -0.551 -11.197   1.036  1.00 73.32       1SG 250
ATOM    250  CD  LYS A  50      -0.794 -10.358   2.308  1.00 73.32       1SG 251
ATOM    251  CE  LYS A  50      -1.579 -11.089   3.410  1.00 73.32       1SG 252
ATOM    252  NZ  LYS A  50      -1.953 -10.136   4.472  1.00 73.32       1SG 253
ATOM    253  C   LYS A  50      -3.132 -12.395  -1.751  1.00 73.32       1SG 254
ATOM    254  O   LYS A  50      -3.734 -13.346  -1.243  1.00 73.32       1SG 255
ATOM    255  N   ARG A  51      -3.708 -11.670  -2.730  1.00 78.54       1SG 256
ATOM    256  CA  ARG A  51      -4.962 -12.074  -3.437  1.00 78.54       1SG 257
ATOM    257  CB  ARG A  51      -5.171 -11.060  -4.598  1.00 78.54       1SG 258
ATOM    258  CG  ARG A  51      -5.657  -9.642  -4.219  1.00 78.54       1SG 259
ATOM    259  CD  ARG A  51      -5.615  -8.539  -5.307  1.00 78.54       1SG 260
ATOM    260  NE  ARG A  51      -5.490  -8.967  -6.735  1.00 78.54       1SG 261
ATOM    261  CZ  ARG A  51      -4.338  -9.048  -7.405  1.00 78.54       1SG 262
ATOM    262  NH1 ARG A  51      -3.162  -8.861  -6.886  1.00 78.54       1SG 263
ATOM    263  NH2 ARG A  51      -4.392  -9.335  -8.653  1.00 78.54       1SG 264
ATOM    264  C   ARG A  51      -4.940 -13.523  -4.062  1.00 78.54       1SG 265
ATOM    265  O   ARG A  51      -3.936 -13.846  -4.696  1.00 78.54       1SG 266
ATOM    266  N   PRO A  52      -5.995 -14.390  -4.012  1.00 75.85       1SG 267
ATOM    267  CA  PRO A  52      -5.978 -15.723  -4.702  1.00 75.85       1SG 268
ATOM    268  CD  PRO A  52      -7.162 -14.197  -3.131  1.00 75.85       1SG 269
ATOM    269  CB  PRO A  52      -7.416 -16.213  -4.448  1.00 75.85       1SG 270
ATOM    270  CG  PRO A  52      -7.824 -15.576  -3.121  1.00 75.85       1SG 271
ATOM    271  C   PRO A  52      -5.577 -15.856  -6.214  1.00 75.85       1SG 272
ATOM    272  O   PRO A  52      -5.027 -16.885  -6.607  1.00 75.85       1SG 273
ATOM    273  N   TRP A  53      -5.886 -14.844  -7.046  1.00 69.65       1SG 274
ATOM    274  CA  TRP A  53      -5.683 -14.868  -8.523  1.00 69.65       1SG 275
ATOM    275  CB  TRP A  53      -4.181 -14.797  -8.932  1.00 69.65       1SG 276
ATOM    276  CG  TRP A  53      -3.970 -14.538 -10.433  1.00 69.65       1SG 277
ATOM    277  CD2 TRP A  53      -4.244 -13.379 -11.131  1.00 69.65       1SG 278
ATOM    278  CD1 TRP A  53      -3.714 -15.518 -11.417  1.00 69.65       1SG 279
ATOM    279  NE1 TRP A  53      -3.823 -14.992 -12.723  1.00 69.65       1SG 280
ATOM    280  CE2 TRP A  53      -4.168 -13.671 -12.515  1.00 69.65       1SG 281
ATOM    281  CE3 TRP A  53      -4.665 -12.099 -10.689  1.00 69.65       1SG 282
ATOM    282  CZ2 TRP A  53      -4.528 -12.692 -13.463  1.00 69.65       1SG 283
ATOM    283  CZ3 TRP A  53      -4.984 -11.136 -11.647  1.00 69.65       1SG 284
ATOM    284  CH2 TRP A  53      -4.914 -11.430 -13.010  1.00 69.65       1SG 285
ATOM    285  C   TRP A  53      -6.522 -15.952  -9.285  1.00 69.65       1SG 286
ATOM    286  O   TRP A  53      -6.053 -17.061  -9.552  1.00 69.65       1SG 287
ATOM    287  N   GLN A  54      -7.743 -15.587  -9.698  1.00 59.49       1SG 288
ATOM    288  CA  GLN A  54      -8.584 -16.444 -10.594  1.00 59.49       1SG 289
ATOM    289  CB  GLN A  54     -10.003 -16.523  -9.955  1.00 59.49       1SG 290
ATOM    290  CG  GLN A  54     -10.145 -16.979  -8.469  1.00 59.49       1SG 291
ATOM    291  CD  GLN A  54     -11.318 -16.332  -7.732  1.00 59.49       1SG 292
ATOM    292  OE1 GLN A  54     -12.470 -16.723  -7.865  1.00 59.49       1SG 293
ATOM    293  NE2 GLN A  54     -11.084 -15.295  -6.966  1.00 59.49       1SG 294
ATOM    294  C   GLN A  54      -8.651 -15.964 -12.101  1.00 59.49       1SG 295
ATOM    295  O   GLN A  54      -9.572 -16.359 -12.821  1.00 59.49       1SG 296
ATOM    296  N   GLY A  55      -7.700 -15.138 -12.595  1.00 49.17       1SG 297
ATOM    297  CA  GLY A  55      -7.669 -14.686 -14.018  1.00 49.17       1SG 298
ATOM    298  C   GLY A  55      -6.912 -15.621 -14.992  1.00 49.17       1SG 299
ATOM    299  O   GLY A  55      -6.907 -16.842 -14.811  1.00 49.17       1SG 300
ATOM    300  N   GLN A  56      -6.299 -15.082 -16.067  1.00 45.51       1SG 301
ATOM    301  CA  GLN A  56      -5.596 -15.946 -17.067  1.00 45.51       1SG 302
ATOM    302  CB  GLN A  56      -5.497 -15.334 -18.495  1.00 45.51       1SG 303
ATOM    303  CG  GLN A  56      -4.604 -14.082 -18.693  1.00 45.51       1SG 304
ATOM    304  CD  GLN A  56      -4.284 -13.613 -20.123  1.00 45.51       1SG 305
ATOM    305  OE1 GLN A  56      -3.177 -13.184 -20.428  1.00 45.51       1SG 306
ATOM    306  NE2 GLN A  56      -5.199 -13.639 -21.052  1.00 45.51       1SG 307
ATOM    307  C   GLN A  56      -4.218 -16.515 -16.584  1.00 45.51       1SG 308
ATOM    308  O   GLN A  56      -3.365 -15.813 -16.031  1.00 45.51       1SG 309
ATOM    309  N   VAL A  57      -4.013 -17.798 -16.891  1.00 45.15       1SG 310
ATOM    310  CA  VAL A  57      -2.689 -18.474 -16.813  1.00 45.15       1SG 311
ATOM    311  CB  VAL A  57      -2.886 -20.002 -16.499  1.00 45.15       1SG 312
ATOM    312  CG1 VAL A  57      -3.451 -20.263 -15.082  1.00 45.15       1SG 313
ATOM    313  CG2 VAL A  57      -3.722 -20.821 -17.514  1.00 45.15       1SG 314
ATOM    314  C   VAL A  57      -1.863 -18.212 -18.123  1.00 45.15       1SG 315
ATOM    315  O   VAL A  57      -2.349 -18.439 -19.237  1.00 45.15       1SG 316
ATOM    316  N   GLU A  58      -0.618 -17.727 -17.999  1.00 48.27       1SG 317
ATOM    317  CA  GLU A  58       0.269 -17.465 -19.163  1.00 48.27       1SG 318
ATOM    318  CB  GLU A  58       1.359 -16.408 -18.817  1.00 48.27       1SG 319
ATOM    319  CG  GLU A  58       0.877 -14.966 -18.517  1.00 48.27       1SG 320
ATOM    320  CD  GLU A  58      -0.085 -14.359 -19.542  1.00 48.27       1SG 321
ATOM    321  OE1 GLU A  58       0.088 -14.368 -20.757  1.00 48.27       1SG 322
ATOM    322  OE2 GLU A  58      -1.178 -13.829 -18.947  1.00 48.27       1SG 323
ATOM    323  C   GLU A  58       0.944 -18.765 -19.721  1.00 48.27       1SG 324
ATOM    324  O   GLU A  58       1.646 -19.436 -18.953  1.00 48.27       1SG 325
ATOM    325  N   PRO A  59       0.832 -19.126 -21.035  1.00 48.78       1SG 326
ATOM    326  CA  PRO A  59       1.647 -20.217 -21.633  1.00 48.78       1SG 327
ATOM    327  CD  PRO A  59      -0.164 -18.560 -21.968  1.00 48.78       1SG 328
ATOM    328  CB  PRO A  59       1.096 -20.289 -23.075  1.00 48.78       1SG 329
ATOM    329  CG  PRO A  59      -0.295 -19.657 -23.021  1.00 48.78       1SG 330
ATOM    330  C   PRO A  59       3.191 -19.976 -21.598  1.00 48.78       1SG 331
ATOM    331  O   PRO A  59       3.702 -19.018 -22.188  1.00 48.78       1SG 332
ATOM    332  N   GLN A  60       3.940 -20.867 -20.937  1.00 46.46       1SG 333
ATOM    333  CA  GLN A  60       5.429 -20.836 -20.962  1.00 46.46       1SG 334
ATOM    334  CB  GLN A  60       6.003 -21.836 -19.918  1.00 46.46       1SG 335
ATOM    335  CG  GLN A  60       5.679 -21.550 -18.426  1.00 46.46       1SG 336
ATOM    336  CD  GLN A  60       4.312 -22.023 -17.916  1.00 46.46       1SG 337
ATOM    337  OE1 GLN A  60       3.621 -22.859 -18.487  1.00 46.46       1SG 338
ATOM    338  NE2 GLN A  60       3.877 -21.498 -16.809  1.00 46.46       1SG 339
ATOM    339  C   GLN A  60       5.998 -21.147 -22.386  1.00 46.46       1SG 340
ATOM    340  O   GLN A  60       5.467 -21.992 -23.117  1.00 46.46       1SG 341
ATOM    341  N   LEU A  61       7.085 -20.466 -22.789  1.00 43.09       1SG 342
ATOM    342  CA  LEU A  61       7.703 -20.691 -24.128  1.00 43.09       1SG 343
ATOM    343  CB  LEU A  61       8.706 -19.533 -24.403  1.00 43.09       1SG 344
ATOM    344  CG  LEU A  61       9.169 -19.249 -25.862  1.00 43.09       1SG 345
ATOM    345  CD1 LEU A  61      10.118 -20.310 -26.442  1.00 43.09       1SG 346
ATOM    346  CD2 LEU A  61       7.999 -19.007 -26.831  1.00 43.09       1SG 347
ATOM    347  C   LEU A  61       8.332 -22.120 -24.245  1.00 43.09       1SG 348
ATOM    348  O   LEU A  61       9.141 -22.530 -23.404  1.00 43.09       1SG 349
ATOM    349  N   LEU A  62       7.926 -22.877 -25.278  1.00 37.28       1SG 350
ATOM    350  CA  LEU A  62       8.372 -24.282 -25.484  1.00 37.28       1SG 351
ATOM    351  CB  LEU A  62       7.742 -24.850 -26.789  1.00 37.28       1SG 352
ATOM    352  CG  LEU A  62       6.202 -24.990 -26.885  1.00 37.28       1SG 353
ATOM    353  CD1 LEU A  62       5.840 -25.543 -28.273  1.00 37.28       1SG 354
ATOM    354  CD2 LEU A  62       5.619 -25.913 -25.803  1.00 37.28       1SG 355
ATOM    355  C   LEU A  62       9.919 -24.458 -25.581  1.00 37.28       1SG 356
ATOM    356  O   LEU A  62      10.596 -23.754 -26.335  1.00 37.28       1SG 357
ATOM    357  N   LYS A  63      10.458 -25.444 -24.848  1.00 34.15       1SG 358
ATOM    358  CA  LYS A  63      11.914 -25.734 -24.869  1.00 34.15       1SG 359
ATOM    359  CB  LYS A  63      12.249 -26.771 -23.752  1.00 34.15       1SG 360
ATOM    360  CG  LYS A  63      11.593 -28.174 -23.813  1.00 34.15       1SG 361
ATOM    361  CD  LYS A  63      12.265 -29.193 -22.869  1.00 34.15       1SG 362
ATOM    362  CE  LYS A  63      11.680 -30.614 -22.961  1.00 34.15       1SG 363
ATOM    363  NZ  LYS A  63      12.024 -31.279 -24.236  1.00 34.15       1SG 364
ATOM    364  C   LYS A  63      12.553 -26.061 -26.273  1.00 34.15       1SG 365
ATOM    365  O   LYS A  63      13.507 -25.410 -26.711  1.00 34.15       1SG 366
ATOM    366  N   THR A  64      12.029 -27.062 -26.992  1.00 32.28       1SG 367
ATOM    367  CA  THR A  64      12.640 -27.546 -28.261  1.00 32.28       1SG 368
ATOM    368  CB  THR A  64      12.386 -29.081 -28.372  1.00 32.28       1SG 369
ATOM    369  OG1 THR A  64      12.833 -29.750 -27.195  1.00 32.28       1SG 370
ATOM    370  CG2 THR A  64      13.136 -29.747 -29.533  1.00 32.28       1SG 371
ATOM    371  C   THR A  64      12.161 -26.712 -29.497  1.00 32.28       1SG 372
ATOM    372  O   THR A  64      11.141 -27.009 -30.125  1.00 32.28       1SG 373
ATOM    373  N   VAL A  65      12.948 -25.688 -29.857  1.00 32.27       1SG 374
ATOM    374  CA  VAL A  65      12.839 -24.980 -31.169  1.00 32.27       1SG 375
ATOM    375  CB  VAL A  65      12.610 -23.437 -30.982  1.00 32.27       1SG 376
ATOM    376  CG1 VAL A  65      12.495 -22.646 -32.307  1.00 32.27       1SG 377
ATOM    377  CG2 VAL A  65      11.384 -23.058 -30.118  1.00 32.27       1SG 378
ATOM    378  C   VAL A  65      14.150 -25.321 -31.990  1.00 32.27       1SG 379
ATOM    379  O   VAL A  65      15.247 -25.214 -31.424  1.00 32.27       1SG 380
ATOM    380  N   PRO A  66      14.127 -25.720 -33.298  1.00 34.37       1SG 381
ATOM    381  CA  PRO A  66      15.377 -25.990 -34.073  1.00 34.37       1SG 382
ATOM    382  CD  PRO A  66      12.888 -25.909 -34.077  1.00 34.37       1SG 383
ATOM    383  CB  PRO A  66      14.795 -26.594 -35.372  1.00 34.37       1SG 384
ATOM    384  CG  PRO A  66      13.397 -25.991 -35.513  1.00 34.37       1SG 385
ATOM    385  C   PRO A  66      16.313 -24.756 -34.326  1.00 34.37       1SG 386
ATOM    386  O   PRO A  66      15.893 -23.596 -34.250  1.00 34.37       1SG 387
ATOM    387  N   ARG A  67      17.585 -25.012 -34.693  1.00 36.65       1SG 388
ATOM    388  CA  ARG A  67      18.506 -23.933 -35.174  1.00 36.65       1SG 389
ATOM    389  CB  ARG A  67      19.953 -24.484 -35.301  1.00 36.65       1SG 390
ATOM    390  CG  ARG A  67      21.033 -23.393 -35.548  1.00 36.65       1SG 391
ATOM    391  CD  ARG A  67      22.435 -23.913 -35.891  1.00 36.65       1SG 392
ATOM    392  NE  ARG A  67      23.059 -24.546 -34.702  1.00 36.65       1SG 393
ATOM    393  CZ  ARG A  67      24.192 -25.230 -34.700  1.00 36.65       1SG 394
ATOM    394  NH1 ARG A  67      24.927 -25.434 -35.753  1.00 36.65       1SG 395
ATOM    395  NH2 ARG A  67      24.582 -25.723 -33.579  1.00 36.65       1SG 396
ATOM    396  C   ARG A  67      18.022 -23.157 -36.446  1.00 36.65       1SG 397
ATOM    397  O   ARG A  67      17.982 -21.926 -36.443  1.00 36.65       1SG 398
ATOM    398  N   HIS A  68      17.648 -23.871 -37.511  1.00 38.36       1SG 399
ATOM    399  CA  HIS A  68      16.897 -23.282 -38.643  1.00 38.36       1SG 400
ATOM    400  ND1 HIS A  68      16.333 -23.607 -42.114  1.00 38.36       1SG 401
ATOM    401  CG  HIS A  68      17.147 -22.979 -41.185  1.00 38.36       1SG 402
ATOM    402  CB  HIS A  68      17.676 -23.655 -39.928  1.00 38.36       1SG 403
ATOM    403  NE2 HIS A  68      16.784 -21.371 -42.757  1.00 38.36       1SG 404
ATOM    404  CD2 HIS A  68      17.413 -21.656 -41.565  1.00 38.36       1SG 405
ATOM    405  CE1 HIS A  68      16.182 -22.573 -43.004  1.00 38.36       1SG 406
ATOM    406  C   HIS A  68      15.421 -23.795 -38.600  1.00 38.36       1SG 407
ATOM    407  O   HIS A  68      15.159 -24.999 -38.701  1.00 38.36       1SG 408
ATOM    408  N   ASP A  69      14.456 -22.874 -38.468  1.00 39.32       1SG 409
ATOM    409  CA  ASP A  69      13.033 -23.176 -38.767  1.00 39.32       1SG 410
ATOM    410  CB  ASP A  69      12.162 -22.363 -37.773  1.00 39.32       1SG 411
ATOM    411  CG  ASP A  69      10.660 -22.658 -37.836  1.00 39.32       1SG 412
ATOM    412  OD1 ASP A  69      10.042 -22.913 -38.865  1.00 39.32       1SG 413
ATOM    413  OD2 ASP A  69      10.072 -22.602 -36.614  1.00 39.32       1SG 414
ATOM    414  C   ASP A  69      12.753 -22.871 -40.290  1.00 39.32       1SG 415
ATOM    415  O   ASP A  69      12.739 -21.685 -40.641  1.00 39.32       1SG 416
ATOM    416  N   PRO A  70      12.506 -23.852 -41.211  1.00 41.47       1SG 417
ATOM    417  CA  PRO A  70      12.279 -23.553 -42.662  1.00 41.47       1SG 418
ATOM    418  CD  PRO A  70      12.443 -25.293 -40.888  1.00 41.47       1SG 419
ATOM    419  CB  PRO A  70      12.295 -24.970 -43.275  1.00 41.47       1SG 420
ATOM    420  CG  PRO A  70      11.841 -25.905 -42.152  1.00 41.47       1SG 421
ATOM    421  C   PRO A  70      11.030 -22.694 -43.072  1.00 41.47       1SG 422
ATOM    422  O   PRO A  70      11.042 -22.057 -44.125  1.00 41.47       1SG 423
ATOM    423  N   LEU A  71       9.983 -22.658 -42.236  1.00 44.34       1SG 424
ATOM    424  CA  LEU A  71       8.828 -21.730 -42.388  1.00 44.34       1SG 425
ATOM    425  CB  LEU A  71       7.642 -22.279 -41.531  1.00 44.34       1SG 426
ATOM    426  CG  LEU A  71       6.914 -23.585 -41.952  1.00 44.34       1SG 427
ATOM    427  CD1 LEU A  71       7.739 -24.861 -41.708  1.00 44.34       1SG 428
ATOM    428  CD2 LEU A  71       5.603 -23.709 -41.155  1.00 44.34       1SG 429
ATOM    429  C   LEU A  71       9.073 -20.232 -41.972  1.00 44.34       1SG 430
ATOM    430  O   LEU A  71       8.283 -19.377 -42.378  1.00 44.34       1SG 431
ATOM    431  N   ASN A  72      10.057 -19.912 -41.108  1.00 48.74       1SG 432
ATOM    432  CA  ASN A  72      10.143 -18.598 -40.416  1.00 48.74       1SG 433
ATOM    433  CB  ASN A  72      11.093 -18.815 -39.202  1.00 48.74       1SG 434
ATOM    434  CG  ASN A  72      11.119 -17.674 -38.181  1.00 48.74       1SG 435
ATOM    435  OD1 ASN A  72      11.253 -16.504 -38.515  1.00 48.74       1SG 436
ATOM    436  ND2 ASN A  72      10.992 -17.950 -36.908  1.00 48.74       1SG 437
ATOM    437  C   ASN A  72      10.572 -17.401 -41.354  1.00 48.74       1SG 438
ATOM    438  O   ASN A  72      11.705 -17.431 -41.845  1.00 48.74       1SG 439
ATOM    439  N   PRO A  73       9.779 -16.304 -41.556  1.00 53.33       1SG 440
ATOM    440  CA  PRO A  73      10.236 -15.098 -42.321  1.00 53.33       1SG 441
ATOM    441  CD  PRO A  73       8.341 -16.267 -41.219  1.00 53.33       1SG 442
ATOM    442  CB  PRO A  73       8.991 -14.189 -42.210  1.00 53.33       1SG 443
ATOM    443  CG  PRO A  73       7.806 -15.146 -42.100  1.00 53.33       1SG 444
ATOM    444  C   PRO A  73      11.545 -14.315 -41.943  1.00 53.33       1SG 445
ATOM    445  O   PRO A  73      11.948 -13.424 -42.694  1.00 53.33       1SG 446
ATOM    446  N   LEU A  74      12.178 -14.602 -40.796  1.00 54.13       1SG 447
ATOM    447  CA  LEU A  74      13.444 -13.949 -40.332  1.00 54.13       1SG 448
ATOM    448  CB  LEU A  74      13.159 -13.408 -38.894  1.00 54.13       1SG 449
ATOM    449  CG  LEU A  74      12.614 -11.959 -38.770  1.00 54.13       1SG 450
ATOM    450  CD1 LEU A  74      11.272 -11.709 -39.474  1.00 54.13       1SG 451
ATOM    451  CD2 LEU A  74      12.462 -11.613 -37.285  1.00 54.13       1SG 452
ATOM    452  C   LEU A  74      14.759 -14.822 -40.377  1.00 54.13       1SG 453
ATOM    453  O   LEU A  74      15.846 -14.253 -40.229  1.00 54.13       1SG 454
ATOM    454  N   CYS A  75      14.702 -16.158 -40.554  1.00 50.88       1SG 455
ATOM    455  CA  CYS A  75      15.903 -17.045 -40.529  1.00 50.88       1SG 456
ATOM    456  CB  CYS A  75      15.371 -18.431 -40.073  1.00 50.88       1SG 457
ATOM    457  SG  CYS A  75      14.619 -19.385 -41.435  1.00 50.88       1SG 458
ATOM    458  C   CYS A  75      16.777 -17.054 -41.856  1.00 50.88       1SG 459
ATOM    459  O   CYS A  75      16.268 -16.667 -42.917  1.00 50.88       1SG 460
ATOM    460  N   PRO A  76      18.090 -17.451 -41.873  1.00 45.36       1SG 461
ATOM    461  CA  PRO A  76      18.984 -17.275 -43.062  1.00 45.36       1SG 462
ATOM    462  CD  PRO A  76      18.808 -17.984 -40.700  1.00 45.36       1SG 463
ATOM    463  CB  PRO A  76      20.366 -17.618 -42.466  1.00 45.36       1SG 464
ATOM    464  CG  PRO A  76      20.039 -18.608 -41.353  1.00 45.36       1SG 465
ATOM    465  C   PRO A  76      18.665 -18.161 -44.308  1.00 45.36       1SG 466
ATOM    466  O   PRO A  76      18.350 -19.347 -44.189  1.00 45.36       1SG 467
ATOM    467  N   GLY A  77      18.740 -17.581 -45.514  1.00 42.44       1SG 468
ATOM    468  CA  GLY A  77      18.259 -18.266 -46.755  1.00 42.44       1SG 469
ATOM    469  C   GLY A  77      16.735 -18.474 -46.989  1.00 42.44       1SG 470
ATOM    470  O   GLY A  77      16.366 -19.007 -48.036  1.00 42.44       1SG 471
ATOM    471  N   ALA A  78      15.865 -18.087 -46.046  1.00 42.17       1SG 472
ATOM    472  CA  ALA A  78      14.398 -18.246 -46.170  1.00 42.17       1SG 473
ATOM    473  CB  ALA A  78      13.894 -18.389 -44.720  1.00 42.17       1SG 474
ATOM    474  C   ALA A  78      13.686 -17.083 -46.936  1.00 42.17       1SG 475
ATOM    475  O   ALA A  78      14.212 -15.978 -47.106  1.00 42.17       1SG 476
ATOM    476  N   ILE A  79      12.454 -17.351 -47.386  1.00 46.47       1SG 477
ATOM    477  CA  ILE A  79      11.582 -16.317 -48.019  1.00 46.47       1SG 478
ATOM    478  CB  ILE A  79      10.638 -16.950 -49.111  1.00 46.47       1SG 479
ATOM    479  CG2 ILE A  79       9.870 -15.871 -49.919  1.00 46.47       1SG 480
ATOM    480  CG1 ILE A  79      11.287 -17.954 -50.116  1.00 46.47       1SG 481
ATOM    481  CD1 ILE A  79      12.501 -17.437 -50.908  1.00 46.47       1SG 482
ATOM    482  C   ILE A  79      10.793 -15.558 -46.896  1.00 46.47       1SG 483
ATOM    483  O   ILE A  79      10.198 -16.170 -45.999  1.00 46.47       1SG 484
ATOM    484  N   ARG A  80      10.756 -14.220 -46.962  1.00 52.71       1SG 485
ATOM    485  CA  ARG A  80       9.909 -13.390 -46.058  1.00 52.71       1SG 486
ATOM    486  CB  ARG A  80      10.419 -11.918 -46.176  1.00 52.71       1SG 487
ATOM    487  CG  ARG A  80      11.912 -11.610 -45.866  1.00 52.71       1SG 488
ATOM    488  CD  ARG A  80      12.198 -10.097 -45.887  1.00 52.71       1SG 489
ATOM    489  NE  ARG A  80      13.614  -9.821 -46.210  1.00 52.71       1SG 490
ATOM    490  CZ  ARG A  80      14.089  -8.683 -46.694  1.00 52.71       1SG 491
ATOM    491  NH1 ARG A  80      13.367  -7.630 -46.963  1.00 52.71       1SG 492
ATOM    492  NH2 ARG A  80      15.349  -8.631 -46.922  1.00 52.71       1SG 493
ATOM    493  C   ARG A  80       8.353 -13.544 -46.339  1.00 52.71       1SG 494
ATOM    494  O   ARG A  80       7.916 -14.384 -47.129  1.00 52.71       1SG 495
ATOM    495  N   ALA A  81       7.482 -12.711 -45.733  1.00 53.51       1SG 496
ATOM    496  CA  ALA A  81       6.060 -12.577 -46.194  1.00 53.51       1SG 497
ATOM    497  CB  ALA A  81       5.335 -11.802 -45.083  1.00 53.51       1SG 498
ATOM    498  C   ALA A  81       5.801 -11.953 -47.622  1.00 53.51       1SG 499
ATOM    499  O   ALA A  81       4.764 -12.213 -48.234  1.00 53.51       1SG 500
ATOM    500  N   ASN A  82       6.744 -11.154 -48.148  1.00 54.19       1SG 501
ATOM    501  CA  ASN A  82       6.854 -10.866 -49.607  1.00 54.19       1SG 502
ATOM    502  CB  ASN A  82       7.487  -9.438 -49.633  1.00 54.19       1SG 503
ATOM    503  CG  ASN A  82       7.491  -8.695 -50.970  1.00 54.19       1SG 504
ATOM    504  OD1 ASN A  82       6.893  -9.087 -51.964  1.00 54.19       1SG 505
ATOM    505  ND2 ASN A  82       8.171  -7.584 -51.041  1.00 54.19       1SG 506
ATOM    506  C   ASN A  82       7.710 -11.970 -50.350  1.00 54.19       1SG 507
ATOM    507  O   ASN A  82       8.273 -12.870 -49.722  1.00 54.19       1SG 508
ATOM    508  N   GLY A  83       7.920 -11.860 -51.675  1.00 51.29       1SG 509
ATOM    509  CA  GLY A  83       8.990 -12.653 -52.371  1.00 51.29       1SG 510
ATOM    510  C   GLY A  83      10.487 -12.264 -52.169  1.00 51.29       1SG 511
ATOM    511  O   GLY A  83      11.320 -12.625 -53.000  1.00 51.29       1SG 512
ATOM    512  N   GLU A  84      10.839 -11.566 -51.077  1.00 47.71       1SG 513
ATOM    513  CA  GLU A  84      12.247 -11.232 -50.734  1.00 47.71       1SG 514
ATOM    514  CB  GLU A  84      12.268  -9.962 -49.832  1.00 47.71       1SG 515
ATOM    515  CG  GLU A  84      11.981  -8.606 -50.528  1.00 47.71       1SG 516
ATOM    516  CD  GLU A  84      13.045  -8.159 -51.532  1.00 47.71       1SG 517
ATOM    517  OE1 GLU A  84      14.181  -7.818 -51.223  1.00 47.71       1SG 518
ATOM    518  OE2 GLU A  84      12.592  -8.183 -52.813  1.00 47.71       1SG 519
ATOM    519  C   GLU A  84      12.990 -12.412 -50.032  1.00 47.71       1SG 520
ATOM    520  O   GLU A  84      12.487 -13.020 -49.082  1.00 47.71       1SG 521
ATOM    521  N   VAL A  85      14.215 -12.692 -50.491  1.00 46.49       1SG 522
ATOM    522  CA  VAL A  85      15.122 -13.685 -49.847  1.00 46.49       1SG 523
ATOM    523  CB  VAL A  85      16.069 -14.381 -50.897  1.00 46.49       1SG 524
ATOM    524  CG1 VAL A  85      15.321 -15.123 -52.028  1.00 46.49       1SG 525
ATOM    525  CG2 VAL A  85      17.140 -13.483 -51.564  1.00 46.49       1SG 526
ATOM    526  C   VAL A  85      15.919 -13.028 -48.666  1.00 46.49       1SG 527
ATOM    527  O   VAL A  85      16.558 -11.981 -48.829  1.00 46.49       1SG 528
ATOM    528  N   ASN A  86      15.966 -13.684 -47.497  1.00 47.21       1SG 529
ATOM    529  CA  ASN A  86      17.019 -13.403 -46.483  1.00 47.21       1SG 530
ATOM    530  CB  ASN A  86      16.647 -14.035 -45.114  1.00 47.21       1SG 531
ATOM    531  CG  ASN A  86      15.440 -13.424 -44.401  1.00 47.21       1SG 532
ATOM    532  OD1 ASN A  86      15.315 -12.218 -44.236  1.00 47.21       1SG 533
ATOM    533  ND2 ASN A  86      14.543 -14.233 -43.913  1.00 47.21       1SG 534
ATOM    534  C   ASN A  86      18.414 -13.960 -46.969  1.00 47.21       1SG 535
ATOM    535  O   ASN A  86      18.462 -15.119 -47.400  1.00 47.21       1SG 536
ATOM    536  N   PRO A  87      19.573 -13.240 -46.910  1.00 50.97       1SG 537
ATOM    537  CA  PRO A  87      20.900 -13.847 -47.215  1.00 50.97       1SG 538
ATOM    538  CD  PRO A  87      19.646 -11.854 -46.417  1.00 50.97       1SG 539
ATOM    539  CB  PRO A  87      21.815 -12.604 -47.169  1.00 50.97       1SG 540
ATOM    540  CG  PRO A  87      21.141 -11.635 -46.194  1.00 50.97       1SG 541
ATOM    541  C   PRO A  87      21.323 -14.991 -46.231  1.00 50.97       1SG 542
ATOM    542  O   PRO A  87      20.741 -15.159 -45.152  1.00 50.97       1SG 543
ATOM    543  N   GLN A  88      22.370 -15.764 -46.567  1.00 52.60       1SG 544
ATOM    544  CA  GLN A  88      22.988 -16.706 -45.586  1.00 52.60       1SG 545
ATOM    545  CB  GLN A  88      23.698 -17.848 -46.356  1.00 52.60       1SG 546
ATOM    546  CG  GLN A  88      24.117 -19.035 -45.445  1.00 52.60       1SG 547
ATOM    547  CD  GLN A  88      24.919 -20.154 -46.116  1.00 52.60       1SG 548
ATOM    548  OE1 GLN A  88      25.133 -20.218 -47.320  1.00 52.60       1SG 549
ATOM    549  NE2 GLN A  88      25.398 -21.090 -45.340  1.00 52.60       1SG 550
ATOM    550  C   GLN A  88      23.886 -15.942 -44.545  1.00 52.60       1SG 551
ATOM    551  O   GLN A  88      25.118 -15.908 -44.630  1.00 52.60       1SG 552
ATOM    552  N   TYR A  89      23.231 -15.308 -43.564  1.00 54.49       1SG 553
ATOM    553  CA  TYR A  89      23.893 -14.430 -42.570  1.00 54.49       1SG 554
ATOM    554  CB  TYR A  89      22.914 -13.263 -42.233  1.00 54.49       1SG 555
ATOM    555  CG  TYR A  89      21.671 -13.561 -41.362  1.00 54.49       1SG 556
ATOM    556  CD1 TYR A  89      20.431 -13.890 -41.924  1.00 54.49       1SG 557
ATOM    557  CD2 TYR A  89      21.771 -13.414 -39.977  1.00 54.49       1SG 558
ATOM    558  CE1 TYR A  89      19.327 -14.129 -41.102  1.00 54.49       1SG 559
ATOM    559  CE2 TYR A  89      20.668 -13.639 -39.159  1.00 54.49       1SG 560
ATOM    560  CZ  TYR A  89      19.458 -14.024 -39.718  1.00 54.49       1SG 561
ATOM    561  OH  TYR A  89      18.425 -14.345 -38.881  1.00 54.49       1SG 562
ATOM    562  C   TYR A  89      24.423 -15.241 -41.341  1.00 54.49       1SG 563
ATOM    563  O   TYR A  89      23.651 -15.924 -40.666  1.00 54.49       1SG 564
ATOM    564  N   ASP A  90      25.731 -15.172 -41.043  1.00 53.31       1SG 565
ATOM    565  CA  ASP A  90      26.305 -15.831 -39.826  1.00 53.31       1SG 566
ATOM    566  CB  ASP A  90      27.751 -16.276 -40.170  1.00 53.31       1SG 567
ATOM    567  CG  ASP A  90      28.339 -17.306 -39.201  1.00 53.31       1SG 568
ATOM    568  OD1 ASP A  90      27.746 -18.308 -38.820  1.00 53.31       1SG 569
ATOM    569  OD2 ASP A  90      29.602 -16.992 -38.816  1.00 53.31       1SG 570
ATOM    570  C   ASP A  90      26.204 -15.028 -38.474  1.00 53.31       1SG 571
ATOM    571  O   ASP A  90      26.191 -15.655 -37.415  1.00 53.31       1SG 572
ATOM    572  N   SER A  91      26.162 -13.684 -38.496  1.00 50.18       1SG 573
ATOM    573  CA  SER A  91      26.093 -12.840 -37.266  1.00 50.18       1SG 574
ATOM    574  CB  SER A  91      27.346 -11.910 -37.314  1.00 50.18       1SG 575
ATOM    575  OG  SER A  91      28.574 -12.643 -37.272  1.00 50.18       1SG 576
ATOM    576  C   SER A  91      24.688 -12.142 -37.159  1.00 50.18       1SG 577
ATOM    577  O   SER A  91      23.652 -12.791 -37.307  1.00 50.18       1SG 578
ATOM    578  N   THR A  92      24.624 -10.826 -36.927  1.00 51.45       1SG 579
ATOM    579  CA  THR A  92      23.372 -10.019 -37.038  1.00 51.45       1SG 580
ATOM    580  CB  THR A  92      23.590  -8.736 -36.170  1.00 51.45       1SG 581
ATOM    581  OG1 THR A  92      22.381  -8.002 -36.058  1.00 51.45       1SG 582
ATOM    582  CG2 THR A  92      24.650  -7.737 -36.670  1.00 51.45       1SG 583
ATOM    583  C   THR A  92      22.951  -9.717 -38.523  1.00 51.45       1SG 584
ATOM    584  O   THR A  92      23.803  -9.515 -39.396  1.00 51.45       1SG 585
ATOM    585  N   PHE A  93      21.640  -9.654 -38.806  1.00 52.42       1SG 586
ATOM    586  CA  PHE A  93      21.111  -9.160 -40.112  1.00 52.42       1SG 587
ATOM    587  CB  PHE A  93      20.578 -10.341 -40.966  1.00 52.42       1SG 588
ATOM    588  CG  PHE A  93      19.845 -10.006 -42.283  1.00 52.42       1SG 589
ATOM    589  CD1 PHE A  93      20.480  -9.250 -43.275  1.00 52.42       1SG 590
ATOM    590  CD2 PHE A  93      18.506 -10.372 -42.452  1.00 52.42       1SG 591
ATOM    591  CE1 PHE A  93      19.773  -8.829 -44.398  1.00 52.42       1SG 592
ATOM    592  CE2 PHE A  93      17.807  -9.969 -43.588  1.00 52.42       1SG 593
ATOM    593  CZ  PHE A  93      18.438  -9.190 -44.554  1.00 52.42       1SG 594
ATOM    594  C   PHE A  93      20.039  -8.055 -39.902  1.00 52.42       1SG 595
ATOM    595  O   PHE A  93      19.024  -8.261 -39.233  1.00 52.42       1SG 596
ATOM    596  N   LEU A  94      20.246  -6.914 -40.569  1.00 52.37       1SG 597
ATOM    597  CA  LEU A  94      19.227  -5.845 -40.668  1.00 52.37       1SG 598
ATOM    598  CB  LEU A  94      19.928  -4.537 -40.236  1.00 52.37       1SG 599
ATOM    599  CG  LEU A  94      18.990  -3.330 -39.989  1.00 52.37       1SG 600
ATOM    600  CD1 LEU A  94      19.745  -2.287 -39.184  1.00 52.37       1SG 601
ATOM    601  CD2 LEU A  94      18.505  -2.657 -41.283  1.00 52.37       1SG 602
ATOM    602  C   LEU A  94      18.582  -5.785 -42.090  1.00 52.37       1SG 603
ATOM    603  O   LEU A  94      19.267  -5.628 -43.107  1.00 52.37       1SG 604
ATOM    604  N   PHE A  95      17.245  -5.812 -42.126  1.00 54.99       1SG 605
ATOM    605  CA  PHE A  95      16.441  -5.383 -43.305  1.00 54.99       1SG 606
ATOM    606  CB  PHE A  95      15.697  -6.609 -43.908  1.00 54.99       1SG 607
ATOM    607  CG  PHE A  95      14.644  -7.355 -43.059  1.00 54.99       1SG 608
ATOM    608  CD1 PHE A  95      15.044  -8.291 -42.101  1.00 54.99       1SG 609
ATOM    609  CD2 PHE A  95      13.279  -7.165 -43.298  1.00 54.99       1SG 610
ATOM    610  CE1 PHE A  95      14.097  -9.040 -41.409  1.00 54.99       1SG 611
ATOM    611  CE2 PHE A  95      12.330  -7.900 -42.592  1.00 54.99       1SG 612
ATOM    612  CZ  PHE A  95      12.741  -8.845 -41.655  1.00 54.99       1SG 613
ATOM    613  C   PHE A  95      15.484  -4.194 -42.956  1.00 54.99       1SG 614
ATOM    614  O   PHE A  95      14.996  -4.064 -41.828  1.00 54.99       1SG 615
ATOM    615  N   ASP A  96      15.153  -3.334 -43.938  1.00 56.94       1SG 616
ATOM    616  CA  ASP A  96      13.947  -2.457 -43.844  1.00 56.94       1SG 617
ATOM    617  CB  ASP A  96      13.959  -1.399 -44.980  1.00 56.94       1SG 618
ATOM    618  CG  ASP A  96      13.794  -1.902 -46.418  1.00 56.94       1SG 619
ATOM    619  OD1 ASP A  96      14.475  -2.791 -46.918  1.00 56.94       1SG 620
ATOM    620  OD2 ASP A  96      12.811  -1.243 -47.087  1.00 56.94       1SG 621
ATOM    621  C   ASP A  96      12.632  -3.300 -43.770  1.00 56.94       1SG 622
ATOM    622  O   ASP A  96      12.414  -4.155 -44.633  1.00 56.94       1SG 623
ATOM    623  N   ASN A  97      11.806  -3.121 -42.722  1.00 59.68       1SG 624
ATOM    624  CA  ASN A  97      10.665  -4.039 -42.442  1.00 59.68       1SG 625
ATOM    625  CB  ASN A  97       9.974  -3.567 -41.129  1.00 59.68       1SG 626
ATOM    626  CG  ASN A  97       9.006  -4.574 -40.481  1.00 59.68       1SG 627
ATOM    627  OD1 ASN A  97       8.539  -5.543 -41.072  1.00 59.68       1SG 628
ATOM    628  ND2 ASN A  97       8.664  -4.397 -39.232  1.00 59.68       1SG 629
ATOM    629  C   ASN A  97       9.672  -4.156 -43.648  1.00 59.68       1SG 630
ATOM    630  O   ASN A  97       9.233  -3.142 -44.196  1.00 59.68       1SG 631
ATOM    631  N   ASP A  98       9.323  -5.392 -44.052  1.00 64.14       1SG 632
ATOM    632  CA  ASP A  98       8.257  -5.627 -45.083  1.00 64.14       1SG 633
ATOM    633  CB  ASP A  98       8.017  -7.140 -45.311  1.00 64.14       1SG 634
ATOM    634  CG  ASP A  98       9.218  -7.954 -45.759  1.00 64.14       1SG 635
ATOM    635  OD1 ASP A  98       9.744  -7.856 -46.863  1.00 64.14       1SG 636
ATOM    636  OD2 ASP A  98       9.633  -8.810 -44.791  1.00 64.14       1SG 637
ATOM    637  C   ASP A  98       6.881  -4.935 -44.795  1.00 64.14       1SG 638
ATOM    638  O   ASP A  98       6.258  -4.409 -45.719  1.00 64.14       1SG 639
ATOM    639  N   PHE A  99       6.460  -4.880 -43.517  1.00 63.83       1SG 640
ATOM    640  CA  PHE A  99       5.568  -3.802 -43.050  1.00 63.83       1SG 641
ATOM    641  CB  PHE A  99       4.488  -4.427 -42.107  1.00 63.83       1SG 642
ATOM    642  CG  PHE A  99       3.299  -3.462 -42.005  1.00 63.83       1SG 643
ATOM    643  CD1 PHE A  99       3.460  -2.296 -41.248  1.00 63.83       1SG 644
ATOM    644  CD2 PHE A  99       2.378  -3.480 -43.056  1.00 63.83       1SG 645
ATOM    645  CE1 PHE A  99       2.883  -1.108 -41.679  1.00 63.83       1SG 646
ATOM    646  CE2 PHE A  99       1.777  -2.297 -43.465  1.00 63.83       1SG 647
ATOM    647  CZ  PHE A  99       2.066  -1.105 -42.803  1.00 63.83       1SG 648
ATOM    648  C   PHE A  99       6.373  -2.614 -42.381  1.00 63.83       1SG 649
ATOM    649  O   PHE A  99       6.705  -2.732 -41.195  1.00 63.83       1SG 650
ATOM    650  N   PRO A 100       6.619  -1.430 -43.015  1.00 57.51       1SG 651
ATOM    651  CA  PRO A 100       7.217  -0.269 -42.312  1.00 57.51       1SG 652
ATOM    652  CD  PRO A 100       6.510  -1.236 -44.474  1.00 57.51       1SG 653
ATOM    653  CB  PRO A 100       7.925   0.461 -43.465  1.00 57.51       1SG 654
ATOM    654  CG  PRO A 100       7.056   0.180 -44.692  1.00 57.51       1SG 655
ATOM    655  C   PRO A 100       6.179   0.603 -41.524  1.00 57.51       1SG 656
ATOM    656  O   PRO A 100       5.382   1.350 -42.102  1.00 57.51       1SG 657
ATOM    657  N   ALA A 101       6.238   0.552 -40.186  1.00 50.67       1SG 658
ATOM    658  CA  ALA A 101       5.450   1.462 -39.305  1.00 50.67       1SG 659
ATOM    659  CB  ALA A 101       5.553   0.832 -37.914  1.00 50.67       1SG 660
ATOM    660  C   ALA A 101       5.808   2.993 -39.255  1.00 50.67       1SG 661
ATOM    661  O   ALA A 101       5.116   3.732 -38.560  1.00 50.67       1SG 662
ATOM    662  N   LEU A 102       6.833   3.471 -39.983  1.00 46.40       1SG 663
ATOM    663  CA  LEU A 102       6.912   4.873 -40.496  1.00 46.40       1SG 664
ATOM    664  CB  LEU A 102       7.671   5.827 -39.524  1.00 46.40       1SG 665
ATOM    665  CG  LEU A 102       6.967   6.239 -38.197  1.00 46.40       1SG 666
ATOM    666  CD1 LEU A 102       7.427   5.376 -37.007  1.00 46.40       1SG 667
ATOM    667  CD2 LEU A 102       7.225   7.712 -37.835  1.00 46.40       1SG 668
ATOM    668  C   LEU A 102       7.537   4.865 -41.950  1.00 46.40       1SG 669
ATOM    669  O   LEU A 102       8.266   3.939 -42.327  1.00 46.40       1SG 670
ATOM    670  N   GLN A 103       7.261   5.889 -42.785  1.00 44.19       1SG 671
ATOM    671  CA  GLN A 103       7.885   6.032 -44.145  1.00 44.19       1SG 672
ATOM    672  CB  GLN A 103       6.793   5.977 -45.253  1.00 44.19       1SG 673
ATOM    673  CG  GLN A 103       6.120   4.604 -45.513  1.00 44.19       1SG 674
ATOM    674  CD  GLN A 103       5.212   4.566 -46.752  1.00 44.19       1SG 675
ATOM    675  OE1 GLN A 103       5.246   5.403 -47.647  1.00 44.19       1SG 676
ATOM    676  NE2 GLN A 103       4.380   3.567 -46.872  1.00 44.19       1SG 677
ATOM    677  C   GLN A 103       8.687   7.379 -44.324  1.00 44.19       1SG 678
ATOM    678  O   GLN A 103       8.169   8.414 -43.894  1.00 44.19       1SG 679
ATOM    679  N   PRO A 104       9.871   7.469 -45.013  1.00 46.07       1SG 680
ATOM    680  CA  PRO A 104      10.493   8.784 -45.375  1.00 46.07       1SG 681
ATOM    681  CD  PRO A 104      10.655   6.302 -45.469  1.00 46.07       1SG 682
ATOM    682  CB  PRO A 104      11.857   8.362 -45.967  1.00 46.07       1SG 683
ATOM    683  CG  PRO A 104      11.708   6.902 -46.400  1.00 46.07       1SG 684
ATOM    684  C   PRO A 104       9.671   9.714 -46.332  1.00 46.07       1SG 685
ATOM    685  O   PRO A 104       9.625  10.928 -46.134  1.00 46.07       1SG 686
ATOM    686  N   ASP A 105       9.020   9.127 -47.345  1.00 46.78       1SG 687
ATOM    687  CA  ASP A 105       8.172   9.854 -48.329  1.00 46.78       1SG 688
ATOM    688  CB  ASP A 105       8.194   8.912 -49.569  1.00 46.78       1SG 689
ATOM    689  CG  ASP A 105       7.753   9.556 -50.879  1.00 46.78       1SG 690
ATOM    690  OD1 ASP A 105       8.308  10.524 -51.385  1.00 46.78       1SG 691
ATOM    691  OD2 ASP A 105       6.683   8.927 -51.432  1.00 46.78       1SG 692
ATOM    692  C   ASP A 105       6.706  10.243 -47.890  1.00 46.78       1SG 693
ATOM    693  O   ASP A 105       5.954  10.734 -48.735  1.00 46.78       1SG 694
ATOM    694  N   ALA A 106       6.274  10.051 -46.625  1.00 42.99       1SG 695
ATOM    695  CA  ALA A 106       4.910  10.432 -46.173  1.00 42.99       1SG 696
ATOM    696  CB  ALA A 106       4.732   9.861 -44.751  1.00 42.99       1SG 697
ATOM    697  C   ALA A 106       4.632  11.983 -46.243  1.00 42.99       1SG 698
ATOM    698  O   ALA A 106       5.278  12.721 -45.487  1.00 42.99       1SG 699
ATOM    699  N   PRO A 107       3.733  12.535 -47.122  1.00 39.02       1SG 700
ATOM    700  CA  PRO A 107       3.533  14.005 -47.235  1.00 39.02       1SG 701
ATOM    701  CD  PRO A 107       2.869  11.761 -48.037  1.00 39.02       1SG 702
ATOM    702  CB  PRO A 107       2.647  14.119 -48.492  1.00 39.02       1SG 703
ATOM    703  CG  PRO A 107       1.866  12.807 -48.523  1.00 39.02       1SG 704
ATOM    704  C   PRO A 107       2.893  14.649 -45.969  1.00 39.02       1SG 705
ATOM    705  O   PRO A 107       2.121  14.011 -45.247  1.00 39.02       1SG 706
ATOM    706  N   SER A 108       3.231  15.919 -45.705  1.00 35.57       1SG 707
ATOM    707  CA  SER A 108       2.812  16.603 -44.457  1.00 35.57       1SG 708
ATOM    708  CB  SER A 108       3.551  17.960 -44.384  1.00 35.57       1SG 709
ATOM    709  OG  SER A 108       3.316  18.599 -43.126  1.00 35.57       1SG 710
ATOM    710  C   SER A 108       1.253  16.771 -44.302  1.00 35.57       1SG 711
ATOM    711  O   SER A 108       0.689  17.569 -45.060  1.00 35.57       1SG 712
ATOM    712  N   PRO A 109       0.521  16.124 -43.341  1.00 33.69       1SG 713
ATOM    713  CA  PRO A 109      -0.885  16.494 -43.010  1.00 33.69       1SG 714
ATOM    714  CD  PRO A 109       0.999  14.980 -42.543  1.00 33.69       1SG 715
ATOM    715  CB  PRO A 109      -1.206  15.610 -41.783  1.00 33.69       1SG 716
ATOM    716  CG  PRO A 109       0.138  15.091 -41.294  1.00 33.69       1SG 717
ATOM    717  C   PRO A 109      -1.144  17.997 -42.727  1.00 33.69       1SG 718
ATOM    718  O   PRO A 109      -0.273  18.690 -42.200  1.00 33.69       1SG 719
ATOM    719  N   GLY A 110      -2.348  18.474 -43.085  1.00 33.84       1SG 720
ATOM    720  CA  GLY A 110      -2.770  19.876 -42.818  1.00 33.84       1SG 721
ATOM    721  C   GLY A 110      -2.855  20.240 -41.309  1.00 33.84       1SG 722
ATOM    722  O   GLY A 110      -3.813  19.785 -40.676  1.00 33.84       1SG 723
ATOM    723  N   PRO A 111      -1.902  20.991 -40.684  1.00 35.98       1SG 724
ATOM    724  CA  PRO A 111      -1.825  21.089 -39.205  1.00 35.98       1SG 725
ATOM    725  CD  PRO A 111      -0.787  21.680 -41.374  1.00 35.98       1SG 726
ATOM    726  CB  PRO A 111      -0.338  21.435 -39.008  1.00 35.98       1SG 727
ATOM    727  CG  PRO A 111       0.036  22.277 -40.233  1.00 35.98       1SG 728
ATOM    728  C   PRO A 111      -2.823  22.142 -38.641  1.00 35.98       1SG 729
ATOM    729  O   PRO A 111      -2.635  23.357 -38.774  1.00 35.98       1SG 730
ATOM    730  N   SER A 112      -3.926  21.659 -38.061  1.00 38.67       1SG 731
ATOM    731  CA  SER A 112      -5.046  22.544 -37.662  1.00 38.67       1SG 732
ATOM    732  CB  SER A 112      -6.349  21.726 -37.839  1.00 38.67       1SG 733
ATOM    733  OG  SER A 112      -7.477  22.602 -37.880  1.00 38.67       1SG 734
ATOM    734  C   SER A 112      -4.893  23.166 -36.234  1.00 38.67       1SG 735
ATOM    735  O   SER A 112      -4.201  22.656 -35.351  1.00 38.67       1SG 736
ATOM    736  N   ASP A 113      -5.629  24.252 -35.985  1.00 40.39       1SG 737
ATOM    737  CA  ASP A 113      -6.062  24.622 -34.603  1.00 40.39       1SG 738
ATOM    738  CB  ASP A 113      -6.457  26.126 -34.639  1.00 40.39       1SG 739
ATOM    739  CG  ASP A 113      -7.717  26.492 -35.440  1.00 40.39       1SG 740
ATOM    740  OD1 ASP A 113      -7.889  26.204 -36.621  1.00 40.39       1SG 741
ATOM    741  OD2 ASP A 113      -8.636  27.155 -34.691  1.00 40.39       1SG 742
ATOM    742  C   ASP A 113      -7.195  23.753 -33.936  1.00 40.39       1SG 743
ATOM    743  O   ASP A 113      -7.475  23.964 -32.756  1.00 40.39       1SG 744
ATOM    744  N   HIS A 114      -7.886  22.863 -34.679  1.00 41.17       1SG 745
ATOM    745  CA  HIS A 114      -9.207  22.300 -34.292  1.00 41.17       1SG 746
ATOM    746  ND1 HIS A 114     -12.099  20.545 -35.199  1.00 41.17       1SG 747
ATOM    747  CG  HIS A 114     -11.232  21.496 -35.708  1.00 41.17       1SG 748
ATOM    748  CB  HIS A 114      -9.722  21.480 -35.519  1.00 41.17       1SG 749
ATOM    749  NE2 HIS A 114     -13.284  22.183 -36.447  1.00 41.17       1SG 750
ATOM    750  CD2 HIS A 114     -11.933  22.462 -36.452  1.00 41.17       1SG 751
ATOM    751  CE1 HIS A 114     -13.279  21.047 -35.693  1.00 41.17       1SG 752
ATOM    752  C   HIS A 114      -9.195  21.468 -32.952  1.00 41.17       1SG 753
ATOM    753  O   HIS A 114      -8.631  20.370 -32.974  1.00 41.17       1SG 754
ATOM    754  N   PRO A 115      -9.784  21.902 -31.792  1.00 42.11       1SG 755
ATOM    755  CA  PRO A 115      -9.727  21.125 -30.505  1.00 42.11       1SG 756
ATOM    756  CD  PRO A 115     -10.428  23.224 -31.642  1.00 42.11       1SG 757
ATOM    757  CB  PRO A 115     -10.639  21.976 -29.603  1.00 42.11       1SG 758
ATOM    758  CG  PRO A 115     -10.488  23.403 -30.128  1.00 42.11       1SG 759
ATOM    759  C   PRO A 115     -10.127  19.612 -30.455  1.00 42.11       1SG 760
ATOM    760  O   PRO A 115      -9.689  18.851 -29.591  1.00 42.11       1SG 761
ATOM    761  N   LEU A 116     -10.973  19.214 -31.400  1.00 40.13       1SG 762
ATOM    762  CA  LEU A 116     -11.350  17.811 -31.668  1.00 40.13       1SG 763
ATOM    763  CB  LEU A 116     -12.745  17.784 -32.381  1.00 40.13       1SG 764
ATOM    764  CG  LEU A 116     -13.747  18.967 -32.333  1.00 40.13       1SG 765
ATOM    765  CD1 LEU A 116     -14.734  18.813 -33.481  1.00 40.13       1SG 766
ATOM    766  CD2 LEU A 116     -14.527  18.993 -31.031  1.00 40.13       1SG 767
ATOM    767  C   LEU A 116     -10.291  17.033 -32.536  1.00 40.13       1SG 768
ATOM    768  O   LEU A 116      -9.863  15.938 -32.163  1.00 40.13       1SG 769
ATOM    769  N   PHE A 117     -10.000  17.545 -33.754  1.00 39.42       1SG 770
ATOM    770  CA  PHE A 117      -9.525  16.721 -34.901  1.00 39.42       1SG 771
ATOM    771  CB  PHE A 117     -10.668  16.534 -35.956  1.00 39.42       1SG 772
ATOM    772  CG  PHE A 117     -12.023  15.950 -35.497  1.00 39.42       1SG 773
ATOM    773  CD1 PHE A 117     -13.207  16.518 -35.983  1.00 39.42       1SG 774
ATOM    774  CD2 PHE A 117     -12.107  14.987 -34.493  1.00 39.42       1SG 775
ATOM    775  CE1 PHE A 117     -14.425  16.168 -35.417  1.00 39.42       1SG 776
ATOM    776  CE2 PHE A 117     -13.327  14.616 -33.940  1.00 39.42       1SG 777
ATOM    777  CZ  PHE A 117     -14.494  15.220 -34.407  1.00 39.42       1SG 778
ATOM    778  C   PHE A 117      -8.222  17.327 -35.500  1.00 39.42       1SG 779
ATOM    779  O   PHE A 117      -8.208  17.945 -36.570  1.00 39.42       1SG 780
ATOM    780  N   GLN A 118      -7.116  17.140 -34.771  1.00 39.93       1SG 781
ATOM    781  CA  GLN A 118      -5.829  17.813 -35.056  1.00 39.93       1SG 782
ATOM    782  CB  GLN A 118      -5.605  18.772 -33.856  1.00 39.93       1SG 783
ATOM    783  CG  GLN A 118      -4.524  19.854 -34.075  1.00 39.93       1SG 784
ATOM    784  CD  GLN A 118      -3.097  19.395 -33.827  1.00 39.93       1SG 785
ATOM    785  OE1 GLN A 118      -2.701  19.141 -32.699  1.00 39.93       1SG 786
ATOM    786  NE2 GLN A 118      -2.294  19.247 -34.851  1.00 39.93       1SG 787
ATOM    787  C   GLN A 118      -4.698  16.761 -35.316  1.00 39.93       1SG 788
ATOM    788  O   GLN A 118      -4.176  16.124 -34.393  1.00 39.93       1SG 789
ATOM    789  N   ALA A 119      -4.328  16.591 -36.596  1.00 36.93       1SG 790
ATOM    790  CA  ALA A 119      -3.229  15.687 -37.018  1.00 36.93       1SG 791
ATOM    791  CB  ALA A 119      -3.767  14.942 -38.256  1.00 36.93       1SG 792
ATOM    792  C   ALA A 119      -1.883  16.435 -37.325  1.00 36.93       1SG 793
ATOM    793  O   ALA A 119      -1.862  17.398 -38.098  1.00 36.93       1SG 794
ATOM    794  N   LYS A 120      -0.755  15.970 -36.757  1.00 38.32       1SG 795
ATOM    795  CA  LYS A 120       0.620  16.394 -37.185  1.00 38.32       1SG 796
ATOM    796  CB  LYS A 120       1.434  16.881 -35.945  1.00 38.32       1SG 797
ATOM    797  CG  LYS A 120       1.909  15.753 -35.003  1.00 38.32       1SG 798
ATOM    798  CD  LYS A 120       2.993  16.068 -33.956  1.00 38.32       1SG 799
ATOM    799  CE  LYS A 120       4.436  15.860 -34.447  1.00 38.32       1SG 800
ATOM    800  NZ  LYS A 120       4.908  17.020 -35.225  1.00 38.32       1SG 801
ATOM    801  C   LYS A 120       1.376  15.305 -38.042  1.00 38.32       1SG 802
ATOM    802  O   LYS A 120       0.912  14.174 -38.229  1.00 38.32       1SG 803
ATOM    803  N   SER A 121       2.569  15.652 -38.553  1.00 37.54       1SG 804
ATOM    804  CA  SER A 121       3.309  14.821 -39.545  1.00 37.54       1SG 805
ATOM    805  CB  SER A 121       4.189  15.786 -40.382  1.00 37.54       1SG 806
ATOM    806  OG  SER A 121       3.395  16.790 -41.026  1.00 37.54       1SG 807
ATOM    807  C   SER A 121       4.152  13.643 -38.954  1.00 37.54       1SG 808
ATOM    808  O   SER A 121       5.047  13.852 -38.127  1.00 37.54       1SG 809
ATOM    809  N   ALA A 122       3.894  12.412 -39.434  1.00 36.78       1SG 810
ATOM    810  CA  ALA A 122       4.697  11.214 -39.078  1.00 36.78       1SG 811
ATOM    811  CB  ALA A 122       3.726  10.193 -38.463  1.00 36.78       1SG 812
ATOM    812  C   ALA A 122       5.475  10.627 -40.301  1.00 36.78       1SG 813
ATOM    813  O   ALA A 122       5.000   9.733 -41.009  1.00 36.78       1SG 814
ATOM    814  N   ARG A 123       6.704  11.113 -40.519  1.00 38.34       1SG 815
ATOM    815  CA  ARG A 123       7.698  10.440 -41.407  1.00 38.34       1SG 816
ATOM    816  CB  ARG A 123       8.107  11.401 -42.562  1.00 38.34       1SG 817
ATOM    817  CG  ARG A 123       8.954  12.619 -42.150  1.00 38.34       1SG 818
ATOM    818  CD  ARG A 123       9.161  13.675 -43.246  1.00 38.34       1SG 819
ATOM    819  NE  ARG A 123       9.588  14.947 -42.596  1.00 38.34       1SG 820
ATOM    820  CZ  ARG A 123       8.772  15.877 -42.109  1.00 38.34       1SG 821
ATOM    821  NH1 ARG A 123       7.475  15.820 -42.177  1.00 38.34       1SG 822
ATOM    822  NH2 ARG A 123       9.305  16.889 -41.522  1.00 38.34       1SG 823
ATOM    823  C   ARG A 123       8.871   9.824 -40.567  1.00 38.34       1SG 824
ATOM    824  O   ARG A 123       9.127  10.192 -39.415  1.00 38.34       1SG 825
ATOM    825  N   GLY A 124       9.556   8.824 -41.124  1.00 34.97       1SG 826
ATOM    826  CA  GLY A 124      10.444   7.931 -40.330  1.00 34.97       1SG 827
ATOM    827  C   GLY A 124      10.856   6.646 -41.067  1.00 34.97       1SG 828
ATOM    828  O   GLY A 124      10.762   6.562 -42.288  1.00 34.97       1SG 829
ATOM    829  N   VAL A 125      11.277   5.609 -40.338  1.00 33.56       1SG 830
ATOM    830  CA  VAL A 125      11.402   4.231 -40.919  1.00 33.56       1SG 831
ATOM    831  CB  VAL A 125      12.585   4.078 -41.946  1.00 33.56       1SG 832
ATOM    832  CG1 VAL A 125      13.977   4.112 -41.308  1.00 33.56       1SG 833
ATOM    833  CG2 VAL A 125      12.484   2.822 -42.839  1.00 33.56       1SG 834
ATOM    834  C   VAL A 125      11.399   3.142 -39.798  1.00 33.56       1SG 835
ATOM    835  O   VAL A 125      12.106   3.265 -38.792  1.00 33.56       1SG 836
ATOM    836  N   CYS A 126      10.666   2.038 -40.017  1.00 32.10       1SG 837
ATOM    837  CA  CYS A 126      10.886   0.779 -39.264  1.00 32.10       1SG 838
ATOM    838  CB  CYS A 126       9.515   0.140 -38.999  1.00 32.10       1SG 839
ATOM    839  SG  CYS A 126       9.678  -1.564 -38.350  1.00 32.10       1SG 840
ATOM    840  C   CYS A 126      11.871  -0.189 -40.000  1.00 32.10       1SG 841
ATOM    841  O   CYS A 126      11.651  -0.588 -41.148  1.00 32.10       1SG 842
ATOM    842  N   LYS A 127      12.937  -0.599 -39.302  1.00 30.24       1SG 843
ATOM    843  CA  LYS A 127      13.849  -1.691 -39.751  1.00 30.24       1SG 844
ATOM    844  CB  LYS A 127      15.271  -1.113 -39.986  1.00 30.24       1SG 845
ATOM    845  CG  LYS A 127      15.459  -0.086 -41.131  1.00 30.24       1SG 846
ATOM    846  CD  LYS A 127      16.669   0.845 -40.908  1.00 30.24       1SG 847
ATOM    847  CE  LYS A 127      17.095   1.566 -42.197  1.00 30.24       1SG 848
ATOM    848  NZ  LYS A 127      18.451   2.129 -42.040  1.00 30.24       1SG 849
ATOM    849  C   LYS A 127      13.851  -2.858 -38.702  1.00 30.24       1SG 850
ATOM    850  O   LYS A 127      13.846  -2.634 -37.487  1.00 30.24       1SG 851
ATOM    851  N   VAL A 128      13.869  -4.113 -39.175  1.00 32.46       1SG 852
ATOM    852  CA  VAL A 128      14.013  -5.321 -38.302  1.00 32.46       1SG 853
ATOM    853  CB  VAL A 128      13.149  -6.515 -38.843  1.00 32.46       1SG 854
ATOM    854  CG1 VAL A 128      13.279  -7.826 -38.028  1.00 32.46       1SG 855
ATOM    855  CG2 VAL A 128      11.640  -6.221 -38.922  1.00 32.46       1SG 856
ATOM    856  C   VAL A 128      15.522  -5.716 -38.243  1.00 32.46       1SG 857
ATOM    857  O   VAL A 128      16.146  -5.946 -39.283  1.00 32.46       1SG 858
ATOM    858  N   MET A 129      16.081  -5.855 -37.033  1.00 35.71       1SG 859
ATOM    859  CA  MET A 129      17.401  -6.509 -36.839  1.00 35.71       1SG 860
ATOM    860  CB  MET A 129      18.312  -5.539 -36.047  1.00 35.71       1SG 861
ATOM    861  CG  MET A 129      19.787  -5.981 -35.995  1.00 35.71       1SG 862
ATOM    862  SD  MET A 129      20.734  -4.829 -34.987  1.00 35.71       1SG 863
ATOM    863  CE  MET A 129      20.880  -5.780 -33.470  1.00 35.71       1SG 864
ATOM    864  C   MET A 129      17.221  -7.915 -36.177  1.00 35.71       1SG 865
ATOM    865  O   MET A 129      16.961  -8.030 -34.975  1.00 35.71       1SG 866
ATOM    866  N   CYS A 130      17.418  -8.988 -36.961  1.00 38.91       1SG 867
ATOM    867  CA  CYS A 130      17.688 -10.341 -36.411  1.00 38.91       1SG 868
ATOM    868  CB  CYS A 130      17.617 -11.355 -37.570  1.00 38.91       1SG 869
ATOM    869  SG  CYS A 130      15.977 -11.360 -38.363  1.00 38.91       1SG 870
ATOM    870  C   CYS A 130      19.086 -10.400 -35.717  1.00 38.91       1SG 871
ATOM    871  O   CYS A 130      20.112 -10.075 -36.321  1.00 38.91       1SG 872
ATOM    872  N   PHE A 131      19.117 -10.780 -34.440  1.00 42.61       1SG 873
ATOM    873  CA  PHE A 131      20.370 -10.794 -33.633  1.00 42.61       1SG 874
ATOM    874  CB  PHE A 131      19.932 -10.958 -32.157  1.00 42.61       1SG 875
ATOM    875  CG  PHE A 131      19.131  -9.880 -31.422  1.00 42.61       1SG 876
ATOM    876  CD1 PHE A 131      19.569  -8.556 -31.348  1.00 42.61       1SG 877
ATOM    877  CD2 PHE A 131      18.031 -10.281 -30.662  1.00 42.61       1SG 878
ATOM    878  CE1 PHE A 131      18.927  -7.651 -30.505  1.00 42.61       1SG 879
ATOM    879  CE2 PHE A 131      17.373  -9.375 -29.845  1.00 42.61       1SG 880
ATOM    880  CZ  PHE A 131      17.835  -8.067 -29.748  1.00 42.61       1SG 881
ATOM    881  C   PHE A 131      21.433 -11.890 -34.026  1.00 42.61       1SG 882
ATOM    882  O   PHE A 131      22.625 -11.587 -34.099  1.00 42.61       1SG 883
ATOM    883  N   HIS A 132      21.004 -13.150 -34.231  1.00 44.26       1SG 884
ATOM    884  CA  HIS A 132      21.860 -14.256 -34.750  1.00 44.26       1SG 885
ATOM    885  ND1 HIS A 132      24.993 -15.330 -34.088  1.00 44.26       1SG 886
ATOM    886  CG  HIS A 132      23.733 -15.850 -33.835  1.00 44.26       1SG 887
ATOM    887  CB  HIS A 132      22.519 -14.975 -33.533  1.00 44.26       1SG 888
ATOM    888  NE2 HIS A 132      24.969 -17.674 -34.459  1.00 44.26       1SG 889
ATOM    889  CD2 HIS A 132      23.720 -17.239 -34.052  1.00 44.26       1SG 890
ATOM    890  CE1 HIS A 132      25.638 -16.480 -34.469  1.00 44.26       1SG 891
ATOM    891  C   HIS A 132      20.987 -15.232 -35.639  1.00 44.26       1SG 892
ATOM    892  O   HIS A 132      19.793 -15.387 -35.350  1.00 44.26       1SG 893
ATOM    893  N   PRO A 133      21.494 -15.972 -36.671  1.00 44.29       1SG 894
ATOM    894  CA  PRO A 133      20.689 -16.984 -37.435  1.00 44.29       1SG 895
ATOM    895  CD  PRO A 133      22.863 -15.827 -37.208  1.00 44.29       1SG 896
ATOM    896  CB  PRO A 133      21.738 -17.499 -38.440  1.00 44.29       1SG 897
ATOM    897  CG  PRO A 133      23.092 -17.202 -37.807  1.00 44.29       1SG 898
ATOM    898  C   PRO A 133      19.991 -18.190 -36.715  1.00 44.29       1SG 899
ATOM    899  O   PRO A 133      19.122 -18.835 -37.308  1.00 44.29       1SG 900
ATOM    900  N   TRP A 134      20.386 -18.512 -35.477  1.00 44.39       1SG 901
ATOM    901  CA  TRP A 134      19.792 -19.616 -34.681  1.00 44.39       1SG 902
ATOM    902  CB  TRP A 134      20.897 -20.025 -33.661  1.00 44.39       1SG 903
ATOM    903  CG  TRP A 134      20.658 -21.140 -32.622  1.00 44.39       1SG 904
ATOM    904  CD2 TRP A 134      21.575 -21.640 -31.704  1.00 44.39       1SG 905
ATOM    905  CD1 TRP A 134      19.467 -21.843 -32.354  1.00 44.39       1SG 906
ATOM    906  NE1 TRP A 134      19.611 -22.787 -31.328  1.00 44.39       1SG 907
ATOM    907  CE2 TRP A 134      20.918 -22.623 -30.917  1.00 44.39       1SG 908
ATOM    908  CE3 TRP A 134      22.895 -21.227 -31.373  1.00 44.39       1SG 909
ATOM    909  CZ2 TRP A 134      21.563 -23.190 -29.799  1.00 44.39       1SG 910
ATOM    910  CZ3 TRP A 134      23.513 -21.805 -30.261  1.00 44.39       1SG 911
ATOM    911  CH2 TRP A 134      22.858 -22.772 -29.488  1.00 44.39       1SG 912
ATOM    912  C   TRP A 134      18.395 -19.204 -34.088  1.00 44.39       1SG 913
ATOM    913  O   TRP A 134      18.293 -18.378 -33.177  1.00 44.39       1SG 914
ATOM    914  N   LEU A 135      17.256 -19.837 -34.464  1.00 46.67       1SG 915
ATOM    915  CA  LEU A 135      15.934 -19.413 -33.990  1.00 46.67       1SG 916
ATOM    916  CB  LEU A 135      14.773 -20.232 -34.606  1.00 46.67       1SG 917
ATOM    917  CG  LEU A 135      13.313 -19.674 -34.546  1.00  0.00       1SG 918
ATOM    918  CD1 LEU A 135      12.374 -20.661 -35.212  1.00  0.00       1SG 919
ATOM    919  CD2 LEU A 135      12.732 -19.372 -33.163  1.00  0.00       1SG 920
ATOM    920  C   LEU A 135      15.782 -19.555 -32.491  1.00 46.67       1SG 921
ATOM    921  O   LEU A 135      15.178 -18.759 -31.794  1.00 46.67       1SG 922
ATOM    922  N   ASP A 136      16.254 -20.612 -31.891  1.00 50.38       1SG 923
ATOM    923  CA  ASP A 136      16.091 -20.702 -30.406  1.00 50.38       1SG 924
ATOM    924  CB  ASP A 136      16.160 -22.210 -30.008  1.00 50.38       1SG 925
ATOM    925  CG  ASP A 136      15.400 -22.608 -28.734  1.00 50.38       1SG 926
ATOM    926  OD1 ASP A 136      14.626 -21.874 -28.132  1.00 50.38       1SG 927
ATOM    927  OD2 ASP A 136      15.615 -23.904 -28.381  1.00 50.38       1SG 928
ATOM    928  C   ASP A 136      17.080 -19.831 -29.540  1.00 50.38       1SG 929
ATOM    929  O   ASP A 136      16.809 -19.666 -28.350  1.00 50.38       1SG 930
ATOM    930  N   VAL A 137      18.213 -19.287 -30.045  1.00 54.99       1SG 931
ATOM    931  CA  VAL A 137      19.225 -18.590 -29.185  1.00 54.99       1SG 932
ATOM    932  CB  VAL A 137      20.666 -18.685 -29.798  1.00 54.99       1SG 933
ATOM    933  CG1 VAL A 137      20.994 -17.722 -30.953  1.00 54.99       1SG 934
ATOM    934  CG2 VAL A 137      21.796 -18.506 -28.768  1.00 54.99       1SG 935
ATOM    935  C   VAL A 137      18.783 -17.142 -28.792  1.00 54.99       1SG 936
ATOM    936  O   VAL A 137      18.932 -16.179 -29.547  1.00 54.99       1SG 937
ATOM    937  N   THR A 138      18.261 -16.961 -27.578  1.00 60.39       1SG 938
ATOM    938  CA  THR A 138      18.023 -15.603 -27.015  1.00 60.39       1SG 939
ATOM    939  CB  THR A 138      17.100 -15.752 -25.760  1.00 60.39       1SG 940
ATOM    940  OG1 THR A 138      16.032 -16.682 -25.929  1.00 60.39       1SG 941
ATOM    941  CG2 THR A 138      16.403 -14.458 -25.352  1.00 60.39       1SG 942
ATOM    942  C   THR A 138      19.382 -14.858 -26.702  1.00 60.39       1SG 943
ATOM    943  O   THR A 138      20.416 -15.490 -26.472  1.00 60.39       1SG 944
ATOM    944  N   LEU A 139      19.377 -13.514 -26.621  1.00 60.77       1SG 945
ATOM    945  CA  LEU A 139      20.527 -12.707 -26.088  1.00 60.77       1SG 946
ATOM    946  CB  LEU A 139      20.023 -11.266 -25.796  1.00 60.77       1SG 947
ATOM    947  CG  LEU A 139      19.578 -10.353 -26.964  1.00 60.77       1SG 948
ATOM    948  CD1 LEU A 139      19.098  -9.008 -26.390  1.00 60.77       1SG 949
ATOM    949  CD2 LEU A 139      20.716 -10.102 -27.963  1.00 60.77       1SG 950
ATOM    950  C   LEU A 139      21.373 -13.243 -24.855  1.00 60.77       1SG 951
ATOM    951  O   LEU A 139      22.600 -13.213 -24.985  1.00 60.77       1SG 952
ATOM    952  N   PRO A 140      20.847 -13.760 -23.699  1.00 58.91       1SG 953
ATOM    953  CA  PRO A 140      21.688 -14.463 -22.678  1.00 58.91       1SG 954
ATOM    954  CD  PRO A 140      19.409 -13.788 -23.387  1.00 58.91       1SG 955
ATOM    955  CB  PRO A 140      20.698 -14.555 -21.517  1.00 58.91       1SG 956
ATOM    956  CG  PRO A 140      19.299 -14.628 -22.123  1.00 58.91       1SG 957
ATOM    957  C   PRO A 140      22.342 -15.849 -23.008  1.00 58.91       1SG 958
ATOM    958  O   PRO A 140      23.066 -16.407 -22.185  1.00 58.91       1SG 959
ATOM    959  N   LEU A 141      22.096 -16.382 -24.203  1.00 53.87       1SG 960
ATOM    960  CA  LEU A 141      22.808 -17.558 -24.781  1.00 53.87       1SG 961
ATOM    961  CB  LEU A 141      21.738 -18.565 -25.290  1.00 53.87       1SG 962
ATOM    962  CG  LEU A 141      20.719 -19.171 -24.298  1.00 53.87       1SG 963
ATOM    963  CD1 LEU A 141      21.416 -19.568 -22.991  1.00 53.87       1SG 964
ATOM    964  CD2 LEU A 141      19.535 -18.219 -24.049  1.00 53.87       1SG 965
ATOM    965  C   LEU A 141      23.825 -17.219 -25.919  1.00 53.87       1SG 966
ATOM    966  O   LEU A 141      24.672 -18.046 -26.266  1.00 53.87       1SG 967
ATOM    967  N   MET A 142      23.773 -16.002 -26.477  1.00 46.54       1SG 968
ATOM    968  CA  MET A 142      24.810 -15.458 -27.377  1.00 46.54       1SG 969
ATOM    969  CB  MET A 142      24.246 -14.162 -28.019  1.00 46.54       1SG 970
ATOM    970  CG  MET A 142      23.095 -14.455 -28.994  1.00 46.54       1SG 971
ATOM    971  SD  MET A 142      22.442 -12.970 -29.755  1.00 46.54       1SG 972
ATOM    972  CE  MET A 142      21.044 -13.837 -30.468  1.00 46.54       1SG 973
ATOM    973  C   MET A 142      26.128 -15.196 -26.597  1.00 46.54       1SG 974
ATOM    974  O   MET A 142      26.156 -14.468 -25.599  1.00 46.54       1SG 975
ATOM    975  N   SER A 143      27.229 -15.796 -27.069  1.00 41.22       1SG 976
ATOM    976  CA  SER A 143      28.593 -15.501 -26.550  1.00 41.22       1SG 977
ATOM    977  CB  SER A 143      29.549 -16.295 -27.471  1.00 41.22       1SG 978
ATOM    978  OG  SER A 143      30.909 -16.174 -27.059  1.00 41.22       1SG 979
ATOM    979  C   SER A 143      28.942 -13.977 -26.535  1.00 41.22       1SG 980
ATOM    980  O   SER A 143      28.443 -13.227 -27.378  1.00 41.22       1SG 981
ATOM    981  N   VAL A 144      29.804 -13.512 -25.614  1.00 37.43       1SG 982
ATOM    982  CA  VAL A 144      30.218 -12.066 -25.550  1.00 37.43       1SG 983
ATOM    983  CB  VAL A 144      31.127 -11.804 -24.294  1.00 37.43       1SG 984
ATOM    984  CG1 VAL A 144      31.509 -10.317 -24.126  1.00 37.43       1SG 985
ATOM    985  CG2 VAL A 144      30.479 -12.217 -22.943  1.00 37.43       1SG 986
ATOM    986  C   VAL A 144      30.691 -11.468 -26.951  1.00 37.43       1SG 987
ATOM    987  O   VAL A 144      30.113 -10.459 -27.355  1.00 37.43       1SG 988
ATOM    988  N   PRO A 145      31.557 -12.122 -27.787  1.00 37.27       1SG 989
ATOM    989  CA  PRO A 145      31.636 -11.878 -29.265  1.00 37.27       1SG 990
ATOM    990  CD  PRO A 145      32.615 -13.015 -27.281  1.00 37.27       1SG 991
ATOM    991  CB  PRO A 145      32.563 -13.027 -29.697  1.00 37.27       1SG 992
ATOM    992  CG  PRO A 145      33.499 -13.241 -28.505  1.00 37.27       1SG 993
ATOM    993  C   PRO A 145      30.362 -11.758 -30.193  1.00 37.27       1SG 994
ATOM    994  O   PRO A 145      30.351 -10.926 -31.103  1.00 37.27       1SG 995
ATOM    995  N   GLU A 146      29.302 -12.566 -30.004  1.00 36.26       1SG 996
ATOM    996  CA  GLU A 146      27.991 -12.370 -30.710  1.00 36.26       1SG 997
ATOM    997  CB  GLU A 146      27.135 -13.672 -30.662  1.00 36.26       1SG 998
ATOM    998  CG  GLU A 146      27.503 -14.809 -31.644  1.00 36.26       1SG 999
ATOM    999  CD  GLU A 146      28.638 -15.732 -31.219  1.00 36.26       1SG1000
ATOM   1000  OE1 GLU A 146      29.825 -15.511 -31.426  1.00 36.26       1SG1001
ATOM   1001  OE2 GLU A 146      28.182 -16.846 -30.585  1.00 36.26       1SG1002
ATOM   1002  C   GLU A 146      27.150 -11.153 -30.190  1.00 36.26       1SG1003
ATOM   1003  O   GLU A 146      26.682 -10.337 -30.987  1.00 36.26       1SG1004
ATOM   1004  N   ILE A 147      26.946 -11.023 -28.870  1.00 36.62       1SG1005
ATOM   1005  CA  ILE A 147      26.302  -9.819 -28.259  1.00 36.62       1SG1006
ATOM   1006  CB  ILE A 147      25.657 -10.236 -26.886  1.00 36.62       1SG1007
ATOM   1007  CG2 ILE A 147      26.682 -10.703 -25.825  1.00 36.62       1SG1008
ATOM   1008  CG1 ILE A 147      24.674  -9.174 -26.328  1.00 36.62       1SG1009
ATOM   1009  CD1 ILE A 147      23.784  -9.645 -25.165  1.00 36.62       1SG1010
ATOM   1010  C   ILE A 147      27.136  -8.469 -28.316  1.00 36.62       1SG1011
ATOM   1011  O   ILE A 147      26.525  -7.397 -28.266  1.00 36.62       1SG1012
ATOM   1012  N   ARG A 148      28.473  -8.458 -28.549  1.00 37.55       1SG1013
ATOM   1013  CA  ARG A 148      29.182  -7.261 -29.104  1.00 37.55       1SG1014
ATOM   1014  CB  ARG A 148      30.719  -7.259 -28.851  1.00 37.55       1SG1015
ATOM   1015  CG  ARG A 148      31.618  -8.010 -29.862  1.00 37.55       1SG1016
ATOM   1016  CD  ARG A 148      33.135  -7.927 -29.604  1.00 37.55       1SG1017
ATOM   1017  NE  ARG A 148      33.521  -8.727 -28.412  1.00 37.55       1SG1018
ATOM   1018  CZ  ARG A 148      34.747  -9.115 -28.098  1.00 37.55       1SG1019
ATOM   1019  NH1 ARG A 148      35.808  -8.841 -28.797  1.00 37.55       1SG1020
ATOM   1020  NH2 ARG A 148      34.888  -9.806 -27.024  1.00 37.55       1SG1021
ATOM   1021  C   ARG A 148      28.737  -6.875 -30.564  1.00 37.55       1SG1022
ATOM   1022  O   ARG A 148      28.410  -5.715 -30.807  1.00 37.55       1SG1023
ATOM   1023  N   ALA A 149      28.632  -7.829 -31.513  1.00 35.76       1SG1024
ATOM   1024  CA  ALA A 149      27.990  -7.587 -32.837  1.00 35.76       1SG1025
ATOM   1025  CB  ALA A 149      28.124  -8.890 -33.648  1.00 35.76       1SG1026
ATOM   1026  C   ALA A 149      26.528  -7.000 -32.858  1.00 35.76       1SG1027
ATOM   1027  O   ALA A 149      26.225  -6.192 -33.741  1.00 35.76       1SG1028
ATOM   1028  N   VAL A 150      25.648  -7.330 -31.888  1.00 36.01       1SG1029
ATOM   1029  CA  VAL A 150      24.322  -6.640 -31.722  1.00 36.01       1SG1030
ATOM   1030  CB  VAL A 150      23.241  -7.463 -30.924  1.00 36.01       1SG1031
ATOM   1031  CG1 VAL A 150      23.182  -8.971 -31.267  1.00 36.01       1SG1032
ATOM   1032  CG2 VAL A 150      23.252  -7.311 -29.391  1.00 36.01       1SG1033
ATOM   1033  C   VAL A 150      24.423  -5.128 -31.284  1.00 36.01       1SG1034
ATOM   1034  O   VAL A 150      23.769  -4.283 -31.899  1.00 36.01       1SG1035
ATOM   1035  N   VAL A 151      25.250  -4.765 -30.278  1.00 34.62       1SG1036
ATOM   1036  CA  VAL A 151      25.616  -3.332 -30.001  1.00 34.62       1SG1037
ATOM   1037  CB  VAL A 151      26.243  -3.149 -28.572  1.00 34.62       1SG1038
ATOM   1038  CG1 VAL A 151      27.588  -3.857 -28.364  1.00 34.62       1SG1039
ATOM   1039  CG2 VAL A 151      26.419  -1.673 -28.155  1.00 34.62       1SG1040
ATOM   1040  C   VAL A 151      26.390  -2.587 -31.150  1.00 34.62       1SG1041
ATOM   1041  O   VAL A 151      26.078  -1.425 -31.418  1.00 34.62       1SG1042
ATOM   1042  N   ASP A 152      27.340  -3.223 -31.858  1.00 30.14       1SG1043
ATOM   1043  CA  ASP A 152      27.935  -2.674 -33.119  1.00 30.14       1SG1044
ATOM   1044  CB  ASP A 152      29.053  -3.618 -33.640  1.00 30.14       1SG1045
ATOM   1045  CG  ASP A 152      30.284  -3.808 -32.750  1.00 30.14       1SG1046
ATOM   1046  OD1 ASP A 152      30.269  -3.791 -31.529  1.00 30.14       1SG1047
ATOM   1047  OD2 ASP A 152      31.415  -4.018 -33.470  1.00 30.14       1SG1048
ATOM   1048  C   ASP A 152      26.896  -2.364 -34.257  1.00 30.14       1SG1049
ATOM   1049  O   ASP A 152      26.957  -1.287 -34.857  1.00 30.14       1SG1050
ATOM   1050  N   ALA A 153      25.917  -3.256 -34.508  1.00 27.12       1SG1051
ATOM   1051  CA  ALA A 153      24.691  -2.910 -35.270  1.00 27.12       1SG1052
ATOM   1052  CB  ALA A 153      23.925  -4.218 -35.512  1.00 27.12       1SG1053
ATOM   1053  C   ALA A 153      23.814  -1.769 -34.659  1.00 27.12       1SG1054
ATOM   1054  O   ALA A 153      23.602  -0.784 -35.362  1.00 27.12       1SG1055
ATOM   1055  N   TRP A 154      23.375  -1.810 -33.381  1.00 24.40       1SG1056
ATOM   1056  CA  TRP A 154      22.739  -0.631 -32.701  1.00 24.40       1SG1057
ATOM   1057  CB  TRP A 154      22.484  -0.913 -31.191  1.00 24.40       1SG1058
ATOM   1058  CG  TRP A 154      21.560  -2.069 -30.761  1.00 24.40       1SG1059
ATOM   1059  CD2 TRP A 154      21.568  -2.720 -29.538  1.00 24.40       1SG1060
ATOM   1060  CD1 TRP A 154      20.516  -2.677 -31.498  1.00 24.40       1SG1061
ATOM   1061  NE1 TRP A 154      19.880  -3.700 -30.763  1.00 24.40       1SG1062
ATOM   1062  CE2 TRP A 154      20.559  -3.717 -29.560  1.00 24.40       1SG1063
ATOM   1063  CE3 TRP A 154      22.370  -2.541 -28.380  1.00 24.40       1SG1064
ATOM   1064  CZ2 TRP A 154      20.357  -4.550 -28.437  1.00 24.40       1SG1065
ATOM   1065  CZ3 TRP A 154      22.162  -3.384 -27.290  1.00 24.40       1SG1066
ATOM   1066  CH2 TRP A 154      21.166  -4.370 -27.316  1.00 24.40       1SG1067
ATOM   1067  C   TRP A 154      23.477   0.749 -32.878  1.00 24.40       1SG1068
ATOM   1068  O   TRP A 154      22.821   1.716 -33.259  1.00 24.40       1SG1069
ATOM   1069  N   ALA A 155      24.809   0.813 -32.672  1.00 23.29       1SG1070
ATOM   1070  CA  ALA A 155      25.662   1.995 -32.987  1.00 23.29       1SG1071
ATOM   1071  CB  ALA A 155      27.063   1.662 -32.429  1.00 23.29       1SG1072
ATOM   1072  C   ALA A 155      25.724   2.459 -34.482  1.00 23.29       1SG1073
ATOM   1073  O   ALA A 155      25.488   3.638 -34.758  1.00 23.29       1SG1074
ATOM   1074  N   SER A 156      26.004   1.549 -35.436  1.00 25.32       1SG1075
ATOM   1075  CA  SER A 156      25.831   1.814 -36.897  1.00 25.32       1SG1076
ATOM   1076  CB  SER A 156      26.229   0.506 -37.630  1.00 25.32       1SG1077
ATOM   1077  OG  SER A 156      26.195   0.658 -39.051  1.00 25.32       1SG1078
ATOM   1078  C   SER A 156      24.421   2.344 -37.337  1.00 25.32       1SG1079
ATOM   1079  O   SER A 156      24.334   3.350 -38.045  1.00 25.32       1SG1080
ATOM   1080  N   VAL A 157      23.342   1.707 -36.856  1.00 27.86       1SG1081
ATOM   1081  CA  VAL A 157      21.926   2.133 -37.050  1.00 27.86       1SG1082
ATOM   1082  CB  VAL A 157      21.015   1.038 -36.386  1.00 27.86       1SG1083
ATOM   1083  CG1 VAL A 157      19.517   1.381 -36.345  1.00 27.86       1SG1084
ATOM   1084  CG2 VAL A 157      21.086  -0.307 -37.125  1.00 27.86       1SG1085
ATOM   1085  C   VAL A 157      21.631   3.591 -36.571  1.00 27.86       1SG1086
ATOM   1086  O   VAL A 157      21.394   4.470 -37.398  1.00 27.86       1SG1087
ATOM   1087  N   THR A 158      21.650   3.862 -35.261  1.00 32.11       1SG1088
ATOM   1088  CA  THR A 158      21.468   5.241 -34.703  1.00 32.11       1SG1089
ATOM   1089  CB  THR A 158      21.464   5.108 -33.153  1.00 32.11       1SG1090
ATOM   1090  OG1 THR A 158      21.123   6.333 -32.519  1.00 32.11       1SG1091
ATOM   1091  CG2 THR A 158      22.821   4.773 -32.569  1.00 32.11       1SG1092
ATOM   1092  C   THR A 158      22.408   6.392 -35.227  1.00 32.11       1SG1093
ATOM   1093  O   THR A 158      22.035   7.561 -35.119  1.00 32.11       1SG1094
ATOM   1094  N   GLU A 159      23.591   6.081 -35.784  1.00 34.03       1SG1095
ATOM   1095  CA  GLU A 159      24.376   7.028 -36.620  1.00 34.03       1SG1096
ATOM   1096  CB  GLU A 159      25.837   6.501 -36.617  1.00 34.03       1SG1097
ATOM   1097  CG  GLU A 159      26.878   7.497 -37.192  1.00 34.03       1SG1098
ATOM   1098  CD  GLU A 159      28.309   6.974 -37.303  1.00 34.03       1SG1099
ATOM   1099  OE1 GLU A 159      28.665   5.825 -37.060  1.00 34.03       1SG1100
ATOM   1100  OE2 GLU A 159      29.163   7.944 -37.723  1.00 34.03       1SG1101
ATOM   1101  C   GLU A 159      23.780   7.282 -38.057  1.00 34.03       1SG1102
ATOM   1102  O   GLU A 159      23.554   8.441 -38.407  1.00 34.03       1SG1103
ATOM   1103  N   GLU A 160      23.510   6.250 -38.888  1.00 34.82       1SG1104
ATOM   1104  CA  GLU A 160      22.828   6.429 -40.213  1.00 34.82       1SG1105
ATOM   1105  CB  GLU A 160      23.023   5.158 -41.094  1.00 34.82       1SG1106
ATOM   1106  CG  GLU A 160      22.237   3.885 -40.677  1.00 34.82       1SG1107
ATOM   1107  CD  GLU A 160      22.278   2.691 -41.624  1.00 34.82       1SG1108
ATOM   1108  OE1 GLU A 160      22.241   2.778 -42.846  1.00 34.82       1SG1109
ATOM   1109  OE2 GLU A 160      22.294   1.507 -40.955  1.00 34.82       1SG1110
ATOM   1110  C   GLU A 160      21.344   6.957 -40.176  1.00 34.82       1SG1111
ATOM   1111  O   GLU A 160      21.000   7.886 -40.911  1.00 34.82       1SG1112
ATOM   1112  N   LEU A 161      20.481   6.409 -39.301  1.00 35.78       1SG1113
ATOM   1113  CA  LEU A 161      19.161   7.016 -38.954  1.00 35.78       1SG1114
ATOM   1114  CB  LEU A 161      18.362   6.050 -38.025  1.00 35.78       1SG1115
ATOM   1115  CG  LEU A 161      17.679   4.783 -38.592  1.00 35.78       1SG1116
ATOM   1116  CD1 LEU A 161      16.737   5.093 -39.753  1.00 35.78       1SG1117
ATOM   1117  CD2 LEU A 161      18.648   3.694 -39.046  1.00 35.78       1SG1118
ATOM   1118  C   LEU A 161      19.240   8.430 -38.291  1.00 35.78       1SG1119
ATOM   1119  O   LEU A 161      18.449   9.303 -38.648  1.00 35.78       1SG1120
ATOM   1120  N   GLY A 162      20.177   8.660 -37.354  1.00 34.25       1SG1121
ATOM   1121  CA  GLY A 162      20.422  10.012 -36.783  1.00 34.25       1SG1122
ATOM   1122  C   GLY A 162      21.118  11.123 -37.620  1.00 34.25       1SG1123
ATOM   1123  O   GLY A 162      21.162  12.275 -37.185  1.00 34.25       1SG1124
ATOM   1124  N   ALA A 163      21.603  10.824 -38.830  1.00 35.66       1SG1125
ATOM   1125  CA  ALA A 163      21.733  11.839 -39.911  1.00 35.66       1SG1126
ATOM   1126  CB  ALA A 163      22.635  11.180 -40.972  1.00 35.66       1SG1127
ATOM   1127  C   ALA A 163      20.386  12.384 -40.522  1.00 35.66       1SG1128
ATOM   1128  O   ALA A 163      20.321  13.555 -40.903  1.00 35.66       1SG1129
ATOM   1129  N   GLN A 164      19.333  11.552 -40.622  1.00 38.67       1SG1130
ATOM   1130  CA  GLN A 164      17.977  11.972 -41.088  1.00 38.67       1SG1131
ATOM   1131  CB  GLN A 164      17.363  10.779 -41.883  1.00 38.67       1SG1132
ATOM   1132  CG  GLN A 164      18.037  10.386 -43.229  1.00 38.67       1SG1133
ATOM   1133  CD  GLN A 164      17.934  11.407 -44.368  1.00 38.67       1SG1134
ATOM   1134  OE1 GLN A 164      17.079  12.282 -44.423  1.00 38.67       1SG1135
ATOM   1135  NE2 GLN A 164      18.789  11.310 -45.351  1.00 38.67       1SG1136
ATOM   1136  C   GLN A 164      16.981  12.454 -39.970  1.00 38.67       1SG1137
ATOM   1137  O   GLN A 164      16.227  13.401 -40.202  1.00 38.67       1SG1138
ATOM   1138  N   TYR A 165      16.895  11.769 -38.813  1.00 42.68       1SG1139
ATOM   1139  CA  TYR A 165      15.716  11.857 -37.899  1.00 42.68       1SG1140
ATOM   1140  CB  TYR A 165      14.990  10.478 -37.860  1.00 42.68       1SG1141
ATOM   1141  CG  TYR A 165      14.434   9.971 -39.198  1.00 42.68       1SG1142
ATOM   1142  CD1 TYR A 165      13.415  10.668 -39.855  1.00 42.68       1SG1143
ATOM   1143  CD2 TYR A 165      15.005   8.850 -39.809  1.00 42.68       1SG1144
ATOM   1144  CE1 TYR A 165      12.986  10.259 -41.113  1.00 42.68       1SG1145
ATOM   1145  CE2 TYR A 165      14.553   8.423 -41.053  1.00 42.68       1SG1146
ATOM   1146  CZ  TYR A 165      13.548   9.130 -41.702  1.00 42.68       1SG1147
ATOM   1147  OH  TYR A 165      13.084   8.685 -42.899  1.00 42.68       1SG1148
ATOM   1148  C   TYR A 165      16.117  12.274 -36.442  1.00 42.68       1SG1149
ATOM   1149  O   TYR A 165      16.980  11.594 -35.875  1.00 42.68       1SG1150
ATOM   1150  N   PRO A 166      15.505  13.291 -35.759  1.00 46.54       1SG1151
ATOM   1151  CA  PRO A 166      15.857  13.651 -34.354  1.00 46.54       1SG1152
ATOM   1152  CD  PRO A 166      14.385  14.090 -36.287  1.00 46.54       1SG1153
ATOM   1153  CB  PRO A 166      15.039  14.936 -34.127  1.00 46.54       1SG1154
ATOM   1154  CG  PRO A 166      13.829  14.790 -35.048  1.00 46.54       1SG1155
ATOM   1155  C   PRO A 166      15.661  12.566 -33.245  1.00 46.54       1SG1156
ATOM   1156  O   PRO A 166      16.446  12.540 -32.298  1.00 46.54       1SG1157
ATOM   1157  N   TRP A 167      14.662  11.673 -33.350  1.00 49.66       1SG1158
ATOM   1158  CA  TRP A 167      14.593  10.455 -32.506  1.00 49.66       1SG1159
ATOM   1159  CB  TRP A 167      13.267  10.493 -31.712  1.00 49.66       1SG1160
ATOM   1160  CG  TRP A 167      13.212   9.474 -30.568  1.00 49.66       1SG1161
ATOM   1161  CD2 TRP A 167      13.896   9.515 -29.370  1.00 49.66       1SG1162
ATOM   1162  CD1 TRP A 167      12.437   8.297 -30.528  1.00 49.66       1SG1163
ATOM   1163  NE1 TRP A 167      12.582   7.629 -29.295  1.00 49.66       1SG1164
ATOM   1164  CE2 TRP A 167      13.496   8.397 -28.605  1.00 49.66       1SG1165
ATOM   1165  CE3 TRP A 167      14.815  10.458 -28.839  1.00 49.66       1SG1166
ATOM   1166  CZ2 TRP A 167      13.964   8.242 -27.287  1.00 49.66       1SG1167
ATOM   1167  CZ3 TRP A 167      15.288  10.268 -27.538  1.00 49.66       1SG1168
ATOM   1168  CH2 TRP A 167      14.865   9.176 -26.770  1.00 49.66       1SG1169
ATOM   1169  C   TRP A 167      14.770   9.139 -33.332  1.00 49.66       1SG1170
ATOM   1170  O   TRP A 167      14.180   8.937 -34.400  1.00 49.66       1SG1171
ATOM   1171  N   VAL A 168      15.549   8.213 -32.763  1.00 50.93       1SG1172
ATOM   1172  CA  VAL A 168      15.706   6.827 -33.277  1.00 50.93       1SG1173
ATOM   1173  CB  VAL A 168      17.071   6.676 -34.023  1.00 50.93       1SG1174
ATOM   1174  CG1 VAL A 168      18.325   6.936 -33.170  1.00 50.93       1SG1175
ATOM   1175  CG2 VAL A 168      17.221   5.291 -34.684  1.00 50.93       1SG1176
ATOM   1176  C   VAL A 168      15.432   5.816 -32.118  1.00 50.93       1SG1177
ATOM   1177  O   VAL A 168      16.278   5.609 -31.241  1.00 50.93       1SG1178
ATOM   1178  N   GLN A 169      14.254   5.164 -32.112  1.00 50.41       1SG1179
ATOM   1179  CA  GLN A 169      13.911   4.180 -31.056  1.00 50.41       1SG1180
ATOM   1180  CB  GLN A 169      12.390   4.262 -30.736  1.00 50.41       1SG1181
ATOM   1181  CG  GLN A 169      11.949   3.518 -29.440  1.00 50.41       1SG1182
ATOM   1182  CD  GLN A 169      12.638   3.983 -28.153  1.00 50.41       1SG1183
ATOM   1183  OE1 GLN A 169      12.318   5.020 -27.589  1.00 50.41       1SG1184
ATOM   1184  NE2 GLN A 169      13.631   3.269 -27.680  1.00 50.41       1SG1185
ATOM   1185  C   GLN A 169      14.394   2.743 -31.419  1.00 50.41       1SG1186
ATOM   1186  O   GLN A 169      13.667   1.966 -32.038  1.00 50.41       1SG1187
ATOM   1187  N   ILE A 170      15.602   2.373 -30.975  1.00 52.71       1SG1188
ATOM   1188  CA  ILE A 170      16.064   0.953 -30.918  1.00 52.71       1SG1189
ATOM   1189  CB  ILE A 170      17.635   0.826 -30.886  1.00 52.71       1SG1190
ATOM   1190  CG2 ILE A 170      18.319   1.072 -32.251  1.00 52.71       1SG1191
ATOM   1191  CG1 ILE A 170      18.414   1.577 -29.768  1.00 52.71       1SG1192
ATOM   1192  CD1 ILE A 170      18.434   3.124 -29.796  1.00 52.71       1SG1193
ATOM   1193  C   ILE A 170      15.359   0.204 -29.729  1.00 52.71       1SG1194
ATOM   1194  O   ILE A 170      15.579   0.515 -28.553  1.00 52.71       1SG1195
ATOM   1195  N   PHE A 171      14.472  -0.751 -30.042  1.00 55.93       1SG1196
ATOM   1196  CA  PHE A 171      13.670  -1.508 -29.042  1.00 55.93       1SG1197
ATOM   1197  CB  PHE A 171      12.286  -0.821 -28.801  1.00 55.93       1SG1198
ATOM   1198  CG  PHE A 171      11.229  -0.992 -29.905  1.00 55.93       1SG1199
ATOM   1199  CD1 PHE A 171      10.345  -2.080 -29.893  1.00 55.93       1SG1200
ATOM   1200  CD2 PHE A 171      11.214  -0.111 -30.983  1.00 55.93       1SG1201
ATOM   1201  CE1 PHE A 171       9.460  -2.273 -30.951  1.00 55.93       1SG1202
ATOM   1202  CE2 PHE A 171      10.347  -0.317 -32.045  1.00 55.93       1SG1203
ATOM   1203  CZ  PHE A 171       9.469  -1.398 -32.030  1.00 55.93       1SG1204
ATOM   1204  C   PHE A 171      13.540  -3.018 -29.430  1.00 55.93       1SG1205
ATOM   1205  O   PHE A 171      13.427  -3.384 -30.600  1.00 55.93       1SG1206
ATOM   1206  N   GLU A 172      13.462  -3.899 -28.435  1.00 58.80       1SG1207
ATOM   1207  CA  GLU A 172      13.104  -5.327 -28.644  1.00 58.80       1SG1208
ATOM   1208  CB  GLU A 172      14.319  -6.124 -28.115  1.00 58.80       1SG1209
ATOM   1209  CG  GLU A 172      14.288  -7.669 -28.281  1.00 58.80       1SG1210
ATOM   1210  CD  GLU A 172      14.625  -8.395 -26.988  1.00 58.80       1SG1211
ATOM   1211  OE1 GLU A 172      14.147  -8.067 -25.914  1.00 58.80       1SG1212
ATOM   1212  OE2 GLU A 172      15.474  -9.443 -27.143  1.00 58.80       1SG1213
ATOM   1213  C   GLU A 172      11.731  -5.654 -27.965  1.00 58.80       1SG1214
ATOM   1214  O   GLU A 172      11.348  -5.080 -26.944  1.00 58.80       1SG1215
ATOM   1215  N   ASN A 173      10.975  -6.576 -28.570  1.00 59.00       1SG1216
ATOM   1216  CA  ASN A 173       9.713  -7.128 -27.998  1.00 59.00       1SG1217
ATOM   1217  CB  ASN A 173       8.466  -6.592 -28.763  1.00 59.00       1SG1218
ATOM   1218  CG  ASN A 173       8.418  -6.685 -30.292  1.00 59.00       1SG1219
ATOM   1219  OD1 ASN A 173       7.797  -7.543 -30.898  1.00 59.00       1SG1220
ATOM   1220  ND2 ASN A 173       9.051  -5.786 -30.992  1.00 59.00       1SG1221
ATOM   1221  C   ASN A 173       9.853  -8.683 -27.946  1.00 59.00       1SG1222
ATOM   1222  O   ASN A 173       9.848  -9.353 -28.980  1.00 59.00       1SG1223
ATOM   1223  N   LYS A 174      10.077  -9.238 -26.744  1.00 56.94       1SG1224
ATOM   1224  CA  LYS A 174      10.548 -10.641 -26.575  1.00 56.94       1SG1225
ATOM   1225  CB  LYS A 174      11.906 -10.541 -25.842  1.00 56.94       1SG1226
ATOM   1226  CG  LYS A 174      12.716 -11.836 -25.644  1.00 56.94       1SG1227
ATOM   1227  CD  LYS A 174      12.422 -12.573 -24.319  1.00 56.94       1SG1228
ATOM   1228  CE  LYS A 174      13.540 -13.578 -24.047  1.00 56.94       1SG1229
ATOM   1229  NZ  LYS A 174      13.446 -14.201 -22.722  1.00 56.94       1SG1230
ATOM   1230  C   LYS A 174       9.500 -11.515 -25.835  1.00 56.94       1SG1231
ATOM   1231  O   LYS A 174       9.031 -11.172 -24.745  1.00 56.94       1SG1232
ATOM   1232  N   GLY A 175       9.151 -12.661 -26.436  1.00 53.05       1SG1233
ATOM   1233  CA  GLY A 175       8.060 -13.524 -25.918  1.00 53.05       1SG1234
ATOM   1234  C   GLY A 175       6.649 -13.116 -26.398  1.00 53.05       1SG1235
ATOM   1235  O   GLY A 175       6.340 -11.941 -26.614  1.00 53.05       1SG1236
ATOM   1236  N   ALA A 176       5.761 -14.105 -26.505  1.00 50.00       1SG1237
ATOM   1237  CA  ALA A 176       4.355 -13.869 -26.936  1.00 50.00       1SG1238
ATOM   1238  CB  ALA A 176       3.813 -15.274 -27.246  1.00 50.00       1SG1239
ATOM   1239  C   ALA A 176       3.440 -13.000 -25.990  1.00 50.00       1SG1240
ATOM   1240  O   ALA A 176       2.589 -12.257 -26.481  1.00 50.00       1SG1241
ATOM   1241  N   MET A 177       3.666 -13.023 -24.660  1.00 51.00       1SG1242
ATOM   1242  CA  MET A 177       3.148 -11.997 -23.696  1.00 51.00       1SG1243
ATOM   1243  CB  MET A 177       3.688 -12.315 -22.268  1.00 51.00       1SG1244
ATOM   1244  CG  MET A 177       3.337 -13.686 -21.646  1.00 51.00       1SG1245
ATOM   1245  SD  MET A 177       4.336 -15.016 -22.353  1.00 51.00       1SG1246
ATOM   1246  CE  MET A 177       3.069 -16.050 -23.094  1.00 51.00       1SG1247
ATOM   1247  C   MET A 177       3.457 -10.493 -24.042  1.00 51.00       1SG1248
ATOM   1248  O   MET A 177       2.589  -9.629 -23.894  1.00 51.00       1SG1249
ATOM   1249  N   MET A 178       4.675 -10.191 -24.525  1.00 50.53       1SG1250
ATOM   1250  CA  MET A 178       5.033  -8.845 -25.066  1.00 50.53       1SG1251
ATOM   1251  CB  MET A 178       6.523  -8.610 -24.697  1.00 50.53       1SG1252
ATOM   1252  CG  MET A 178       6.827  -8.453 -23.193  1.00 50.53       1SG1253
ATOM   1253  SD  MET A 178       6.682  -6.744 -22.623  1.00 50.53       1SG1254
ATOM   1254  CE  MET A 178       4.908  -6.524 -22.434  1.00 50.53       1SG1255
ATOM   1255  C   MET A 178       4.747  -8.645 -26.594  1.00 50.53       1SG1256
ATOM   1256  O   MET A 178       5.508  -7.975 -27.298  1.00 50.53       1SG1257
ATOM   1257  N   GLY A 179       3.613  -9.165 -27.095  1.00 47.76       1SG1258
ATOM   1258  CA  GLY A 179       3.157  -8.987 -28.499  1.00 47.76       1SG1259
ATOM   1259  C   GLY A 179       4.113  -9.195 -29.691  1.00 47.76       1SG1260
ATOM   1260  O   GLY A 179       4.027  -8.444 -30.668  1.00 47.76       1SG1261
ATOM   1261  N   CYS A 180       4.979 -10.214 -29.642  1.00 46.12       1SG1262
ATOM   1262  CA  CYS A 180       5.993 -10.423 -30.698  1.00 46.12       1SG1263
ATOM   1263  CB  CYS A 180       7.201 -11.146 -30.077  1.00 46.12       1SG1264
ATOM   1264  SG  CYS A 180       8.574 -11.102 -31.280  1.00 46.12       1SG1265
ATOM   1265  C   CYS A 180       5.407 -11.129 -31.961  1.00 46.12       1SG1266
ATOM   1266  O   CYS A 180       5.134 -12.332 -31.963  1.00 46.12       1SG1267
ATOM   1267  N   SER A 181       5.252 -10.364 -33.054  1.00 43.75       1SG1268
ATOM   1268  CA  SER A 181       4.756 -10.894 -34.363  1.00 43.75       1SG1269
ATOM   1269  CB  SER A 181       4.388  -9.628 -35.186  1.00 43.75       1SG1270
ATOM   1270  OG  SER A 181       3.575  -9.934 -36.321  1.00 43.75       1SG1271
ATOM   1271  C   SER A 181       5.678 -11.909 -35.152  1.00 43.75       1SG1272
ATOM   1272  O   SER A 181       5.301 -12.353 -36.239  1.00 43.75       1SG1273
ATOM   1273  N   ASN A 182       6.849 -12.308 -34.613  1.00 43.65       1SG1274
ATOM   1274  CA  ASN A 182       7.668 -13.453 -35.102  1.00 43.65       1SG1275
ATOM   1275  CB  ASN A 182       8.624 -12.935 -36.209  1.00 43.65       1SG1276
ATOM   1276  CG  ASN A 182       9.466 -14.014 -36.880  1.00 43.65       1SG1277
ATOM   1277  OD1 ASN A 182      10.477 -14.447 -36.358  1.00 43.65       1SG1278
ATOM   1278  ND2 ASN A 182       9.112 -14.516 -38.025  1.00 43.65       1SG1279
ATOM   1279  C   ASN A 182       8.426 -14.149 -33.896  1.00 43.65       1SG1280
ATOM   1280  O   ASN A 182       9.065 -13.428 -33.122  1.00 43.65       1SG1281
ATOM   1281  N   PRO A 183       8.459 -15.509 -33.721  1.00 46.79       1SG1282
ATOM   1282  CA  PRO A 183       9.293 -16.167 -32.663  1.00 46.79       1SG1283
ATOM   1283  CD  PRO A 183       7.604 -16.454 -34.468  1.00 46.79       1SG1284
ATOM   1284  CB  PRO A 183       8.624 -17.557 -32.587  1.00 46.79       1SG1285
ATOM   1285  CG  PRO A 183       8.095 -17.821 -33.998  1.00 46.79       1SG1286
ATOM   1286  C   PRO A 183      10.855 -16.264 -32.834  1.00 46.79       1SG1287
ATOM   1287  O   PRO A 183      11.517 -16.791 -31.935  1.00 46.79       1SG1288
ATOM   1288  N   HIS A 184      11.461 -15.769 -33.929  1.00 48.47       1SG1289
ATOM   1289  CA  HIS A 184      12.943 -15.660 -34.060  1.00 48.47       1SG1290
ATOM   1290  ND1 HIS A 184      15.012 -16.857 -36.596  1.00 48.47       1SG1291
ATOM   1291  CG  HIS A 184      14.688 -15.650 -35.998  1.00 48.47       1SG1292
ATOM   1292  CB  HIS A 184      13.273 -15.310 -35.540  1.00 48.47       1SG1293
ATOM   1293  NE2 HIS A 184      16.948 -15.525 -36.297  1.00 48.47       1SG1294
ATOM   1294  CD2 HIS A 184      15.834 -14.854 -35.828  1.00 48.47       1SG1295
ATOM   1295  CE1 HIS A 184      16.365 -16.683 -36.727  1.00 48.47       1SG1296
ATOM   1296  C   HIS A 184      13.574 -14.593 -33.078  1.00 48.47       1SG1297
ATOM   1297  O   HIS A 184      12.983 -13.523 -32.912  1.00 48.47       1SG1298
ATOM   1298  N   PRO A 185      14.772 -14.785 -32.455  1.00 48.48       1SG1299
ATOM   1299  CA  PRO A 185      15.460 -13.716 -31.674  1.00 48.48       1SG1300
ATOM   1300  CD  PRO A 185      15.388 -16.115 -32.311  1.00 48.48       1SG1301
ATOM   1301  CB  PRO A 185      16.698 -14.473 -31.145  1.00 48.48       1SG1302
ATOM   1302  CG  PRO A 185      16.275 -15.942 -31.093  1.00 48.48       1SG1303
ATOM   1303  C   PRO A 185      15.801 -12.388 -32.443  1.00 48.48       1SG1304
ATOM   1304  O   PRO A 185      16.814 -12.286 -33.146  1.00 48.48       1SG1305
ATOM   1305  N   HIS A 186      14.945 -11.361 -32.292  1.00 46.73       1SG1306
ATOM   1306  CA  HIS A 186      15.089 -10.066 -33.019  1.00 46.73       1SG1307
ATOM   1307  ND1 HIS A 186      11.841 -10.920 -33.953  1.00 46.73       1SG1308
ATOM   1308  CG  HIS A 186      12.741  -9.913 -34.245  1.00 46.73       1SG1309
ATOM   1309  CB  HIS A 186      14.259 -10.126 -34.339  1.00 46.73       1SG1310
ATOM   1310  NE2 HIS A 186      10.696  -8.884 -34.343  1.00 46.73       1SG1311
ATOM   1311  CD2 HIS A 186      12.065  -8.703 -34.472  1.00 46.73       1SG1312
ATOM   1312  CE1 HIS A 186      10.672 -10.218 -34.026  1.00 46.73       1SG1313
ATOM   1313  C   HIS A 186      14.761  -8.796 -32.158  1.00 46.73       1SG1314
ATOM   1314  O   HIS A 186      13.910  -8.807 -31.263  1.00 46.73       1SG1315
ATOM   1315  N   CYS A 187      15.376  -7.663 -32.524  1.00 42.97       1SG1316
ATOM   1316  CA  CYS A 187      14.847  -6.313 -32.201  1.00 42.97       1SG1317
ATOM   1317  CB  CYS A 187      15.964  -5.530 -31.472  1.00 42.97       1SG1318
ATOM   1318  SG  CYS A 187      17.375  -5.158 -32.563  1.00 42.97       1SG1319
ATOM   1319  C   CYS A 187      14.293  -5.560 -33.456  1.00 42.97       1SG1320
ATOM   1320  O   CYS A 187      14.459  -5.966 -34.612  1.00 42.97       1SG1321
ATOM   1321  N   GLN A 188      13.617  -4.436 -33.210  1.00 38.74       1SG1322
ATOM   1322  CA  GLN A 188      13.273  -3.441 -34.256  1.00 38.74       1SG1323
ATOM   1323  CB  GLN A 188      11.729  -3.371 -34.393  1.00 38.74       1SG1324
ATOM   1324  CG  GLN A 188      11.073  -4.607 -35.056  1.00 38.74       1SG1325
ATOM   1325  CD  GLN A 188       9.562  -4.474 -35.232  1.00 38.74       1SG1326
ATOM   1326  OE1 GLN A 188       9.065  -3.712 -36.050  1.00 38.74       1SG1327
ATOM   1327  NE2 GLN A 188       8.778  -5.198 -34.478  1.00 38.74       1SG1328
ATOM   1328  C   GLN A 188      13.870  -2.040 -33.908  1.00 38.74       1SG1329
ATOM   1329  O   GLN A 188      14.052  -1.657 -32.749  1.00 38.74       1SG1330
ATOM   1330  N   VAL A 189      14.132  -1.239 -34.940  1.00 35.91       1SG1331
ATOM   1331  CA  VAL A 189      14.368   0.225 -34.795  1.00 35.91       1SG1332
ATOM   1332  CB  VAL A 189      15.806   0.611 -35.264  1.00 35.91       1SG1333
ATOM   1333  CG1 VAL A 189      16.094   0.328 -36.747  1.00 35.91       1SG1334
ATOM   1334  CG2 VAL A 189      16.127   2.089 -34.967  1.00 35.91       1SG1335
ATOM   1335  C   VAL A 189      13.223   1.008 -35.509  1.00 35.91       1SG1336
ATOM   1336  O   VAL A 189      12.998   0.812 -36.704  1.00 35.91       1SG1337
ATOM   1337  N   TRP A 190      12.510   1.893 -34.799  1.00 33.81       1SG1338
ATOM   1338  CA  TRP A 190      11.552   2.845 -35.434  1.00 33.81       1SG1339
ATOM   1339  CB  TRP A 190      10.127   2.700 -34.843  1.00 33.81       1SG1340
ATOM   1340  CG  TRP A 190       9.282   1.450 -35.165  1.00 33.81       1SG1341
ATOM   1341  CD2 TRP A 190       7.915   1.319 -34.975  1.00 33.81       1SG1342
ATOM   1342  CD1 TRP A 190       9.731   0.141 -35.454  1.00 33.81       1SG1343
ATOM   1343  NE1 TRP A 190       8.688  -0.800 -35.426  1.00 33.81       1SG1344
ATOM   1344  CE2 TRP A 190       7.582  -0.054 -35.083  1.00 33.81       1SG1345
ATOM   1345  CE3 TRP A 190       6.913   2.274 -34.673  1.00 33.81       1SG1346
ATOM   1346  CZ2 TRP A 190       6.266  -0.490 -34.820  1.00 33.81       1SG1347
ATOM   1347  CZ3 TRP A 190       5.612   1.826 -34.445  1.00 33.81       1SG1348
ATOM   1348  CH2 TRP A 190       5.296   0.462 -34.498  1.00 33.81       1SG1349
ATOM   1349  C   TRP A 190      12.102   4.296 -35.268  1.00 33.81       1SG1350
ATOM   1350  O   TRP A 190      12.072   4.872 -34.174  1.00 33.81       1SG1351
ATOM   1351  N   ALA A 191      12.605   4.886 -36.359  1.00 33.11       1SG1352
ATOM   1352  CA  ALA A 191      12.985   6.319 -36.391  1.00 33.11       1SG1353
ATOM   1353  CB  ALA A 191      14.119   6.424 -37.421  1.00 33.11       1SG1354
ATOM   1354  C   ALA A 191      11.799   7.288 -36.693  1.00 33.11       1SG1355
ATOM   1355  O   ALA A 191      10.836   6.913 -37.368  1.00 33.11       1SG1356
ATOM   1356  N   SER A 192      11.874   8.528 -36.185  1.00 33.71       1SG1357
ATOM   1357  CA  SER A 192      10.766   9.515 -36.286  1.00 33.71       1SG1358
ATOM   1358  CB  SER A 192       9.877   9.404 -35.020  1.00 33.71       1SG1359
ATOM   1359  OG  SER A 192      10.546   9.819 -33.826  1.00 33.71       1SG1360
ATOM   1360  C   SER A 192      11.273  10.978 -36.516  1.00 33.71       1SG1361
ATOM   1361  O   SER A 192      12.117  11.493 -35.774  1.00 33.71       1SG1362
ATOM   1362  N   SER A 193      10.684  11.677 -37.498  1.00 34.18       1SG1363
ATOM   1363  CA  SER A 193      10.841  13.156 -37.696  1.00 34.18       1SG1364
ATOM   1364  CB  SER A 193       9.982  13.513 -38.928  1.00 34.18       1SG1365
ATOM   1365  OG  SER A 193       8.575  13.329 -38.708  1.00 34.18       1SG1366
ATOM   1366  C   SER A 193      10.512  14.133 -36.512  1.00 34.18       1SG1367
ATOM   1367  O   SER A 193      11.054  15.234 -36.421  1.00 34.18       1SG1368
ATOM   1368  N   PHE A 194       9.589  13.723 -35.646  1.00 34.13       1SG1369
ATOM   1369  CA  PHE A 194       9.246  14.388 -34.366  1.00 34.13       1SG1370
ATOM   1370  CB  PHE A 194       7.683  14.329 -34.262  1.00 34.13       1SG1371
ATOM   1371  CG  PHE A 194       7.010  12.932 -34.229  1.00 34.13       1SG1372
ATOM   1372  CD1 PHE A 194       6.796  12.225 -35.419  1.00 34.13       1SG1373
ATOM   1373  CD2 PHE A 194       6.718  12.318 -33.010  1.00 34.13       1SG1374
ATOM   1374  CE1 PHE A 194       6.389  10.895 -35.383  1.00 34.13       1SG1375
ATOM   1375  CE2 PHE A 194       6.282  10.997 -32.977  1.00 34.13       1SG1376
ATOM   1376  CZ  PHE A 194       6.150  10.277 -34.158  1.00 34.13       1SG1377
ATOM   1377  C   PHE A 194       9.986  13.742 -33.139  1.00 34.13       1SG1378
ATOM   1378  O   PHE A 194      10.515  12.624 -33.210  1.00 34.13       1SG1379
ATOM   1379  N   LEU A 195       9.959  14.425 -31.982  1.00 33.40       1SG1380
ATOM   1380  CA  LEU A 195      10.246  13.767 -30.676  1.00 33.40       1SG1381
ATOM   1381  CB  LEU A 195      10.896  14.741 -29.651  1.00 33.40       1SG1382
ATOM   1382  CG  LEU A 195      12.255  15.396 -30.008  1.00 33.40       1SG1383
ATOM   1383  CD1 LEU A 195      12.798  16.164 -28.790  1.00 33.40       1SG1384
ATOM   1384  CD2 LEU A 195      13.315  14.385 -30.468  1.00 33.40       1SG1385
ATOM   1385  C   LEU A 195       8.932  13.125 -30.097  1.00 33.40       1SG1386
ATOM   1386  O   LEU A 195       8.040  13.894 -29.717  1.00 33.40       1SG1387
ATOM   1387  N   PRO A 196       8.738  11.773 -30.007  1.00 31.41       1SG1388
ATOM   1388  CA  PRO A 196       7.522  11.181 -29.371  1.00 31.41       1SG1389
ATOM   1389  CD  PRO A 196       9.663  10.777 -30.581  1.00 31.41       1SG1390
ATOM   1390  CB  PRO A 196       7.728   9.681 -29.673  1.00 31.41       1SG1391
ATOM   1391  CG  PRO A 196       9.206   9.467 -29.970  1.00 31.41       1SG1392
ATOM   1392  C   PRO A 196       7.306  11.525 -27.857  1.00 31.41       1SG1393
ATOM   1393  O   PRO A 196       8.213  12.039 -27.197  1.00 31.41       1SG1394
ATOM   1394  N   ASP A 197       6.105  11.261 -27.305  1.00 30.00       1SG1395
ATOM   1395  CA  ASP A 197       5.722  11.710 -25.920  1.00 30.00       1SG1396
ATOM   1396  CB  ASP A 197       4.335  11.133 -25.522  1.00 30.00       1SG1397
ATOM   1397  CG  ASP A 197       3.135  11.579 -26.346  1.00 30.00       1SG1398
ATOM   1398  OD1 ASP A 197       2.975  12.714 -26.779  1.00 30.00       1SG1399
ATOM   1399  OD2 ASP A 197       2.244  10.568 -26.528  1.00 30.00       1SG1400
ATOM   1400  C   ASP A 197       6.762  11.459 -24.770  1.00 30.00       1SG1401
ATOM   1401  O   ASP A 197       7.189  12.417 -24.126  1.00 30.00       1SG1402
ATOM   1402  N   ILE A 198       7.225  10.214 -24.568  1.00 30.97       1SG1403
ATOM   1403  CA  ILE A 198       8.341   9.899 -23.617  1.00 30.97       1SG1404
ATOM   1404  CB  ILE A 198       8.395   8.346 -23.367  1.00 30.97       1SG1405
ATOM   1405  CG2 ILE A 198       9.586   7.915 -22.473  1.00 30.97       1SG1406
ATOM   1406  CG1 ILE A 198       7.113   7.697 -22.743  1.00 30.97       1SG1407
ATOM   1407  CD1 ILE A 198       6.075   7.192 -23.760  1.00 30.97       1SG1408
ATOM   1408  C   ILE A 198       9.730  10.553 -24.013  1.00 30.97       1SG1409
ATOM   1409  O   ILE A 198      10.443  11.029 -23.127  1.00 30.97       1SG1410
ATOM   1410  N   ALA A 199      10.117  10.597 -25.303  1.00 32.84       1SG1411
ATOM   1411  CA  ALA A 199      11.319  11.341 -25.778  1.00 32.84       1SG1412
ATOM   1412  CB  ALA A 199      11.448  11.008 -27.272  1.00 32.84       1SG1413
ATOM   1413  C   ALA A 199      11.366  12.890 -25.529  1.00 32.84       1SG1414
ATOM   1414  O   ALA A 199      12.371  13.380 -25.012  1.00 32.84       1SG1415
ATOM   1415  N   GLN A 200      10.301  13.652 -25.855  1.00 37.10       1SG1416
ATOM   1416  CA  GLN A 200      10.112  15.052 -25.358  1.00 37.10       1SG1417
ATOM   1417  CB  GLN A 200       8.797  15.604 -25.990  1.00 37.10       1SG1418
ATOM   1418  CG  GLN A 200       8.439  17.107 -25.647  1.00 37.10       1SG1419
ATOM   1419  CD  GLN A 200       6.831  17.484 -25.571  1.00 37.10       1SG1420
ATOM   1420  OE1 GLN A 200       6.839  16.957 -24.459  1.00 37.10       1SG1421
ATOM   1421  NE2 GLN A 200       7.086  17.960 -26.770  1.00 37.10       1SG1422
ATOM   1422  C   GLN A 200      10.123  15.200 -23.794  1.00 37.10       1SG1423
ATOM   1423  O   GLN A 200      10.893  15.996 -23.253  1.00 37.10       1SG1424
ATOM   1424  N   ARG A 201       9.280  14.440 -23.087  1.00 40.76       1SG1425
ATOM   1425  CA  ARG A 201       9.157  14.476 -21.605  1.00 40.76       1SG1426
ATOM   1426  CB  ARG A 201       7.978  13.511 -21.343  1.00 40.76       1SG1427
ATOM   1427  CG  ARG A 201       7.424  13.460 -19.909  1.00 40.76       1SG1428
ATOM   1428  CD  ARG A 201       6.718  12.129 -19.641  1.00 40.76       1SG1429
ATOM   1429  NE  ARG A 201       5.397  11.960 -20.280  1.00 40.76       1SG1430
ATOM   1430  CZ  ARG A 201       4.659  10.869 -20.161  1.00 40.76       1SG1431
ATOM   1431  NH1 ARG A 201       5.055   9.769 -19.590  1.00 40.76       1SG1432
ATOM   1432  NH2 ARG A 201       3.466  10.922 -20.611  1.00 40.76       1SG1433
ATOM   1433  C   ARG A 201      10.458  14.144 -20.789  1.00 40.76       1SG1434
ATOM   1434  O   ARG A 201      10.810  14.894 -19.875  1.00 40.76       1SG1435
ATOM   1435  N   GLU A 202      11.188  13.067 -21.136  1.00 42.09       1SG1436
ATOM   1436  CA  GLU A 202      12.569  12.818 -20.629  1.00 42.09       1SG1437
ATOM   1437  CB  GLU A 202      13.016  11.393 -21.043  1.00 42.09       1SG1438
ATOM   1438  CG  GLU A 202      12.269  10.221 -20.356  1.00 42.09       1SG1439
ATOM   1439  CD  GLU A 202      12.951   8.870 -20.534  1.00 42.09       1SG1440
ATOM   1440  OE1 GLU A 202      14.131   8.727 -20.835  1.00 42.09       1SG1441
ATOM   1441  OE2 GLU A 202      12.108   7.828 -20.304  1.00 42.09       1SG1442
ATOM   1442  C   GLU A 202      13.656  13.867 -21.049  1.00 42.09       1SG1443
ATOM   1443  O   GLU A 202      14.498  14.212 -20.218  1.00 42.09       1SG1444
ATOM   1444  N   GLU A 203      13.650  14.384 -22.294  1.00 43.16       1SG1445
ATOM   1445  CA  GLU A 203      14.443  15.590 -22.686  1.00 43.16       1SG1446
ATOM   1446  CB  GLU A 203      14.208  15.787 -24.220  1.00 43.16       1SG1447
ATOM   1447  CG  GLU A 203      14.993  16.885 -24.988  1.00 43.16       1SG1448
ATOM   1448  CD  GLU A 203      14.621  18.335 -24.668  1.00 43.16       1SG1449
ATOM   1449  OE1 GLU A 203      13.528  18.832 -24.910  1.00 43.16       1SG1450
ATOM   1450  OE2 GLU A 203      15.646  19.002 -24.077  1.00 43.16       1SG1451
ATOM   1451  C   GLU A 203      14.183  16.855 -21.797  1.00 43.16       1SG1452
ATOM   1452  O   GLU A 203      15.117  17.378 -21.192  1.00 43.16       1SG1453
ATOM   1453  N   ARG A 204      12.930  17.312 -21.684  1.00 40.98       1SG1454
ATOM   1454  CA  ARG A 204      12.526  18.423 -20.779  1.00 40.98       1SG1455
ATOM   1455  CB  ARG A 204      11.056  18.714 -21.175  1.00 40.98       1SG1456
ATOM   1456  CG  ARG A 204      10.330  19.835 -20.391  1.00 40.98       1SG1457
ATOM   1457  CD  ARG A 204       8.944  20.228 -20.958  1.00 40.98       1SG1458
ATOM   1458  NE  ARG A 204       8.039  19.094 -21.304  1.00 40.98       1SG1459
ATOM   1459  CZ  ARG A 204       7.440  18.265 -20.460  1.00 40.98       1SG1460
ATOM   1460  NH1 ARG A 204       7.552  18.332 -19.167  1.00 40.98       1SG1461
ATOM   1461  NH2 ARG A 204       6.710  17.335 -20.968  1.00 40.98       1SG1462
ATOM   1462  C   ARG A 204      12.771  18.201 -19.242  1.00 40.98       1SG1463
ATOM   1463  O   ARG A 204      13.290  19.107 -18.586  1.00 40.98       1SG1464
ATOM   1464  N   SER A 205      12.432  17.034 -18.668  1.00 36.40       1SG1465
ATOM   1465  CA  SER A 205      12.725  16.715 -17.236  1.00 36.40       1SG1466
ATOM   1466  CB  SER A 205      11.881  15.489 -16.823  1.00 36.40       1SG1467
ATOM   1467  OG  SER A 205      10.478  15.740 -16.937  1.00 36.40       1SG1468
ATOM   1468  C   SER A 205      14.242  16.553 -16.858  1.00 36.40       1SG1469
ATOM   1469  O   SER A 205      14.675  17.087 -15.831  1.00 36.40       1SG1470
ATOM   1470  N   GLN A 206      15.069  15.886 -17.688  1.00 32.09       1SG1471
ATOM   1471  CA  GLN A 206      16.561  15.981 -17.594  1.00 32.09       1SG1472
ATOM   1472  CB  GLN A 206      17.209  14.929 -18.535  1.00 32.09       1SG1473
ATOM   1473  CG  GLN A 206      17.008  13.450 -18.102  1.00 32.09       1SG1474
ATOM   1474  CD  GLN A 206      17.484  12.421 -19.124  1.00 32.09       1SG1475
ATOM   1475  OE1 GLN A 206      18.592  11.898 -19.088  1.00 32.09       1SG1476
ATOM   1476  NE2 GLN A 206      16.646  12.086 -20.060  1.00 32.09       1SG1477
ATOM   1477  C   GLN A 206      17.165  17.413 -17.830  1.00 32.09       1SG1478
ATOM   1478  O   GLN A 206      18.076  17.801 -17.095  1.00 32.09       1SG1479
ATOM   1479  N   GLN A 207      16.659  18.208 -18.794  1.00 27.50       1SG1480
ATOM   1480  CA  GLN A 207      17.026  19.647 -18.958  1.00 27.50       1SG1481
ATOM   1481  CB  GLN A 207      16.399  20.153 -20.285  1.00 27.50       1SG1482
ATOM   1482  CG  GLN A 207      16.942  21.517 -20.789  1.00 27.50       1SG1483
ATOM   1483  CD  GLN A 207      16.370  22.015 -22.122  1.00 27.50       1SG1484
ATOM   1484  OE1 GLN A 207      15.643  21.352 -22.855  1.00 27.50       1SG1485
ATOM   1485  NE2 GLN A 207      16.697  23.224 -22.492  1.00 27.50       1SG1486
ATOM   1486  C   GLN A 207      16.689  20.568 -17.734  1.00 27.50       1SG1487
ATOM   1487  O   GLN A 207      17.579  21.273 -17.257  1.00 27.50       1SG1488
ATOM   1488  N   ALA A 208      15.449  20.537 -17.215  1.00 24.56       1SG1489
ATOM   1489  CA  ALA A 208      15.083  21.181 -15.924  1.00 24.56       1SG1490
ATOM   1490  CB  ALA A 208      13.569  20.944 -15.760  1.00 24.56       1SG1491
ATOM   1491  C   ALA A 208      15.910  20.753 -14.658  1.00 24.56       1SG1492
ATOM   1492  O   ALA A 208      16.332  21.619 -13.886  1.00 24.56       1SG1493
ATOM   1493  N   TYR A 209      16.208  19.449 -14.475  1.00 24.45       1SG1494
ATOM   1494  CA  TYR A 209      17.227  18.988 -13.492  1.00 24.45       1SG1495
ATOM   1495  CB  TYR A 209      17.151  17.437 -13.390  1.00 24.45       1SG1496
ATOM   1496  CG  TYR A 209      17.916  16.866 -12.182  1.00 24.45       1SG1497
ATOM   1497  CD1 TYR A 209      19.301  16.668 -12.249  1.00 24.45       1SG1498
ATOM   1498  CD2 TYR A 209      17.248  16.609 -10.982  1.00 24.45       1SG1499
ATOM   1499  CE1 TYR A 209      20.005  16.229 -11.132  1.00 24.45       1SG1500
ATOM   1500  CE2 TYR A 209      17.956  16.163  -9.867  1.00 24.45       1SG1501
ATOM   1501  CZ  TYR A 209      19.330  15.968  -9.945  1.00 24.45       1SG1502
ATOM   1502  OH  TYR A 209      20.030  15.599  -8.833  1.00 24.45       1SG1503
ATOM   1503  C   TYR A 209      18.682  19.534 -13.740  1.00 24.45       1SG1504
ATOM   1504  O   TYR A 209      19.253  20.125 -12.824  1.00 24.45       1SG1505
ATOM   1505  N   LYS A 210      19.280  19.356 -14.933  1.00 25.70       1SG1506
ATOM   1506  CA  LYS A 210      20.609  19.954 -15.280  1.00 25.70       1SG1507
ATOM   1507  CB  LYS A 210      20.979  19.439 -16.702  1.00 25.70       1SG1508
ATOM   1508  CG  LYS A 210      22.353  19.875 -17.278  1.00 25.70       1SG1509
ATOM   1509  CD  LYS A 210      23.576  19.266 -16.570  1.00 25.70       1SG1510
ATOM   1510  CE  LYS A 210      24.883  19.805 -17.171  1.00 25.70       1SG1511
ATOM   1511  NZ  LYS A 210      26.043  19.274 -16.437  1.00 25.70       1SG1512
ATOM   1512  C   LYS A 210      20.737  21.514 -15.122  1.00 25.70       1SG1513
ATOM   1513  O   LYS A 210      21.753  21.982 -14.603  1.00 25.70       1SG1514
ATOM   1514  N   SER A 211      19.731  22.314 -15.520  1.00 26.27       1SG1515
ATOM   1515  CA  SER A 211      19.669  23.769 -15.190  1.00 26.27       1SG1516
ATOM   1516  CB  SER A 211      18.541  24.407 -16.038  1.00 26.27       1SG1517
ATOM   1517  OG  SER A 211      17.233  23.989 -15.633  1.00 26.27       1SG1518
ATOM   1518  C   SER A 211      19.564  24.161 -13.674  1.00 26.27       1SG1519
ATOM   1519  O   SER A 211      20.194  25.137 -13.260  1.00 26.27       1SG1520
ATOM   1520  N   GLN A 212      18.783  23.433 -12.852  1.00 27.78       1SG1521
ATOM   1521  CA  GLN A 212      18.757  23.633 -11.368  1.00 27.78       1SG1522
ATOM   1522  CB  GLN A 212      17.445  23.026 -10.793  1.00 27.78       1SG1523
ATOM   1523  CG  GLN A 212      16.111  23.728 -11.179  1.00 27.78       1SG1524
ATOM   1524  CD  GLN A 212      14.789  23.233 -10.567  1.00 27.78       1SG1525
ATOM   1525  OE1 GLN A 212      13.729  23.777 -10.844  1.00 27.78       1SG1526
ATOM   1526  NE2 GLN A 212      14.753  22.227  -9.726  1.00 27.78       1SG1527
ATOM   1527  C   GLN A 212      20.003  23.066 -10.597  1.00 27.78       1SG1528
ATOM   1528  O   GLN A 212      20.633  23.785  -9.821  1.00 27.78       1SG1529
ATOM   1529  N   HIS A 213      20.317  21.772 -10.765  1.00 29.95       1SG1530
ATOM   1530  CA  HIS A 213      21.421  21.082 -10.040  1.00 29.95       1SG1531
ATOM   1531  ND1 HIS A 213      21.291  18.222  -7.841  1.00 29.95       1SG1532
ATOM   1532  CG  HIS A 213      21.768  18.677  -9.063  1.00 29.95       1SG1533
ATOM   1533  CB  HIS A 213      20.986  19.582 -10.012  1.00 29.95       1SG1534
ATOM   1534  NE2 HIS A 213      23.473  17.398  -8.248  1.00 29.95       1SG1535
ATOM   1535  CD2 HIS A 213      23.050  18.173  -9.307  1.00 29.95       1SG1536
ATOM   1536  CE1 HIS A 213      22.384  17.499  -7.433  1.00 29.95       1SG1537
ATOM   1537  C   HIS A 213      22.876  21.316 -10.601  1.00 29.95       1SG1538
ATOM   1538  O   HIS A 213      23.837  21.211  -9.836  1.00 29.95       1SG1539
ATOM   1539  N   GLY A 214      23.068  21.547 -11.914  1.00 32.01       1SG1540
ATOM   1540  CA  GLY A 214      24.424  21.549 -12.552  1.00 32.01       1SG1541
ATOM   1541  C   GLY A 214      25.065  20.201 -12.993  1.00 32.01       1SG1542
ATOM   1542  O   GLY A 214      26.188  20.194 -13.497  1.00 32.01       1SG1543
ATOM   1543  N   GLU A 215      24.366  19.074 -12.825  1.00 38.22       1SG1544
ATOM   1544  CA  GLU A 215      24.851  17.711 -13.180  1.00 38.22       1SG1545
ATOM   1545  CB  GLU A 215      25.489  17.102 -11.898  1.00 38.22       1SG1546
ATOM   1546  CG  GLU A 215      26.439  15.906 -12.128  1.00 38.22       1SG1547
ATOM   1547  CD  GLU A 215      27.169  15.405 -10.888  1.00 38.22       1SG1548
ATOM   1548  OE1 GLU A 215      27.374  16.072  -9.877  1.00 38.22       1SG1549
ATOM   1549  OE2 GLU A 215      27.524  14.101 -11.010  1.00 38.22       1SG1550
ATOM   1550  C   GLU A 215      23.654  16.849 -13.738  1.00 38.22       1SG1551
ATOM   1551  O   GLU A 215      22.519  17.065 -13.293  1.00 38.22       1SG1552
ATOM   1552  N   PRO A 216      23.814  15.852 -14.664  1.00 43.17       1SG1553
ATOM   1553  CA  PRO A 216      22.697  14.957 -15.074  1.00 43.17       1SG1554
ATOM   1554  CD  PRO A 216      25.073  15.565 -15.367  1.00 43.17       1SG1555
ATOM   1555  CB  PRO A 216      23.357  13.945 -16.026  1.00 43.17       1SG1556
ATOM   1556  CG  PRO A 216      24.641  14.613 -16.471  1.00 43.17       1SG1557
ATOM   1557  C   PRO A 216      21.979  14.196 -13.925  1.00 43.17       1SG1558
ATOM   1558  O   PRO A 216      22.610  13.656 -13.010  1.00 43.17       1SG1559
ATOM   1559  N   LEU A 217      20.655  14.089 -14.049  1.00 45.85       1SG1560
ATOM   1560  CA  LEU A 217      19.819  13.254 -13.138  1.00 45.85       1SG1561
ATOM   1561  CB  LEU A 217      18.359  13.428 -13.645  1.00 45.85       1SG1562
ATOM   1562  CG  LEU A 217      17.220  13.143 -12.644  1.00 45.85       1SG1563
ATOM   1563  CD1 LEU A 217      15.900  13.441 -13.363  1.00 45.85       1SG1564
ATOM   1564  CD2 LEU A 217      17.170  11.718 -12.067  1.00 45.85       1SG1565
ATOM   1565  C   LEU A 217      20.270  11.760 -13.023  1.00 45.85       1SG1566
ATOM   1566  O   LEU A 217      20.486  11.246 -11.931  1.00 45.85       1SG1567
ATOM   1567  N   LEU A 218      20.450  11.101 -14.163  1.00 46.90       1SG1568
ATOM   1568  CA  LEU A 218      20.838   9.676 -14.270  1.00 46.90       1SG1569
ATOM   1569  CB  LEU A 218      20.533   9.303 -15.739  1.00 46.90       1SG1570
ATOM   1570  CG  LEU A 218      19.086   9.183 -16.281  1.00 46.90       1SG1571
ATOM   1571  CD1 LEU A 218      18.310   8.006 -15.677  1.00 46.90       1SG1572
ATOM   1572  CD2 LEU A 218      18.271  10.477 -16.207  1.00 46.90       1SG1573
ATOM   1573  C   LEU A 218      22.319   9.328 -13.870  1.00 46.90       1SG1574
ATOM   1574  O   LEU A 218      22.551   8.232 -13.360  1.00 46.90       1SG1575
ATOM   1575  N   MET A 219      23.306  10.228 -14.059  1.00 42.04       1SG1576
ATOM   1576  CA  MET A 219      24.645  10.108 -13.398  1.00 42.04       1SG1577
ATOM   1577  CB  MET A 219      25.642  11.031 -14.148  1.00 42.04       1SG1578
ATOM   1578  CG  MET A 219      27.120  10.806 -13.755  1.00 42.04       1SG1579
ATOM   1579  SD  MET A 219      28.218  11.715 -14.852  1.00 42.04       1SG1580
ATOM   1580  CE  MET A 219      28.272  13.320 -14.047  1.00 42.04       1SG1581
ATOM   1581  C   MET A 219      24.629  10.321 -11.838  1.00 42.04       1SG1582
ATOM   1582  O   MET A 219      25.221   9.516 -11.113  1.00 42.04       1SG1583
ATOM   1583  N   GLU A 220      23.909  11.335 -11.310  1.00 37.69       1SG1584
ATOM   1584  CA  GLU A 220      23.521  11.386  -9.863  1.00 37.69       1SG1585
ATOM   1585  CB  GLU A 220      22.776  12.726  -9.580  1.00 37.69       1SG1586
ATOM   1586  CG  GLU A 220      23.629  14.020  -9.664  1.00 37.69       1SG1587
ATOM   1587  CD  GLU A 220      24.811  14.041  -8.699  1.00 37.69       1SG1588
ATOM   1588  OE1 GLU A 220      25.895  13.525  -8.946  1.00 37.69       1SG1589
ATOM   1589  OE2 GLU A 220      24.521  14.634  -7.514  1.00 37.69       1SG1590
ATOM   1590  C   GLU A 220      22.728  10.146  -9.307  1.00 37.69       1SG1591
ATOM   1591  O   GLU A 220      23.019   9.645  -8.216  1.00 37.69       1SG1592
ATOM   1592  N   TYR A 221      21.770   9.622 -10.084  1.00 34.23       1SG1593
ATOM   1593  CA  TYR A 221      21.138   8.302  -9.846  1.00 34.23       1SG1594
ATOM   1594  CB  TYR A 221      19.911   8.203 -10.795  1.00 34.23       1SG1595
ATOM   1595  CG  TYR A 221      18.865   7.166 -10.381  1.00 34.23       1SG1596
ATOM   1596  CD1 TYR A 221      18.080   7.374  -9.242  1.00 34.23       1SG1597
ATOM   1597  CD2 TYR A 221      18.724   5.981 -11.105  1.00 34.23       1SG1598
ATOM   1598  CE1 TYR A 221      17.241   6.368  -8.773  1.00 34.23       1SG1599
ATOM   1599  CE2 TYR A 221      17.844   5.000 -10.660  1.00 34.23       1SG1600
ATOM   1600  CZ  TYR A 221      17.130   5.180  -9.481  1.00 34.23       1SG1601
ATOM   1601  OH  TYR A 221      16.403   4.158  -8.954  1.00 34.23       1SG1602
ATOM   1602  C   TYR A 221      22.093   7.062  -9.849  1.00 34.23       1SG1603
ATOM   1603  O   TYR A 221      22.006   6.236  -8.936  1.00 34.23       1SG1604
ATOM   1604  N   SER A 222      23.031   6.957 -10.807  1.00 32.19       1SG1605
ATOM   1605  CA  SER A 222      24.123   5.951 -10.761  1.00 32.19       1SG1606
ATOM   1606  CB  SER A 222      24.857   5.922 -12.120  1.00 32.19       1SG1607
ATOM   1607  OG  SER A 222      25.726   4.789 -12.200  1.00 32.19       1SG1608
ATOM   1608  C   SER A 222      25.085   6.055  -9.530  1.00 32.19       1SG1609
ATOM   1609  O   SER A 222      25.183   5.058  -8.815  1.00 32.19       1SG1610
ATOM   1610  N   ARG A 223      25.751   7.198  -9.228  1.00 32.33       1SG1611
ATOM   1611  CA  ARG A 223      26.613   7.338  -7.999  1.00 32.33       1SG1612
ATOM   1612  CB  ARG A 223      27.244   8.770  -7.880  1.00 32.33       1SG1613
ATOM   1613  CG  ARG A 223      26.336   9.888  -7.301  1.00 32.33       1SG1614
ATOM   1614  CD  ARG A 223      26.989  11.193  -6.820  1.00 32.33       1SG1615
ATOM   1615  NE  ARG A 223      25.884  12.030  -6.265  1.00 32.33       1SG1616
ATOM   1616  CZ  ARG A 223      25.843  12.638  -5.089  1.00 32.33       1SG1617
ATOM   1617  NH1 ARG A 223      26.807  12.639  -4.223  1.00 32.33       1SG1618
ATOM   1618  NH2 ARG A 223      24.761  13.268  -4.795  1.00 32.33       1SG1619
ATOM   1619  C   ARG A 223      25.997   6.836  -6.638  1.00 32.33       1SG1620
ATOM   1620  O   ARG A 223      26.633   6.092  -5.892  1.00 32.33       1SG1621
ATOM   1621  N   GLN A 224      24.753   7.237  -6.345  1.00 31.69       1SG1622
ATOM   1622  CA  GLN A 224      24.037   6.875  -5.097  1.00 31.69       1SG1623
ATOM   1623  CB  GLN A 224      22.913   7.919  -4.927  1.00 31.69       1SG1624
ATOM   1624  CG  GLN A 224      23.291   9.385  -4.536  1.00 31.69       1SG1625
ATOM   1625  CD  GLN A 224      23.453   9.794  -3.062  1.00 31.69       1SG1626
ATOM   1626  OE1 GLN A 224      23.971  10.858  -2.751  1.00 31.69       1SG1627
ATOM   1627  NE2 GLN A 224      22.994   9.045  -2.092  1.00 31.69       1SG1628
ATOM   1628  C   GLN A 224      23.448   5.425  -5.051  1.00 31.69       1SG1629
ATOM   1629  O   GLN A 224      23.431   4.817  -3.982  1.00 31.69       1SG1630
ATOM   1630  N   GLU A 225      22.966   4.867  -6.172  1.00 32.27       1SG1631
ATOM   1631  CA  GLU A 225      22.661   3.410  -6.292  1.00 32.27       1SG1632
ATOM   1632  CB  GLU A 225      21.797   3.245  -7.571  1.00 32.27       1SG1633
ATOM   1633  CG  GLU A 225      20.333   3.770  -7.443  1.00 32.27       1SG1634
ATOM   1634  CD  GLU A 225      19.352   2.744  -6.869  1.00 32.27       1SG1635
ATOM   1635  OE1 GLU A 225      19.588   2.052  -5.885  1.00 32.27       1SG1636
ATOM   1636  OE2 GLU A 225      18.189   2.669  -7.572  1.00 32.27       1SG1637
ATOM   1637  C   GLU A 225      23.895   2.434  -6.204  1.00 32.27       1SG1638
ATOM   1638  O   GLU A 225      23.744   1.337  -5.660  1.00 32.27       1SG1639
ATOM   1639  N   LEU A 226      25.114   2.843  -6.621  1.00 32.98       1SG1640
ATOM   1640  CA  LEU A 226      26.394   2.228  -6.137  1.00 32.98       1SG1641
ATOM   1641  CB  LEU A 226      27.623   2.879  -6.848  1.00 32.98       1SG1642
ATOM   1642  CG  LEU A 226      27.688   2.892  -8.396  1.00 32.98       1SG1643
ATOM   1643  CD1 LEU A 226      28.849   3.769  -8.886  1.00 32.98       1SG1644
ATOM   1644  CD2 LEU A 226      27.809   1.491  -9.002  1.00 32.98       1SG1645
ATOM   1645  C   LEU A 226      26.610   2.265  -4.575  1.00 32.98       1SG1646
ATOM   1646  O   LEU A 226      26.997   1.250  -3.993  1.00 32.98       1SG1647
ATOM   1647  N   LEU A 227      26.354   3.405  -3.897  1.00 36.27       1SG1648
ATOM   1648  CA  LEU A 227      26.366   3.493  -2.401  1.00 36.27       1SG1649
ATOM   1649  CB  LEU A 227      26.274   4.984  -1.944  1.00 36.27       1SG1650
ATOM   1650  CG  LEU A 227      27.307   6.017  -2.462  1.00 36.27       1SG1651
ATOM   1651  CD1 LEU A 227      26.993   7.411  -1.892  1.00 36.27       1SG1652
ATOM   1652  CD2 LEU A 227      28.757   5.639  -2.126  1.00 36.27       1SG1653
ATOM   1653  C   LEU A 227      25.274   2.644  -1.650  1.00 36.27       1SG1654
ATOM   1654  O   LEU A 227      25.581   2.001  -0.644  1.00 36.27       1SG1655
ATOM   1655  N   ARG A 228      24.009   2.671  -2.102  1.00 45.45       1SG1656
ATOM   1656  CA  ARG A 228      22.885   1.931  -1.458  1.00 45.45       1SG1657
ATOM   1657  CB  ARG A 228      21.543   2.511  -1.982  1.00 45.45       1SG1658
ATOM   1658  CG  ARG A 228      21.198   3.955  -1.578  1.00 45.45       1SG1659
ATOM   1659  CD  ARG A 228      20.650   4.120  -0.153  1.00 45.45       1SG1660
ATOM   1660  NE  ARG A 228      20.247   5.540   0.030  1.00 45.45       1SG1661
ATOM   1661  CZ  ARG A 228      19.511   6.006   1.030  1.00 45.45       1SG1662
ATOM   1662  NH1 ARG A 228      19.034   5.274   1.992  1.00 45.45       1SG1663
ATOM   1663  NH2 ARG A 228      19.258   7.268   1.043  1.00 45.45       1SG1664
ATOM   1664  C   ARG A 228      22.883   0.382  -1.658  1.00 45.45       1SG1665
ATOM   1665  O   ARG A 228      22.637  -0.346  -0.694  1.00 45.45       1SG1666
ATOM   1666  N   LYS A 229      23.035  -0.113  -2.904  1.00 53.97       1SG1667
ATOM   1667  CA  LYS A 229      23.002  -1.569  -3.238  1.00 53.97       1SG1668
ATOM   1668  CB  LYS A 229      24.267  -2.273  -2.675  1.00 53.97       1SG1669
ATOM   1669  CG  LYS A 229      24.561  -3.644  -3.319  1.00 53.97       1SG1670
ATOM   1670  CD  LYS A 229      25.919  -4.266  -2.937  1.00 53.97       1SG1671
ATOM   1671  CE  LYS A 229      26.088  -4.696  -1.469  1.00 53.97       1SG1672
ATOM   1672  NZ  LYS A 229      25.144  -5.775  -1.108  1.00 53.97       1SG1673
ATOM   1673  C   LYS A 229      21.649  -2.361  -3.069  1.00 53.97       1SG1674
ATOM   1674  O   LYS A 229      21.415  -3.300  -3.827  1.00 53.97       1SG1675
ATOM   1675  N   GLU A 230      20.729  -1.988  -2.163  1.00 61.70       1SG1676
ATOM   1676  CA  GLU A 230      19.374  -2.622  -2.025  1.00 61.70       1SG1677
ATOM   1677  CB  GLU A 230      18.642  -1.905  -0.851  1.00 61.70       1SG1678
ATOM   1678  CG  GLU A 230      18.165  -0.456  -1.142  1.00 61.70       1SG1679
ATOM   1679  CD  GLU A 230      17.662   0.348   0.048  1.00 61.70       1SG1680
ATOM   1680  OE1 GLU A 230      18.355   1.131   0.687  1.00 61.70       1SG1681
ATOM   1681  OE2 GLU A 230      16.341   0.145   0.292  1.00 61.70       1SG1682
ATOM   1682  C   GLU A 230      18.459  -2.773  -3.301  1.00 61.70       1SG1683
ATOM   1683  O   GLU A 230      17.649  -3.700  -3.364  1.00 61.70       1SG1684
ATOM   1684  N   ARG A 231      18.591  -1.880  -4.295  1.00 66.74       1SG1685
ATOM   1685  CA  ARG A 231      18.033  -2.085  -5.668  1.00 66.74       1SG1686
ATOM   1686  CB  ARG A 231      17.376  -0.745  -6.094  1.00 66.74       1SG1687
ATOM   1687  CG  ARG A 231      15.986  -0.489  -5.462  1.00 66.74       1SG1688
ATOM   1688  CD  ARG A 231      15.534   0.985  -5.546  1.00 66.74       1SG1689
ATOM   1689  NE  ARG A 231      15.357   1.616  -4.209  1.00 66.74       1SG1690
ATOM   1690  CZ  ARG A 231      16.334   1.964  -3.372  1.00 66.74       1SG1691
ATOM   1691  NH1 ARG A 231      17.600   1.796  -3.602  1.00 66.74       1SG1692
ATOM   1692  NH2 ARG A 231      16.003   2.515  -2.261  1.00 66.74       1SG1693
ATOM   1693  C   ARG A 231      19.026  -2.616  -6.768  1.00 66.74       1SG1694
ATOM   1694  O   ARG A 231      18.609  -2.725  -7.925  1.00 66.74       1SG1695
ATOM   1695  N   LEU A 232      20.291  -2.970  -6.457  1.00 62.39       1SG1696
ATOM   1696  CA  LEU A 232      21.243  -3.569  -7.433  1.00 62.39       1SG1697
ATOM   1697  CB  LEU A 232      22.667  -3.630  -6.790  1.00 62.39       1SG1698
ATOM   1698  CG  LEU A 232      23.837  -4.164  -7.670  1.00 62.39       1SG1699
ATOM   1699  CD1 LEU A 232      23.948  -3.388  -8.979  1.00 62.39       1SG1700
ATOM   1700  CD2 LEU A 232      25.196  -4.090  -6.961  1.00 62.39       1SG1701
ATOM   1701  C   LEU A 232      20.779  -4.963  -7.959  1.00 62.39       1SG1702
ATOM   1702  O   LEU A 232      20.616  -5.923  -7.203  1.00 62.39       1SG1703
ATOM   1703  N   VAL A 233      20.610  -5.049  -9.281  1.00 57.56       1SG1704
ATOM   1704  CA  VAL A 233      20.562  -6.357  -9.996  1.00 57.56       1SG1705
ATOM   1705  CB  VAL A 233      19.475  -6.345 -11.126  1.00 57.56       1SG1706
ATOM   1706  CG1 VAL A 233      19.405  -7.681 -11.903  1.00 57.56       1SG1707
ATOM   1707  CG2 VAL A 233      18.057  -6.071 -10.580  1.00 57.56       1SG1708
ATOM   1708  C   VAL A 233      22.001  -6.740 -10.470  1.00 57.56       1SG1709
ATOM   1709  O   VAL A 233      22.481  -7.805 -10.088  1.00 57.56       1SG1710
ATOM   1710  N   LEU A 234      22.683  -5.920 -11.301  1.00 51.96       1SG1711
ATOM   1711  CA  LEU A 234      23.993  -6.292 -11.899  1.00 51.96       1SG1712
ATOM   1712  CB  LEU A 234      23.662  -6.890 -13.300  1.00 51.96       1SG1713
ATOM   1713  CG  LEU A 234      24.740  -7.663 -14.086  1.00 51.96       1SG1714
ATOM   1714  CD1 LEU A 234      25.821  -6.766 -14.683  1.00 51.96       1SG1715
ATOM   1715  CD2 LEU A 234      25.374  -8.789 -13.260  1.00 51.96       1SG1716
ATOM   1716  C   LEU A 234      25.006  -5.101 -11.943  1.00 51.96       1SG1717
ATOM   1717  O   LEU A 234      24.732  -4.054 -12.535  1.00 51.96       1SG1718
ATOM   1718  N   THR A 235      26.205  -5.279 -11.363  1.00 47.52       1SG1719
ATOM   1719  CA  THR A 235      27.366  -4.356 -11.573  1.00 47.52       1SG1720
ATOM   1720  CB  THR A 235      27.891  -3.796 -10.212  1.00 47.52       1SG1721
ATOM   1721  OG1 THR A 235      28.830  -2.751 -10.448  1.00 47.52       1SG1722
ATOM   1722  CG2 THR A 235      28.563  -4.790  -9.246  1.00 47.52       1SG1723
ATOM   1723  C   THR A 235      28.500  -5.039 -12.411  1.00 47.52       1SG1724
ATOM   1724  O   THR A 235      28.898  -6.178 -12.146  1.00 47.52       1SG1725
ATOM   1725  N   SER A 236      29.090  -4.309 -13.366  1.00 48.74       1SG1726
ATOM   1726  CA  SER A 236      30.503  -4.557 -13.786  1.00 48.74       1SG1727
ATOM   1727  CB  SER A 236      30.468  -5.176 -15.212  1.00 48.74       1SG1728
ATOM   1728  OG  SER A 236      31.768  -5.592 -15.636  1.00 48.74       1SG1729
ATOM   1729  C   SER A 236      31.359  -3.253 -13.586  1.00 48.74       1SG1730
ATOM   1730  O   SER A 236      31.019  -2.378 -12.783  1.00 48.74       1SG1731
ATOM   1731  N   GLU A 237      32.485  -3.112 -14.301  1.00 49.38       1SG1732
ATOM   1732  CA  GLU A 237      33.307  -1.863 -14.302  1.00 49.38       1SG1733
ATOM   1733  CB  GLU A 237      34.641  -2.236 -15.014  1.00 49.38       1SG1734
ATOM   1734  CG  GLU A 237      35.702  -1.105 -15.073  1.00 49.38       1SG1735
ATOM   1735  CD  GLU A 237      36.926  -1.394 -15.942  1.00 49.38       1SG1736
ATOM   1736  OE1 GLU A 237      36.959  -2.212 -16.858  1.00 49.38       1SG1737
ATOM   1737  OE2 GLU A 237      37.981  -0.608 -15.607  1.00 49.38       1SG1738
ATOM   1738  C   GLU A 237      32.580  -0.608 -14.912  1.00 49.38       1SG1739
ATOM   1739  O   GLU A 237      32.409   0.404 -14.236  1.00 49.38       1SG1740
ATOM   1740  N   HIS A 238      32.177  -0.676 -16.187  1.00 50.84       1SG1741
ATOM   1741  CA  HIS A 238      31.609   0.484 -16.930  1.00 50.84       1SG1742
ATOM   1742  ND1 HIS A 238      34.064   1.522 -19.178  1.00 50.84       1SG1743
ATOM   1743  CG  HIS A 238      33.422   0.343 -18.839  1.00 50.84       1SG1744
ATOM   1744  CB  HIS A 238      31.956   0.272 -18.430  1.00 50.84       1SG1745
ATOM   1745  NE2 HIS A 238      35.544  -0.324 -19.348  1.00 50.84       1SG1746
ATOM   1746  CD2 HIS A 238      34.292  -0.752 -18.952  1.00 50.84       1SG1747
ATOM   1747  CE1 HIS A 238      35.310   1.022 -19.449  1.00 50.84       1SG1748
ATOM   1748  C   HIS A 238      30.068   0.753 -16.797  1.00 50.84       1SG1749
ATOM   1749  O   HIS A 238      29.618   1.788 -17.294  1.00 50.84       1SG1750
ATOM   1750  N   TRP A 239      29.247  -0.152 -16.228  1.00 51.64       1SG1751
ATOM   1751  CA  TRP A 239      27.760  -0.020 -16.240  1.00 51.64       1SG1752
ATOM   1752  CB  TRP A 239      27.081  -0.802 -17.402  1.00 51.64       1SG1753
ATOM   1753  CG  TRP A 239      27.559  -0.538 -18.831  1.00 51.64       1SG1754
ATOM   1754  CD2 TRP A 239      26.938   0.170 -19.834  1.00 51.64       1SG1755
ATOM   1755  CD1 TRP A 239      28.729  -1.061 -19.412  1.00 51.64       1SG1756
ATOM   1756  NE1 TRP A 239      28.894  -0.621 -20.734  1.00 51.64       1SG1757
ATOM   1757  CE2 TRP A 239      27.761   0.124 -20.978  1.00 51.64       1SG1758
ATOM   1758  CE3 TRP A 239      25.665   0.771 -19.899  1.00 51.64       1SG1759
ATOM   1759  CZ2 TRP A 239      27.312   0.679 -22.195  1.00 51.64       1SG1760
ATOM   1760  CZ3 TRP A 239      25.237   1.319 -21.105  1.00 51.64       1SG1761
ATOM   1761  CH2 TRP A 239      26.049   1.276 -22.240  1.00 51.64       1SG1762
ATOM   1762  C   TRP A 239      27.135  -0.503 -14.897  1.00 51.64       1SG1763
ATOM   1763  O   TRP A 239      27.530  -1.522 -14.313  1.00 51.64       1SG1764
ATOM   1764  N   LEU A 240      26.090   0.212 -14.478  1.00 51.27       1SG1765
ATOM   1765  CA  LEU A 240      25.191  -0.214 -13.386  1.00 51.27       1SG1766
ATOM   1766  CB  LEU A 240      25.026   1.019 -12.460  1.00 51.27       1SG1767
ATOM   1767  CG  LEU A 240      24.227   0.777 -11.155  1.00 51.27       1SG1768
ATOM   1768  CD1 LEU A 240      24.890  -0.297 -10.283  1.00 51.27       1SG1769
ATOM   1769  CD2 LEU A 240      24.098   2.089 -10.381  1.00 51.27       1SG1770
ATOM   1770  C   LEU A 240      23.814  -0.682 -13.940  1.00 51.27       1SG1771
ATOM   1771  O   LEU A 240      23.198  -0.017 -14.780  1.00 51.27       1SG1772
ATOM   1772  N   VAL A 241      23.280  -1.779 -13.392  1.00 52.96       1SG1773
ATOM   1773  CA  VAL A 241      21.847  -2.135 -13.560  1.00 52.96       1SG1774
ATOM   1774  CB  VAL A 241      21.576  -3.367 -14.463  1.00 52.96       1SG1775
ATOM   1775  CG1 VAL A 241      20.065  -3.524 -14.792  1.00 52.96       1SG1776
ATOM   1776  CG2 VAL A 241      22.342  -3.330 -15.784  1.00 52.96       1SG1777
ATOM   1777  C   VAL A 241      21.181  -2.342 -12.177  1.00 52.96       1SG1778
ATOM   1778  O   VAL A 241      21.666  -2.990 -11.251  1.00 52.96       1SG1779
ATOM   1779  N   LEU A 242      19.973  -1.828 -12.127  1.00 55.60       1SG1780
ATOM   1780  CA  LEU A 242      19.131  -1.749 -10.930  1.00 55.60       1SG1781
ATOM   1781  CB  LEU A 242      19.427  -0.367 -10.263  1.00 55.60       1SG1782
ATOM   1782  CG  LEU A 242      19.427   0.914 -11.163  1.00 55.60       1SG1783
ATOM   1783  CD1 LEU A 242      18.022   1.452 -11.401  1.00 55.60       1SG1784
ATOM   1784  CD2 LEU A 242      20.268   2.025 -10.549  1.00 55.60       1SG1785
ATOM   1785  C   LEU A 242      17.661  -1.967 -11.384  1.00 55.60       1SG1786
ATOM   1786  O   LEU A 242      17.269  -1.603 -12.499  1.00 55.60       1SG1787
ATOM   1787  N   VAL A 243      16.797  -2.459 -10.495  1.00 59.92       1SG1788
ATOM   1788  CA  VAL A 243      15.345  -2.104 -10.574  1.00 59.92       1SG1789
ATOM   1789  CB  VAL A 243      14.397  -3.112  -9.849  1.00 59.92       1SG1790
ATOM   1790  CG1 VAL A 243      14.435  -4.548 -10.419  1.00 59.92       1SG1791
ATOM   1791  CG2 VAL A 243      14.625  -3.185  -8.334  1.00 59.92       1SG1792
ATOM   1792  C   VAL A 243      15.180  -0.616 -10.085  1.00 59.92       1SG1793
ATOM   1793  O   VAL A 243      15.619  -0.324  -8.962  1.00 59.92       1SG1794
ATOM   1794  N   PRO A 244      14.647   0.380 -10.851  1.00 62.67       1SG1795
ATOM   1795  CA  PRO A 244      14.531   1.769 -10.345  1.00 62.67       1SG1796
ATOM   1796  CD  PRO A 244      14.056   0.179 -12.186  1.00 62.67       1SG1797
ATOM   1797  CB  PRO A 244      14.114   2.534 -11.614  1.00 62.67       1SG1798
ATOM   1798  CG  PRO A 244      13.404   1.521 -12.512  1.00 62.67       1SG1799
ATOM   1799  C   PRO A 244      13.596   1.895  -9.103  1.00 62.67       1SG1800
ATOM   1800  O   PRO A 244      12.671   1.099  -8.915  1.00 62.67       1SG1801
ATOM   1801  N   PHE A 245      13.822   2.906  -8.247  1.00 64.12       1SG1802
ATOM   1802  CA  PHE A 245      12.832   3.279  -7.183  1.00 64.12       1SG1803
ATOM   1803  CB  PHE A 245      13.317   4.613  -6.553  1.00 64.12       1SG1804
ATOM   1804  CG  PHE A 245      12.437   5.138  -5.401  1.00 64.12       1SG1805
ATOM   1805  CD1 PHE A 245      12.472   4.515  -4.151  1.00 64.12       1SG1806
ATOM   1806  CD2 PHE A 245      11.574   6.219  -5.605  1.00 64.12       1SG1807
ATOM   1807  CE1 PHE A 245      11.666   4.974  -3.113  1.00 64.12       1SG1808
ATOM   1808  CE2 PHE A 245      10.758   6.667  -4.571  1.00 64.12       1SG1809
ATOM   1809  CZ  PHE A 245      10.807   6.047  -3.325  1.00 64.12       1SG1810
ATOM   1810  C   PHE A 245      11.348   3.359  -7.676  1.00 64.12       1SG1811
ATOM   1811  O   PHE A 245      10.437   2.715  -7.174  1.00 64.12       1SG1812
ATOM   1812  N   TRP A 246      11.170   4.112  -8.738  1.00 65.52       1SG1813
ATOM   1813  CA  TRP A 246       9.917   4.228  -9.489  1.00 65.52       1SG1814
ATOM   1814  CB  TRP A 246      10.217   5.552 -10.216  1.00 65.52       1SG1815
ATOM   1815  CG  TRP A 246      11.334   5.585 -11.314  1.00 65.52       1SG1816
ATOM   1816  CD2 TRP A 246      12.575   6.205 -11.247  1.00 65.52       1SG1817
ATOM   1817  CD1 TRP A 246      11.271   5.030 -12.618  1.00 65.52       1SG1818
ATOM   1818  NE1 TRP A 246      12.423   5.325 -13.375  1.00 65.52       1SG1819
ATOM   1819  CE2 TRP A 246      13.214   6.056 -12.508  1.00 65.52       1SG1820
ATOM   1820  CE3 TRP A 246      13.220   6.912 -10.198  1.00 65.52       1SG1821
ATOM   1821  CZ2 TRP A 246      14.486   6.628 -12.733  1.00 65.52       1SG1822
ATOM   1822  CZ3 TRP A 246      14.474   7.472 -10.448  1.00 65.52       1SG1823
ATOM   1823  CH2 TRP A 246      15.097   7.335 -11.697  1.00 65.52       1SG1824
ATOM   1824  C   TRP A 246       9.465   3.080 -10.466  1.00 65.52       1SG1825
ATOM   1825  O   TRP A 246       8.783   3.359 -11.458  1.00 65.52       1SG1826
ATOM   1826  N   ALA A 247       9.809   1.810 -10.215  1.00 64.26       1SG1827
ATOM   1827  CA  ALA A 247       9.517   0.701 -11.154  1.00 64.26       1SG1828
ATOM   1828  CB  ALA A 247      10.366  -0.482 -10.650  1.00 64.26       1SG1829
ATOM   1829  C   ALA A 247       7.987   0.380 -11.338  1.00 64.26       1SG1830
ATOM   1830  O   ALA A 247       7.313  -0.114 -10.436  1.00 64.26       1SG1831
ATOM   1831  N   THR A 248       7.426   0.675 -12.521  1.00 68.24       1SG1832
ATOM   1832  CA  THR A 248       5.981   0.403 -12.844  1.00 68.24       1SG1833
ATOM   1833  CB  THR A 248       5.466   1.267 -14.050  1.00 68.24       1SG1834
ATOM   1834  OG1 THR A 248       5.945   0.797 -15.307  1.00 68.24       1SG1835
ATOM   1835  CG2 THR A 248       5.781   2.770 -14.015  1.00 68.24       1SG1836
ATOM   1836  C   THR A 248       5.617  -1.114 -13.053  1.00 68.24       1SG1837
ATOM   1837  O   THR A 248       4.589  -1.589 -12.568  1.00 68.24       1SG1838
ATOM   1838  N   TRP A 249       6.445  -1.844 -13.817  1.00 73.87       1SG1839
ATOM   1839  CA  TRP A 249       6.334  -3.320 -14.004  1.00 73.87       1SG1840
ATOM   1840  CB  TRP A 249       6.863  -3.650 -15.427  1.00 73.87       1SG1841
ATOM   1841  CG  TRP A 249       5.973  -3.228 -16.598  1.00 73.87       1SG1842
ATOM   1842  CD2 TRP A 249       4.902  -3.914 -17.125  1.00 73.87       1SG1843
ATOM   1843  CD1 TRP A 249       6.059  -2.033 -17.340  1.00 73.87       1SG1844
ATOM   1844  NE1 TRP A 249       5.082  -1.972 -18.350  1.00 73.87       1SG1845
ATOM   1845  CE2 TRP A 249       4.367  -3.146 -18.187  1.00 73.87       1SG1846
ATOM   1846  CE3 TRP A 249       4.286  -5.121 -16.726  1.00 73.87       1SG1847
ATOM   1847  CZ2 TRP A 249       3.189  -3.575 -18.843  1.00 73.87       1SG1848
ATOM   1848  CZ3 TRP A 249       3.142  -5.534 -17.403  1.00 73.87       1SG1849
ATOM   1849  CH2 TRP A 249       2.592  -4.770 -18.438  1.00 73.87       1SG1850
ATOM   1850  C   TRP A 249       7.158  -4.122 -12.927  1.00 73.87       1SG1851
ATOM   1851  O   TRP A 249       8.211  -3.617 -12.519  1.00 73.87       1SG1852
ATOM   1852  N   PRO A 250       6.782  -5.353 -12.460  1.00 77.81       1SG1853
ATOM   1853  CA  PRO A 250       7.430  -6.013 -11.283  1.00 77.81       1SG1854
ATOM   1854  CD  PRO A 250       5.759  -6.200 -13.094  1.00 77.81       1SG1855
ATOM   1855  CB  PRO A 250       6.732  -7.384 -11.199  1.00 77.81       1SG1856
ATOM   1856  CG  PRO A 250       5.461  -7.241 -12.020  1.00 77.81       1SG1857
ATOM   1857  C   PRO A 250       8.976  -6.159 -11.262  1.00 77.81       1SG1858
ATOM   1858  O   PRO A 250       9.632  -5.777 -10.296  1.00 77.81       1SG1859
ATOM   1859  N   TYR A 251       9.553  -6.674 -12.345  1.00 81.50       1SG1860
ATOM   1860  CA  TYR A 251      11.027  -6.816 -12.468  1.00 81.50       1SG1861
ATOM   1861  CB  TYR A 251      11.316  -8.327 -12.726  1.00 81.50       1SG1862
ATOM   1862  CG  TYR A 251      10.946  -9.262 -11.558  1.00 81.50       1SG1863
ATOM   1863  CD1 TYR A 251       9.709  -9.908 -11.560  1.00 81.50       1SG1864
ATOM   1864  CD2 TYR A 251      11.777  -9.386 -10.444  1.00 81.50       1SG1865
ATOM   1865  CE1 TYR A 251       9.299 -10.655 -10.460  1.00 81.50       1SG1866
ATOM   1866  CE2 TYR A 251      11.387 -10.165  -9.357  1.00 81.50       1SG1867
ATOM   1867  CZ  TYR A 251      10.142 -10.788  -9.362  1.00 81.50       1SG1868
ATOM   1868  OH  TYR A 251       9.766 -11.583  -8.319  1.00 81.50       1SG1869
ATOM   1869  C   TYR A 251      11.643  -5.835 -13.516  1.00 81.50       1SG1870
ATOM   1870  O   TYR A 251      12.690  -6.149 -14.075  1.00 81.50       1SG1871
ATOM   1871  N   GLN A 252      11.093  -4.625 -13.781  1.00 78.65       1SG1872
ATOM   1872  CA  GLN A 252      11.735  -3.674 -14.732  1.00 78.65       1SG1873
ATOM   1873  CB  GLN A 252      10.825  -2.505 -15.173  1.00 78.65       1SG1874
ATOM   1874  CG  GLN A 252      10.429  -1.442 -14.121  1.00 78.65       1SG1875
ATOM   1875  CD  GLN A 252       9.960  -0.116 -14.708  1.00 78.65       1SG1876
ATOM   1876  OE1 GLN A 252      10.599   0.921 -14.612  1.00 78.65       1SG1877
ATOM   1877  NE2 GLN A 252       8.804  -0.099 -15.302  1.00 78.65       1SG1878
ATOM   1878  C   GLN A 252      13.125  -3.173 -14.269  1.00 78.65       1SG1879
ATOM   1879  O   GLN A 252      13.285  -2.761 -13.121  1.00 78.65       1SG1880
ATOM   1880  N   THR A 253      14.110  -3.218 -15.169  1.00 72.80       1SG1881
ATOM   1881  CA  THR A 253      15.494  -2.799 -14.846  1.00 72.80       1SG1882
ATOM   1882  CB  THR A 253      16.519  -3.963 -14.905  1.00 72.80       1SG1883
ATOM   1883  OG1 THR A 253      16.653  -4.507 -16.214  1.00 72.80       1SG1884
ATOM   1884  CG2 THR A 253      16.278  -5.104 -13.909  1.00 72.80       1SG1885
ATOM   1885  C   THR A 253      15.935  -1.612 -15.742  1.00 72.80       1SG1886
ATOM   1886  O   THR A 253      15.799  -1.646 -16.968  1.00 72.80       1SG1887
ATOM   1887  N   LEU A 254      16.521  -0.589 -15.118  1.00 68.55       1SG1888
ATOM   1888  CA  LEU A 254      17.195   0.515 -15.837  1.00 68.55       1SG1889
ATOM   1889  CB  LEU A 254      16.854   1.810 -15.054  1.00 68.55       1SG1890
ATOM   1890  CG  LEU A 254      17.228   3.153 -15.721  1.00 68.55       1SG1891
ATOM   1891  CD1 LEU A 254      16.388   3.415 -16.980  1.00 68.55       1SG1892
ATOM   1892  CD2 LEU A 254      17.002   4.308 -14.731  1.00 68.55       1SG1893
ATOM   1893  C   LEU A 254      18.723   0.190 -15.952  1.00 68.55       1SG1894
ATOM   1894  O   LEU A 254      19.432   0.098 -14.945  1.00 68.55       1SG1895
ATOM   1895  N   LEU A 255      19.205  -0.036 -17.181  1.00 65.95       1SG1896
ATOM   1896  CA  LEU A 255      20.641  -0.308 -17.473  1.00 65.95       1SG1897
ATOM   1897  CB  LEU A 255      20.658  -1.378 -18.610  1.00 65.95       1SG1898
ATOM   1898  CG  LEU A 255      21.969  -2.097 -19.039  1.00 65.95       1SG1899
ATOM   1899  CD1 LEU A 255      21.770  -2.910 -20.322  1.00 65.95       1SG1900
ATOM   1900  CD2 LEU A 255      23.183  -1.190 -19.185  1.00 65.95       1SG1901
ATOM   1901  C   LEU A 255      21.347   1.039 -17.850  1.00 65.95       1SG1902
ATOM   1902  O   LEU A 255      21.152   1.569 -18.949  1.00 65.95       1SG1903
ATOM   1903  N   LEU A 256      22.166   1.581 -16.941  1.00 63.95       1SG1904
ATOM   1904  CA  LEU A 256      22.869   2.882 -17.123  1.00 63.95       1SG1905
ATOM   1905  CB  LEU A 256      22.647   3.822 -15.899  1.00 63.95       1SG1906
ATOM   1906  CG  LEU A 256      21.197   4.096 -15.414  1.00 63.95       1SG1907
ATOM   1907  CD1 LEU A 256      20.800   3.128 -14.287  1.00 63.95       1SG1908
ATOM   1908  CD2 LEU A 256      21.070   5.524 -14.880  1.00 63.95       1SG1909
ATOM   1909  C   LEU A 256      24.421   2.683 -17.271  1.00 63.95       1SG1910
ATOM   1910  O   LEU A 256      24.983   1.854 -16.545  1.00 63.95       1SG1911
ATOM   1911  N   PRO A 257      25.196   3.448 -18.092  1.00 61.42       1SG1912
ATOM   1912  CA  PRO A 257      26.663   3.572 -17.904  1.00 61.42       1SG1913
ATOM   1913  CD  PRO A 257      24.670   4.295 -19.164  1.00 61.42       1SG1914
ATOM   1914  CB  PRO A 257      27.116   4.370 -19.145  1.00 61.42       1SG1915
ATOM   1915  CG  PRO A 257      25.887   4.612 -20.023  1.00 61.42       1SG1916
ATOM   1916  C   PRO A 257      27.053   4.246 -16.545  1.00 61.42       1SG1917
ATOM   1917  O   PRO A 257      26.380   5.161 -16.060  1.00 61.42       1SG1918
ATOM   1918  N   ARG A 258      28.153   3.793 -15.937  1.00 56.48       1SG1919
ATOM   1919  CA  ARG A 258      28.759   4.481 -14.760  1.00 56.48       1SG1920
ATOM   1920  CB  ARG A 258      29.773   3.491 -14.131  1.00 56.48       1SG1921
ATOM   1921  CG  ARG A 258      30.230   3.895 -12.707  1.00 56.48       1SG1922
ATOM   1922  CD  ARG A 258      31.580   3.292 -12.269  1.00 56.48       1SG1923
ATOM   1923  NE  ARG A 258      32.736   3.856 -13.024  1.00 56.48       1SG1924
ATOM   1924  CZ  ARG A 258      33.310   5.035 -12.821  1.00 56.48       1SG1925
ATOM   1925  NH1 ARG A 258      32.931   5.893 -11.923  1.00 56.48       1SG1926
ATOM   1926  NH2 ARG A 258      34.306   5.337 -13.575  1.00 56.48       1SG1927
ATOM   1927  C   ARG A 258      29.389   5.889 -15.084  1.00 56.48       1SG1928
ATOM   1928  O   ARG A 258      29.151   6.857 -14.355  1.00 56.48       1SG1929
ATOM   1929  N   ARG A 259      30.162   6.007 -16.180  1.00 50.76       1SG1930
ATOM   1930  CA  ARG A 259      30.531   7.321 -16.770  1.00 50.76       1SG1931
ATOM   1931  CB  ARG A 259      31.719   7.057 -17.744  1.00 50.76       1SG1932
ATOM   1932  CG  ARG A 259      32.458   8.329 -18.246  1.00 50.76       1SG1933
ATOM   1933  CD  ARG A 259      33.553   8.074 -19.296  1.00 50.76       1SG1934
ATOM   1934  NE  ARG A 259      32.930   7.844 -20.631  1.00 50.76       1SG1935
ATOM   1935  CZ  ARG A 259      33.381   8.296 -21.796  1.00 50.76       1SG1936
ATOM   1936  NH1 ARG A 259      34.489   8.961 -21.946  1.00 50.76       1SG1937
ATOM   1937  NH2 ARG A 259      32.669   8.066 -22.842  1.00 50.76       1SG1938
ATOM   1938  C   ARG A 259      29.328   8.031 -17.486  1.00 50.76       1SG1939
ATOM   1939  O   ARG A 259      28.385   7.405 -17.977  1.00 50.76       1SG1940
ATOM   1940  N   HIS A 260      29.406   9.362 -17.605  1.00 46.69       1SG1941
ATOM   1941  CA  HIS A 260      28.516  10.144 -18.497  1.00 46.69       1SG1942
ATOM   1942  ND1 HIS A 260      27.979  13.991 -18.319  1.00 46.69       1SG1943
ATOM   1943  CG  HIS A 260      27.796  12.658 -18.634  1.00 46.69       1SG1944
ATOM   1944  CB  HIS A 260      28.851  11.635 -18.237  1.00 46.69       1SG1945
ATOM   1945  NE2 HIS A 260      25.890  13.651 -19.395  1.00 46.69       1SG1946
ATOM   1946  CD2 HIS A 260      26.550  12.457 -19.271  1.00 46.69       1SG1947
ATOM   1947  CE1 HIS A 260      26.810  14.485 -18.814  1.00 46.69       1SG1948
ATOM   1948  C   HIS A 260      28.636   9.790 -20.028  1.00 46.69       1SG1949
ATOM   1949  O   HIS A 260      29.694   9.950 -20.641  1.00 46.69       1SG1950
ATOM   1950  N   VAL A 261      27.529   9.332 -20.625  1.00 45.03       1SG1951
ATOM   1951  CA  VAL A 261      27.428   9.042 -22.085  1.00 45.03       1SG1952
ATOM   1952  CB  VAL A 261      27.397   7.494 -22.349  1.00 45.03       1SG1953
ATOM   1953  CG1 VAL A 261      27.296   7.126 -23.844  1.00 45.03       1SG1954
ATOM   1954  CG2 VAL A 261      28.607   6.711 -21.792  1.00 45.03       1SG1955
ATOM   1955  C   VAL A 261      26.125   9.733 -22.617  1.00 45.03       1SG1956
ATOM   1956  O   VAL A 261      25.032   9.466 -22.116  1.00 45.03       1SG1957
ATOM   1957  N   ARG A 262      26.205  10.532 -23.691  1.00 45.79       1SG1958
ATOM   1958  CA  ARG A 262      24.996  11.032 -24.424  1.00 45.79       1SG1959
ATOM   1959  CB  ARG A 262      25.446  12.178 -25.384  1.00 45.79       1SG1960
ATOM   1960  CG  ARG A 262      26.295  11.772 -26.622  1.00 45.79       1SG1961
ATOM   1961  CD  ARG A 262      26.854  12.937 -27.433  1.00 45.79       1SG1962
ATOM   1962  NE  ARG A 262      27.629  12.379 -28.572  1.00 45.79       1SG1963
ATOM   1963  CZ  ARG A 262      28.015  13.058 -29.642  1.00 45.79       1SG1964
ATOM   1964  NH1 ARG A 262      27.760  14.317 -29.841  1.00 45.79       1SG1965
ATOM   1965  NH2 ARG A 262      28.688  12.421 -30.534  1.00 45.79       1SG1966
ATOM   1966  C   ARG A 262      24.113   9.940 -25.145  1.00 45.79       1SG1967
ATOM   1967  O   ARG A 262      22.891   9.903 -24.996  1.00 45.79       1SG1968
ATOM   1968  N   ARG A 263      24.745   9.092 -25.968  1.00 46.94       1SG1969
ATOM   1969  CA  ARG A 263      24.082   8.171 -26.924  1.00 46.94       1SG1970
ATOM   1970  CB  ARG A 263      24.044   8.816 -28.342  1.00 46.94       1SG1971
ATOM   1971  CG  ARG A 263      23.247  10.115 -28.601  1.00 46.94       1SG1972
ATOM   1972  CD  ARG A 263      23.450  10.540 -30.066  1.00 46.94       1SG1973
ATOM   1973  NE  ARG A 263      22.906  11.898 -30.298  1.00 46.94       1SG1974
ATOM   1974  CZ  ARG A 263      23.390  12.791 -31.152  1.00 46.94       1SG1975
ATOM   1975  NH1 ARG A 263      24.455  12.626 -31.874  1.00 46.94       1SG1976
ATOM   1976  NH2 ARG A 263      22.759  13.899 -31.265  1.00 46.94       1SG1977
ATOM   1977  C   ARG A 263      24.894   6.830 -27.028  1.00 46.94       1SG1978
ATOM   1978  O   ARG A 263      26.099   6.768 -26.758  1.00 46.94       1SG1979
ATOM   1979  N   LEU A 264      24.258   5.769 -27.548  1.00 47.88       1SG1980
ATOM   1980  CA  LEU A 264      24.944   4.495 -27.939  1.00 47.88       1SG1981
ATOM   1981  CB  LEU A 264      23.788   3.566 -28.450  1.00 47.88       1SG1982
ATOM   1982  CG  LEU A 264      23.939   2.025 -28.422  1.00 47.88       1SG1983
ATOM   1983  CD1 LEU A 264      25.117   1.534 -29.263  1.00 47.88       1SG1984
ATOM   1984  CD2 LEU A 264      24.007   1.454 -27.000  1.00 47.88       1SG1985
ATOM   1985  C   LEU A 264      26.248   4.636 -28.858  1.00 47.88       1SG1986
ATOM   1986  O   LEU A 264      27.250   3.996 -28.534  1.00 47.88       1SG1987
ATOM   1987  N   PRO A 265      26.355   5.493 -29.920  1.00 46.98       1SG1988
ATOM   1988  CA  PRO A 265      27.636   5.775 -30.645  1.00 46.98       1SG1989
ATOM   1989  CD  PRO A 265      25.203   5.957 -30.678  1.00 46.98       1SG1990
ATOM   1990  CB  PRO A 265      27.145   6.492 -31.927  1.00 46.98       1SG1991
ATOM   1991  CG  PRO A 265      25.769   7.051 -31.573  1.00 46.98       1SG1992
ATOM   1992  C   PRO A 265      28.772   6.570 -29.919  1.00 46.98       1SG1993
ATOM   1993  O   PRO A 265      29.913   6.509 -30.381  1.00 46.98       1SG1994
ATOM   1994  N   GLU A 266      28.510   7.277 -28.803  1.00 44.34       1SG1995
ATOM   1995  CA  GLU A 266      29.602   7.738 -27.887  1.00 44.34       1SG1996
ATOM   1996  CB  GLU A 266      29.068   8.979 -27.112  1.00 44.34       1SG1997
ATOM   1997  CG  GLU A 266      30.177   9.866 -26.469  1.00 44.34       1SG1998
ATOM   1998  CD  GLU A 266      29.676  10.989 -25.571  1.00 44.34       1SG1999
ATOM   1999  OE1 GLU A 266      29.009  10.805 -24.560  1.00 44.34       1SG2000
ATOM   2000  OE2 GLU A 266      30.045  12.221 -26.009  1.00 44.34       1SG2001
ATOM   2001  C   GLU A 266      30.244   6.635 -26.955  1.00 44.34       1SG2002
ATOM   2002  O   GLU A 266      31.233   6.925 -26.274  1.00 44.34       1SG2003
ATOM   2003  N   LEU A 267      29.762   5.372 -26.933  1.00 39.76       1SG2004
ATOM   2004  CA  LEU A 267      30.418   4.267 -26.183  1.00 39.76       1SG2005
ATOM   2005  CB  LEU A 267      29.566   2.967 -26.236  1.00 39.76       1SG2006
ATOM   2006  CG  LEU A 267      28.147   2.957 -25.621  1.00 39.76       1SG2007
ATOM   2007  CD1 LEU A 267      27.585   1.530 -25.735  1.00 39.76       1SG2008
ATOM   2008  CD2 LEU A 267      28.110   3.432 -24.167  1.00 39.76       1SG2009
ATOM   2009  C   LEU A 267      31.865   3.931 -26.676  1.00 39.76       1SG2010
ATOM   2010  O   LEU A 267      32.098   3.623 -27.849  1.00 39.76       1SG2011
ATOM   2011  N   THR A 268      32.825   3.919 -25.742  1.00 36.41       1SG2012
ATOM   2012  CA  THR A 268      34.208   3.419 -26.018  1.00 36.41       1SG2013
ATOM   2013  CB  THR A 268      35.188   3.771 -24.848  1.00 36.41       1SG2014
ATOM   2014  OG1 THR A 268      34.902   3.027 -23.670  1.00 36.41       1SG2015
ATOM   2015  CG2 THR A 268      35.236   5.245 -24.410  1.00 36.41       1SG2016
ATOM   2016  C   THR A 268      34.241   1.868 -26.318  1.00 36.41       1SG2017
ATOM   2017  O   THR A 268      33.461   1.151 -25.686  1.00 36.41       1SG2018
ATOM   2018  N   PRO A 269      35.107   1.269 -27.189  1.00 34.81       1SG2019
ATOM   2019  CA  PRO A 269      35.189  -0.220 -27.363  1.00 34.81       1SG2020
ATOM   2020  CD  PRO A 269      35.921   2.018 -28.164  1.00 34.81       1SG2021
ATOM   2021  CB  PRO A 269      36.381  -0.355 -28.326  1.00 34.81       1SG2022
ATOM   2022  CG  PRO A 269      36.351   0.933 -29.152  1.00 34.81       1SG2023
ATOM   2023  C   PRO A 269      35.280  -1.162 -26.104  1.00 34.81       1SG2024
ATOM   2024  O   PRO A 269      34.694  -2.247 -26.100  1.00 34.81       1SG2025
ATOM   2025  N   ALA A 270      35.951  -0.726 -25.023  1.00 34.30       1SG2026
ATOM   2026  CA  ALA A 270      35.824  -1.351 -23.674  1.00 34.30       1SG2027
ATOM   2027  CB  ALA A 270      36.953  -0.730 -22.828  1.00 34.30       1SG2028
ATOM   2028  C   ALA A 270      34.427  -1.233 -22.961  1.00 34.30       1SG2029
ATOM   2029  O   ALA A 270      33.933  -2.214 -22.405  1.00 34.30       1SG2030
ATOM   2030  N   GLU A 271      33.785  -0.055 -22.992  1.00 36.32       1SG2031
ATOM   2031  CA  GLU A 271      32.356   0.131 -22.601  1.00 36.32       1SG2032
ATOM   2032  CB  GLU A 271      32.175   1.676 -22.578  1.00 36.32       1SG2033
ATOM   2033  CG  GLU A 271      30.952   2.243 -21.826  1.00 36.32       1SG2034
ATOM   2034  CD  GLU A 271      30.897   3.775 -21.817  1.00 36.32       1SG2035
ATOM   2035  OE1 GLU A 271      31.248   4.481 -22.759  1.00 36.32       1SG2036
ATOM   2036  OE2 GLU A 271      30.429   4.272 -20.641  1.00 36.32       1SG2037
ATOM   2037  C   GLU A 271      31.318  -0.653 -23.496  1.00 36.32       1SG2038
ATOM   2038  O   GLU A 271      30.453  -1.346 -22.968  1.00 36.32       1SG2039
ATOM   2039  N   ARG A 272      31.442  -0.618 -24.831  1.00 36.83       1SG2040
ATOM   2040  CA  ARG A 272      30.725  -1.520 -25.784  1.00 36.83       1SG2041
ATOM   2041  CB  ARG A 272      31.238  -1.057 -27.177  1.00 36.83       1SG2042
ATOM   2042  CG  ARG A 272      30.506  -1.627 -28.412  1.00 36.83       1SG2043
ATOM   2043  CD  ARG A 272      31.152  -1.187 -29.740  1.00 36.83       1SG2044
ATOM   2044  NE  ARG A 272      32.379  -1.989 -30.010  1.00 36.83       1SG2045
ATOM   2045  CZ  ARG A 272      33.087  -1.960 -31.127  1.00 36.83       1SG2046
ATOM   2046  NH1 ARG A 272      32.847  -1.164 -32.127  1.00 36.83       1SG2047
ATOM   2047  NH2 ARG A 272      34.066  -2.788 -31.225  1.00 36.83       1SG2048
ATOM   2048  C   ARG A 272      30.863  -3.072 -25.533  1.00 36.83       1SG2049
ATOM   2049  O   ARG A 272      29.845  -3.757 -25.398  1.00 36.83       1SG2050
ATOM   2050  N   ASP A 273      32.088  -3.622 -25.421  1.00 35.81       1SG2051
ATOM   2051  CA  ASP A 273      32.312  -5.030 -24.968  1.00 35.81       1SG2052
ATOM   2052  CB  ASP A 273      33.788  -5.388 -25.279  1.00 35.81       1SG2053
ATOM   2053  CG  ASP A 273      34.157  -6.857 -25.071  1.00 35.81       1SG2054
ATOM   2054  OD1 ASP A 273      33.371  -7.791 -25.173  1.00 35.81       1SG2055
ATOM   2055  OD2 ASP A 273      35.462  -7.019 -24.737  1.00 35.81       1SG2056
ATOM   2056  C   ASP A 273      31.894  -5.356 -23.487  1.00 35.81       1SG2057
ATOM   2057  O   ASP A 273      31.388  -6.451 -23.231  1.00 35.81       1SG2058
ATOM   2058  N   ASP A 274      32.049  -4.442 -22.509  1.00 34.29       1SG2059
ATOM   2059  CA  ASP A 274      31.367  -4.593 -21.195  1.00 34.29       1SG2060
ATOM   2060  CB  ASP A 274      31.983  -3.639 -20.143  1.00 34.29       1SG2061
ATOM   2061  CG  ASP A 274      31.723  -4.084 -18.701  1.00 34.29       1SG2062
ATOM   2062  OD1 ASP A 274      31.749  -5.252 -18.325  1.00 34.29       1SG2063
ATOM   2063  OD2 ASP A 274      31.461  -3.046 -17.870  1.00 34.29       1SG2064
ATOM   2064  C   ASP A 274      29.801  -4.548 -21.254  1.00 34.29       1SG2065
ATOM   2065  O   ASP A 274      29.190  -5.319 -20.525  1.00 34.29       1SG2066
ATOM   2066  N   LEU A 275      29.136  -3.766 -22.126  1.00 32.94       1SG2067
ATOM   2067  CA  LEU A 275      27.678  -3.935 -22.403  1.00 32.94       1SG2068
ATOM   2068  CB  LEU A 275      27.183  -2.814 -23.352  1.00 32.94       1SG2069
ATOM   2069  CG  LEU A 275      25.643  -2.718 -23.512  1.00 32.94       1SG2070
ATOM   2070  CD1 LEU A 275      24.912  -2.394 -22.206  1.00 32.94       1SG2071
ATOM   2071  CD2 LEU A 275      25.277  -1.698 -24.591  1.00 32.94       1SG2072
ATOM   2072  C   LEU A 275      27.234  -5.354 -22.896  1.00 32.94       1SG2073
ATOM   2073  O   LEU A 275      26.261  -5.898 -22.375  1.00 32.94       1SG2074
ATOM   2074  N   ALA A 276      27.951  -5.965 -23.850  1.00 31.94       1SG2075
ATOM   2075  CA  ALA A 276      27.865  -7.424 -24.128  1.00 31.94       1SG2076
ATOM   2076  CB  ALA A 276      28.934  -7.634 -25.215  1.00 31.94       1SG2077
ATOM   2077  C   ALA A 276      27.969  -8.401 -22.895  1.00 31.94       1SG2078
ATOM   2078  O   ALA A 276      27.099  -9.256 -22.717  1.00 31.94       1SG2079
ATOM   2079  N   SER A 277      28.962  -8.221 -22.007  1.00 33.17       1SG2080
ATOM   2080  CA  SER A 277      28.981  -8.860 -20.655  1.00 33.17       1SG2081
ATOM   2081  CB  SER A 277      30.360  -8.522 -20.038  1.00 33.17       1SG2082
ATOM   2082  OG  SER A 277      30.605  -9.280 -18.855  1.00 33.17       1SG2083
ATOM   2083  C   SER A 277      27.789  -8.514 -19.684  1.00 33.17       1SG2084
ATOM   2084  O   SER A 277      27.229  -9.414 -19.059  1.00 33.17       1SG2085
ATOM   2085  N   ILE A 278      27.389  -7.237 -19.564  1.00 35.53       1SG2086
ATOM   2086  CA  ILE A 278      26.175  -6.781 -18.808  1.00 35.53       1SG2087
ATOM   2087  CB  ILE A 278      26.146  -5.205 -18.799  1.00 35.53       1SG2088
ATOM   2088  CG2 ILE A 278      24.830  -4.558 -18.298  1.00 35.53       1SG2089
ATOM   2089  CG1 ILE A 278      27.351  -4.503 -18.105  1.00 35.53       1SG2090
ATOM   2090  CD1 ILE A 278      27.354  -4.389 -16.570  1.00 35.53       1SG2091
ATOM   2091  C   ILE A 278      24.849  -7.435 -19.336  1.00 35.53       1SG2092
ATOM   2092  O   ILE A 278      24.215  -8.186 -18.597  1.00 35.53       1SG2093
ATOM   2093  N   MET A 279      24.432  -7.173 -20.587  1.00 40.60       1SG2094
ATOM   2094  CA  MET A 279      23.192  -7.752 -21.195  1.00 40.60       1SG2095
ATOM   2095  CB  MET A 279      23.049  -7.201 -22.637  1.00 40.60       1SG2096
ATOM   2096  CG  MET A 279      22.923  -5.671 -22.805  1.00 40.60       1SG2097
ATOM   2097  SD  MET A 279      22.620  -5.240 -24.526  1.00 40.60       1SG2098
ATOM   2098  CE  MET A 279      24.159  -5.651 -25.380  1.00 40.60       1SG2099
ATOM   2099  C   MET A 279      23.062  -9.316 -21.187  1.00 40.60       1SG2100
ATOM   2100  O   MET A 279      21.967  -9.834 -20.967  1.00 40.60       1SG2101
ATOM   2101  N   LYS A 280      24.169 -10.063 -21.346  1.00 46.54       1SG2102
ATOM   2102  CA  LYS A 280      24.274 -11.477 -20.881  1.00 46.54       1SG2103
ATOM   2103  CB  LYS A 280      25.749 -11.889 -21.176  1.00 46.54       1SG2104
ATOM   2104  CG  LYS A 280      26.125 -13.368 -20.932  1.00 46.54       1SG2105
ATOM   2105  CD  LYS A 280      25.813 -14.258 -22.145  1.00 46.54       1SG2106
ATOM   2106  CE  LYS A 280      26.247 -15.708 -21.915  1.00 46.54       1SG2107
ATOM   2107  NZ  LYS A 280      25.957 -16.466 -23.142  1.00 46.54       1SG2108
ATOM   2108  C   LYS A 280      23.819 -11.714 -19.389  1.00 46.54       1SG2109
ATOM   2109  O   LYS A 280      22.815 -12.380 -19.139  1.00 46.54       1SG2110
ATOM   2110  N   LYS A 281      24.514 -11.121 -18.411  1.00 51.61       1SG2111
ATOM   2111  CA  LYS A 281      24.217 -11.269 -16.957  1.00 51.61       1SG2112
ATOM   2112  CB  LYS A 281      25.381 -10.596 -16.190  1.00 51.61       1SG2113
ATOM   2113  CG  LYS A 281      26.805 -11.188 -16.381  1.00 51.61       1SG2114
ATOM   2114  CD  LYS A 281      27.908 -10.284 -15.787  1.00 51.61       1SG2115
ATOM   2115  CE  LYS A 281      29.341 -10.669 -16.178  1.00 51.61       1SG2116
ATOM   2116  NZ  LYS A 281      29.778 -11.867 -15.442  1.00 51.61       1SG2117
ATOM   2117  C   LYS A 281      22.794 -10.815 -16.438  1.00 51.61       1SG2118
ATOM   2118  O   LYS A 281      22.272 -11.448 -15.521  1.00 51.61       1SG2119
ATOM   2119  N   LEU A 282      22.127  -9.791 -17.017  1.00 55.53       1SG2120
ATOM   2120  CA  LEU A 282      20.676  -9.501 -16.735  1.00 55.53       1SG2121
ATOM   2121  CB  LEU A 282      20.161  -8.116 -17.259  1.00 55.53       1SG2122
ATOM   2122  CG  LEU A 282      20.728  -6.825 -16.670  1.00 55.53       1SG2123
ATOM   2123  CD1 LEU A 282      20.651  -6.870 -15.141  1.00 55.53       1SG2124
ATOM   2124  CD2 LEU A 282      22.143  -6.600 -17.191  1.00 55.53       1SG2125
ATOM   2125  C   LEU A 282      19.690 -10.541 -17.302  1.00 55.53       1SG2126
ATOM   2126  O   LEU A 282      18.826 -11.044 -16.587  1.00 55.53       1SG2127
ATOM   2127  N   LEU A 283      19.772 -10.795 -18.608  1.00 54.12       1SG2128
ATOM   2128  CA  LEU A 283      18.856 -11.718 -19.309  1.00 54.12       1SG2129
ATOM   2129  CB  LEU A 283      18.992 -11.380 -20.818  1.00 54.12       1SG2130
ATOM   2130  CG  LEU A 283      18.802  -9.905 -21.279  1.00 54.12       1SG2131
ATOM   2131  CD1 LEU A 283      19.067  -9.760 -22.778  1.00 54.12       1SG2132
ATOM   2132  CD2 LEU A 283      17.423  -9.358 -20.913  1.00 54.12       1SG2133
ATOM   2133  C   LEU A 283      18.992 -13.225 -18.870  1.00 54.12       1SG2134
ATOM   2134  O   LEU A 283      18.012 -13.967 -18.902  1.00 54.12       1SG2135
ATOM   2135  N   THR A 284      20.177 -13.641 -18.389  1.00 52.28       1SG2136
ATOM   2136  CA  THR A 284      20.370 -14.826 -17.507  1.00 52.28       1SG2137
ATOM   2137  CB  THR A 284      21.888 -15.138 -17.346  1.00 52.28       1SG2138
ATOM   2138  OG1 THR A 284      22.584 -14.028 -16.813  1.00 52.28       1SG2139
ATOM   2139  CG2 THR A 284      22.643 -15.503 -18.631  1.00 52.28       1SG2140
ATOM   2140  C   THR A 284      19.630 -14.705 -16.132  1.00 52.28       1SG2141
ATOM   2141  O   THR A 284      18.701 -15.479 -15.933  1.00 52.28       1SG2142
ATOM   2142  N   LYS A 285      19.923 -13.739 -15.234  1.00 49.76       1SG2143
ATOM   2143  CA  LYS A 285      19.126 -13.493 -13.977  1.00 49.76       1SG2144
ATOM   2144  CB  LYS A 285      19.676 -12.220 -13.265  1.00 49.76       1SG2145
ATOM   2145  CG  LYS A 285      21.026 -12.440 -12.555  1.00 49.76       1SG2146
ATOM   2146  CD  LYS A 285      21.637 -11.165 -11.946  1.00 49.76       1SG2147
ATOM   2147  CE  LYS A 285      22.947 -11.530 -11.238  1.00 49.76       1SG2148
ATOM   2148  NZ  LYS A 285      23.632 -10.342 -10.707  1.00 49.76       1SG2149
ATOM   2149  C   LYS A 285      17.560 -13.428 -14.117  1.00 49.76       1SG2150
ATOM   2150  O   LYS A 285      16.836 -14.087 -13.371  1.00 49.76       1SG2151
ATOM   2151  N   TYR A 286      17.052 -12.689 -15.111  1.00 49.43       1SG2152
ATOM   2152  CA  TYR A 286      15.647 -12.778 -15.597  1.00 49.43       1SG2153
ATOM   2153  CB  TYR A 286      15.564 -11.786 -16.796  1.00 49.43       1SG2154
ATOM   2154  CG  TYR A 286      15.509 -10.273 -16.534  1.00 49.43       1SG2155
ATOM   2155  CD1 TYR A 286      14.699  -9.745 -15.528  1.00 49.43       1SG2156
ATOM   2156  CD2 TYR A 286      16.125  -9.400 -17.435  1.00 49.43       1SG2157
ATOM   2157  CE1 TYR A 286      14.457  -8.382 -15.469  1.00 49.43       1SG2158
ATOM   2158  CE2 TYR A 286      15.887  -8.029 -17.374  1.00 49.43       1SG2159
ATOM   2159  CZ  TYR A 286      15.020  -7.528 -16.409  1.00 49.43       1SG2160
ATOM   2160  OH  TYR A 286      14.677  -6.207 -16.417  1.00 49.43       1SG2161
ATOM   2161  C   TYR A 286      15.118 -14.197 -16.007  1.00 49.43       1SG2162
ATOM   2162  O   TYR A 286      14.105 -14.656 -15.473  1.00 49.43       1SG2163
ATOM   2163  N   ASP A 287      15.777 -14.888 -16.951  1.00 50.90       1SG2164
ATOM   2164  CA  ASP A 287      15.442 -16.300 -17.316  1.00 50.90       1SG2165
ATOM   2165  CB  ASP A 287      16.225 -16.655 -18.613  1.00 50.90       1SG2166
ATOM   2166  CG  ASP A 287      15.802 -15.938 -19.906  1.00 50.90       1SG2167
ATOM   2167  OD1 ASP A 287      15.035 -14.985 -19.969  1.00 50.90       1SG2168
ATOM   2168  OD2 ASP A 287      16.368 -16.483 -21.012  1.00 50.90       1SG2169
ATOM   2169  C   ASP A 287      15.606 -17.354 -16.156  1.00 50.90       1SG2170
ATOM   2170  O   ASP A 287      14.737 -18.209 -15.974  1.00 50.90       1SG2171
ATOM   2171  N   ASN A 288      16.675 -17.252 -15.357  1.00 54.74       1SG2172
ATOM   2172  CA  ASN A 288      16.871 -17.997 -14.082  1.00 54.74       1SG2173
ATOM   2173  CB  ASN A 288      18.299 -17.671 -13.549  1.00 54.74       1SG2174
ATOM   2174  CG  ASN A 288      19.521 -18.055 -14.401  1.00 54.74       1SG2175
ATOM   2175  OD1 ASN A 288      19.483 -18.413 -15.572  1.00 54.74       1SG2176
ATOM   2176  ND2 ASN A 288      20.690 -17.959 -13.850  1.00 54.74       1SG2177
ATOM   2177  C   ASN A 288      15.795 -17.765 -12.961  1.00 54.74       1SG2178
ATOM   2178  O   ASN A 288      15.442 -18.731 -12.283  1.00 54.74       1SG2179
ATOM   2179  N   LEU A 289      15.263 -16.536 -12.763  1.00 58.20       1SG2180
ATOM   2180  CA  LEU A 289      14.181 -16.236 -11.765  1.00 58.20       1SG2181
ATOM   2181  CB  LEU A 289      13.773 -14.747 -11.966  1.00 58.20       1SG2182
ATOM   2182  CG  LEU A 289      12.660 -14.198 -11.036  1.00 58.20       1SG2183
ATOM   2183  CD1 LEU A 289      13.145 -13.930  -9.605  1.00 58.20       1SG2184
ATOM   2184  CD2 LEU A 289      12.062 -12.920 -11.621  1.00 58.20       1SG2185
ATOM   2185  C   LEU A 289      12.962 -17.215 -11.743  1.00 58.20       1SG2186
ATOM   2186  O   LEU A 289      12.597 -17.737 -10.686  1.00 58.20       1SG2187
ATOM   2187  N   PHE A 290      12.352 -17.452 -12.909  1.00 58.57       1SG2188
ATOM   2188  CA  PHE A 290      11.289 -18.486 -13.055  1.00 58.57       1SG2189
ATOM   2189  CB  PHE A 290      10.024 -17.743 -13.585  1.00 58.57       1SG2190
ATOM   2190  CG  PHE A 290       9.441 -16.610 -12.702  1.00 58.57       1SG2191
ATOM   2191  CD1 PHE A 290       9.230 -16.804 -11.332  1.00 58.57       1SG2192
ATOM   2192  CD2 PHE A 290       9.160 -15.360 -13.261  1.00 58.57       1SG2193
ATOM   2193  CE1 PHE A 290       8.777 -15.757 -10.532  1.00 58.57       1SG2194
ATOM   2194  CE2 PHE A 290       8.698 -14.317 -12.460  1.00 58.57       1SG2195
ATOM   2195  CZ  PHE A 290       8.511 -14.516 -11.098  1.00 58.57       1SG2196
ATOM   2196  C   PHE A 290      11.701 -19.759 -13.879  1.00 58.57       1SG2197
ATOM   2197  O   PHE A 290      10.821 -20.480 -14.354  1.00 58.57       1SG2198
ATOM   2198  N   GLU A 291      13.010 -20.054 -14.026  1.00 59.69       1SG2199
ATOM   2199  CA  GLU A 291      13.566 -21.194 -14.823  1.00 59.69       1SG2200
ATOM   2200  CB  GLU A 291      13.659 -22.443 -13.887  1.00 59.69       1SG2201
ATOM   2201  CG  GLU A 291      14.972 -23.263 -14.003  1.00 59.69       1SG2202
ATOM   2202  CD  GLU A 291      16.196 -22.641 -13.318  1.00 59.69       1SG2203
ATOM   2203  OE1 GLU A 291      16.530 -21.466 -13.418  1.00 59.69       1SG2204
ATOM   2204  OE2 GLU A 291      16.895 -23.547 -12.587  1.00 59.69       1SG2205
ATOM   2205  C   GLU A 291      12.982 -21.445 -16.270  1.00 59.69       1SG2206
ATOM   2206  O   GLU A 291      12.678 -22.573 -16.665  1.00 59.69       1SG2207
ATOM   2207  N   THR A 292      12.825 -20.364 -17.058  1.00 59.04       1SG2208
ATOM   2208  CA  THR A 292      12.169 -20.385 -18.408  1.00 59.04       1SG2209
ATOM   2209  CB  THR A 292      10.609 -20.213 -18.295  1.00 59.04       1SG2210
ATOM   2210  OG1 THR A 292      10.285 -19.008 -17.612  1.00 59.04       1SG2211
ATOM   2211  CG2 THR A 292       9.850 -21.349 -17.594  1.00 59.04       1SG2212
ATOM   2212  C   THR A 292      12.804 -19.284 -19.343  1.00 59.04       1SG2213
ATOM   2213  O   THR A 292      13.682 -18.516 -18.940  1.00 59.04       1SG2214
ATOM   2214  N   SER A 293      12.353 -19.152 -20.606  1.00 65.78       1SG2215
ATOM   2215  CA  SER A 293      12.525 -17.878 -21.370  1.00 65.78       1SG2216
ATOM   2216  CB  SER A 293      12.358 -18.184 -22.874  1.00 65.78       1SG2217
ATOM   2217  OG  SER A 293      12.601 -17.037 -23.697  1.00 65.78       1SG2218
ATOM   2218  C   SER A 293      11.540 -16.770 -20.855  1.00 65.78       1SG2219
ATOM   2219  O   SER A 293      10.322 -16.870 -21.016  1.00 65.78       1SG2220
ATOM   2220  N   PHE A 294      12.089 -15.733 -20.208  1.00 75.92       1SG2221
ATOM   2221  CA  PHE A 294      11.315 -14.680 -19.496  1.00 75.92       1SG2222
ATOM   2222  CB  PHE A 294      12.283 -14.225 -18.372  1.00 75.92       1SG2223
ATOM   2223  CG  PHE A 294      11.763 -13.197 -17.370  1.00 75.92       1SG2224
ATOM   2224  CD1 PHE A 294      11.142 -13.616 -16.192  1.00 75.92       1SG2225
ATOM   2225  CD2 PHE A 294      12.046 -11.842 -17.554  1.00 75.92       1SG2226
ATOM   2226  CE1 PHE A 294      10.799 -12.686 -15.216  1.00 75.92       1SG2227
ATOM   2227  CE2 PHE A 294      11.763 -10.932 -16.545  1.00 75.92       1SG2228
ATOM   2228  CZ  PHE A 294      11.121 -11.347 -15.384  1.00 75.92       1SG2229
ATOM   2229  C   PHE A 294      10.873 -13.499 -20.441  1.00 75.92       1SG2230
ATOM   2230  O   PHE A 294      11.758 -12.758 -20.880  1.00 75.92       1SG2231
ATOM   2231  N   PRO A 295       9.575 -13.247 -20.782  1.00 85.30       1SG2232
ATOM   2232  CA  PRO A 295       9.182 -12.111 -21.661  1.00 85.30       1SG2233
ATOM   2233  CD  PRO A 295       8.445 -14.125 -20.441  1.00 85.30       1SG2234
ATOM   2234  CB  PRO A 295       7.669 -12.342 -21.851  1.00 85.30       1SG2235
ATOM   2235  CG  PRO A 295       7.456 -13.827 -21.560  1.00 85.30       1SG2236
ATOM   2236  C   PRO A 295       9.492 -10.678 -21.127  1.00 85.30       1SG2237
ATOM   2237  O   PRO A 295       9.223 -10.349 -19.969  1.00 85.30       1SG2238
ATOM   2238  N   TYR A 296      10.032  -9.818 -21.996  1.00 89.96       1SG2239
ATOM   2239  CA  TYR A 296      10.283  -8.382 -21.681  1.00 89.96       1SG2240
ATOM   2240  CB  TYR A 296      11.559  -8.208 -20.791  1.00 89.96       1SG2241
ATOM   2241  CG  TYR A 296      12.894  -8.514 -21.485  1.00 89.96       1SG2242
ATOM   2242  CD1 TYR A 296      13.353  -9.829 -21.591  1.00 89.96       1SG2243
ATOM   2243  CD2 TYR A 296      13.545  -7.500 -22.189  1.00 89.96       1SG2244
ATOM   2244  CE1 TYR A 296      14.394 -10.140 -22.465  1.00 89.96       1SG2245
ATOM   2245  CE2 TYR A 296      14.609  -7.810 -23.026  1.00 89.96       1SG2246
ATOM   2246  CZ  TYR A 296      15.000  -9.132 -23.203  1.00 89.96       1SG2247
ATOM   2247  OH  TYR A 296      15.977  -9.415 -24.117  1.00 89.96       1SG2248
ATOM   2248  C   TYR A 296      10.288  -7.505 -22.979  1.00 89.96       1SG2249
ATOM   2249  O   TYR A 296      10.744  -7.933 -24.045  1.00 89.96       1SG2250
ATOM   2250  N   SER A 297       9.816  -6.253 -22.892  1.00 81.99       1SG2251
ATOM   2251  CA  SER A 297       9.982  -5.267 -23.992  1.00 81.99       1SG2252
ATOM   2252  CB  SER A 297       8.616  -4.686 -24.410  1.00 81.99       1SG2253
ATOM   2253  OG  SER A 297       8.047  -3.831 -23.417  1.00 81.99       1SG2254
ATOM   2254  C   SER A 297      11.033  -4.190 -23.604  1.00 81.99       1SG2255
ATOM   2255  O   SER A 297      10.712  -3.248 -22.871  1.00 81.99       1SG2256
ATOM   2256  N   MET A 298      12.286  -4.335 -24.067  1.00 69.40       1SG2257
ATOM   2257  CA  MET A 298      13.347  -3.322 -23.816  1.00 69.40       1SG2258
ATOM   2258  CB  MET A 298      14.717  -4.018 -23.535  1.00 69.40       1SG2259
ATOM   2259  CG  MET A 298      15.474  -4.589 -24.761  1.00 69.40       1SG2260
ATOM   2260  SD  MET A 298      17.192  -5.002 -24.399  1.00 69.40       1SG2261
ATOM   2261  CE  MET A 298      17.919  -3.355 -24.302  1.00 69.40       1SG2262
ATOM   2262  C   MET A 298      13.464  -2.210 -24.905  1.00 69.40       1SG2263
ATOM   2263  O   MET A 298      13.004  -2.351 -26.039  1.00 69.40       1SG2264
ATOM   2264  N   GLY A 299      14.210  -1.153 -24.583  1.00 53.23       1SG2265
ATOM   2265  CA  GLY A 299      14.886  -0.311 -25.600  1.00 53.23       1SG2266
ATOM   2266  C   GLY A 299      15.768   0.798 -25.000  1.00 53.23       1SG2267
ATOM   2267  O   GLY A 299      15.740   1.067 -23.797  1.00 53.23       1SG2268
ATOM   2268  N   TRP A 300      16.554   1.456 -25.853  1.00 41.41       1SG2269
ATOM   2269  CA  TRP A 300      17.518   2.499 -25.400  1.00 41.41       1SG2270
ATOM   2270  CB  TRP A 300      18.859   2.392 -26.166  1.00 41.41       1SG2271
ATOM   2271  CG  TRP A 300      19.670   1.128 -25.884  1.00 41.41       1SG2272
ATOM   2272  CD2 TRP A 300      20.608   0.959 -24.894  1.00 41.41       1SG2273
ATOM   2273  CD1 TRP A 300      19.496  -0.142 -26.473  1.00 41.41       1SG2274
ATOM   2274  NE1 TRP A 300      20.300  -1.111 -25.850  1.00 41.41       1SG2275
ATOM   2275  CE2 TRP A 300      20.983  -0.407 -24.876  1.00 41.41       1SG2276
ATOM   2276  CE3 TRP A 300      21.078   1.849 -23.896  1.00 41.41       1SG2277
ATOM   2277  CZ2 TRP A 300      21.813  -0.893 -23.846  1.00 41.41       1SG2278
ATOM   2278  CZ3 TRP A 300      21.925   1.354 -22.909  1.00 41.41       1SG2279
ATOM   2279  CH2 TRP A 300      22.289   0.003 -22.884  1.00 41.41       1SG2280
ATOM   2280  C   TRP A 300      16.946   3.936 -25.543  1.00 41.41       1SG2281
ATOM   2281  O   TRP A 300      16.447   4.341 -26.598  1.00 41.41       1SG2282
ATOM   2282  N   HIS A 301      17.107   4.722 -24.479  1.00 35.72       1SG2283
ATOM   2283  CA  HIS A 301      16.907   6.188 -24.511  1.00 35.72       1SG2284
ATOM   2284  ND1 HIS A 301      13.670   6.133 -22.338  1.00 35.72       1SG2285
ATOM   2285  CG  HIS A 301      14.502   6.113 -23.438  1.00 35.72       1SG2286
ATOM   2286  CB  HIS A 301      15.944   6.576 -23.366  1.00 35.72       1SG2287
ATOM   2287  NE2 HIS A 301      12.454   5.696 -24.298  1.00 35.72       1SG2288
ATOM   2288  CD2 HIS A 301      13.782   5.816 -24.597  1.00 35.72       1SG2289
ATOM   2289  CE1 HIS A 301      12.484   5.862 -22.955  1.00 35.72       1SG2290
ATOM   2290  C   HIS A 301      18.288   6.883 -24.371  1.00 35.72       1SG2291
ATOM   2291  O   HIS A 301      18.822   7.039 -23.270  1.00 35.72       1SG2292
ATOM   2292  N   GLY A 302      18.863   7.296 -25.504  1.00 34.21       1SG2293
ATOM   2293  CA  GLY A 302      19.915   8.343 -25.505  1.00 34.21       1SG2294
ATOM   2294  C   GLY A 302      19.385   9.733 -25.898  1.00 34.21       1SG2295
ATOM   2295  O   GLY A 302      18.183   9.974 -26.045  1.00 34.21       1SG2296
ATOM   2296  N   ALA A 303      20.323  10.653 -26.082  1.00 37.55       1SG2297
ATOM   2297  CA  ALA A 303      20.002  12.032 -26.502  1.00 37.55       1SG2298
ATOM   2298  CB  ALA A 303      21.305  12.816 -26.308  1.00 37.55       1SG2299
ATOM   2299  C   ALA A 303      19.436  12.180 -27.961  1.00 37.55       1SG2300
ATOM   2300  O   ALA A 303      19.921  11.479 -28.857  1.00 37.55       1SG2301
ATOM   2301  N   PRO A 304      18.448  13.071 -28.268  1.00 40.46       1SG2302
ATOM   2302  CA  PRO A 304      18.009  13.307 -29.658  1.00 40.46       1SG2303
ATOM   2303  CD  PRO A 304      17.685  13.844 -27.277  1.00 40.46       1SG2304
ATOM   2304  CB  PRO A 304      16.682  14.055 -29.453  1.00 40.46       1SG2305
ATOM   2305  CG  PRO A 304      16.805  14.772 -28.111  1.00 40.46       1SG2306
ATOM   2306  C   PRO A 304      19.021  14.127 -30.516  1.00 40.46       1SG2307
ATOM   2307  O   PRO A 304      19.626  15.116 -30.085  1.00 40.46       1SG2308
ATOM   2308  N   THR A 305      19.099  13.754 -31.788  1.00 43.08       1SG2309
ATOM   2309  CA  THR A 305      19.801  14.547 -32.838  1.00 43.08       1SG2310
ATOM   2310  CB  THR A 305      20.454  13.526 -33.809  1.00 43.08       1SG2311
ATOM   2311  OG1 THR A 305      21.298  14.170 -34.754  1.00 43.08       1SG2312
ATOM   2312  CG2 THR A 305      19.479  12.676 -34.615  1.00 43.08       1SG2313
ATOM   2313  C   THR A 305      18.933  15.687 -33.478  1.00 43.08       1SG2314
ATOM   2314  O   THR A 305      18.833  15.840 -34.697  1.00 43.08       1SG2315
ATOM   2315  N   GLY A 306      18.406  16.587 -32.630  1.00 43.98       1SG2316
ATOM   2316  CA  GLY A 306      18.028  17.963 -33.071  1.00 43.98       1SG2317
ATOM   2317  C   GLY A 306      19.161  19.016 -33.216  1.00 43.98       1SG2318
ATOM   2318  O   GLY A 306      18.858  20.208 -33.236  1.00 43.98       1SG2319
ATOM   2319  N   SER A 307      20.445  18.602 -33.276  1.00 46.32       1SG2320
ATOM   2320  CA  SER A 307      21.643  19.505 -33.186  1.00 46.32       1SG2321
ATOM   2321  CB  SER A 307      21.946  20.063 -34.599  1.00 46.32       1SG2322
ATOM   2322  OG  SER A 307      22.195  19.014 -35.539  1.00 46.32       1SG2323
ATOM   2323  C   SER A 307      21.664  20.575 -32.027  1.00 46.32       1SG2324
ATOM   2324  O   SER A 307      22.076  21.724 -32.204  1.00 46.32       1SG2325
ATOM   2325  N   GLU A 308      21.215  20.168 -30.827  1.00 49.28       1SG2326
ATOM   2326  CA  GLU A 308      20.883  21.097 -29.713  1.00 49.28       1SG2327
ATOM   2327  CB  GLU A 308      19.321  21.027 -29.569  1.00 49.28       1SG2328
ATOM   2328  CG  GLU A 308      18.607  22.172 -28.795  1.00 49.28       1SG2329
ATOM   2329  CD  GLU A 308      18.638  23.537 -29.476  1.00 49.28       1SG2330
ATOM   2330  OE1 GLU A 308      17.759  23.951 -30.222  1.00 49.28       1SG2331
ATOM   2331  OE2 GLU A 308      19.750  24.252 -29.157  1.00 49.28       1SG2332
ATOM   2332  C   GLU A 308      21.672  20.736 -28.406  1.00 49.28       1SG2333
ATOM   2333  O   GLU A 308      22.353  19.709 -28.282  1.00 49.28       1SG2334
ATOM   2334  N   ALA A 309      21.529  21.585 -27.378  1.00 50.96       1SG2335
ATOM   2335  CA  ALA A 309      21.912  21.234 -25.992  1.00 50.96       1SG2336
ATOM   2336  CB  ALA A 309      21.695  22.516 -25.166  1.00 50.96       1SG2337
ATOM   2337  C   ALA A 309      21.143  19.994 -25.402  1.00 50.96       1SG2338
ATOM   2338  O   ALA A 309      19.912  19.990 -25.333  1.00 50.96       1SG2339
ATOM   2339  N   GLY A 310      21.873  18.930 -25.037  1.00 51.90       1SG2340
ATOM   2340  CA  GLY A 310      21.275  17.585 -24.778  1.00 51.90       1SG2341
ATOM   2341  C   GLY A 310      22.174  16.407 -25.189  1.00 51.90       1SG2342
ATOM   2342  O   GLY A 310      22.577  15.618 -24.334  1.00 51.90       1SG2343
ATOM   2343  N   ALA A 311      22.523  16.333 -26.478  1.00 50.25       1SG2344
ATOM   2344  CA  ALA A 311      23.690  15.538 -26.946  1.00 50.25       1SG2345
ATOM   2345  CB  ALA A 311      23.288  14.960 -28.310  1.00 50.25       1SG2346
ATOM   2346  C   ALA A 311      25.050  16.316 -27.021  1.00 50.25       1SG2347
ATOM   2347  O   ALA A 311      26.068  15.839 -26.520  1.00 50.25       1SG2348
ATOM   2348  N   ASN A 312      25.080  17.501 -27.659  1.00 49.44       1SG2349
ATOM   2349  CA  ASN A 312      26.309  18.347 -27.769  1.00 49.44       1SG2350
ATOM   2350  CB  ASN A 312      26.144  19.277 -29.005  1.00 49.44       1SG2351
ATOM   2351  CG  ASN A 312      25.947  18.586 -30.362  1.00 49.44       1SG2352
ATOM   2352  OD1 ASN A 312      24.844  18.474 -30.881  1.00 49.44       1SG2353
ATOM   2353  ND2 ASN A 312      26.986  18.077 -30.972  1.00 49.44       1SG2354
ATOM   2354  C   ASN A 312      26.684  19.121 -26.450  1.00 49.44       1SG2355
ATOM   2355  O   ASN A 312      27.835  19.071 -26.012  1.00 49.44       1SG2356
ATOM   2356  N   TRP A 313      25.715  19.779 -25.788  1.00 52.01       1SG2357
ATOM   2357  CA  TRP A 313      25.737  19.905 -24.293  1.00 52.01       1SG2358
ATOM   2358  CB  TRP A 313      24.901  21.122 -23.815  1.00 52.01       1SG2359
ATOM   2359  CG  TRP A 313      25.395  22.513 -24.205  1.00 52.01       1SG2360
ATOM   2360  CD2 TRP A 313      25.831  23.512 -23.357  1.00 52.01       1SG2361
ATOM   2361  CD1 TRP A 313      25.451  23.063 -25.505  1.00 52.01       1SG2362
ATOM   2362  NE1 TRP A 313      25.931  24.386 -25.489  1.00 52.01       1SG2363
ATOM   2363  CE2 TRP A 313      26.160  24.641 -24.146  1.00 52.01       1SG2364
ATOM   2364  CE3 TRP A 313      25.967  23.554 -21.943  1.00 52.01       1SG2365
ATOM   2365  CZ2 TRP A 313      26.636  25.819 -23.529  1.00 52.01       1SG2366
ATOM   2366  CZ3 TRP A 313      26.435  24.730 -21.357  1.00 52.01       1SG2367
ATOM   2367  CH2 TRP A 313      26.767  25.845 -22.138  1.00 52.01       1SG2368
ATOM   2368  C   TRP A 313      25.169  18.611 -23.621  1.00 52.01       1SG2369
ATOM   2369  O   TRP A 313      24.614  17.749 -24.298  1.00 52.01       1SG2370
ATOM   2370  N   ASN A 314      25.281  18.452 -22.295  1.00 55.39       1SG2371
ATOM   2371  CA  ASN A 314      25.091  17.114 -21.669  1.00 55.39       1SG2372
ATOM   2372  CB  ASN A 314      26.499  16.534 -21.369  1.00 55.39       1SG2373
ATOM   2373  CG  ASN A 314      27.561  16.458 -22.471  1.00 55.39       1SG2374
ATOM   2374  OD1 ASN A 314      27.553  15.590 -23.332  1.00 55.39       1SG2375
ATOM   2375  ND2 ASN A 314      28.518  17.350 -22.465  1.00 55.39       1SG2376
ATOM   2376  C   ASN A 314      24.098  17.134 -20.453  1.00 55.39       1SG2377
ATOM   2377  O   ASN A 314      24.483  16.876 -19.310  1.00 55.39       1SG2378
ATOM   2378  N   HIS A 315      22.798  17.379 -20.711  1.00 55.59       1SG2379
ATOM   2379  CA  HIS A 315      21.702  16.969 -19.769  1.00 55.59       1SG2380
ATOM   2380  ND1 HIS A 315      18.637  16.968 -21.336  1.00 55.59       1SG2381
ATOM   2381  CG  HIS A 315      19.610  17.925 -21.114  1.00 55.59       1SG2382
ATOM   2382  CB  HIS A 315      20.495  17.942 -19.872  1.00 55.59       1SG2383
ATOM   2383  NE2 HIS A 315      18.526  18.665 -22.976  1.00 55.59       1SG2384
ATOM   2384  CD2 HIS A 315      19.528  18.948 -22.070  1.00 55.59       1SG2385
ATOM   2385  CE1 HIS A 315      18.046  17.504 -22.444  1.00 55.59       1SG2386
ATOM   2386  C   HIS A 315      21.292  15.454 -19.821  1.00 55.59       1SG2387
ATOM   2387  O   HIS A 315      20.996  14.862 -18.779  1.00 55.59       1SG2388
ATOM   2388  N   TRP A 316      21.284  14.839 -21.018  1.00 53.39       1SG2389
ATOM   2389  CA  TRP A 316      20.971  13.402 -21.199  1.00 53.39       1SG2390
ATOM   2390  CB  TRP A 316      20.709  13.142 -22.711  1.00 53.39       1SG2391
ATOM   2391  CG  TRP A 316      19.252  13.273 -23.143  1.00 53.39       1SG2392
ATOM   2392  CD2 TRP A 316      18.281  12.292 -23.128  1.00 53.39       1SG2393
ATOM   2393  CD1 TRP A 316      18.650  14.397 -23.727  1.00 53.39       1SG2394
ATOM   2394  NE1 TRP A 316      17.303  14.149 -24.060  1.00 53.39       1SG2395
ATOM   2395  CE2 TRP A 316      17.099  12.832 -23.683  1.00 53.39       1SG2396
ATOM   2396  CE3 TRP A 316      18.322  10.943 -22.700  1.00 53.39       1SG2397
ATOM   2397  CZ2 TRP A 316      15.941  12.027 -23.813  1.00 53.39       1SG2398
ATOM   2398  CZ3 TRP A 316      17.167  10.174 -22.814  1.00 53.39       1SG2399
ATOM   2399  CH2 TRP A 316      15.992  10.705 -23.365  1.00 53.39       1SG2400
ATOM   2400  C   TRP A 316      22.091  12.437 -20.705  1.00 53.39       1SG2401
ATOM   2401  O   TRP A 316      23.285  12.624 -20.962  1.00 53.39       1SG2402
ATOM   2402  N   GLN A 317      21.644  11.339 -20.096  1.00 47.16       1SG2403
ATOM   2403  CA  GLN A 317      22.414  10.073 -20.048  1.00 47.16       1SG2404
ATOM   2404  CB  GLN A 317      22.382   9.622 -18.568  1.00 47.16       1SG2405
ATOM   2405  CG  GLN A 317      23.176   8.358 -18.137  1.00 47.16       1SG2406
ATOM   2406  CD  GLN A 317      24.697   8.416 -18.252  1.00 47.16       1SG2407
ATOM   2407  OE1 GLN A 317      25.281   9.251 -18.926  1.00 47.16       1SG2408
ATOM   2408  NE2 GLN A 317      25.402   7.531 -17.606  1.00 47.16       1SG2409
ATOM   2409  C   GLN A 317      21.758   9.010 -20.987  1.00 47.16       1SG2410
ATOM   2410  O   GLN A 317      20.532   8.885 -21.068  1.00 47.16       1SG2411
ATOM   2411  N   LEU A 318      22.578   8.166 -21.620  1.00 40.74       1SG2412
ATOM   2412  CA  LEU A 318      22.103   6.895 -22.222  1.00 40.74       1SG2413
ATOM   2413  CB  LEU A 318      23.272   6.315 -23.062  1.00 40.74       1SG2414
ATOM   2414  CG  LEU A 318      22.961   4.994 -23.811  1.00 40.74       1SG2415
ATOM   2415  CD1 LEU A 318      21.969   5.195 -24.969  1.00 40.74       1SG2416
ATOM   2416  CD2 LEU A 318      24.256   4.328 -24.276  1.00 40.74       1SG2417
ATOM   2417  C   LEU A 318      21.592   5.876 -21.149  1.00 40.74       1SG2418
ATOM   2418  O   LEU A 318      22.286   5.573 -20.180  1.00 40.74       1SG2419
ATOM   2419  N   HIS A 319      20.409   5.294 -21.354  1.00 40.47       1SG2420
ATOM   2420  CA  HIS A 319      19.869   4.248 -20.443  1.00 40.47       1SG2421
ATOM   2421  ND1 HIS A 319      18.481   7.284 -19.185  1.00 40.47       1SG2422
ATOM   2422  CG  HIS A 319      18.190   5.941 -19.309  1.00 40.47       1SG2423
ATOM   2423  CB  HIS A 319      19.255   4.856 -19.145  1.00 40.47       1SG2424
ATOM   2424  NE2 HIS A 319      16.230   6.990 -19.836  1.00 40.47       1SG2425
ATOM   2425  CD2 HIS A 319      16.863   5.764 -19.720  1.00 40.47       1SG2426
ATOM   2426  CE1 HIS A 319      17.277   7.816 -19.547  1.00 40.47       1SG2427
ATOM   2427  C   HIS A 319      18.897   3.293 -21.193  1.00 40.47       1SG2428
ATOM   2428  O   HIS A 319      18.017   3.741 -21.935  1.00 40.47       1SG2429
ATOM   2429  N   ALA A 320      19.013   1.971 -20.976  1.00 42.79       1SG2430
ATOM   2430  CA  ALA A 320      17.976   1.020 -21.436  1.00 42.79       1SG2431
ATOM   2431  CB  ALA A 320      18.589  -0.279 -21.964  1.00 42.79       1SG2432
ATOM   2432  C   ALA A 320      16.923   0.727 -20.340  1.00 42.79       1SG2433
ATOM   2433  O   ALA A 320      17.242   0.201 -19.271  1.00 42.79       1SG2434
ATOM   2434  N   HIS A 321      15.650   0.995 -20.647  1.00 50.67       1SG2435
ATOM   2435  CA  HIS A 321      14.527   0.392 -19.887  1.00 50.67       1SG2436
ATOM   2436  ND1 HIS A 321      12.704   2.890 -18.225  1.00 50.67       1SG2437
ATOM   2437  CG  HIS A 321      13.203   2.590 -19.481  1.00 50.67       1SG2438
ATOM   2438  CB  HIS A 321      13.220   1.195 -20.082  1.00 50.67       1SG2439
ATOM   2439  NE2 HIS A 321      13.562   4.830 -19.279  1.00 50.67       1SG2440
ATOM   2440  CD2 HIS A 321      13.703   3.733 -20.107  1.00 50.67       1SG2441
ATOM   2441  CE1 HIS A 321      12.988   4.230 -18.193  1.00 50.67       1SG2442
ATOM   2442  C   HIS A 321      14.294  -1.069 -20.371  1.00 50.67       1SG2443
ATOM   2443  O   HIS A 321      14.214  -1.333 -21.571  1.00 50.67       1SG2444
ATOM   2444  N   TYR A 322      14.158  -1.994 -19.428  1.00 62.16       1SG2445
ATOM   2445  CA  TYR A 322      13.657  -3.370 -19.684  1.00 62.16       1SG2446
ATOM   2446  CB  TYR A 322      14.626  -4.391 -19.020  1.00 62.16       1SG2447
ATOM   2447  CG  TYR A 322      15.989  -4.572 -19.705  1.00 62.16       1SG2448
ATOM   2448  CD1 TYR A 322      16.990  -3.602 -19.576  1.00 62.16       1SG2449
ATOM   2449  CD2 TYR A 322      16.225  -5.689 -20.512  1.00 62.16       1SG2450
ATOM   2450  CE1 TYR A 322      18.176  -3.720 -20.289  1.00 62.16       1SG2451
ATOM   2451  CE2 TYR A 322      17.415  -5.798 -21.225  1.00 62.16       1SG2452
ATOM   2452  CZ  TYR A 322      18.390  -4.821 -21.109  1.00 62.16       1SG2453
ATOM   2453  OH  TYR A 322      19.514  -4.906 -21.879  1.00 62.16       1SG2454
ATOM   2454  C   TYR A 322      12.241  -3.444 -19.055  1.00 62.16       1SG2455
ATOM   2455  O   TYR A 322      12.118  -3.186 -17.857  1.00 62.16       1SG2456
ATOM   2456  N   TYR A 323      11.180  -3.798 -19.798  1.00 69.02       1SG2457
ATOM   2457  CA  TYR A 323       9.797  -3.856 -19.222  1.00 69.02       1SG2458
ATOM   2458  CB  TYR A 323       8.884  -2.844 -19.972  1.00 69.02       1SG2459
ATOM   2459  CG  TYR A 323       9.229  -1.344 -19.860  1.00 69.02       1SG2460
ATOM   2460  CD1 TYR A 323       9.132  -0.685 -18.632  1.00 69.02       1SG2461
ATOM   2461  CD2 TYR A 323       9.580  -0.613 -20.997  1.00 69.02       1SG2462
ATOM   2462  CE1 TYR A 323       9.360   0.690 -18.547  1.00 69.02       1SG2463
ATOM   2463  CE2 TYR A 323       9.800   0.760 -20.905  1.00 69.02       1SG2464
ATOM   2464  CZ  TYR A 323       9.687   1.409 -19.686  1.00 69.02       1SG2465
ATOM   2465  OH  TYR A 323       9.990   2.741 -19.599  1.00 69.02       1SG2466
ATOM   2466  C   TYR A 323       9.222  -5.323 -19.198  1.00 69.02       1SG2467
ATOM   2467  O   TYR A 323       8.524  -5.701 -20.147  1.00 69.02       1SG2468
ATOM   2468  N   PRO A 324       9.454  -6.176 -18.154  1.00 74.75       1SG2469
ATOM   2469  CA  PRO A 324       8.860  -7.531 -18.058  1.00 74.75       1SG2470
ATOM   2470  CD  PRO A 324      10.526  -6.012 -17.161  1.00 74.75       1SG2471
ATOM   2471  CB  PRO A 324       9.861  -8.308 -17.190  1.00 74.75       1SG2472
ATOM   2472  CG  PRO A 324      11.086  -7.416 -17.027  1.00 74.75       1SG2473
ATOM   2473  C   PRO A 324       7.431  -7.617 -17.436  1.00 74.75       1SG2474
ATOM   2474  O   PRO A 324       7.224  -7.091 -16.335  1.00 74.75       1SG2475
ATOM   2475  N   PRO A 325       6.464  -8.368 -18.023  1.00 75.35       1SG2476
ATOM   2476  CA  PRO A 325       5.210  -8.727 -17.317  1.00 75.35       1SG2477
ATOM   2477  CD  PRO A 325       6.427  -8.665 -19.469  1.00 75.35       1SG2478
ATOM   2478  CB  PRO A 325       4.367  -9.315 -18.454  1.00 75.35       1SG2479
ATOM   2479  CG  PRO A 325       4.931  -8.735 -19.741  1.00 75.35       1SG2480
ATOM   2480  C   PRO A 325       5.250  -9.638 -16.051  1.00 75.35       1SG2481
ATOM   2481  O   PRO A 325       4.476  -9.385 -15.129  1.00 75.35       1SG2482
ATOM   2482  N   LEU A 326       6.065 -10.704 -16.008  1.00 68.73       1SG2483
ATOM   2483  CA  LEU A 326       5.919 -11.811 -15.013  1.00 68.73       1SG2484
ATOM   2484  CB  LEU A 326       6.873 -12.973 -15.404  1.00 68.73       1SG2485
ATOM   2485  CG  LEU A 326       6.665 -13.684 -16.773  1.00 68.73       1SG2486
ATOM   2486  CD1 LEU A 326       7.699 -14.809 -16.925  1.00 68.73       1SG2487
ATOM   2487  CD2 LEU A 326       5.258 -14.285 -16.945  1.00 68.73       1SG2488
ATOM   2488  C   LEU A 326       6.062 -11.389 -13.503  1.00 68.73       1SG2489
ATOM   2489  O   LEU A 326       7.132 -10.966 -13.075  1.00 68.73       1SG2490
ATOM   2490  N   LEU A 327       4.975 -11.483 -12.714  1.00 62.37       1SG2491
ATOM   2491  CA  LEU A 327       4.967 -11.103 -11.265  1.00 62.37       1SG2492
ATOM   2492  CB  LEU A 327       3.604 -10.397 -10.960  1.00 62.37       1SG2493
ATOM   2493  CG  LEU A 327       3.295 -10.041  -9.477  1.00 62.37       1SG2494
ATOM   2494  CD1 LEU A 327       4.261  -9.012  -8.874  1.00 62.37       1SG2495
ATOM   2495  CD2 LEU A 327       1.853  -9.543  -9.330  1.00 62.37       1SG2496
ATOM   2496  C   LEU A 327       5.282 -12.301 -10.308  1.00 62.37       1SG2497
ATOM   2497  O   LEU A 327       6.284 -12.276  -9.593  1.00 62.37       1SG2498
ATOM   2498  N   ARG A 328       4.380 -13.289 -10.220  1.00 55.83       1SG2499
ATOM   2499  CA  ARG A 328       4.448 -14.361  -9.179  1.00 55.83       1SG2500
ATOM   2500  CB  ARG A 328       3.014 -14.730  -8.705  1.00 55.83       1SG2501
ATOM   2501  CG  ARG A 328       2.040 -13.593  -8.311  1.00 55.83       1SG2502
ATOM   2502  CD  ARG A 328       0.710 -14.187  -7.849  1.00 55.83       1SG2503
ATOM   2503  NE  ARG A 328      -0.256 -13.105  -7.547  1.00 55.83       1SG2504
ATOM   2504  CZ  ARG A 328      -1.360 -13.279  -6.832  1.00 55.83       1SG2505
ATOM   2505  NH1 ARG A 328      -1.730 -14.417  -6.324  1.00 55.83       1SG2506
ATOM   2506  NH2 ARG A 328      -2.112 -12.263  -6.619  1.00 55.83       1SG2507
ATOM   2507  C   ARG A 328       5.195 -15.661  -9.630  1.00 55.83       1SG2508
ATOM   2508  O   ARG A 328       5.890 -16.298  -8.838  1.00 55.83       1SG2509
ATOM   2509  N   SER A 329       4.967 -16.090 -10.881  1.00 50.21       1SG2510
ATOM   2510  CA  SER A 329       5.601 -17.290 -11.482  1.00 50.21       1SG2511
ATOM   2511  CB  SER A 329       4.690 -18.508 -11.156  1.00 50.21       1SG2512
ATOM   2512  OG  SER A 329       3.383 -18.368 -11.718  1.00 50.21       1SG2513
ATOM   2513  C   SER A 329       5.848 -17.066 -13.014  1.00 50.21       1SG2514
ATOM   2514  O   SER A 329       5.448 -16.054 -13.604  1.00 50.21       1SG2515
ATOM   2515  N   ALA A 330       6.400 -18.076 -13.709  1.00 50.72       1SG2516
ATOM   2516  CA  ALA A 330       6.202 -18.223 -15.184  1.00 50.72       1SG2517
ATOM   2517  CB  ALA A 330       6.962 -19.503 -15.579  1.00 50.72       1SG2518
ATOM   2518  C   ALA A 330       4.713 -18.219 -15.717  1.00 50.72       1SG2519
ATOM   2519  O   ALA A 330       4.452 -17.811 -16.850  1.00 50.72       1SG2520
ATOM   2520  N   THR A 331       3.757 -18.662 -14.883  1.00 55.70       1SG2521
ATOM   2521  CA  THR A 331       2.293 -18.634 -15.164  1.00 55.70       1SG2522
ATOM   2522  CB  THR A 331       1.620 -19.745 -14.285  1.00 55.70       1SG2523
ATOM   2523  OG1 THR A 331       2.312 -20.990 -14.330  1.00 55.70       1SG2524
ATOM   2524  CG2 THR A 331       0.197 -20.100 -14.718  1.00 55.70       1SG2525
ATOM   2525  C   THR A 331       1.571 -17.254 -14.934  1.00 55.70       1SG2526
ATOM   2526  O   THR A 331       0.574 -16.994 -15.608  1.00 55.70       1SG2527
ATOM   2527  N   VAL A 332       1.959 -16.405 -13.962  1.00 61.16       1SG2528
ATOM   2528  CA  VAL A 332       1.161 -15.188 -13.589  1.00 61.16       1SG2529
ATOM   2529  CB  VAL A 332       0.728 -15.187 -12.082  1.00 61.16       1SG2530
ATOM   2530  CG1 VAL A 332      -0.141 -13.957 -11.707  1.00 61.16       1SG2531
ATOM   2531  CG2 VAL A 332      -0.084 -16.435 -11.662  1.00 61.16       1SG2532
ATOM   2532  C   VAL A 332       1.948 -13.904 -13.996  1.00 61.16       1SG2533
ATOM   2533  O   VAL A 332       2.943 -13.538 -13.358  1.00 61.16       1SG2534
ATOM   2534  N   ARG A 333       1.449 -13.184 -15.013  1.00 70.13       1SG2535
ATOM   2535  CA  ARG A 333       1.888 -11.792 -15.287  1.00 70.13       1SG2536
ATOM   2536  CB  ARG A 333       1.889 -11.525 -16.819  1.00 70.13       1SG2537
ATOM   2537  CG  ARG A 333       0.520 -11.295 -17.501  1.00 70.13       1SG2538
ATOM   2538  CD  ARG A 333       0.555 -10.973 -19.008  1.00 70.13       1SG2539
ATOM   2539  NE  ARG A 333       1.071  -9.598 -19.220  1.00 70.13       1SG2540
ATOM   2540  CZ  ARG A 333       0.680  -8.726 -20.132  1.00 70.13       1SG2541
ATOM   2541  NH1 ARG A 333      -0.269  -8.930 -20.988  1.00 70.13       1SG2542
ATOM   2542  NH2 ARG A 333       1.299  -7.601 -20.163  1.00 70.13       1SG2543
ATOM   2543  C   ARG A 333       1.143 -10.704 -14.445  1.00 70.13       1SG2544
ATOM   2544  O   ARG A 333       0.013 -10.864 -13.975  1.00 70.13       1SG2545
ATOM   2545  N   LYS A 334       1.800  -9.551 -14.323  1.00 75.18       1SG2546
ATOM   2546  CA  LYS A 334       1.151  -8.272 -13.964  1.00 75.18       1SG2547
ATOM   2547  CB  LYS A 334       2.313  -7.333 -13.542  1.00 75.18       1SG2548
ATOM   2548  CG  LYS A 334       1.971  -6.189 -12.573  1.00 75.18       1SG2549
ATOM   2549  CD  LYS A 334       1.072  -5.096 -13.167  1.00 75.18       1SG2550
ATOM   2550  CE  LYS A 334       0.970  -3.856 -12.291  1.00 75.18       1SG2551
ATOM   2551  NZ  LYS A 334       0.217  -4.148 -11.051  1.00 75.18       1SG2552
ATOM   2552  C   LYS A 334       0.342  -7.694 -15.172  1.00 75.18       1SG2553
ATOM   2553  O   LYS A 334       0.826  -7.633 -16.303  1.00 75.18       1SG2554
ATOM   2554  N   PHE A 335      -0.885  -7.244 -14.915  1.00 73.62       1SG2555
ATOM   2555  CA  PHE A 335      -1.734  -6.585 -15.942  1.00 73.62       1SG2556
ATOM   2556  CB  PHE A 335      -3.073  -7.359 -16.090  1.00 73.62       1SG2557
ATOM   2557  CG  PHE A 335      -2.998  -8.841 -16.479  1.00 73.62       1SG2558
ATOM   2558  CD1 PHE A 335      -3.162  -9.248 -17.806  1.00 73.62       1SG2559
ATOM   2559  CD2 PHE A 335      -2.760  -9.800 -15.488  1.00 73.62       1SG2560
ATOM   2560  CE1 PHE A 335      -3.078 -10.598 -18.136  1.00 73.62       1SG2561
ATOM   2561  CE2 PHE A 335      -2.643 -11.140 -15.826  1.00 73.62       1SG2562
ATOM   2562  CZ  PHE A 335      -2.814 -11.538 -17.143  1.00 73.62       1SG2563
ATOM   2563  C   PHE A 335      -1.975  -5.109 -15.501  1.00 73.62       1SG2564
ATOM   2564  O   PHE A 335      -2.631  -4.868 -14.478  1.00 73.62       1SG2565
ATOM   2565  N   MET A 336      -1.500  -4.111 -16.267  1.00 68.60       1SG2566
ATOM   2566  CA  MET A 336      -1.851  -2.683 -16.008  1.00 68.60       1SG2567
ATOM   2567  CB  MET A 336      -0.664  -1.728 -16.297  1.00 68.60       1SG2568
ATOM   2568  CG  MET A 336       0.035  -1.754 -17.671  1.00 68.60       1SG2569
ATOM   2569  SD  MET A 336       1.294  -0.455 -17.785  1.00 68.60       1SG2570
ATOM   2570  CE  MET A 336       2.401  -0.829 -16.404  1.00 68.60       1SG2571
ATOM   2571  C   MET A 336      -3.251  -2.288 -16.600  1.00 68.60       1SG2572
ATOM   2572  O   MET A 336      -3.406  -2.007 -17.789  1.00 68.60       1SG2573
ATOM   2573  N   VAL A 337      -4.279  -2.350 -15.733  1.00 58.91       1SG2574
ATOM   2574  CA  VAL A 337      -5.718  -2.452 -16.149  1.00 58.91       1SG2575
ATOM   2575  CB  VAL A 337      -6.324  -3.789 -15.563  1.00 58.91       1SG2576
ATOM   2576  CG1 VAL A 337      -5.704  -5.043 -16.194  1.00 58.91       1SG2577
ATOM   2577  CG2 VAL A 337      -6.283  -3.931 -14.020  1.00 58.91       1SG2578
ATOM   2578  C   VAL A 337      -6.528  -1.137 -15.854  1.00 58.91       1SG2579
ATOM   2579  O   VAL A 337      -5.997  -0.035 -15.996  1.00 58.91       1SG2580
ATOM   2580  N   GLY A 338      -7.814  -1.227 -15.453  1.00 50.38       1SG2581
ATOM   2581  CA  GLY A 338      -8.697  -0.046 -15.217  1.00 50.38       1SG2582
ATOM   2582  C   GLY A 338      -8.199   1.047 -14.250  1.00 50.38       1SG2583
ATOM   2583  O   GLY A 338      -8.091   2.194 -14.669  1.00 50.38       1SG2584
ATOM   2584  N   TYR A 339      -7.801   0.723 -13.009  1.00 46.35       1SG2585
ATOM   2585  CA  TYR A 339      -7.049   1.697 -12.156  1.00 46.35       1SG2586
ATOM   2586  CB  TYR A 339      -6.786   1.074 -10.756  1.00 46.35       1SG2587
ATOM   2587  CG  TYR A 339      -6.302   2.106  -9.718  1.00 46.35       1SG2588
ATOM   2588  CD1 TYR A 339      -7.224   2.942  -9.082  1.00 46.35       1SG2589
ATOM   2589  CD2 TYR A 339      -4.933   2.296  -9.494  1.00 46.35       1SG2590
ATOM   2590  CE1 TYR A 339      -6.783   3.946  -8.220  1.00 46.35       1SG2591
ATOM   2591  CE2 TYR A 339      -4.493   3.309  -8.645  1.00 46.35       1SG2592
ATOM   2592  CZ  TYR A 339      -5.420   4.131  -8.009  1.00 46.35       1SG2593
ATOM   2593  OH  TYR A 339      -4.991   5.147  -7.201  1.00 46.35       1SG2594
ATOM   2594  C   TYR A 339      -5.729   2.292 -12.769  1.00 46.35       1SG2595
ATOM   2595  O   TYR A 339      -5.417   3.452 -12.517  1.00 46.35       1SG2596
ATOM   2596  N   GLU A 340      -4.940   1.519 -13.517  1.00 45.06       1SG2597
ATOM   2597  CA  GLU A 340      -3.621   1.979 -14.047  1.00 45.06       1SG2598
ATOM   2598  CB  GLU A 340      -2.681   0.749 -14.100  1.00 45.06       1SG2599
ATOM   2599  CG  GLU A 340      -2.449   0.097 -12.709  1.00 45.06       1SG2600
ATOM   2600  CD  GLU A 340      -1.545  -1.113 -12.665  1.00 45.06       1SG2601
ATOM   2601  OE1 GLU A 340      -1.957  -2.250 -12.471  1.00 45.06       1SG2602
ATOM   2602  OE2 GLU A 340      -0.234  -0.783 -12.792  1.00 45.06       1SG2603
ATOM   2603  C   GLU A 340      -3.683   2.835 -15.355  1.00 45.06       1SG2604
ATOM   2604  O   GLU A 340      -2.956   3.824 -15.479  1.00 45.06       1SG2605
ATOM   2605  N   MET A 341      -4.583   2.500 -16.288  1.00 44.24       1SG2606
ATOM   2606  CA  MET A 341      -5.035   3.413 -17.376  1.00 44.24       1SG2607
ATOM   2607  CB  MET A 341      -5.913   2.568 -18.344  1.00 44.24       1SG2608
ATOM   2608  CG  MET A 341      -5.251   1.371 -19.056  1.00 44.24       1SG2609
ATOM   2609  SD  MET A 341      -6.516   0.518 -20.007  1.00 44.24       1SG2610
ATOM   2610  CE  MET A 341      -5.689  -1.051 -20.259  1.00 44.24       1SG2611
ATOM   2611  C   MET A 341      -5.824   4.698 -16.917  1.00 44.24       1SG2612
ATOM   2612  O   MET A 341      -5.597   5.776 -17.470  1.00 44.24       1SG2613
ATOM   2613  N   LEU A 342      -6.767   4.589 -15.960  1.00 43.62       1SG2614
ATOM   2614  CA  LEU A 342      -7.627   5.726 -15.515  1.00 43.62       1SG2615
ATOM   2615  CB  LEU A 342      -9.060   5.203 -15.214  1.00 43.62       1SG2616
ATOM   2616  CG  LEU A 342      -9.935   4.870 -16.448  1.00 43.62       1SG2617
ATOM   2617  CD1 LEU A 342      -9.938   3.369 -16.778  1.00 43.62       1SG2618
ATOM   2618  CD2 LEU A 342     -11.380   5.298 -16.229  1.00 43.62       1SG2619
ATOM   2619  C   LEU A 342      -7.108   6.582 -14.314  1.00 43.62       1SG2620
ATOM   2620  O   LEU A 342      -7.354   7.788 -14.293  1.00 43.62       1SG2621
ATOM   2621  N   ALA A 343      -6.481   5.996 -13.293  1.00 44.34       1SG2622
ATOM   2622  CA  ALA A 343      -5.858   6.755 -12.185  1.00 44.34       1SG2623
ATOM   2623  CB  ALA A 343      -6.423   6.157 -10.882  1.00 44.34       1SG2624
ATOM   2624  C   ALA A 343      -4.303   6.789 -12.317  1.00 44.34       1SG2625
ATOM   2625  O   ALA A 343      -3.741   7.850 -12.608  1.00 44.34       1SG2626
ATOM   2626  N   GLN A 344      -3.594   5.681 -12.033  1.00 49.35       1SG2627
ATOM   2627  CA  GLN A 344      -2.118   5.690 -11.850  1.00 49.35       1SG2628
ATOM   2628  CB  GLN A 344      -1.832   6.340 -10.469  1.00 49.35       1SG2629
ATOM   2629  CG  GLN A 344      -0.354   6.675 -10.196  1.00 49.35       1SG2630
ATOM   2630  CD  GLN A 344      -0.201   7.667  -9.056  1.00 49.35       1SG2631
ATOM   2631  OE1 GLN A 344      -0.391   8.868  -9.196  1.00 49.35       1SG2632
ATOM   2632  NE2 GLN A 344       0.098   7.193  -7.886  1.00 49.35       1SG2633
ATOM   2633  C   GLN A 344      -1.497   4.264 -11.919  1.00 49.35       1SG2634
ATOM   2634  O   GLN A 344      -2.020   3.324 -11.310  1.00 49.35       1SG2635
ATOM   2635  N   ALA A 345      -0.321   4.126 -12.565  1.00 58.01       1SG2636
ATOM   2636  CA  ALA A 345       0.500   2.887 -12.504  1.00 58.01       1SG2637
ATOM   2637  CB  ALA A 345       1.801   3.165 -13.276  1.00 58.01       1SG2638
ATOM   2638  C   ALA A 345       0.795   2.383 -11.051  1.00 58.01       1SG2639
ATOM   2639  O   ALA A 345       1.360   3.100 -10.219  1.00 58.01       1SG2640
ATOM   2640  N   GLN A 346       0.311   1.177 -10.742  1.00 69.00       1SG2641
ATOM   2641  CA  GLN A 346       0.361   0.593  -9.384  1.00 69.00       1SG2642
ATOM   2642  CB  GLN A 346      -1.088   0.548  -8.798  1.00 69.00       1SG2643
ATOM   2643  CG  GLN A 346      -2.007  -0.687  -9.006  1.00 69.00       1SG2644
ATOM   2644  CD  GLN A 346      -1.623  -2.022  -8.367  1.00 69.00       1SG2645
ATOM   2645  OE1 GLN A 346      -1.763  -3.072  -8.975  1.00 69.00       1SG2646
ATOM   2646  NE2 GLN A 346      -1.135  -2.053  -7.154  1.00 69.00       1SG2647
ATOM   2647  C   GLN A 346       1.192  -0.730  -9.369  1.00 69.00       1SG2648
ATOM   2648  O   GLN A 346       1.253  -1.466 -10.356  1.00 69.00       1SG2649
ATOM   2649  N   ARG A 347       1.816  -1.021  -8.228  1.00 74.13       1SG2650
ATOM   2650  CA  ARG A 347       2.774  -2.142  -8.066  1.00 74.13       1SG2651
ATOM   2651  CB  ARG A 347       4.137  -1.433  -7.877  1.00 74.13       1SG2652
ATOM   2652  CG  ARG A 347       5.332  -2.395  -7.846  1.00 74.13       1SG2653
ATOM   2653  CD  ARG A 347       6.626  -1.655  -7.510  1.00 74.13       1SG2654
ATOM   2654  NE  ARG A 347       7.728  -2.638  -7.440  1.00 74.13       1SG2655
ATOM   2655  CZ  ARG A 347       8.399  -3.135  -8.460  1.00 74.13       1SG2656
ATOM   2656  NH1 ARG A 347       8.176  -2.844  -9.699  1.00 74.13       1SG2657
ATOM   2657  NH2 ARG A 347       9.319  -3.971  -8.188  1.00 74.13       1SG2658
ATOM   2658  C   ARG A 347       2.386  -3.079  -6.868  1.00 74.13       1SG2659
ATOM   2659  O   ARG A 347       1.957  -2.622  -5.804  1.00 74.13       1SG2660
ATOM   2660  N   ASP A 348       2.568  -4.398  -7.052  1.00 72.16       1SG2661
ATOM   2661  CA  ASP A 348       2.175  -5.435  -6.039  1.00 72.16       1SG2662
ATOM   2662  CB  ASP A 348       1.605  -6.667  -6.801  1.00 72.16       1SG2663
ATOM   2663  CG  ASP A 348       0.342  -6.459  -7.641  1.00 72.16       1SG2664
ATOM   2664  OD1 ASP A 348      -0.037  -5.378  -8.075  1.00 72.16       1SG2665
ATOM   2665  OD2 ASP A 348      -0.337  -7.613  -7.852  1.00 72.16       1SG2666
ATOM   2666  C   ASP A 348       3.273  -5.884  -5.007  1.00 72.16       1SG2667
ATOM   2667  O   ASP A 348       2.932  -6.293  -3.896  1.00 72.16       1SG2668
ATOM   2668  N   LEU A 349       4.557  -5.856  -5.382  1.00 66.08       1SG2669
ATOM   2669  CA  LEU A 349       5.713  -5.975  -4.444  1.00 66.08       1SG2670
ATOM   2670  CB  LEU A 349       6.624  -7.115  -5.017  1.00 66.08       1SG2671
ATOM   2671  CG  LEU A 349       7.560  -6.866  -6.237  1.00 66.08       1SG2672
ATOM   2672  CD1 LEU A 349       8.285  -8.171  -6.611  1.00 66.08       1SG2673
ATOM   2673  CD2 LEU A 349       6.851  -6.344  -7.493  1.00 66.08       1SG2674
ATOM   2674  C   LEU A 349       6.390  -4.574  -4.187  1.00 66.08       1SG2675
ATOM   2675  O   LEU A 349       5.867  -3.530  -4.595  1.00 66.08       1SG2676
ATOM   2676  N   THR A 350       7.548  -4.519  -3.507  1.00 55.71       1SG2677
ATOM   2677  CA  THR A 350       8.454  -3.322  -3.570  1.00 55.71       1SG2678
ATOM   2678  CB  THR A 350       9.011  -2.862  -2.182  1.00 55.71       1SG2679
ATOM   2679  OG1 THR A 350       9.929  -3.793  -1.630  1.00 55.71       1SG2680
ATOM   2680  CG2 THR A 350       7.978  -2.565  -1.091  1.00 55.71       1SG2681
ATOM   2681  C   THR A 350       9.650  -3.531  -4.579  1.00 55.71       1SG2682
ATOM   2682  O   THR A 350      10.098  -4.667  -4.771  1.00 55.71       1SG2683
ATOM   2683  N   PRO A 351      10.289  -2.480  -5.171  1.00 48.65       1SG2684
ATOM   2684  CA  PRO A 351      11.613  -2.603  -5.862  1.00 48.65       1SG2685
ATOM   2685  CD  PRO A 351       9.689  -1.146  -5.294  1.00 48.65       1SG2686
ATOM   2686  CB  PRO A 351      11.880  -1.158  -6.324  1.00 48.65       1SG2687
ATOM   2687  CG  PRO A 351      10.491  -0.536  -6.433  1.00 48.65       1SG2688
ATOM   2688  C   PRO A 351      12.791  -3.261  -5.070  1.00 48.65       1SG2689
ATOM   2689  O   PRO A 351      13.533  -4.068  -5.621  1.00 48.65       1SG2690
ATOM   2690  N   GLU A 352      12.916  -3.008  -3.760  1.00 42.36       1SG2691
ATOM   2691  CA  GLU A 352      13.782  -3.826  -2.855  1.00 42.36       1SG2692
ATOM   2692  CB  GLU A 352      13.789  -3.212  -1.425  1.00 42.36       1SG2693
ATOM   2693  CG  GLU A 352      14.203  -1.722  -1.262  1.00 42.36       1SG2694
ATOM   2694  CD  GLU A 352      13.126  -0.677  -1.560  1.00 42.36       1SG2695
ATOM   2695  OE1 GLU A 352      11.921  -0.908  -1.570  1.00 42.36       1SG2696
ATOM   2696  OE2 GLU A 352      13.655   0.547  -1.813  1.00 42.36       1SG2697
ATOM   2697  C   GLU A 352      13.442  -5.365  -2.795  1.00 42.36       1SG2698
ATOM   2698  O   GLU A 352      14.363  -6.183  -2.817  1.00 42.36       1SG2699
ATOM   2699  N   GLN A 353      12.148  -5.757  -2.752  1.00 37.14       1SG2700
ATOM   2700  CA  GLN A 353      11.704  -7.168  -2.991  1.00 37.14       1SG2701
ATOM   2701  CB  GLN A 353      10.181  -7.297  -2.694  1.00 37.14       1SG2702
ATOM   2702  CG  GLN A 353       9.740  -7.090  -1.215  1.00 37.14       1SG2703
ATOM   2703  CD  GLN A 353       8.223  -6.993  -0.990  1.00 37.14       1SG2704
ATOM   2704  OE1 GLN A 353       7.400  -7.506  -1.734  1.00 37.14       1SG2705
ATOM   2705  NE2 GLN A 353       7.783  -6.337   0.053  1.00 37.14       1SG2706
ATOM   2706  C   GLN A 353      12.081  -7.745  -4.406  1.00 37.14       1SG2707
ATOM   2707  O   GLN A 353      12.720  -8.796  -4.475  1.00 37.14       1SG2708
ATOM   2708  N   ALA A 354      11.766  -7.055  -5.521  1.00 34.63       1SG2709
ATOM   2709  CA  ALA A 354      12.251  -7.443  -6.876  1.00 34.63       1SG2710
ATOM   2710  CB  ALA A 354      11.618  -6.453  -7.868  1.00 34.63       1SG2711
ATOM   2711  C   ALA A 354      13.802  -7.580  -7.087  1.00 34.63       1SG2712
ATOM   2712  O   ALA A 354      14.248  -8.566  -7.678  1.00 34.63       1SG2713
ATOM   2713  N   ALA A 355      14.613  -6.632  -6.582  1.00 33.12       1SG2714
ATOM   2714  CA  ALA A 355      16.094  -6.751  -6.551  1.00 33.12       1SG2715
ATOM   2715  CB  ALA A 355      16.639  -5.412  -6.045  1.00 33.12       1SG2716
ATOM   2716  C   ALA A 355      16.693  -7.923  -5.719  1.00 33.12       1SG2717
ATOM   2717  O   ALA A 355      17.507  -8.663  -6.265  1.00 33.12       1SG2718
ATOM   2718  N   GLU A 356      16.300  -8.132  -4.445  1.00 35.76       1SG2719
ATOM   2719  CA  GLU A 356      16.706  -9.351  -3.677  1.00 35.76       1SG2720
ATOM   2720  CB  GLU A 356      16.314  -9.182  -2.182  1.00 35.76       1SG2721
ATOM   2721  CG  GLU A 356      14.808  -9.338  -1.845  1.00 35.76       1SG2722
ATOM   2722  CD  GLU A 356      14.391  -9.117  -0.395  1.00 35.76       1SG2723
ATOM   2723  OE1 GLU A 356      15.122  -8.698   0.498  1.00 35.76       1SG2724
ATOM   2724  OE2 GLU A 356      13.087  -9.443  -0.196  1.00 35.76       1SG2725
ATOM   2725  C   GLU A 356      16.306 -10.742  -4.281  1.00 35.76       1SG2726
ATOM   2726  O   GLU A 356      17.084 -11.693  -4.192  1.00 35.76       1SG2727
ATOM   2727  N   ARG A 357      15.134 -10.846  -4.929  1.00 38.46       1SG2728
ATOM   2728  CA  ARG A 357      14.777 -12.007  -5.791  1.00 38.46       1SG2729
ATOM   2729  CB  ARG A 357      13.267 -11.901  -6.143  1.00 38.46       1SG2730
ATOM   2730  CG  ARG A 357      12.263 -11.984  -4.959  1.00 38.46       1SG2731
ATOM   2731  CD  ARG A 357      10.821 -11.706  -5.407  1.00 38.46       1SG2732
ATOM   2732  NE  ARG A 357       9.941 -11.473  -4.235  1.00 38.46       1SG2733
ATOM   2733  CZ  ARG A 357       8.620 -11.337  -4.288  1.00 38.46       1SG2734
ATOM   2734  NH1 ARG A 357       7.909 -11.438  -5.374  1.00 38.46       1SG2735
ATOM   2735  NH2 ARG A 357       8.009 -11.082  -3.187  1.00 38.46       1SG2736
ATOM   2736  C   ARG A 357      15.702 -12.170  -7.055  1.00 38.46       1SG2737
ATOM   2737  O   ARG A 357      16.255 -13.251  -7.234  1.00 38.46       1SG2738
ATOM   2738  N   LEU A 358      15.928 -11.134  -7.890  1.00 41.15       1SG2739
ATOM   2739  CA  LEU A 358      16.944 -11.183  -8.997  1.00 41.15       1SG2740
ATOM   2740  CB  LEU A 358      16.795  -9.914  -9.889  1.00 41.15       1SG2741
ATOM   2741  CG  LEU A 358      15.474  -9.720 -10.676  1.00 41.15       1SG2742
ATOM   2742  CD1 LEU A 358      15.413  -8.316 -11.302  1.00 41.15       1SG2743
ATOM   2743  CD2 LEU A 358      15.284 -10.759 -11.791  1.00 41.15       1SG2744
ATOM   2744  C   LEU A 358      18.449 -11.396  -8.573  1.00 41.15       1SG2745
ATOM   2745  O   LEU A 358      19.150 -12.176  -9.220  1.00 41.15       1SG2746
ATOM   2746  N   ARG A 359      18.941 -10.733  -7.509  1.00 43.04       1SG2747
ATOM   2747  CA  ARG A 359      20.287 -10.991  -6.906  1.00 43.04       1SG2748
ATOM   2748  CB  ARG A 359      20.519  -9.879  -5.842  1.00 43.04       1SG2749
ATOM   2749  CG  ARG A 359      21.993  -9.655  -5.400  1.00 43.04       1SG2750
ATOM   2750  CD  ARG A 359      22.181  -8.906  -4.062  1.00 43.04       1SG2751
ATOM   2751  NE  ARG A 359      21.561  -7.551  -4.090  1.00 43.04       1SG2752
ATOM   2752  CZ  ARG A 359      20.447  -7.191  -3.465  1.00 43.04       1SG2753
ATOM   2753  NH1 ARG A 359      19.798  -7.940  -2.625  1.00 43.04       1SG2754
ATOM   2754  NH2 ARG A 359      19.973  -6.027  -3.723  1.00 43.04       1SG2755
ATOM   2755  C   ARG A 359      20.529 -12.419  -6.287  1.00 43.04       1SG2756
ATOM   2756  O   ARG A 359      21.655 -12.914  -6.339  1.00 43.04       1SG2757
ATOM   2757  N   ALA A 360      19.505 -13.072  -5.702  1.00 42.89       1SG2758
ATOM   2758  CA  ALA A 360      19.571 -14.511  -5.319  1.00 42.89       1SG2759
ATOM   2759  CB  ALA A 360      18.230 -14.801  -4.614  1.00 42.89       1SG2760
ATOM   2760  C   ALA A 360      19.866 -15.569  -6.445  1.00 42.89       1SG2761
ATOM   2761  O   ALA A 360      20.432 -16.624  -6.147  1.00 42.89       1SG2762
ATOM   2762  N   LEU A 361      19.481 -15.313  -7.706  1.00 44.75       1SG2763
ATOM   2763  CA  LEU A 361      19.742 -16.236  -8.841  1.00 44.75       1SG2764
ATOM   2764  CB  LEU A 361      18.592 -16.078  -9.879  1.00 44.75       1SG2765
ATOM   2765  CG  LEU A 361      17.224 -16.749  -9.609  1.00 44.75       1SG2766
ATOM   2766  CD1 LEU A 361      17.277 -18.240  -9.249  1.00 44.75       1SG2767
ATOM   2767  CD2 LEU A 361      16.350 -15.989  -8.608  1.00 44.75       1SG2768
ATOM   2768  C   LEU A 361      21.138 -16.026  -9.547  1.00 44.75       1SG2769
ATOM   2769  O   LEU A 361      21.649 -14.900  -9.560  1.00 44.75       1SG2770
ATOM   2770  N   PRO A 362      21.766 -17.051 -10.211  1.00 46.28       1SG2771
ATOM   2771  CA  PRO A 362      23.089 -16.870 -10.869  1.00 46.28       1SG2772
ATOM   2772  CD  PRO A 362      21.309 -18.455 -10.142  1.00 46.28       1SG2773
ATOM   2773  CB  PRO A 362      23.493 -18.319 -11.235  1.00 46.28       1SG2774
ATOM   2774  CG  PRO A 362      22.278 -19.227 -11.030  1.00 46.28       1SG2775
ATOM   2775  C   PRO A 362      23.160 -15.865 -12.077  1.00 46.28       1SG2776
ATOM   2776  O   PRO A 362      22.220 -15.702 -12.857  1.00 46.28       1SG2777
ATOM   2777  N   GLU A 363      24.339 -15.254 -12.273  1.00 51.90       1SG2778
ATOM   2778  CA  GLU A 363      24.655 -14.421 -13.488  1.00 51.90       1SG2779
ATOM   2779  CB  GLU A 363      25.825 -13.486 -13.055  1.00 51.90       1SG2780
ATOM   2780  CG  GLU A 363      27.222 -14.146 -12.877  1.00 51.90       1SG2781
ATOM   2781  CD  GLU A 363      28.341 -13.204 -12.444  1.00 51.90       1SG2782
ATOM   2782  OE1 GLU A 363      28.392 -12.006 -12.702  1.00 51.90       1SG2783
ATOM   2783  OE2 GLU A 363      29.315 -13.858 -11.757  1.00 51.90       1SG2784
ATOM   2784  C   GLU A 363      24.950 -15.154 -14.861  1.00 51.90       1SG2785
ATOM   2785  O   GLU A 363      25.494 -14.564 -15.800  1.00 51.90       1SG2786
ATOM   2786  N   VAL A 364      24.610 -16.442 -14.960  1.00 58.12       1SG2787
ATOM   2787  CA  VAL A 364      24.949 -17.353 -16.092  1.00 58.12       1SG2788
ATOM   2788  CB  VAL A 364      26.260 -18.145 -15.740  1.00 58.12       1SG2789
ATOM   2789  CG1 VAL A 364      26.157 -19.071 -14.504  1.00 58.12       1SG2790
ATOM   2790  CG2 VAL A 364      26.802 -18.949 -16.941  1.00 58.12       1SG2791
ATOM   2791  C   VAL A 364      23.698 -18.258 -16.381  1.00 58.12       1SG2792
ATOM   2792  O   VAL A 364      23.008 -18.673 -15.443  1.00 58.12       1SG2793
ATOM   2793  N   HIS A 365      23.362 -18.570 -17.652  1.00 63.74       1SG2794
ATOM   2794  CA  HIS A 365      22.049 -19.211 -17.969  1.00 63.74       1SG2795
ATOM   2795  ND1 HIS A 365      19.497 -20.390 -19.645  1.00 63.74       1SG2796
ATOM   2796  CG  HIS A 365      20.246 -19.236 -19.794  1.00 63.74       1SG2797
ATOM   2797  CB  HIS A 365      21.743 -19.166 -19.490  1.00 63.74       1SG2798
ATOM   2798  NE2 HIS A 365      18.188 -18.671 -20.591  1.00 63.74       1SG2799
ATOM   2799  CD2 HIS A 365      19.464 -18.212 -20.342  1.00 63.74       1SG2800
ATOM   2800  CE1 HIS A 365      18.299 -19.944 -20.121  1.00 63.74       1SG2801
ATOM   2801  C   HIS A 365      21.915 -20.670 -17.404  1.00 63.74       1SG2802
ATOM   2802  O   HIS A 365      22.706 -21.554 -17.736  1.00 63.74       1SG2803
ATOM   2803  N   TYR A 366      20.895 -20.875 -16.567  1.00 68.80       1SG2804
ATOM   2804  CA  TYR A 366      20.672 -22.092 -15.741  1.00 68.80       1SG2805
ATOM   2805  CB  TYR A 366      19.179 -22.040 -15.271  1.00 68.80       1SG2806
ATOM   2806  CG  TYR A 366      18.027 -21.968 -16.313  1.00 68.80       1SG2807
ATOM   2807  CD1 TYR A 366      17.537 -23.132 -16.913  1.00 68.80       1SG2808
ATOM   2808  CD2 TYR A 366      17.416 -20.754 -16.624  1.00 68.80       1SG2809
ATOM   2809  CE1 TYR A 366      16.497 -23.073 -17.835  1.00 68.80       1SG2810
ATOM   2810  CE2 TYR A 366      16.363 -20.691 -17.531  1.00 68.80       1SG2811
ATOM   2811  CZ  TYR A 366      15.930 -21.856 -18.159  1.00 68.80       1SG2812
ATOM   2812  OH  TYR A 366      14.953 -21.767 -19.107  1.00 68.80       1SG2813
ATOM   2813  C   TYR A 366      21.197 -23.515 -16.178  1.00 68.80       1SG2814
ATOM   2814  O   TYR A 366      22.016 -24.104 -15.473  1.00 68.80       1SG2815
ATOM   2815  N   HIS A 367      20.714 -24.096 -17.288  1.00 66.12       1SG2816
ATOM   2816  CA  HIS A 367      20.800 -25.578 -17.548  1.00 66.12       1SG2817
ATOM   2817  ND1 HIS A 367      22.383 -28.494 -18.277  1.00 66.12       1SG2818
ATOM   2818  CG  HIS A 367      22.325 -27.279 -18.940  1.00 66.12       1SG2819
ATOM   2819  CB  HIS A 367      22.141 -25.925 -18.245  1.00 66.12       1SG2820
ATOM   2820  NE2 HIS A 367      22.665 -28.823 -20.600  1.00 66.12       1SG2821
ATOM   2821  CD2 HIS A 367      22.533 -27.476 -20.317  1.00 66.12       1SG2822
ATOM   2822  CE1 HIS A 367      22.579 -29.333 -19.337  1.00 66.12       1SG2823
ATOM   2823  C   HIS A 367      20.239 -26.531 -16.410  1.00 66.12       1SG2824
ATOM   2824  O   HIS A 367      20.857 -27.491 -15.952  1.00 66.12       1SG2825
ATOM   2825  N   LEU A 368      19.009 -26.228 -15.981  1.00 62.80       1SG2826
ATOM   2826  CA  LEU A 368      18.243 -26.947 -14.932  1.00 62.80       1SG2827
ATOM   2827  CB  LEU A 368      18.503 -26.320 -13.526  1.00 62.80       1SG2828
ATOM   2828  CG  LEU A 368      19.725 -26.847 -12.730  1.00 62.80       1SG2829
ATOM   2829  CD1 LEU A 368      20.968 -25.974 -12.934  1.00 62.80       1SG2830
ATOM   2830  CD2 LEU A 368      19.416 -26.893 -11.224  1.00 62.80       1SG2831
ATOM   2831  C   LEU A 368      16.711 -26.854 -15.267  1.00 62.80       1SG2832
ATOM   2832  O   LEU A 368      16.228 -25.874 -15.844  1.00 62.80       1SG2833
ATOM   2833  N   GLY A 369      15.919 -27.856 -14.847  1.00 58.09       1SG2834
ATOM   2834  CA  GLY A 369      14.430 -27.792 -14.966  1.00 58.09       1SG2835
ATOM   2835  C   GLY A 369      13.861 -28.096 -16.369  1.00 58.09       1SG2836
ATOM   2836  O   GLY A 369      13.749 -29.264 -16.749  1.00 58.09       1SG2837
ATOM   2837  N   GLN A 370      13.485 -27.049 -17.117  1.00 58.33       1SG2838
ATOM   2838  CA  GLN A 370      13.065 -27.175 -18.543  1.00 58.33       1SG2839
ATOM   2839  CB  GLN A 370      11.516 -27.202 -18.708  1.00 58.33       1SG2840
ATOM   2840  CG  GLN A 370      10.744 -28.389 -18.065  1.00 58.33       1SG2841
ATOM   2841  CD  GLN A 370      10.282 -28.190 -16.614  1.00 58.33       1SG2842
ATOM   2842  OE1 GLN A 370      10.004 -27.098 -16.136  1.00 58.33       1SG2843
ATOM   2843  NE2 GLN A 370      10.130 -29.249 -15.864  1.00 58.33       1SG2844
ATOM   2844  C   GLN A 370      13.689 -26.026 -19.408  1.00 58.33       1SG2845
ATOM   2845  O   GLN A 370      13.821 -24.882 -18.975  1.00 58.33       1SG2846
ATOM   2846  N   LYS A 371      14.060 -26.351 -20.660  1.00 62.39       1SG2847
ATOM   2847  CA  LYS A 371      14.937 -25.494 -21.523  1.00 62.39       1SG2848
ATOM   2848  CB  LYS A 371      14.245 -24.187 -21.998  1.00 62.39       1SG2849
ATOM   2849  CG  LYS A 371      14.959 -23.440 -23.153  1.00 62.39       1SG2850
ATOM   2850  CD  LYS A 371      15.215 -24.227 -24.462  1.00 62.39       1SG2851
ATOM   2851  CE  LYS A 371      16.602 -24.858 -24.645  1.00 62.39       1SG2852
ATOM   2852  NZ  LYS A 371      16.671 -25.628 -25.901  1.00 62.39       1SG2853
ATOM   2853  C   LYS A 371      16.402 -25.319 -21.001  1.00 62.39       1SG2854
ATOM   2854  O   LYS A 371      16.888 -24.222 -20.709  1.00 62.39       1SG2855
ATOM   2855  N   ASP A 372      17.130 -26.440 -20.929  1.00 64.74       1SG2856
ATOM   2856  CA  ASP A 372      18.435 -26.481 -20.237  1.00 64.74       1SG2857
ATOM   2857  CB  ASP A 372      18.664 -27.923 -19.699  1.00 64.74       1SG2858
ATOM   2858  CG  ASP A 372      17.678 -28.460 -18.651  1.00 64.74       1SG2859
ATOM   2859  OD1 ASP A 372      16.460 -28.342 -18.725  1.00 64.74       1SG2860
ATOM   2860  OD2 ASP A 372      18.303 -29.126 -17.647  1.00 64.74       1SG2861
ATOM   2861  C   ASP A 372      19.597 -25.983 -21.170  1.00 64.74       1SG2862
ATOM   2862  O   ASP A 372      19.981 -26.687 -22.108  1.00 64.74       1SG2863
ATOM   2863  N   ARG A 373      20.140 -24.770 -20.930  1.00 66.35       1SG2864
ATOM   2864  CA  ARG A 373      21.037 -24.089 -21.918  1.00 66.35       1SG2865
ATOM   2865  CB  ARG A 373      20.370 -22.747 -22.297  1.00 66.35       1SG2866
ATOM   2866  CG  ARG A 373      19.081 -22.825 -23.151  1.00 66.35       1SG2867
ATOM   2867  CD  ARG A 373      18.204 -21.562 -23.092  1.00 66.35       1SG2868
ATOM   2868  NE  ARG A 373      17.439 -21.347 -24.349  1.00 66.35       1SG2869
ATOM   2869  CZ  ARG A 373      16.424 -20.501 -24.498  1.00 66.35       1SG2870
ATOM   2870  NH1 ARG A 373      15.983 -19.706 -23.571  1.00 66.35       1SG2871
ATOM   2871  NH2 ARG A 373      15.830 -20.474 -25.635  1.00 66.35       1SG2872
ATOM   2872  C   ARG A 373      22.569 -23.962 -21.559  1.00 66.35       1SG2873
ATOM   2873  O   ARG A 373      23.357 -24.591 -22.267  1.00 66.35       1SG2874
ATOM   2874  N   GLU A 374      23.041 -23.161 -20.567  1.00 58.65       1SG2875
ATOM   2875  CA  GLU A 374      24.512 -22.875 -20.393  1.00 58.65       1SG2876
ATOM   2876  CB  GLU A 374      24.723 -21.334 -20.468  1.00 58.65       1SG2877
ATOM   2877  CG  GLU A 374      26.191 -20.880 -20.683  1.00 58.65       1SG2878
ATOM   2878  CD  GLU A 374      26.313 -19.388 -20.967  1.00 58.65       1SG2879
ATOM   2879  OE1 GLU A 374      26.165 -18.518 -20.116  1.00 58.65       1SG2880
ATOM   2880  OE2 GLU A 374      26.575 -19.131 -22.277  1.00 58.65       1SG2881
ATOM   2881  C   GLU A 374      25.268 -23.602 -19.213  1.00 58.65       1SG2882
ATOM   2882  O   GLU A 374      26.075 -24.490 -19.490  1.00 58.65       1SG2883
ATOM   2883  N   THR A 375      25.119 -23.197 -17.935  1.00 49.12       1SG2884
ATOM   2884  CA  THR A 375      26.077 -23.581 -16.829  1.00 49.12       1SG2885
ATOM   2885  CB  THR A 375      26.001 -22.512 -15.688  1.00 49.12       1SG2886
ATOM   2886  OG1 THR A 375      27.019 -22.732 -14.722  1.00 49.12       1SG2887
ATOM   2887  CG2 THR A 375      24.685 -22.407 -14.900  1.00 49.12       1SG2888
ATOM   2888  C   THR A 375      26.062 -25.048 -16.259  1.00 49.12       1SG2889
ATOM   2889  O   THR A 375      27.098 -25.567 -15.837  1.00 49.12       1SG2890
ATOM   2890  N   ALA A 376      24.882 -25.672 -16.183  1.00 38.66       1SG2891
ATOM   2891  CA  ALA A 376      24.598 -26.954 -15.459  1.00 38.66       1SG2892
ATOM   2892  CB  ALA A 376      25.346 -28.124 -16.139  1.00 38.66       1SG2893
ATOM   2893  C   ALA A 376      24.653 -26.923 -13.886  1.00 38.66       1SG2894
ATOM   2894  O   ALA A 376      24.875 -27.944 -13.227  1.00 38.66       1SG2895
ATOM   2895  N   THR A 377      24.417 -25.745 -13.287  1.00 30.05       1SG2896
ATOM   2896  CA  THR A 377      24.619 -25.468 -11.836  1.00 30.05       1SG2897
ATOM   2897  CB  THR A 377      26.105 -25.100 -11.497  1.00 30.05       1SG2898
ATOM   2898  OG1 THR A 377      26.554 -23.993 -12.270  1.00 30.05       1SG2899
ATOM   2899  CG2 THR A 377      27.139 -26.212 -11.733  1.00 30.05       1SG2900
ATOM   2900  C   THR A 377      23.661 -24.308 -11.392  1.00 30.05       1SG2901
ATOM   2901  O   THR A 377      23.579 -23.258 -12.040  1.00 30.05       1SG2902
ATOM   2902  N   ILE A 378      22.934 -24.485 -10.277  1.00 24.69       1SG2903
ATOM   2903  CA  ILE A 378      22.212 -23.359  -9.593  1.00 24.69       1SG2904
ATOM   2904  CB  ILE A 378      20.817 -23.891  -9.079  1.00 24.69       1SG2905
ATOM   2905  CG2 ILE A 378      20.914 -24.801  -7.826  1.00 24.69       1SG2906
ATOM   2906  CG1 ILE A 378      19.726 -22.813  -8.804  1.00 24.69       1SG2907
ATOM   2907  CD1 ILE A 378      19.255 -22.018 -10.035  1.00 24.69       1SG2908
ATOM   2908  C   ILE A 378      23.134 -22.630  -8.540  1.00 24.69       1SG2909
ATOM   2909  O   ILE A 378      24.248 -23.076  -8.236  1.00 24.69       1SG2910
ATOM   2910  N   ALA A 379      22.662 -21.498  -8.003  1.00 18.97       1SG2911
ATOM   2911  CA  ALA A 379      23.190 -20.945  -6.734  1.00 18.97       1SG2912
ATOM   2912  CB  ALA A 379      23.037 -19.417  -6.814  1.00 18.97       1SG2913
ATOM   2913  C   ALA A 379      22.434 -21.539  -5.510  1.00 18.97       1SG2914
ATOM   2914  O   ALA A 379      21.181 -21.641  -5.530  1.00 18.97       1SG2915
ATOM   2915  OXT ALA A 379      23.106 -21.921  -4.524  1.00 18.97       1SG2916
TER    2915      ALA   379                                               1SG2917
ATOM   2916  N   ALA B  21       3.510  15.171 -56.738  1.00 60.41       2SG2918
ATOM   2917  CA  ALA B  21       2.634  15.589 -55.620  1.00 60.41       2SG2919
ATOM   2918  CB  ALA B  21       1.942  16.897 -56.050  1.00 60.41       2SG2920
ATOM   2919  C   ALA B  21       1.600  14.499 -55.195  1.00 60.41       2SG2921
ATOM   2920  O   ALA B  21       0.913  13.896 -56.026  1.00 60.41       2SG2922
ATOM   2921  N   ALA B  22       1.445  14.301 -53.877  1.00 55.35       2SG2923
ATOM   2922  CA  ALA B  22       0.345  13.486 -53.301  1.00 55.35       2SG2924
ATOM   2923  CB  ALA B  22       1.008  12.282 -52.603  1.00 55.35       2SG2925
ATOM   2924  C   ALA B  22      -0.526  14.333 -52.319  1.00 55.35       2SG2926
ATOM   2925  O   ALA B  22      -0.002  15.053 -51.462  1.00 55.35       2SG2927
ATOM   2926  N   THR B  23      -1.864  14.201 -52.393  1.00 48.59       2SG2928
ATOM   2927  CA  THR B  23      -2.772  14.686 -51.306  1.00 48.59       2SG2929
ATOM   2928  CB  THR B  23      -4.268  14.632 -51.761  1.00 48.59       2SG2930
ATOM   2929  OG1 THR B  23      -5.074  15.326 -50.815  1.00 48.59       2SG2931
ATOM   2930  CG2 THR B  23      -4.918  13.241 -51.913  1.00 48.59       2SG2932
ATOM   2931  C   THR B  23      -2.559  13.909 -49.967  1.00 48.59       2SG2933
ATOM   2932  O   THR B  23      -2.413  12.683 -49.990  1.00 48.59       2SG2934
ATOM   2933  N   PHE B  24      -2.631  14.578 -48.803  1.00 40.96       2SG2935
ATOM   2934  CA  PHE B  24      -2.734  13.845 -47.514  1.00 40.96       2SG2936
ATOM   2935  CB  PHE B  24      -2.420  14.779 -46.312  1.00 40.96       2SG2937
ATOM   2936  CG  PHE B  24      -2.438  14.002 -44.982  1.00 40.96       2SG2938
ATOM   2937  CD1 PHE B  24      -1.384  13.141 -44.655  1.00 40.96       2SG2939
ATOM   2938  CD2 PHE B  24      -3.602  13.995 -44.204  1.00 40.96       2SG2940
ATOM   2939  CE1 PHE B  24      -1.514  12.252 -43.592  1.00 40.96       2SG2941
ATOM   2940  CE2 PHE B  24      -3.730  13.099 -43.148  1.00 40.96       2SG2942
ATOM   2941  CZ  PHE B  24      -2.698  12.213 -42.865  1.00 40.96       2SG2943
ATOM   2942  C   PHE B  24      -4.106  13.085 -47.380  1.00 40.96       2SG2944
ATOM   2943  O   PHE B  24      -5.186  13.664 -47.546  1.00 40.96       2SG2945
ATOM   2944  N   ARG B  25      -4.028  11.795 -47.033  1.00 36.92       2SG2946
ATOM   2945  CA  ARG B  25      -5.214  10.960 -46.732  1.00 36.92       2SG2947
ATOM   2946  CB  ARG B  25      -5.422  10.026 -47.956  1.00 36.92       2SG2948
ATOM   2947  CG  ARG B  25      -6.734   9.216 -47.889  1.00 36.92       2SG2949
ATOM   2948  CD  ARG B  25      -6.907   8.274 -49.082  1.00 36.92       2SG2950
ATOM   2949  NE  ARG B  25      -8.160   7.508 -48.865  1.00 36.92       2SG2951
ATOM   2950  CZ  ARG B  25      -8.618   6.539 -49.642  1.00 36.92       2SG2952
ATOM   2951  NH1 ARG B  25      -8.034   6.130 -50.729  1.00 36.92       2SG2953
ATOM   2952  NH2 ARG B  25      -9.716   5.971 -49.292  1.00 36.92       2SG2954
ATOM   2953  C   ARG B  25      -5.005  10.188 -45.389  1.00 36.92       2SG2955
ATOM   2954  O   ARG B  25      -4.233   9.229 -45.342  1.00 36.92       2SG2956
ATOM   2955  N   ALA B  26      -5.757  10.524 -44.325  1.00 33.74       2SG2957
ATOM   2956  CA  ALA B  26      -5.706   9.774 -43.028  1.00 33.74       2SG2958
ATOM   2957  CB  ALA B  26      -6.639  10.547 -42.072  1.00 33.74       2SG2959
ATOM   2958  C   ALA B  26      -6.026   8.229 -43.032  1.00 33.74       2SG2960
ATOM   2959  O   ALA B  26      -5.552   7.499 -42.160  1.00 33.74       2SG2961
ATOM   2960  N   ASN B  27      -6.800   7.735 -44.015  1.00 32.10       2SG2962
ATOM   2961  CA  ASN B  27      -6.936   6.277 -44.323  1.00 32.10       2SG2963
ATOM   2962  CB  ASN B  27      -8.081   6.215 -45.376  1.00 32.10       2SG2964
ATOM   2963  CG  ASN B  27      -8.643   4.828 -45.688  1.00 32.10       2SG2965
ATOM   2964  OD1 ASN B  27      -8.079   4.049 -46.443  1.00 32.10       2SG2966
ATOM   2965  ND2 ASN B  27      -9.791   4.480 -45.169  1.00 32.10       2SG2967
ATOM   2966  C   ASN B  27      -5.640   5.507 -44.795  1.00 32.10       2SG2968
ATOM   2967  O   ASN B  27      -5.521   4.316 -44.511  1.00 32.10       2SG2969
ATOM   2968  N   ASP B  28      -4.717   6.150 -45.534  1.00 30.73       2SG2970
ATOM   2969  CA  ASP B  28      -3.475   5.498 -46.065  1.00 30.73       2SG2971
ATOM   2970  CB  ASP B  28      -3.526   5.516 -47.619  1.00 30.73       2SG2972
ATOM   2971  CG  ASP B  28      -4.538   4.564 -48.253  1.00 30.73       2SG2973
ATOM   2972  OD1 ASP B  28      -4.535   3.350 -48.090  1.00 30.73       2SG2974
ATOM   2973  OD2 ASP B  28      -5.427   5.208 -49.048  1.00 30.73       2SG2975
ATOM   2974  C   ASP B  28      -2.125   6.122 -45.566  1.00 30.73       2SG2976
ATOM   2975  O   ASP B  28      -1.152   5.394 -45.367  1.00 30.73       2SG2977
ATOM   2976  N   HIS B  29      -2.022   7.454 -45.448  1.00 28.82       2SG2978
ATOM   2977  CA  HIS B  29      -0.784   8.151 -45.013  1.00 28.82       2SG2979
ATOM   2978  ND1 HIS B  29      -0.865  10.694 -47.957  1.00 28.82       2SG2980
ATOM   2979  CG  HIS B  29      -0.568   9.556 -47.238  1.00 28.82       2SG2981
ATOM   2980  CB  HIS B  29      -0.719   9.530 -45.721  1.00 28.82       2SG2982
ATOM   2981  NE2 HIS B  29      -0.162   8.959 -49.409  1.00 28.82       2SG2983
ATOM   2982  CD2 HIS B  29      -0.148   8.522 -48.098  1.00 28.82       2SG2984
ATOM   2983  CE1 HIS B  29      -0.596  10.240 -49.221  1.00 28.82       2SG2985
ATOM   2984  C   HIS B  29      -0.721   8.334 -43.471  1.00 28.82       2SG2986
ATOM   2985  O   HIS B  29      -1.733   8.538 -42.793  1.00 28.82       2SG2987
ATOM   2986  N   GLN B  30       0.499   8.273 -42.931  1.00 28.52       2SG2988
ATOM   2987  CA  GLN B  30       0.713   8.244 -41.466  1.00 28.52       2SG2989
ATOM   2988  CB  GLN B  30       1.975   7.408 -41.167  1.00 28.52       2SG2990
ATOM   2989  CG  GLN B  30       1.890   5.913 -41.581  1.00 28.52       2SG2991
ATOM   2990  CD  GLN B  30       3.012   5.068 -40.999  1.00 28.52       2SG2992
ATOM   2991  OE1 GLN B  30       3.589   5.395 -39.973  1.00 28.52       2SG2993
ATOM   2992  NE2 GLN B  30       3.342   3.960 -41.608  1.00 28.52       2SG2994
ATOM   2993  C   GLN B  30       0.810   9.658 -40.821  1.00 28.52       2SG2995
ATOM   2994  O   GLN B  30       1.359  10.625 -41.364  1.00 28.52       2SG2996
ATOM   2995  N   HIS B  31       0.263   9.740 -39.610  1.00 30.98       2SG2997
ATOM   2996  CA  HIS B  31       0.004  11.020 -38.910  1.00 30.98       2SG2998
ATOM   2997  ND1 HIS B  31      -2.920   9.847 -40.116  1.00 30.98       2SG2999
ATOM   2998  CG  HIS B  31      -2.577  10.972 -39.379  1.00 30.98       2SG3000
ATOM   2999  CB  HIS B  31      -1.247  11.714 -39.528  1.00 30.98       2SG3001
ATOM   3000  NE2 HIS B  31      -4.522  10.273 -38.456  1.00 30.98       2SG3002
ATOM   3001  CD2 HIS B  31      -3.517  11.208 -38.376  1.00 30.98       2SG3003
ATOM   3002  CE1 HIS B  31      -4.071   9.499 -39.482  1.00 30.98       2SG3004
ATOM   3003  C   HIS B  31      -0.127  10.788 -37.374  1.00 30.98       2SG3005
ATOM   3004  O   HIS B  31      -0.336   9.668 -36.890  1.00 30.98       2SG3006
ATOM   3005  N   ILE B  32      -0.034  11.875 -36.601  1.00 37.50       2SG3007
ATOM   3006  CA  ILE B  32      -0.115  11.797 -35.119  1.00 37.50       2SG3008
ATOM   3007  CB  ILE B  32       1.207  12.273 -34.442  1.00 37.50       2SG3009
ATOM   3008  CG2 ILE B  32       1.206  11.896 -32.965  1.00 37.50       2SG3010
ATOM   3009  CG1 ILE B  32       2.578  11.875 -35.054  1.00 37.50       2SG3011
ATOM   3010  CD1 ILE B  32       2.831  10.366 -35.110  1.00 37.50       2SG3012
ATOM   3011  C   ILE B  32      -1.365  12.588 -34.609  1.00 37.50       2SG3013
ATOM   3012  O   ILE B  32      -1.478  13.798 -34.826  1.00 37.50       2SG3014
ATOM   3013  N   ARG B  33      -2.271  11.912 -33.894  1.00 45.04       2SG3015
ATOM   3014  CA  ARG B  33      -3.531  12.516 -33.381  1.00 45.04       2SG3016
ATOM   3015  CB  ARG B  33      -4.653  11.449 -33.514  1.00 45.04       2SG3017
ATOM   3016  CG  ARG B  33      -5.025  11.067 -34.970  1.00 45.04       2SG3018
ATOM   3017  CD  ARG B  33      -6.358  10.316 -35.059  1.00 45.04       2SG3019
ATOM   3018  NE  ARG B  33      -6.675  10.023 -36.474  1.00 45.04       2SG3020
ATOM   3019  CZ  ARG B  33      -7.868   9.769 -36.978  1.00 45.04       2SG3021
ATOM   3020  NH1 ARG B  33      -8.970   9.763 -36.293  1.00 45.04       2SG3022
ATOM   3021  NH2 ARG B  33      -7.915   9.477 -38.227  1.00 45.04       2SG3023
ATOM   3022  C   ARG B  33      -3.388  13.014 -31.906  1.00 45.04       2SG3024
ATOM   3023  O   ARG B  33      -3.067  12.231 -31.006  1.00 45.04       2SG3025
ATOM   3024  N   TYR B  34      -3.651  14.302 -31.638  1.00 53.00       2SG3026
ATOM   3025  CA  TYR B  34      -3.591  14.864 -30.254  1.00 53.00       2SG3027
ATOM   3026  CB  TYR B  34      -3.498  16.412 -30.397  1.00 53.00       2SG3028
ATOM   3027  CG  TYR B  34      -3.213  17.214 -29.112  1.00 53.00       2SG3029
ATOM   3028  CD1 TYR B  34      -2.056  16.980 -28.358  1.00 53.00       2SG3030
ATOM   3029  CD2 TYR B  34      -4.089  18.231 -28.717  1.00 53.00       2SG3031
ATOM   3030  CE1 TYR B  34      -1.789  17.741 -27.224  1.00 53.00       2SG3032
ATOM   3031  CE2 TYR B  34      -3.816  18.993 -27.581  1.00 53.00       2SG3033
ATOM   3032  CZ  TYR B  34      -2.676  18.735 -26.827  1.00 53.00       2SG3034
ATOM   3033  OH  TYR B  34      -2.437  19.446 -25.683  1.00 53.00       2SG3035
ATOM   3034  C   TYR B  34      -4.799  14.426 -29.356  1.00 53.00       2SG3036
ATOM   3035  O   TYR B  34      -5.956  14.681 -29.711  1.00 53.00       2SG3037
ATOM   3036  N   ASN B  35      -4.543  13.824 -28.174  1.00 58.11       2SG3038
ATOM   3037  CA  ASN B  35      -5.532  13.844 -27.063  1.00 58.11       2SG3039
ATOM   3038  CB  ASN B  35      -5.658  12.527 -26.255  1.00 58.11       2SG3040
ATOM   3039  CG  ASN B  35      -4.823  12.127 -25.079  1.00 58.11       2SG3041
ATOM   3040  OD1 ASN B  35      -5.288  12.210 -23.955  1.00 58.11       2SG3042
ATOM   3041  ND2 ASN B  35      -3.694  11.514 -25.300  1.00 58.11       2SG3043
ATOM   3042  C   ASN B  35      -5.363  15.120 -26.176  1.00 58.11       2SG3044
ATOM   3043  O   ASN B  35      -4.383  15.186 -25.426  1.00 58.11       2SG3045
ATOM   3044  N   PRO B  36      -6.279  16.127 -26.186  1.00 58.30       2SG3046
ATOM   3045  CA  PRO B  36      -6.193  17.274 -25.248  1.00 58.30       2SG3047
ATOM   3046  CD  PRO B  36      -7.505  16.147 -27.013  1.00 58.30       2SG3048
ATOM   3047  CB  PRO B  36      -7.052  18.274 -26.039  1.00 58.30       2SG3049
ATOM   3048  CG  PRO B  36      -8.206  17.432 -26.583  1.00 58.30       2SG3050
ATOM   3049  C   PRO B  36      -6.639  17.002 -23.761  1.00 58.30       2SG3051
ATOM   3050  O   PRO B  36      -6.358  17.826 -22.897  1.00 58.30       2SG3052
ATOM   3051  N   LEU B  37      -7.259  15.845 -23.445  1.00 56.36       2SG3053
ATOM   3052  CA  LEU B  37      -7.343  15.297 -22.057  1.00 56.36       2SG3054
ATOM   3053  CB  LEU B  37      -8.177  13.977 -22.095  1.00 56.36       2SG3055
ATOM   3054  CG  LEU B  37      -9.711  14.083 -22.260  1.00 56.36       2SG3056
ATOM   3055  CD1 LEU B  37     -10.323  12.674 -22.284  1.00 56.36       2SG3057
ATOM   3056  CD2 LEU B  37     -10.348  14.869 -21.105  1.00 56.36       2SG3058
ATOM   3057  C   LEU B  37      -5.969  15.051 -21.341  1.00 56.36       2SG3059
ATOM   3058  O   LEU B  37      -5.757  15.558 -20.238  1.00 56.36       2SG3060
ATOM   3059  N   GLN B  38      -5.062  14.263 -21.943  1.00 52.28       2SG3061
ATOM   3060  CA  GLN B  38      -3.695  14.038 -21.396  1.00 52.28       2SG3062
ATOM   3061  CB  GLN B  38      -3.227  12.592 -21.761  1.00 52.28       2SG3063
ATOM   3062  CG  GLN B  38      -4.072  11.364 -21.305  1.00 52.28       2SG3064
ATOM   3063  CD  GLN B  38      -3.672  10.029 -21.961  1.00 52.28       2SG3065
ATOM   3064  OE1 GLN B  38      -2.754   9.911 -22.766  1.00 52.28       2SG3066
ATOM   3065  NE2 GLN B  38      -4.369   8.964 -21.662  1.00 52.28       2SG3067
ATOM   3066  C   GLN B  38      -2.577  15.058 -21.843  1.00 52.28       2SG3068
ATOM   3067  O   GLN B  38      -1.425  14.889 -21.441  1.00 52.28       2SG3069
ATOM   3068  N   ASP B  39      -2.833  16.024 -22.745  1.00 47.30       2SG3070
ATOM   3069  CA  ASP B  39      -1.769  16.645 -23.607  1.00 47.30       2SG3071
ATOM   3070  CB  ASP B  39      -1.117  17.862 -22.886  1.00 47.30       2SG3072
ATOM   3071  CG  ASP B  39      -0.089  17.558 -21.796  1.00 47.30       2SG3073
ATOM   3072  OD1 ASP B  39       1.053  17.174 -22.015  1.00 47.30       2SG3074
ATOM   3073  OD2 ASP B  39      -0.574  17.766 -20.543  1.00 47.30       2SG3075
ATOM   3074  C   ASP B  39      -0.787  15.693 -24.411  1.00 47.30       2SG3076
ATOM   3075  O   ASP B  39       0.285  16.117 -24.848  1.00 47.30       2SG3077
ATOM   3076  N   GLU B  40      -1.175  14.428 -24.652  1.00 43.81       2SG3078
ATOM   3077  CA  GLU B  40      -0.331  13.418 -25.338  1.00 43.81       2SG3079
ATOM   3078  CB  GLU B  40      -0.331  12.084 -24.537  1.00 43.81       2SG3080
ATOM   3079  CG  GLU B  40       0.543  12.003 -23.264  1.00 43.81       2SG3081
ATOM   3080  CD  GLU B  40       0.699  10.560 -22.771  1.00 43.81       2SG3082
ATOM   3081  OE1 GLU B  40       0.892   9.591 -23.500  1.00 43.81       2SG3083
ATOM   3082  OE2 GLU B  40       0.616  10.453 -21.425  1.00 43.81       2SG3084
ATOM   3083  C   GLU B  40      -0.810  13.147 -26.801  1.00 43.81       2SG3085
ATOM   3084  O   GLU B  40      -1.980  13.242 -27.176  1.00 43.81       2SG3086
ATOM   3085  N   TRP B  41       0.144  12.706 -27.610  1.00 41.80       2SG3087
ATOM   3086  CA  TRP B  41      -0.042  12.442 -29.056  1.00 41.80       2SG3088
ATOM   3087  CB  TRP B  41       1.193  13.160 -29.657  1.00 41.80       2SG3089
ATOM   3088  CG  TRP B  41       1.178  14.694 -29.710  1.00 41.80       2SG3090
ATOM   3089  CD2 TRP B  41       0.631  15.530 -30.668  1.00 41.80       2SG3091
ATOM   3090  CD1 TRP B  41       1.866  15.541 -28.815  1.00 41.80       2SG3092
ATOM   3091  NE1 TRP B  41       1.785  16.890 -29.207  1.00 41.80       2SG3093
ATOM   3092  CE2 TRP B  41       1.032  16.856 -30.365  1.00 41.80       2SG3094
ATOM   3093  CE3 TRP B  41      -0.180  15.269 -31.804  1.00 41.80       2SG3095
ATOM   3094  CZ2 TRP B  41       0.678  17.918 -31.221  1.00 41.80       2SG3096
ATOM   3095  CZ3 TRP B  41      -0.538  16.341 -32.623  1.00 41.80       2SG3097
ATOM   3096  CH2 TRP B  41      -0.085  17.638 -32.353  1.00 41.80       2SG3098
ATOM   3097  C   TRP B  41      -0.109  10.900 -29.386  1.00 41.80       2SG3099
ATOM   3098  O   TRP B  41       0.532  10.091 -28.709  1.00 41.80       2SG3100
ATOM   3099  N   VAL B  42      -0.868  10.485 -30.422  1.00 41.88       2SG3101
ATOM   3100  CA  VAL B  42      -1.084   9.034 -30.772  1.00 41.88       2SG3102
ATOM   3101  CB  VAL B  42      -2.585   8.613 -30.541  1.00 41.88       2SG3103
ATOM   3102  CG1 VAL B  42      -2.885   7.126 -30.871  1.00 41.88       2SG3104
ATOM   3103  CG2 VAL B  42      -3.079   8.845 -29.095  1.00 41.88       2SG3105
ATOM   3104  C   VAL B  42      -0.622   8.754 -32.249  1.00 41.88       2SG3106
ATOM   3105  O   VAL B  42      -1.196   9.302 -33.192  1.00 41.88       2SG3107
ATOM   3106  N   LEU B  43       0.380   7.878 -32.472  1.00 44.51       2SG3108
ATOM   3107  CA  LEU B  43       0.832   7.470 -33.848  1.00 44.51       2SG3109
ATOM   3108  CB  LEU B  43       2.221   6.766 -33.662  1.00 44.51       2SG3110
ATOM   3109  CG  LEU B  43       3.059   6.172 -34.843  1.00 44.51       2SG3111
ATOM   3110  CD1 LEU B  43       2.368   5.166 -35.779  1.00 44.51       2SG3112
ATOM   3111  CD2 LEU B  43       3.701   7.234 -35.737  1.00 44.51       2SG3113
ATOM   3112  C   LEU B  43      -0.220   6.577 -34.585  1.00 44.51       2SG3114
ATOM   3113  O   LEU B  43      -0.472   5.450 -34.160  1.00 44.51       2SG3115
ATOM   3114  N   VAL B  44      -0.801   7.027 -35.706  1.00 47.17       2SG3116
ATOM   3115  CA  VAL B  44      -1.768   6.202 -36.496  1.00 47.17       2SG3117
ATOM   3116  CB  VAL B  44      -3.068   7.015 -36.822  1.00 47.17       2SG3118
ATOM   3117  CG1 VAL B  44      -4.115   6.188 -37.605  1.00 47.17       2SG3119
ATOM   3118  CG2 VAL B  44      -3.800   7.542 -35.565  1.00 47.17       2SG3120
ATOM   3119  C   VAL B  44      -1.032   5.601 -37.743  1.00 47.17       2SG3121
ATOM   3120  O   VAL B  44      -0.827   6.272 -38.760  1.00 47.17       2SG3122
ATOM   3121  N   SER B  45      -0.658   4.311 -37.662  1.00 52.48       2SG3123
ATOM   3122  CA  SER B  45      -0.286   3.508 -38.858  1.00 52.48       2SG3124
ATOM   3123  CB  SER B  45       0.889   2.564 -38.498  1.00 52.48       2SG3125
ATOM   3124  OG  SER B  45       2.120   3.267 -38.360  1.00 52.48       2SG3126
ATOM   3125  C   SER B  45      -1.530   2.729 -39.387  1.00 52.48       2SG3127
ATOM   3126  O   SER B  45      -1.700   1.540 -39.102  1.00 52.48       2SG3128
ATOM   3127  N   ALA B  46      -2.370   3.401 -40.196  1.00 57.03       2SG3129
ATOM   3128  CA  ALA B  46      -3.611   2.800 -40.776  1.00 57.03       2SG3130
ATOM   3129  CB  ALA B  46      -4.190   3.916 -41.667  1.00 57.03       2SG3131
ATOM   3130  C   ALA B  46      -3.514   1.437 -41.557  1.00 57.03       2SG3132
ATOM   3131  O   ALA B  46      -4.471   0.659 -41.586  1.00 57.03       2SG3133
ATOM   3132  N   HIS B  47      -2.357   1.156 -42.171  1.00 59.99       2SG3134
ATOM   3133  CA  HIS B  47      -2.046  -0.152 -42.800  1.00 59.99       2SG3135
ATOM   3134  ND1 HIS B  47      -0.805   2.085 -45.548  1.00 59.99       2SG3136
ATOM   3135  CG  HIS B  47      -1.450   0.925 -45.154  1.00 59.99       2SG3137
ATOM   3136  CB  HIS B  47      -1.017   0.142 -43.926  1.00 59.99       2SG3138
ATOM   3137  NE2 HIS B  47      -2.474   1.471 -47.115  1.00 59.99       2SG3139
ATOM   3138  CD2 HIS B  47      -2.434   0.556 -46.080  1.00 59.99       2SG3140
ATOM   3139  CE1 HIS B  47      -1.504   2.340 -46.695  1.00 59.99       2SG3141
ATOM   3140  C   HIS B  47      -1.470  -1.289 -41.877  1.00 59.99       2SG3142
ATOM   3141  O   HIS B  47      -1.475  -2.430 -42.344  1.00 59.99       2SG3143
ATOM   3142  N   ARG B  48      -0.900  -1.066 -40.664  1.00 66.00       2SG3144
ATOM   3143  CA  ARG B  48      -0.065  -2.119 -39.979  1.00 66.00       2SG3145
ATOM   3144  CB  ARG B  48       0.956  -1.528 -38.962  1.00 66.00       2SG3146
ATOM   3145  CG  ARG B  48       0.568  -1.476 -37.473  1.00 66.00       2SG3147
ATOM   3146  CD  ARG B  48       1.712  -1.170 -36.492  1.00 66.00       2SG3148
ATOM   3147  NE  ARG B  48       2.757  -2.230 -36.425  1.00 66.00       2SG3149
ATOM   3148  CZ  ARG B  48       3.251  -2.773 -35.314  1.00 66.00       2SG3150
ATOM   3149  NH1 ARG B  48       2.873  -2.488 -34.104  1.00 66.00       2SG3151
ATOM   3150  NH2 ARG B  48       4.173  -3.655 -35.445  1.00 66.00       2SG3152
ATOM   3151  C   ARG B  48      -0.727  -3.472 -39.542  1.00 66.00       2SG3153
ATOM   3152  O   ARG B  48      -0.019  -4.475 -39.415  1.00 66.00       2SG3154
ATOM   3153  N   MET B  49      -2.060  -3.543 -39.411  1.00 69.18       2SG3155
ATOM   3154  CA  MET B  49      -2.814  -4.836 -39.476  1.00 69.18       2SG3156
ATOM   3155  CB  MET B  49      -4.302  -4.508 -39.169  1.00 69.18       2SG3157
ATOM   3156  CG  MET B  49      -5.116  -3.726 -40.233  1.00 69.18       2SG3158
ATOM   3157  SD  MET B  49      -5.324  -4.640 -41.782  1.00 69.18       2SG3159
ATOM   3158  CE  MET B  49      -6.380  -6.005 -41.263  1.00 69.18       2SG3160
ATOM   3159  C   MET B  49      -2.601  -5.795 -40.719  1.00 69.18       2SG3161
ATOM   3160  O   MET B  49      -2.931  -6.979 -40.635  1.00 69.18       2SG3162
ATOM   3161  N   LYS B  50      -2.002  -5.335 -41.836  1.00 73.32       2SG3163
ATOM   3162  CA  LYS B  50      -1.476  -6.219 -42.927  1.00 73.32       2SG3164
ATOM   3163  CB  LYS B  50      -1.055  -5.310 -44.116  1.00 73.32       2SG3165
ATOM   3164  CG  LYS B  50      -2.157  -4.499 -44.844  1.00 73.32       2SG3166
ATOM   3165  CD  LYS B  50      -1.582  -3.502 -45.873  1.00 73.32       2SG3167
ATOM   3166  CE  LYS B  50      -1.036  -4.155 -47.155  1.00 73.32       2SG3168
ATOM   3167  NZ  LYS B  50      -0.300  -3.157 -47.952  1.00 73.32       2SG3169
ATOM   3168  C   LYS B  50      -0.274  -7.185 -42.582  1.00 73.32       2SG3170
ATOM   3169  O   LYS B  50       0.007  -8.102 -43.360  1.00 73.32       2SG3171
ATOM   3170  N   ARG B  51       0.451  -7.002 -41.460  1.00 78.54       2SG3172
ATOM   3171  CA  ARG B  51       1.445  -7.991 -40.944  1.00 78.54       2SG3173
ATOM   3172  CB  ARG B  51       1.928  -7.470 -39.560  1.00 78.54       2SG3174
ATOM   3173  CG  ARG B  51       2.884  -6.256 -39.561  1.00 78.54       2SG3175
ATOM   3174  CD  ARG B  51       3.183  -5.554 -38.212  1.00 78.54       2SG3176
ATOM   3175  NE  ARG B  51       2.817  -6.268 -36.949  1.00 78.54       2SG3177
ATOM   3176  CZ  ARG B  51       1.671  -6.098 -36.287  1.00 78.54       2SG3178
ATOM   3177  NH1 ARG B  51       0.675  -5.373 -36.696  1.00 78.54       2SG3179
ATOM   3178  NH2 ARG B  51       1.539  -6.694 -35.161  1.00 78.54       2SG3180
ATOM   3179  C   ARG B  51       0.886  -9.453 -40.739  1.00 78.54       2SG3181
ATOM   3180  O   ARG B  51      -0.212  -9.563 -40.194  1.00 78.54       2SG3182
ATOM   3181  N   PRO B  52       1.586 -10.586 -41.048  1.00 75.85       2SG3183
ATOM   3182  CA  PRO B  52       1.067 -11.961 -40.743  1.00 75.85       2SG3184
ATOM   3183  CD  PRO B  52       2.810 -10.585 -41.869  1.00 75.85       2SG3185
ATOM   3184  CB  PRO B  52       2.267 -12.836 -41.154  1.00 75.85       2SG3186
ATOM   3185  CG  PRO B  52       2.969 -12.053 -42.261  1.00 75.85       2SG3187
ATOM   3186  C   PRO B  52       0.541 -12.336 -39.313  1.00 75.85       2SG3188
ATOM   3187  O   PRO B  52      -0.360 -13.165 -39.196  1.00 75.85       2SG3189
ATOM   3188  N   TRP B  53       1.131 -11.760 -38.250  1.00 69.65       2SG3190
ATOM   3189  CA  TRP B  53       0.841 -12.106 -36.829  1.00 69.65       2SG3191
ATOM   3190  CB  TRP B  53      -0.565 -11.631 -36.358  1.00 69.65       2SG3192
ATOM   3191  CG  TRP B  53      -0.754 -11.721 -34.834  1.00 69.65       2SG3193
ATOM   3192  CD2 TRP B  53      -0.141 -10.948 -33.869  1.00 69.65       2SG3194
ATOM   3193  CD1 TRP B  53      -1.369 -12.782 -34.132  1.00 69.65       2SG3195
ATOM   3194  NE1 TRP B  53      -1.151 -12.686 -32.741  1.00 69.65       2SG3196
ATOM   3195  CE2 TRP B  53      -0.375 -11.551 -32.608  1.00 69.65       2SG3197
ATOM   3196  CE3 TRP B  53       0.704  -9.815 -33.978  1.00 69.65       2SG3198
ATOM   3197  CZ2 TRP B  53       0.243 -11.033 -31.454  1.00 69.65       2SG3199
ATOM   3198  CZ3 TRP B  53       1.279  -9.301 -32.816  1.00 69.65       2SG3200
ATOM   3199  CH2 TRP B  53       1.047  -9.899 -31.575  1.00 69.65       2SG3201
ATOM   3200  C   TRP B  53       1.207 -13.576 -36.423  1.00 69.65       2SG3202
ATOM   3201  O   TRP B  53       0.371 -14.482 -36.453  1.00 69.65       2SG3203
ATOM   3202  N   GLN B  54       2.450 -13.779 -35.969  1.00 59.49       2SG3204
ATOM   3203  CA  GLN B  54       2.891 -15.078 -35.371  1.00 59.49       2SG3205
ATOM   3204  CB  GLN B  54       4.211 -15.478 -36.092  1.00 59.49       2SG3206
ATOM   3205  CG  GLN B  54       4.230 -15.570 -37.650  1.00 59.49       2SG3207
ATOM   3206  CD  GLN B  54       5.568 -15.185 -38.280  1.00 59.49       2SG3208
ATOM   3207  OE1 GLN B  54       6.511 -15.963 -38.337  1.00 59.49       2SG3209
ATOM   3208  NE2 GLN B  54       5.720 -13.967 -38.737  1.00 59.49       2SG3210
ATOM   3209  C   GLN B  54       3.063 -15.057 -33.798  1.00 59.49       2SG3211
ATOM   3210  O   GLN B  54       3.777 -15.905 -33.254  1.00 59.49       2SG3212
ATOM   3211  N   GLY B  55       2.421 -14.125 -33.057  1.00 49.17       2SG3213
ATOM   3212  CA  GLY B  55       2.488 -14.073 -31.567  1.00 49.17       2SG3214
ATOM   3213  C   GLY B  55       1.417 -14.913 -30.830  1.00 49.17       2SG3215
ATOM   3214  O   GLY B  55       1.021 -15.979 -31.311  1.00 49.17       2SG3216
ATOM   3215  N   GLN B  56       0.959 -14.486 -29.636  1.00 45.51       2SG3217
ATOM   3216  CA  GLN B  56      -0.047 -15.283 -28.867  1.00 45.51       2SG3218
ATOM   3217  CB  GLN B  56      -0.007 -15.071 -27.324  1.00 45.51       2SG3219
ATOM   3218  CG  GLN B  56      -0.440 -13.692 -26.762  1.00 45.51       2SG3220
ATOM   3219  CD  GLN B  56      -0.647 -13.534 -25.245  1.00 45.51       2SG3221
ATOM   3220  OE1 GLN B  56      -1.545 -12.837 -24.790  1.00 45.51       2SG3222
ATOM   3221  NE2 GLN B  56       0.148 -14.128 -24.399  1.00 45.51       2SG3223
ATOM   3222  C   GLN B  56      -1.507 -15.194 -29.429  1.00 45.51       2SG3224
ATOM   3223  O   GLN B  56      -2.038 -14.122 -29.734  1.00 45.51       2SG3225
ATOM   3224  N   VAL B  57      -2.152 -16.362 -29.477  1.00 45.15       2SG3226
ATOM   3225  CA  VAL B  57      -3.620 -16.495 -29.680  1.00 45.15       2SG3227
ATOM   3226  CB  VAL B  57      -3.939 -17.857 -30.398  1.00 45.15       2SG3228
ATOM   3227  CG1 VAL B  57      -3.420 -17.911 -31.855  1.00 45.15       2SG3229
ATOM   3228  CG2 VAL B  57      -3.490 -19.151 -29.674  1.00 45.15       2SG3230
ATOM   3229  C   VAL B  57      -4.378 -16.321 -28.316  1.00 45.15       2SG3231
ATOM   3230  O   VAL B  57      -4.067 -16.992 -27.325  1.00 45.15       2SG3232
ATOM   3231  N   GLU B  58      -5.364 -15.413 -28.252  1.00 48.27       2SG3233
ATOM   3232  CA  GLU B  58      -6.168 -15.174 -27.025  1.00 48.27       2SG3234
ATOM   3233  CB  GLU B  58      -6.805 -13.753 -27.033  1.00 48.27       2SG3235
ATOM   3234  CG  GLU B  58      -5.838 -12.544 -26.956  1.00 48.27       2SG3236
ATOM   3235  CD  GLU B  58      -4.788 -12.600 -25.845  1.00 48.27       2SG3237
ATOM   3236  OE1 GLU B  58      -5.022 -12.882 -24.673  1.00 48.27       2SG3238
ATOM   3237  OE2 GLU B  58      -3.550 -12.327 -26.314  1.00 48.27       2SG3239
ATOM   3238  C   GLU B  58      -7.279 -16.257 -26.802  1.00 48.27       2SG3240
ATOM   3239  O   GLU B  58      -8.127 -16.414 -27.690  1.00 48.27       2SG3241
ATOM   3240  N   PRO B  59      -7.368 -16.967 -25.637  1.00 48.78       2SG3242
ATOM   3241  CA  PRO B  59      -8.538 -17.825 -25.317  1.00 48.78       2SG3243
ATOM   3242  CD  PRO B  59      -6.289 -17.048 -24.632  1.00 48.78       2SG3244
ATOM   3243  CB  PRO B  59      -8.124 -18.461 -23.971  1.00 48.78       2SG3245
ATOM   3244  CG  PRO B  59      -6.600 -18.358 -23.915  1.00 48.78       2SG3246
ATOM   3245  C   PRO B  59      -9.901 -17.066 -25.222  1.00 48.78       2SG3247
ATOM   3246  O   PRO B  59     -10.084 -16.185 -24.375  1.00 48.78       2SG3248
ATOM   3247  N   GLN B  60     -10.872 -17.432 -26.067  1.00 46.46       2SG3249
ATOM   3248  CA  GLN B  60     -12.259 -16.896 -25.975  1.00 46.46       2SG3250
ATOM   3249  CB  GLN B  60     -13.082 -17.321 -27.225  1.00 46.46       2SG3251
ATOM   3250  CG  GLN B  60     -12.597 -16.783 -28.598  1.00 46.46       2SG3252
ATOM   3251  CD  GLN B  60     -11.450 -17.547 -29.270  1.00 46.46       2SG3253
ATOM   3252  OE1 GLN B  60     -11.122 -18.690 -28.971  1.00 46.46       2SG3254
ATOM   3253  NE2 GLN B  60     -10.801 -16.934 -30.215  1.00 46.46       2SG3255
ATOM   3254  C   GLN B  60     -12.979 -17.355 -24.664  1.00 46.46       2SG3256
ATOM   3255  O   GLN B  60     -12.814 -18.493 -24.208  1.00 46.46       2SG3257
ATOM   3256  N   LEU B  61     -13.784 -16.472 -24.049  1.00 43.09       2SG3258
ATOM   3257  CA  LEU B  61     -14.512 -16.813 -22.795  1.00 43.09       2SG3259
ATOM   3258  CB  LEU B  61     -15.070 -15.497 -22.178  1.00 43.09       2SG3260
ATOM   3259  CG  LEU B  61     -15.485 -15.465 -20.680  1.00 43.09       2SG3261
ATOM   3260  CD1 LEU B  61     -16.773 -16.244 -20.364  1.00 43.09       2SG3262
ATOM   3261  CD2 LEU B  61     -14.359 -15.908 -19.729  1.00 43.09       2SG3263
ATOM   3262  C   LEU B  61     -15.602 -17.913 -23.036  1.00 43.09       2SG3264
ATOM   3263  O   LEU B  61     -16.455 -17.780 -23.919  1.00 43.09       2SG3265
ATOM   3264  N   LEU B  62     -15.537 -19.008 -22.260  1.00 37.28       2SG3266
ATOM   3265  CA  LEU B  62     -16.450 -20.173 -22.417  1.00 37.28       2SG3267
ATOM   3266  CB  LEU B  62     -16.126 -21.247 -21.338  1.00 37.28       2SG3268
ATOM   3267  CG  LEU B  62     -14.737 -21.931 -21.346  1.00 37.28       2SG3269
ATOM   3268  CD1 LEU B  62     -14.664 -22.921 -20.173  1.00 37.28       2SG3270
ATOM   3269  CD2 LEU B  62     -14.449 -22.678 -22.658  1.00 37.28       2SG3271
ATOM   3270  C   LEU B  62     -17.966 -19.822 -22.307  1.00 37.28       2SG3272
ATOM   3271  O   LEU B  62     -18.400 -19.153 -21.365  1.00 37.28       2SG3273
ATOM   3272  N   LYS B  63     -18.770 -20.329 -23.253  1.00 34.15       2SG3274
ATOM   3273  CA  LYS B  63     -20.237 -20.092 -23.249  1.00 34.15       2SG3275
ATOM   3274  CB  LYS B  63     -20.845 -20.614 -24.588  1.00 34.15       2SG3276
ATOM   3275  CG  LYS B  63     -20.717 -22.120 -24.930  1.00 34.15       2SG3277
ATOM   3276  CD  LYS B  63     -21.645 -22.556 -26.084  1.00 34.15       2SG3278
ATOM   3277  CE  LYS B  63     -21.591 -24.062 -26.397  1.00 34.15       2SG3279
ATOM   3278  NZ  LYS B  63     -22.213 -24.879 -25.332  1.00 34.15       2SG3280
ATOM   3279  C   LYS B  63     -21.025 -20.535 -21.959  1.00 34.15       2SG3281
ATOM   3280  O   LYS B  63     -21.719 -19.734 -21.324  1.00 34.15       2SG3282
ATOM   3281  N   THR B  64     -20.917 -21.807 -21.554  1.00 32.28       2SG3283
ATOM   3282  CA  THR B  64     -21.726 -22.367 -20.436  1.00 32.28       2SG3284
ATOM   3283  CB  THR B  64     -22.023 -23.865 -20.749  1.00 32.28       2SG3285
ATOM   3284  OG1 THR B  64     -22.607 -24.003 -22.043  1.00 32.28       2SG3286
ATOM   3285  CG2 THR B  64     -23.019 -24.511 -19.777  1.00 32.28       2SG3287
ATOM   3286  C   THR B  64     -21.058 -22.108 -19.044  1.00 32.28       2SG3288
ATOM   3287  O   THR B  64     -20.239 -22.893 -18.561  1.00 32.28       2SG3289
ATOM   3288  N   VAL B  65     -21.463 -21.009 -18.393  1.00 32.27       2SG3290
ATOM   3289  CA  VAL B  65     -21.190 -20.756 -16.945  1.00 32.27       2SG3291
ATOM   3290  CB  VAL B  65     -20.433 -19.396 -16.723  1.00 32.27       2SG3292
ATOM   3291  CG1 VAL B  65     -20.126 -19.073 -15.242  1.00 32.27       2SG3293
ATOM   3292  CG2 VAL B  65     -19.106 -19.251 -17.504  1.00 32.27       2SG3294
ATOM   3293  C   VAL B  65     -22.580 -20.825 -16.191  1.00 32.27       2SG3295
ATOM   3294  O   VAL B  65     -23.541 -20.200 -16.661  1.00 32.27       2SG3296
ATOM   3295  N   PRO B  66     -22.768 -21.537 -15.038  1.00 34.37       2SG3297
ATOM   3296  CA  PRO B  66     -24.076 -21.552 -14.312  1.00 34.37       2SG3298
ATOM   3297  CD  PRO B  66     -21.714 -22.342 -14.389  1.00 34.37       2SG3299
ATOM   3298  CB  PRO B  66     -23.811 -22.640 -13.246  1.00 34.37       2SG3300
ATOM   3299  CG  PRO B  66     -22.299 -22.619 -13.007  1.00 34.37       2SG3301
ATOM   3300  C   PRO B  66     -24.541 -20.184 -13.701  1.00 34.37       2SG3302
ATOM   3301  O   PRO B  66     -23.745 -19.266 -13.482  1.00 34.37       2SG3303
ATOM   3302  N   ARG B  67     -25.843 -20.070 -13.364  1.00 36.65       2SG3304
ATOM   3303  CA  ARG B  67     -26.361 -18.907 -12.575  1.00 36.65       2SG3305
ATOM   3304  CB  ARG B  67     -27.913 -18.936 -12.539  1.00 36.65       2SG3306
ATOM   3305  CG  ARG B  67     -28.564 -17.645 -11.967  1.00 36.65       2SG3307
ATOM   3306  CD  ARG B  67     -30.075 -17.719 -11.717  1.00 36.65       2SG3308
ATOM   3307  NE  ARG B  67     -30.813 -17.758 -13.005  1.00 36.65       2SG3309
ATOM   3308  CZ  ARG B  67     -32.111 -17.982 -13.142  1.00 36.65       2SG3310
ATOM   3309  NH1 ARG B  67     -32.927 -18.189 -12.152  1.00 36.65       2SG3311
ATOM   3310  NH2 ARG B  67     -32.584 -17.994 -14.336  1.00 36.65       2SG3312
ATOM   3311  C   ARG B  67     -25.710 -18.713 -11.164  1.00 36.65       2SG3313
ATOM   3312  O   ARG B  67     -25.249 -17.617 -10.839  1.00 36.65       2SG3314
ATOM   3313  N   HIS B  68     -25.664 -19.765 -10.343  1.00 38.36       2SG3315
ATOM   3314  CA  HIS B  68     -24.820 -19.794  -9.128  1.00 38.36       2SG3316
ATOM   3315  ND1 HIS B  68     -24.594 -21.198  -5.895  1.00 38.36       2SG3317
ATOM   3316  CG  HIS B  68     -25.089 -20.105  -6.587  1.00 38.36       2SG3318
ATOM   3317  CB  HIS B  68     -25.748 -20.201  -7.957  1.00 38.36       2SG3319
ATOM   3318  NE2 HIS B  68     -24.281 -19.199  -4.660  1.00 38.36       2SG3320
ATOM   3319  CD2 HIS B  68     -24.904 -18.923  -5.859  1.00 38.36       2SG3321
ATOM   3320  CE1 HIS B  68     -24.145 -20.554  -4.769  1.00 38.36       2SG3322
ATOM   3321  C   HIS B  68     -23.610 -20.756  -9.367  1.00 38.36       2SG3323
ATOM   3322  O   HIS B  68     -23.784 -21.956  -9.602  1.00 38.36       2SG3324
ATOM   3323  N   ASP B  69     -22.381 -20.224  -9.287  1.00 39.32       2SG3325
ATOM   3324  CA  ASP B  69     -21.168 -21.067  -9.140  1.00 39.32       2SG3326
ATOM   3325  CB  ASP B  69     -20.016 -20.374  -9.914  1.00 39.32       2SG3327
ATOM   3326  CG  ASP B  69     -18.715 -21.178  -9.995  1.00 39.32       2SG3328
ATOM   3327  OD1 ASP B  69     -18.280 -21.892  -9.097  1.00 39.32       2SG3329
ATOM   3328  OD2 ASP B  69     -18.079 -21.010 -11.182  1.00 39.32       2SG3330
ATOM   3329  C   ASP B  69     -20.886 -21.294  -7.603  1.00 39.32       2SG3331
ATOM   3330  O   ASP B  69     -20.483 -20.324  -6.950  1.00 39.32       2SG3332
ATOM   3331  N   PRO B  70     -21.042 -22.506  -6.988  1.00 41.47       2SG3333
ATOM   3332  CA  PRO B  70     -20.808 -22.698  -5.520  1.00 41.47       2SG3334
ATOM   3333  CD  PRO B  70     -21.461 -23.739  -7.685  1.00 41.47       2SG3335
ATOM   3334  CB  PRO B  70     -21.344 -24.130  -5.309  1.00 41.47       2SG3336
ATOM   3335  CG  PRO B  70     -21.179 -24.832  -6.658  1.00 41.47       2SG3337
ATOM   3336  C   PRO B  70     -19.363 -22.466  -4.948  1.00 41.47       2SG3338
ATOM   3337  O   PRO B  70     -19.213 -22.167  -3.764  1.00 41.47       2SG3339
ATOM   3338  N   LEU B  71     -18.324 -22.576  -5.788  1.00 44.34       2SG3340
ATOM   3339  CA  LEU B  71     -16.929 -22.181  -5.442  1.00 44.34       2SG3341
ATOM   3340  CB  LEU B  71     -15.959 -22.859  -6.461  1.00 44.34       2SG3342
ATOM   3341  CG  LEU B  71     -15.751 -24.398  -6.435  1.00 44.34       2SG3343
ATOM   3342  CD1 LEU B  71     -16.950 -25.197  -6.976  1.00 44.34       2SG3344
ATOM   3343  CD2 LEU B  71     -14.520 -24.753  -7.289  1.00 44.34       2SG3345
ATOM   3344  C   LEU B  71     -16.620 -20.638  -5.430  1.00 44.34       2SG3346
ATOM   3345  O   LEU B  71     -15.611 -20.249  -4.842  1.00 44.34       2SG3347
ATOM   3346  N   ASN B  72     -17.381 -19.780  -6.140  1.00 48.74       2SG3348
ATOM   3347  CA  ASN B  72     -16.968 -18.385  -6.453  1.00 48.74       2SG3349
ATOM   3348  CB  ASN B  72     -17.865 -17.929  -7.641  1.00 48.74       2SG3350
ATOM   3349  CG  ASN B  72     -17.437 -16.623  -8.320  1.00 48.74       2SG3351
ATOM   3350  OD1 ASN B  72     -17.160 -15.618  -7.681  1.00 48.74       2SG3352
ATOM   3351  ND2 ASN B  72     -17.361 -16.576  -9.624  1.00 48.74       2SG3353
ATOM   3352  C   ASN B  72     -17.011 -17.407  -5.212  1.00 48.74       2SG3354
ATOM   3353  O   ASN B  72     -18.110 -17.172  -4.702  1.00 48.74       2SG3355
ATOM   3354  N   PRO B  73     -15.901 -16.749  -4.756  1.00 53.33       2SG3356
ATOM   3355  CA  PRO B  73     -15.958 -15.707  -3.679  1.00 53.33       2SG3357
ATOM   3356  CD  PRO B  73     -14.522 -17.127  -5.126  1.00 53.33       2SG3358
ATOM   3357  CB  PRO B  73     -14.473 -15.288  -3.598  1.00 53.33       2SG3359
ATOM   3358  CG  PRO B  73     -13.684 -16.531  -4.001  1.00 53.33       2SG3360
ATOM   3359  C   PRO B  73     -16.895 -14.449  -3.782  1.00 53.33       2SG3361
ATOM   3360  O   PRO B  73     -17.010 -13.708  -2.804  1.00 53.33       2SG3362
ATOM   3361  N   LEU B  74     -17.523 -14.186  -4.937  1.00 54.13       2SG3363
ATOM   3362  CA  LEU B  74     -18.458 -13.036  -5.158  1.00 54.13       2SG3364
ATOM   3363  CB  LEU B  74     -17.925 -12.270  -6.409  1.00 54.13       2SG3365
ATOM   3364  CG  LEU B  74     -16.898 -11.128  -6.166  1.00 54.13       2SG3366
ATOM   3365  CD1 LEU B  74     -15.588 -11.569  -5.496  1.00 54.13       2SG3367
ATOM   3366  CD2 LEU B  74     -16.565 -10.463  -7.506  1.00 54.13       2SG3368
ATOM   3367  C   LEU B  74     -19.994 -13.378  -5.293  1.00 54.13       2SG3369
ATOM   3368  O   LEU B  74     -20.808 -12.449  -5.239  1.00 54.13       2SG3370
ATOM   3369  N   CYS B  75     -20.411 -14.647  -5.479  1.00 50.88       2SG3371
ATOM   3370  CA  CYS B  75     -21.841 -15.021  -5.690  1.00 50.88       2SG3372
ATOM   3371  CB  CYS B  75     -21.796 -16.333  -6.521  1.00 50.88       2SG3373
ATOM   3372  SG  CYS B  75     -21.496 -17.811  -5.494  1.00 50.88       2SG3374
ATOM   3373  C   CYS B  75     -22.737 -15.076  -4.379  1.00 50.88       2SG3375
ATOM   3374  O   CYS B  75     -22.187 -15.184  -3.275  1.00 50.88       2SG3376
ATOM   3375  N   PRO B  76     -24.106 -14.985  -4.413  1.00 45.36       2SG3377
ATOM   3376  CA  PRO B  76     -24.950 -14.830  -3.185  1.00 45.36       2SG3378
ATOM   3377  CD  PRO B  76     -24.899 -14.906  -5.657  1.00 45.36       2SG3379
ATOM   3378  CB  PRO B  76     -26.329 -14.504  -3.793  1.00 45.36       2SG3380
ATOM   3379  CG  PRO B  76     -26.304 -15.214  -5.142  1.00 45.36       2SG3381
ATOM   3380  C   PRO B  76     -25.023 -16.066  -2.234  1.00 45.36       2SG3382
ATOM   3381  O   PRO B  76     -25.130 -17.213  -2.679  1.00 45.36       2SG3383
ATOM   3382  N   GLY B  77     -24.961 -15.837  -0.916  1.00 42.44       2SG3384
ATOM   3383  CA  GLY B  77     -24.813 -16.947   0.078  1.00 42.44       2SG3385
ATOM   3384  C   GLY B  77     -23.470 -17.724   0.184  1.00 42.44       2SG3386
ATOM   3385  O   GLY B  77     -23.365 -18.609   1.034  1.00 42.44       2SG3387
ATOM   3386  N   ALA B  78     -22.469 -17.427  -0.657  1.00 42.17       2SG3388
ATOM   3387  CA  ALA B  78     -21.155 -18.110  -0.640  1.00 42.17       2SG3389
ATOM   3388  CB  ALA B  78     -20.654 -18.032  -2.096  1.00 42.17       2SG3390
ATOM   3389  C   ALA B  78     -20.129 -17.512   0.376  1.00 42.17       2SG3391
ATOM   3390  O   ALA B  78     -20.252 -16.380   0.857  1.00 42.17       2SG3392
ATOM   3391  N   ILE B  79     -19.090 -18.297   0.686  1.00 46.47       2SG3393
ATOM   3392  CA  ILE B  79     -17.952 -17.836   1.536  1.00 46.47       2SG3394
ATOM   3393  CB  ILE B  79     -17.347 -19.022   2.380  1.00 46.47       2SG3395
ATOM   3394  CG2 ILE B  79     -16.300 -18.530   3.413  1.00 46.47       2SG3396
ATOM   3395  CG1 ILE B  79     -18.357 -19.964   3.106  1.00 46.47       2SG3397
ATOM   3396  CD1 ILE B  79     -19.359 -19.287   4.057  1.00 46.47       2SG3398
ATOM   3397  C   ILE B  79     -16.887 -17.130   0.624  1.00 46.47       2SG3399
ATOM   3398  O   ILE B  79     -16.493 -17.650  -0.427  1.00 46.47       2SG3400
ATOM   3399  N   ARG B  80     -16.394 -15.955   1.043  1.00 52.71       2SG3401
ATOM   3400  CA  ARG B  80     -15.266 -15.263   0.357  1.00 52.71       2SG3402
ATOM   3401  CB  ARG B  80     -15.241 -13.794   0.886  1.00 52.71       2SG3403
ATOM   3402  CG  ARG B  80     -16.516 -12.915   0.733  1.00 52.71       2SG3404
ATOM   3403  CD  ARG B  80     -16.264 -11.461   1.168  1.00 52.71       2SG3405
ATOM   3404  NE  ARG B  80     -17.513 -10.808   1.610  1.00 52.71       2SG3406
ATOM   3405  CZ  ARG B  80     -17.595  -9.747   2.400  1.00 52.71       2SG3407
ATOM   3406  NH1 ARG B  80     -16.573  -9.118   2.909  1.00 52.71       2SG3408
ATOM   3407  NH2 ARG B  80     -18.772  -9.326   2.684  1.00 52.71       2SG3409
ATOM   3408  C   ARG B  80     -13.876 -16.015   0.516  1.00 52.71       2SG3410
ATOM   3409  O   ARG B  80     -13.797 -17.130   1.038  1.00 52.71       2SG3411
ATOM   3410  N   ALA B  81     -12.741 -15.408   0.113  1.00 53.51       2SG3412
ATOM   3411  CA  ALA B  81     -11.386 -15.898   0.534  1.00 53.51       2SG3413
ATOM   3412  CB  ALA B  81     -10.377 -15.164  -0.364  1.00 53.51       2SG3414
ATOM   3413  C   ALA B  81     -11.006 -15.800   2.065  1.00 53.51       2SG3415
ATOM   3414  O   ALA B  81     -10.150 -16.546   2.542  1.00 53.51       2SG3416
ATOM   3415  N   ASN B  82     -11.651 -14.898   2.825  1.00 54.19       2SG3417
ATOM   3416  CA  ASN B  82     -11.734 -14.987   4.312  1.00 54.19       2SG3418
ATOM   3417  CB  ASN B  82     -11.836 -13.489   4.745  1.00 54.19       2SG3419
ATOM   3418  CG  ASN B  82     -11.656 -13.174   6.231  1.00 54.19       2SG3420
ATOM   3419  OD1 ASN B  82     -11.283 -13.996   7.059  1.00 54.19       2SG3421
ATOM   3420  ND2 ASN B  82     -11.917 -11.957   6.626  1.00 54.19       2SG3422
ATOM   3421  C   ASN B  82     -12.955 -15.880   4.770  1.00 54.19       2SG3423
ATOM   3422  O   ASN B  82     -13.758 -16.331   3.950  1.00 54.19       2SG3424
ATOM   3423  N   GLY B  83     -13.186 -16.058   6.084  1.00 51.29       2SG3425
ATOM   3424  CA  GLY B  83     -14.500 -16.585   6.590  1.00 51.29       2SG3426
ATOM   3425  C   GLY B  83     -15.758 -15.665   6.563  1.00 51.29       2SG3427
ATOM   3426  O   GLY B  83     -16.708 -15.923   7.302  1.00 51.29       2SG3428
ATOM   3427  N   GLU B  84     -15.789 -14.625   5.713  1.00 47.71       2SG3429
ATOM   3428  CA  GLU B  84     -16.976 -13.747   5.533  1.00 47.71       2SG3430
ATOM   3429  CB  GLU B  84     -16.510 -12.358   5.004  1.00 47.71       2SG3431
ATOM   3430  CG  GLU B  84     -15.814 -11.420   6.025  1.00 47.71       2SG3432
ATOM   3431  CD  GLU B  84     -16.713 -10.915   7.155  1.00 47.71       2SG3433
ATOM   3432  OE1 GLU B  84     -17.643 -10.133   6.995  1.00 47.71       2SG3434
ATOM   3433  OE2 GLU B  84     -16.366 -11.433   8.363  1.00 47.71       2SG3435
ATOM   3434  C   GLU B  84     -18.041 -14.367   4.573  1.00 47.71       2SG3436
ATOM   3435  O   GLU B  84     -17.727 -14.837   3.475  1.00 47.71       2SG3437
ATOM   3436  N   VAL B  85     -19.310 -14.317   4.993  1.00 46.49       2SG3438
ATOM   3437  CA  VAL B  85     -20.467 -14.726   4.145  1.00 46.49       2SG3439
ATOM   3438  CB  VAL B  85     -21.652 -15.302   5.011  1.00 46.49       2SG3440
ATOM   3439  CG1 VAL B  85     -21.269 -16.527   5.871  1.00 46.49       2SG3441
ATOM   3440  CG2 VAL B  85     -22.385 -14.299   5.936  1.00 46.49       2SG3442
ATOM   3441  C   VAL B  85     -20.923 -13.547   3.216  1.00 46.49       2SG3443
ATOM   3442  O   VAL B  85     -21.170 -12.425   3.679  1.00 46.49       2SG3444
ATOM   3443  N   ASN B  86     -21.130 -13.813   1.919  1.00 47.21       2SG3445
ATOM   3444  CA  ASN B  86     -21.965 -12.927   1.060  1.00 47.21       2SG3446
ATOM   3445  CB  ASN B  86     -21.757 -13.263  -0.441  1.00 47.21       2SG3447
ATOM   3446  CG  ASN B  86     -20.376 -12.942  -1.015  1.00 47.21       2SG3448
ATOM   3447  OD1 ASN B  86     -19.833 -11.858  -0.854  1.00 47.21       2SG3449
ATOM   3448  ND2 ASN B  86     -19.790 -13.852  -1.741  1.00 47.21       2SG3450
ATOM   3449  C   ASN B  86     -23.490 -13.074   1.437  1.00 47.21       2SG3451
ATOM   3450  O   ASN B  86     -23.958 -14.215   1.546  1.00 47.21       2SG3452
ATOM   3451  N   PRO B  87     -24.326 -12.009   1.620  1.00 50.97       2SG3453
ATOM   3452  CA  PRO B  87     -25.796 -12.177   1.807  1.00 50.97       2SG3454
ATOM   3453  CD  PRO B  87     -23.890 -10.606   1.517  1.00 50.97       2SG3455
ATOM   3454  CB  PRO B  87     -26.223 -10.728   2.131  1.00 50.97       2SG3456
ATOM   3455  CG  PRO B  87     -25.203  -9.833   1.423  1.00 50.97       2SG3457
ATOM   3456  C   PRO B  87     -26.531 -12.801   0.571  1.00 50.97       2SG3458
ATOM   3457  O   PRO B  87     -25.984 -12.869  -0.536  1.00 50.97       2SG3459
ATOM   3458  N   GLN B  88     -27.797 -13.222   0.732  1.00 52.60       2SG3460
ATOM   3459  CA  GLN B  88     -28.647 -13.598  -0.438  1.00 52.60       2SG3461
ATOM   3460  CB  GLN B  88     -29.748 -14.584   0.030  1.00 52.60       2SG3462
ATOM   3461  CG  GLN B  88     -30.498 -15.267  -1.148  1.00 52.60       2SG3463
ATOM   3462  CD  GLN B  88     -31.673 -16.173  -0.767  1.00 52.60       2SG3464
ATOM   3463  OE1 GLN B  88     -31.961 -16.474   0.384  1.00 52.60       2SG3465
ATOM   3464  NE2 GLN B  88     -32.401 -16.646  -1.744  1.00 52.60       2SG3466
ATOM   3465  C   GLN B  88     -29.168 -12.324  -1.200  1.00 52.60       2SG3467
ATOM   3466  O   GLN B  88     -30.315 -11.890  -1.058  1.00 52.60       2SG3468
ATOM   3467  N   TYR B  89     -28.281 -11.721  -2.002  1.00 54.49       2SG3469
ATOM   3468  CA  TYR B  89     -28.545 -10.439  -2.698  1.00 54.49       2SG3470
ATOM   3469  CB  TYR B  89     -27.208  -9.637  -2.753  1.00 54.49       2SG3471
ATOM   3470  CG  TYR B  89     -26.097 -10.107  -3.721  1.00 54.49       2SG3472
ATOM   3471  CD1 TYR B  89     -25.079 -10.981  -3.318  1.00 54.49       2SG3473
ATOM   3472  CD2 TYR B  89     -26.062  -9.575  -5.013  1.00 54.49       2SG3474
ATOM   3473  CE1 TYR B  89     -24.083 -11.363  -4.218  1.00 54.49       2SG3475
ATOM   3474  CE2 TYR B  89     -25.060  -9.946  -5.903  1.00 54.49       2SG3476
ATOM   3475  CZ  TYR B  89     -24.092 -10.861  -5.517  1.00 54.49       2SG3477
ATOM   3476  OH  TYR B  89     -23.193 -11.295  -6.451  1.00 54.49       2SG3478
ATOM   3477  C   TYR B  89     -29.253 -10.661  -4.076  1.00 54.49       2SG3479
ATOM   3478  O   TYR B  89     -28.727 -11.365  -4.940  1.00 54.49       2SG3480
ATOM   3479  N   ASP B  90     -30.439 -10.068  -4.291  1.00 53.31       2SG3481
ATOM   3480  CA  ASP B  90     -31.137 -10.142  -5.614  1.00 53.31       2SG3482
ATOM   3481  CB  ASP B  90     -32.664 -10.132  -5.343  1.00 53.31       2SG3483
ATOM   3482  CG  ASP B  90     -33.517 -10.600  -6.524  1.00 53.31       2SG3484
ATOM   3483  OD1 ASP B  90     -33.285 -11.607  -7.184  1.00 53.31       2SG3485
ATOM   3484  OD2 ASP B  90     -34.572  -9.779  -6.759  1.00 53.31       2SG3486
ATOM   3485  C   ASP B  90     -30.691  -9.096  -6.706  1.00 53.31       2SG3487
ATOM   3486  O   ASP B  90     -30.836  -9.386  -7.895  1.00 53.31       2SG3488
ATOM   3487  N   SER B  91     -30.191  -7.907  -6.329  1.00 50.18       2SG3489
ATOM   3488  CA  SER B  91     -29.768  -6.846  -7.291  1.00 50.18       2SG3490
ATOM   3489  CB  SER B  91     -30.624  -5.588  -6.946  1.00 50.18       2SG3491
ATOM   3490  OG  SER B  91     -32.025  -5.813  -7.130  1.00 50.18       2SG3492
ATOM   3491  C   SER B  91     -28.204  -6.677  -7.266  1.00 50.18       2SG3493
ATOM   3492  O   SER B  91     -27.465  -7.658  -7.339  1.00 50.18       2SG3494
ATOM   3493  N   THR B  92     -27.679  -5.452  -7.142  1.00 51.45       2SG3495
ATOM   3494  CA  THR B  92     -26.233  -5.188  -6.872  1.00 51.45       2SG3496
ATOM   3495  CB  THR B  92     -25.948  -3.730  -7.357  1.00 51.45       2SG3497
ATOM   3496  OG1 THR B  92     -24.556  -3.457  -7.319  1.00 51.45       2SG3498
ATOM   3497  CG2 THR B  92     -26.626  -2.595  -6.565  1.00 51.45       2SG3499
ATOM   3498  C   THR B  92     -25.816  -5.454  -5.378  1.00 51.45       2SG3500
ATOM   3499  O   THR B  92     -26.593  -5.208  -4.447  1.00 51.45       2SG3501
ATOM   3500  N   PHE B  93     -24.581  -5.926  -5.144  1.00 52.42       2SG3502
ATOM   3501  CA  PHE B  93     -23.988  -6.009  -3.776  1.00 52.42       2SG3503
ATOM   3502  CB  PHE B  93     -23.942  -7.482  -3.290  1.00 52.42       2SG3504
ATOM   3503  CG  PHE B  93     -23.212  -7.782  -1.963  1.00 52.42       2SG3505
ATOM   3504  CD1 PHE B  93     -23.601  -7.144  -0.780  1.00 52.42       2SG3506
ATOM   3505  CD2 PHE B  93     -22.092  -8.621  -1.953  1.00 52.42       2SG3507
ATOM   3506  CE1 PHE B  93     -22.855  -7.307   0.385  1.00 52.42       2SG3508
ATOM   3507  CE2 PHE B  93     -21.361  -8.800  -0.781  1.00 52.42       2SG3509
ATOM   3508  CZ  PHE B  93     -21.737  -8.135   0.383  1.00 52.42       2SG3510
ATOM   3509  C   PHE B  93     -22.590  -5.330  -3.729  1.00 52.42       2SG3511
ATOM   3510  O   PHE B  93     -21.674  -5.689  -4.471  1.00 52.42       2SG3512
ATOM   3511  N   LEU B  94     -22.426  -4.410  -2.771  1.00 52.37       2SG3513
ATOM   3512  CA  LEU B  94     -21.108  -3.826  -2.435  1.00 52.37       2SG3514
ATOM   3513  CB  LEU B  94     -21.291  -2.291  -2.473  1.00 52.37       2SG3515
ATOM   3514  CG  LEU B  94     -19.983  -1.464  -2.428  1.00 52.37       2SG3516
ATOM   3515  CD1 LEU B  94     -20.289  -0.051  -2.894  1.00 52.37       2SG3517
ATOM   3516  CD2 LEU B  94     -19.368  -1.367  -1.022  1.00 52.37       2SG3518
ATOM   3517  C   LEU B  94     -20.559  -4.371  -1.078  1.00 52.37       2SG3519
ATOM   3518  O   LEU B  94     -21.203  -4.263  -0.028  1.00 52.37       2SG3520
ATOM   3519  N   PHE B  95     -19.316  -4.866  -1.106  1.00 54.99       2SG3521
ATOM   3520  CA  PHE B  95     -18.479  -5.070   0.109  1.00 54.99       2SG3522
ATOM   3521  CB  PHE B  95     -18.242  -6.590   0.331  1.00 54.99       2SG3523
ATOM   3522  CG  PHE B  95     -17.465  -7.404  -0.729  1.00 54.99       2SG3524
ATOM   3523  CD1 PHE B  95     -18.111  -7.855  -1.884  1.00 54.99       2SG3525
ATOM   3524  CD2 PHE B  95     -16.134  -7.769  -0.505  1.00 54.99       2SG3526
ATOM   3525  CE1 PHE B  95     -17.445  -8.676  -2.789  1.00 54.99       2SG3527
ATOM   3526  CE2 PHE B  95     -15.460  -8.573  -1.420  1.00 54.99       2SG3528
ATOM   3527  CZ  PHE B  95     -16.120  -9.034  -2.556  1.00 54.99       2SG3529
ATOM   3528  C   PHE B  95     -17.150  -4.242   0.050  1.00 54.99       2SG3530
ATOM   3529  O   PHE B  95     -16.588  -3.995  -1.023  1.00 54.99       2SG3531
ATOM   3530  N   ASP B  96     -16.595  -3.848   1.210  1.00 56.94       2SG3532
ATOM   3531  CA  ASP B  96     -15.157  -3.450   1.302  1.00 56.94       2SG3533
ATOM   3532  CB  ASP B  96     -14.869  -2.793   2.678  1.00 56.94       2SG3534
ATOM   3533  CG  ASP B  96     -14.967  -3.682   3.923  1.00 56.94       2SG3535
ATOM   3534  OD1 ASP B  96     -15.938  -4.381   4.193  1.00 56.94       2SG3536
ATOM   3535  OD2 ASP B  96     -13.859  -3.600   4.706  1.00 56.94       2SG3537
ATOM   3536  C   ASP B  96     -14.207  -4.642   0.950  1.00 56.94       2SG3538
ATOM   3537  O   ASP B  96     -14.344  -5.718   1.539  1.00 56.94       2SG3539
ATOM   3538  N   ASN B  97     -13.309  -4.484  -0.040  1.00 59.68       2SG3540
ATOM   3539  CA  ASN B  97     -12.534  -5.627  -0.603  1.00 59.68       2SG3541
ATOM   3540  CB  ASN B  97     -11.649  -5.090  -1.766  1.00 59.68       2SG3542
ATOM   3541  CG  ASN B  97     -11.047  -6.157  -2.700  1.00 59.68       2SG3543
ATOM   3542  OD1 ASN B  97     -10.962  -7.345  -2.406  1.00 59.68       2SG3544
ATOM   3543  ND2 ASN B  97     -10.610  -5.785  -3.874  1.00 59.68       2SG3545
ATOM   3544  C   ASN B  97     -11.709  -6.398   0.484  1.00 59.68       2SG3546
ATOM   3545  O   ASN B  97     -10.984  -5.785   1.272  1.00 59.68       2SG3547
ATOM   3546  N   ASP B  98     -11.821  -7.739   0.517  1.00 64.14       2SG3548
ATOM   3547  CA  ASP B  98     -10.966  -8.595   1.403  1.00 64.14       2SG3549
ATOM   3548  CB  ASP B  98     -11.284 -10.099   1.208  1.00 64.14       2SG3550
ATOM   3549  CG  ASP B  98     -12.717 -10.526   1.477  1.00 64.14       2SG3551
ATOM   3550  OD1 ASP B  98     -13.235 -10.543   2.589  1.00 64.14       2SG3552
ATOM   3551  OD2 ASP B  98     -13.353 -10.897   0.335  1.00 64.14       2SG3553
ATOM   3552  C   ASP B  98      -9.421  -8.379   1.258  1.00 64.14       2SG3554
ATOM   3553  O   ASP B  98      -8.712  -8.373   2.267  1.00 64.14       2SG3555
ATOM   3554  N   PHE B  99      -8.925  -8.140   0.030  1.00 63.83       2SG3556
ATOM   3555  CA  PHE B  99      -7.679  -7.372  -0.159  1.00 63.83       2SG3557
ATOM   3556  CB  PHE B  99      -6.813  -8.078  -1.253  1.00 63.83       2SG3558
ATOM   3557  CG  PHE B  99      -5.355  -7.616  -1.115  1.00 63.83       2SG3559
ATOM   3558  CD1 PHE B  99      -5.026  -6.317  -1.519  1.00 63.83       2SG3560
ATOM   3559  CD2 PHE B  99      -4.560  -8.266  -0.166  1.00 63.83       2SG3561
ATOM   3560  CE1 PHE B  99      -4.050  -5.605  -0.833  1.00 63.83       2SG3562
ATOM   3561  CE2 PHE B  99      -3.559  -7.563   0.492  1.00 63.83       2SG3563
ATOM   3562  CZ  PHE B  99      -3.338  -6.221   0.188  1.00 63.83       2SG3564
ATOM   3563  C   PHE B  99      -7.976  -5.852  -0.478  1.00 63.83       2SG3565
ATOM   3564  O   PHE B  99      -8.242  -5.543  -1.647  1.00 63.83       2SG3566
ATOM   3565  N   PRO B 100      -7.857  -4.859   0.453  1.00 57.51       2SG3567
ATOM   3566  CA  PRO B 100      -7.979  -3.426   0.095  1.00 57.51       2SG3568
ATOM   3567  CD  PRO B 100      -7.792  -5.092   1.910  1.00 57.51       2SG3569
ATOM   3568  CB  PRO B 100      -8.478  -2.814   1.414  1.00 57.51       2SG3570
ATOM   3569  CG  PRO B 100      -7.846  -3.681   2.505  1.00 57.51       2SG3571
ATOM   3570  C   PRO B 100      -6.653  -2.797  -0.455  1.00 57.51       2SG3572
ATOM   3571  O   PRO B 100      -5.676  -2.592   0.273  1.00 57.51       2SG3573
ATOM   3572  N   ALA B 101      -6.651  -2.429  -1.742  1.00 50.67       2SG3574
ATOM   3573  CA  ALA B 101      -5.540  -1.650  -2.357  1.00 50.67       2SG3575
ATOM   3574  CB  ALA B 101      -5.777  -1.764  -3.863  1.00 50.67       2SG3576
ATOM   3575  C   ALA B 101      -5.326  -0.150  -1.935  1.00 50.67       2SG3577
ATOM   3576  O   ALA B 101      -4.342   0.438  -2.377  1.00 50.67       2SG3578
ATOM   3577  N   LEU B 102      -6.192   0.449  -1.097  1.00 46.40       2SG3579
ATOM   3578  CA  LEU B 102      -5.839   1.607  -0.220  1.00 46.40       2SG3580
ATOM   3579  CB  LEU B 102      -6.156   2.983  -0.883  1.00 46.40       2SG3581
ATOM   3580  CG  LEU B 102      -5.271   3.446  -2.078  1.00 46.40       2SG3582
ATOM   3581  CD1 LEU B 102      -5.915   3.114  -3.437  1.00 46.40       2SG3583
ATOM   3582  CD2 LEU B 102      -5.005   4.961  -2.047  1.00 46.40       2SG3584
ATOM   3583  C   LEU B 102      -6.525   1.434   1.193  1.00 46.40       2SG3585
ATOM   3584  O   LEU B 102      -7.553   0.760   1.327  1.00 46.40       2SG3586
ATOM   3585  N   GLN B 103      -5.962   2.033   2.264  1.00 44.19       2SG3587
ATOM   3586  CA  GLN B 103      -6.581   2.022   3.633  1.00 44.19       2SG3588
ATOM   3587  CB  GLN B 103      -5.645   1.300   4.646  1.00 44.19       2SG3589
ATOM   3588  CG  GLN B 103      -5.499  -0.237   4.499  1.00 44.19       2SG3590
ATOM   3589  CD  GLN B 103      -4.737  -0.917   5.648  1.00 44.19       2SG3591
ATOM   3590  OE1 GLN B 103      -4.545  -0.394   6.740  1.00 44.19       2SG3592
ATOM   3591  NE2 GLN B 103      -4.300  -2.132   5.459  1.00 44.19       2SG3593
ATOM   3592  C   GLN B 103      -6.877   3.467   4.192  1.00 44.19       2SG3594
ATOM   3593  O   GLN B 103      -6.010   4.332   4.037  1.00 44.19       2SG3595
ATOM   3594  N   PRO B 104      -8.001   3.781   4.918  1.00 46.07       2SG3596
ATOM   3595  CA  PRO B 104      -8.155   5.086   5.638  1.00 46.07       2SG3597
ATOM   3596  CD  PRO B 104      -9.165   2.884   5.070  1.00 46.07       2SG3598
ATOM   3597  CB  PRO B 104      -9.614   5.022   6.146  1.00 46.07       2SG3599
ATOM   3598  CG  PRO B 104      -9.999   3.542   6.168  1.00 46.07       2SG3600
ATOM   3599  C   PRO B 104      -7.123   5.389   6.778  1.00 46.07       2SG3601
ATOM   3600  O   PRO B 104      -6.650   6.518   6.909  1.00 46.07       2SG3602
ATOM   3601  N   ASP B 105      -6.775   4.369   7.574  1.00 46.78       2SG3603
ATOM   3602  CA  ASP B 105      -5.778   4.467   8.675  1.00 46.78       2SG3604
ATOM   3603  CB  ASP B 105      -6.187   3.297   9.618  1.00 46.78       2SG3605
ATOM   3604  CG  ASP B 105      -5.615   3.372  11.030  1.00 46.78       2SG3606
ATOM   3605  OD1 ASP B 105      -5.821   4.301  11.802  1.00 46.78       2SG3607
ATOM   3606  OD2 ASP B 105      -4.865   2.284  11.344  1.00 46.78       2SG3608
ATOM   3607  C   ASP B 105      -4.248   4.424   8.286  1.00 46.78       2SG3609
ATOM   3608  O   ASP B 105      -3.417   4.382   9.196  1.00 46.78       2SG3610
ATOM   3609  N   ALA B 106      -3.847   4.436   6.996  1.00 42.99       2SG3611
ATOM   3610  CA  ALA B 106      -2.415   4.415   6.598  1.00 42.99       2SG3612
ATOM   3611  CB  ALA B 106      -2.374   4.226   5.068  1.00 42.99       2SG3613
ATOM   3612  C   ALA B 106      -1.608   5.686   7.072  1.00 42.99       2SG3614
ATOM   3613  O   ALA B 106      -1.909   6.781   6.577  1.00 42.99       2SG3615
ATOM   3614  N   PRO B 107      -0.618   5.622   8.020  1.00 39.02       2SG3616
ATOM   3615  CA  PRO B 107       0.089   6.834   8.514  1.00 39.02       2SG3617
ATOM   3616  CD  PRO B 107      -0.138   4.374   8.647  1.00 39.02       2SG3618
ATOM   3617  CB  PRO B 107       0.893   6.280   9.708  1.00 39.02       2SG3619
ATOM   3618  CG  PRO B 107       1.144   4.818   9.351  1.00 39.02       2SG3620
ATOM   3619  C   PRO B 107       0.980   7.519   7.435  1.00 39.02       2SG3621
ATOM   3620  O   PRO B 107       1.533   6.862   6.549  1.00 39.02       2SG3622
ATOM   3621  N   SER B 108       1.103   8.851   7.518  1.00 35.57       2SG3623
ATOM   3622  CA  SER B 108       1.797   9.648   6.475  1.00 35.57       2SG3624
ATOM   3623  CB  SER B 108       1.566  11.144   6.797  1.00 35.57       2SG3625
ATOM   3624  OG  SER B 108       2.084  11.974   5.754  1.00 35.57       2SG3626
ATOM   3625  C   SER B 108       3.327   9.308   6.311  1.00 35.57       2SG3627
ATOM   3626  O   SER B 108       4.085   9.653   7.225  1.00 35.57       2SG3628
ATOM   3627  N   PRO B 109       3.849   8.712   5.192  1.00 33.69       2SG3629
ATOM   3628  CA  PRO B 109       5.312   8.653   4.916  1.00 33.69       2SG3630
ATOM   3629  CD  PRO B 109       3.060   8.022   4.154  1.00 33.69       2SG3631
ATOM   3630  CB  PRO B 109       5.382   8.070   3.485  1.00 33.69       2SG3632
ATOM   3631  CG  PRO B 109       3.964   8.156   2.937  1.00 33.69       2SG3633
ATOM   3632  C   PRO B 109       6.085   9.992   5.033  1.00 33.69       2SG3634
ATOM   3633  O   PRO B 109       5.535  11.055   4.739  1.00 33.69       2SG3635
ATOM   3634  N   GLY B 110       7.356   9.917   5.463  1.00 33.84       2SG3636
ATOM   3635  CA  GLY B 110       8.240  11.108   5.569  1.00 33.84       2SG3637
ATOM   3636  C   GLY B 110       8.530  11.813   4.214  1.00 33.84       2SG3638
ATOM   3637  O   GLY B 110       9.310  11.246   3.441  1.00 33.84       2SG3639
ATOM   3638  N   PRO B 111       7.929  12.985   3.856  1.00 35.98       2SG3640
ATOM   3639  CA  PRO B 111       7.977  13.502   2.466  1.00 35.98       2SG3641
ATOM   3640  CD  PRO B 111       7.074  13.800   4.752  1.00 35.98       2SG3642
ATOM   3641  CB  PRO B 111       6.717  14.383   2.431  1.00 35.98       2SG3643
ATOM   3642  CG  PRO B 111       6.581  14.935   3.854  1.00 35.98       2SG3644
ATOM   3643  C   PRO B 111       9.310  14.252   2.171  1.00 35.98       2SG3645
ATOM   3644  O   PRO B 111       9.549  15.367   2.645  1.00 35.98       2SG3646
ATOM   3645  N   SER B 112      10.204  13.594   1.426  1.00 38.67       2SG3647
ATOM   3646  CA  SER B 112      11.580  14.109   1.228  1.00 38.67       2SG3648
ATOM   3647  CB  SER B 112      12.509  12.873   1.126  1.00 38.67       2SG3649
ATOM   3648  OG  SER B 112      13.868  13.258   1.341  1.00 38.67       2SG3650
ATOM   3649  C   SER B 112      11.727  15.097   0.022  1.00 38.67       2SG3651
ATOM   3650  O   SER B 112      10.950  15.109  -0.933  1.00 38.67       2SG3652
ATOM   3651  N   ASP B 113      12.807  15.883   0.039  1.00 40.39       2SG3653
ATOM   3652  CA  ASP B 113      13.413  16.432  -1.212  1.00 40.39       2SG3654
ATOM   3653  CB  ASP B 113      14.294  17.643  -0.793  1.00 40.39       2SG3655
ATOM   3654  CG  ASP B 113      15.556  17.333   0.028  1.00 40.39       2SG3656
ATOM   3655  OD1 ASP B 113      15.552  16.706   1.083  1.00 40.39       2SG3657
ATOM   3656  OD2 ASP B 113      16.687  17.811  -0.554  1.00 40.39       2SG3658
ATOM   3657  C   ASP B 113      14.217  15.435  -2.132  1.00 40.39       2SG3659
ATOM   3658  O   ASP B 113      14.613  15.841  -3.224  1.00 40.39       2SG3660
ATOM   3659  N   HIS B 114      14.525  14.202  -1.682  1.00 41.17       2SG3661
ATOM   3660  CA  HIS B 114      15.598  13.347  -2.259  1.00 41.17       2SG3662
ATOM   3661  ND1 HIS B 114      17.687  10.629  -2.124  1.00 41.17       2SG3663
ATOM   3662  CG  HIS B 114      17.146  11.533  -1.226  1.00 41.17       2SG3664
ATOM   3663  CB  HIS B 114      15.738  12.109  -1.316  1.00 41.17       2SG3665
ATOM   3664  NE2 HIS B 114      19.273  11.208  -0.451  1.00 41.17       2SG3666
ATOM   3665  CD2 HIS B 114      18.084  11.875  -0.235  1.00 41.17       2SG3667
ATOM   3666  CE1 HIS B 114      18.944  10.515  -1.578  1.00 41.17       2SG3668
ATOM   3667  C   HIS B 114      15.380  12.949  -3.768  1.00 41.17       2SG3669
ATOM   3668  O   HIS B 114      14.485  12.136  -4.014  1.00 41.17       2SG3670
ATOM   3669  N   PRO B 115      16.140  13.444  -4.798  1.00 42.11       2SG3671
ATOM   3670  CA  PRO B 115      15.892  13.090  -6.239  1.00 42.11       2SG3672
ATOM   3671  CD  PRO B 115      17.193  14.466  -4.623  1.00 42.11       2SG3673
ATOM   3672  CB  PRO B 115      17.066  13.807  -6.930  1.00 42.11       2SG3674
ATOM   3673  CG  PRO B 115      17.375  15.009  -6.037  1.00 42.11       2SG3675
ATOM   3674  C   PRO B 115      15.780  11.595  -6.700  1.00 42.11       2SG3676
ATOM   3675  O   PRO B 115      15.189  11.280  -7.736  1.00 42.11       2SG3677
ATOM   3676  N   LEU B 116      16.370  10.703  -5.910  1.00 40.13       2SG3678
ATOM   3677  CA  LEU B 116      16.259   9.234  -6.056  1.00 40.13       2SG3679
ATOM   3678  CB  LEU B 116      17.547   8.558  -5.477  1.00 40.13       2SG3680
ATOM   3679  CG  LEU B 116      18.900   9.304  -5.354  1.00 40.13       2SG3681
ATOM   3680  CD1 LEU B 116      19.783   8.544  -4.375  1.00 40.13       2SG3682
ATOM   3681  CD2 LEU B 116      19.623   9.400  -6.687  1.00 40.13       2SG3683
ATOM   3682  C   LEU B 116      14.991   8.635  -5.345  1.00 40.13       2SG3684
ATOM   3683  O   LEU B 116      14.250   7.865  -5.959  1.00 40.13       2SG3685
ATOM   3684  N   PHE B 117      14.838   8.887  -4.024  1.00 39.42       2SG3686
ATOM   3685  CA  PHE B 117      14.056   8.015  -3.102  1.00 39.42       2SG3687
ATOM   3686  CB  PHE B 117      15.027   7.197  -2.183  1.00 39.42       2SG3688
ATOM   3687  CG  PHE B 117      16.113   6.323  -2.856  1.00 39.42       2SG3689
ATOM   3688  CD1 PHE B 117      17.434   6.393  -2.409  1.00 39.42       2SG3690
ATOM   3689  CD2 PHE B 117      15.835   5.590  -4.011  1.00 39.42       2SG3691
ATOM   3690  CE1 PHE B 117      18.453   5.796  -3.145  1.00 39.42       2SG3692
ATOM   3691  CE2 PHE B 117      16.850   4.992  -4.749  1.00 39.42       2SG3693
ATOM   3692  CZ  PHE B 117      18.165   5.099  -4.312  1.00 39.42       2SG3694
ATOM   3693  C   PHE B 117      13.006   8.861  -2.315  1.00 39.42       2SG3695
ATOM   3694  O   PHE B 117      13.150   9.156  -1.124  1.00 39.42       2SG3696
ATOM   3695  N   GLN B 118      11.940   9.258  -3.023  1.00 39.93       2SG3697
ATOM   3696  CA  GLN B 118      10.939  10.233  -2.529  1.00 39.93       2SG3698
ATOM   3697  CB  GLN B 118      11.118  11.487  -3.425  1.00 39.93       2SG3699
ATOM   3698  CG  GLN B 118      10.451  12.775  -2.897  1.00 39.93       2SG3700
ATOM   3699  CD  GLN B 118       8.971  12.918  -3.220  1.00 39.93       2SG3701
ATOM   3700  OE1 GLN B 118       8.589  13.118  -4.365  1.00 39.93       2SG3702
ATOM   3701  NE2 GLN B 118       8.099  12.803  -2.251  1.00 39.93       2SG3703
ATOM   3702  C   GLN B 118       9.500   9.613  -2.529  1.00 39.93       2SG3704
ATOM   3703  O   GLN B 118       8.872   9.429  -3.578  1.00 39.93       2SG3705
ATOM   3704  N   ALA B 119       8.985   9.300  -1.328  1.00 36.93       2SG3706
ATOM   3705  CA  ALA B 119       7.619   8.747  -1.142  1.00 36.93       2SG3707
ATOM   3706  CB  ALA B 119       7.795   7.578  -0.153  1.00 36.93       2SG3708
ATOM   3707  C   ALA B 119       6.572   9.801  -0.630  1.00 36.93       2SG3709
ATOM   3708  O   ALA B 119       6.824  10.500   0.356  1.00 36.93       2SG3710
ATOM   3709  N   LYS B 120       5.385   9.890  -1.264  1.00 38.32       2SG3711
ATOM   3710  CA  LYS B 120       4.207  10.632  -0.701  1.00 38.32       2SG3712
ATOM   3711  CB  LYS B 120       3.682  11.684  -1.732  1.00 38.32       2SG3713
ATOM   3712  CG  LYS B 120       2.896  11.099  -2.925  1.00 38.32       2SG3714
ATOM   3713  CD  LYS B 120       2.015  12.042  -3.768  1.00 38.32       2SG3715
ATOM   3714  CE  LYS B 120       0.575  12.203  -3.253  1.00 38.32       2SG3716
ATOM   3715  NZ  LYS B 120       0.501  13.208  -2.176  1.00 38.32       2SG3717
ATOM   3716  C   LYS B 120       3.076   9.689  -0.130  1.00 38.32       2SG3718
ATOM   3717  O   LYS B 120       3.108   8.461  -0.269  1.00 38.32       2SG3719
ATOM   3718  N   SER B 121       2.059  10.287   0.516  1.00 37.54       2SG3720
ATOM   3719  CA  SER B 121       1.033   9.543   1.299  1.00 37.54       2SG3721
ATOM   3720  CB  SER B 121       0.518  10.498   2.407  1.00 37.54       2SG3722
ATOM   3721  OG  SER B 121       1.587  10.930   3.257  1.00 37.54       2SG3723
ATOM   3722  C   SER B 121      -0.149   8.936   0.473  1.00 37.54       2SG3724
ATOM   3723  O   SER B 121      -0.878   9.652  -0.221  1.00 37.54       2SG3725
ATOM   3724  N   ALA B 122      -0.358   7.612   0.608  1.00 36.78       2SG3726
ATOM   3725  CA  ALA B 122      -1.502   6.899  -0.014  1.00 36.78       2SG3727
ATOM   3726  CB  ALA B 122      -0.893   5.800  -0.901  1.00 36.78       2SG3728
ATOM   3727  C   ALA B 122      -2.505   6.329   1.042  1.00 36.78       2SG3729
ATOM   3728  O   ALA B 122      -2.406   5.177   1.477  1.00 36.78       2SG3730
ATOM   3729  N   ARG B 123      -3.506   7.136   1.422  1.00 38.34       2SG3731
ATOM   3730  CA  ARG B 123      -4.720   6.643   2.140  1.00 38.34       2SG3732
ATOM   3731  CB  ARG B 123      -4.841   7.348   3.524  1.00 38.34       2SG3733
ATOM   3732  CG  ARG B 123      -5.198   8.845   3.483  1.00 38.34       2SG3734
ATOM   3733  CD  ARG B 123      -5.093   9.582   4.827  1.00 38.34       2SG3735
ATOM   3734  NE  ARG B 123      -5.019  11.046   4.557  1.00 38.34       2SG3736
ATOM   3735  CZ  ARG B 123      -3.907  11.729   4.301  1.00 38.34       2SG3737
ATOM   3736  NH1 ARG B 123      -2.715  11.210   4.295  1.00 38.34       2SG3738
ATOM   3737  NH2 ARG B 123      -4.027  12.980   4.031  1.00 38.34       2SG3739
ATOM   3738  C   ARG B 123      -5.985   6.714   1.213  1.00 38.34       2SG3740
ATOM   3739  O   ARG B 123      -6.033   7.437   0.210  1.00 38.34       2SG3741
ATOM   3740  N   GLY B 124      -7.004   5.906   1.512  1.00 34.97       2SG3742
ATOM   3741  CA  GLY B 124      -8.097   5.616   0.544  1.00 34.97       2SG3743
ATOM   3742  C   GLY B 124      -8.964   4.404   0.925  1.00 34.97       2SG3744
ATOM   3743  O   GLY B 124      -8.962   3.964   2.072  1.00 34.97       2SG3745
ATOM   3744  N   VAL B 125      -9.682   3.814  -0.034  1.00 33.56       2SG3746
ATOM   3745  CA  VAL B 125     -10.312   2.466   0.163  1.00 33.56       2SG3747
ATOM   3746  CB  VAL B 125     -11.528   2.473   1.162  1.00 33.56       2SG3748
ATOM   3747  CG1 VAL B 125     -12.785   3.159   0.616  1.00 33.56       2SG3749
ATOM   3748  CG2 VAL B 125     -11.920   1.073   1.683  1.00 33.56       2SG3750
ATOM   3749  C   VAL B 125     -10.625   1.781  -1.205  1.00 33.56       2SG3751
ATOM   3750  O   VAL B 125     -11.189   2.402  -2.111  1.00 33.56       2SG3752
ATOM   3751  N   CYS B 126     -10.330   0.477  -1.318  1.00 32.10       2SG3753
ATOM   3752  CA  CYS B 126     -10.928  -0.382  -2.368  1.00 32.10       2SG3754
ATOM   3753  CB  CYS B 126      -9.851  -1.366  -2.849  1.00 32.10       2SG3755
ATOM   3754  SG  CYS B 126     -10.559  -2.663  -3.928  1.00 32.10       2SG3756
ATOM   3755  C   CYS B 126     -12.229  -1.103  -1.877  1.00 32.10       2SG3757
ATOM   3756  O   CYS B 126     -12.225  -1.840  -0.885  1.00 32.10       2SG3758
ATOM   3757  N   LYS B 127     -13.330  -0.918  -2.613  1.00 30.24       2SG3759
ATOM   3758  CA  LYS B 127     -14.586  -1.703  -2.435  1.00 30.24       2SG3760
ATOM   3759  CB  LYS B 127     -15.733  -0.754  -1.995  1.00 30.24       2SG3761
ATOM   3760  CG  LYS B 127     -15.618  -0.066  -0.610  1.00 30.24       2SG3762
ATOM   3761  CD  LYS B 127     -16.420   1.248  -0.526  1.00 30.24       2SG3763
ATOM   3762  CE  LYS B 127     -16.640   1.707   0.925  1.00 30.24       2SG3764
ATOM   3763  NZ  LYS B 127     -17.711   2.721   0.982  1.00 30.24       2SG3765
ATOM   3764  C   LYS B 127     -14.933  -2.476  -3.755  1.00 30.24       2SG3766
ATOM   3765  O   LYS B 127     -14.783  -1.956  -4.866  1.00 30.24       2SG3767
ATOM   3766  N   VAL B 128     -15.408  -3.723  -3.634  1.00 32.46       2SG3768
ATOM   3767  CA  VAL B 128     -15.909  -4.533  -4.789  1.00 32.46       2SG3769
ATOM   3768  CB  VAL B 128     -15.534  -6.048  -4.619  1.00 32.46       2SG3770
ATOM   3769  CG1 VAL B 128     -16.059  -6.970  -5.746  1.00 32.46       2SG3771
ATOM   3770  CG2 VAL B 128     -14.022  -6.323  -4.524  1.00 32.46       2SG3772
ATOM   3771  C   VAL B 128     -17.457  -4.354  -4.890  1.00 32.46       2SG3773
ATOM   3772  O   VAL B 128     -18.179  -4.623  -3.925  1.00 32.46       2SG3774
ATOM   3773  N   MET B 129     -17.963  -3.965  -6.069  1.00 35.71       2SG3775
ATOM   3774  CA  MET B 129     -19.413  -4.044  -6.375  1.00 35.71       2SG3776
ATOM   3775  CB  MET B 129     -19.891  -2.647  -6.841  1.00 35.71       2SG3777
ATOM   3776  CG  MET B 129     -21.423  -2.521  -6.948  1.00 35.71       2SG3778
ATOM   3777  SD  MET B 129     -21.858  -0.890  -7.572  1.00 35.71       2SG3779
ATOM   3778  CE  MET B 129     -22.242  -1.294  -9.281  1.00 35.71       2SG3780
ATOM   3779  C   MET B 129     -19.695  -5.198  -7.394  1.00 35.71       2SG3781
ATOM   3780  O   MET B 129     -19.424  -5.074  -8.594  1.00 35.71       2SG3782
ATOM   3781  N   CYS B 130     -20.293  -6.302  -6.918  1.00 38.91       2SG3783
ATOM   3782  CA  CYS B 130     -20.980  -7.282  -7.797  1.00 38.91       2SG3784
ATOM   3783  CB  CYS B 130     -21.325  -8.527  -6.955  1.00 38.91       2SG3785
ATOM   3784  SG  CYS B 130     -19.831  -9.306  -6.261  1.00 38.91       2SG3786
ATOM   3785  C   CYS B 130     -22.274  -6.668  -8.422  1.00 38.91       2SG3787
ATOM   3786  O   CYS B 130     -23.156  -6.182  -7.711  1.00 38.91       2SG3788
ATOM   3787  N   PHE B 131     -22.364  -6.662  -9.752  1.00 42.61       2SG3789
ATOM   3788  CA  PHE B 131     -23.498  -6.028 -10.480  1.00 42.61       2SG3790
ATOM   3789  CB  PHE B 131     -23.063  -5.937 -11.964  1.00 42.61       2SG3791
ATOM   3790  CG  PHE B 131     -21.902  -5.051 -12.417  1.00 42.61       2SG3792
ATOM   3791  CD1 PHE B 131     -21.852  -3.688 -12.119  1.00 42.61       2SG3793
ATOM   3792  CD2 PHE B 131     -20.965  -5.593 -13.301  1.00 42.61       2SG3794
ATOM   3793  CE1 PHE B 131     -20.893  -2.873 -12.716  1.00 42.61       2SG3795
ATOM   3794  CE2 PHE B 131     -19.993  -4.789 -13.872  1.00 42.61       2SG3796
ATOM   3795  CZ  PHE B 131     -19.970  -3.425 -13.600  1.00 42.61       2SG3797
ATOM   3796  C   PHE B 131     -24.893  -6.751 -10.350  1.00 42.61       2SG3798
ATOM   3797  O   PHE B 131     -25.910  -6.084 -10.149  1.00 42.61       2SG3799
ATOM   3798  N   HIS B 132     -24.937  -8.086 -10.507  1.00 44.26       2SG3800
ATOM   3799  CA  HIS B 132     -26.148  -8.924 -10.265  1.00 44.26       2SG3801
ATOM   3800  ND1 HIS B 132     -29.419  -8.630 -11.061  1.00 44.26       2SG3802
ATOM   3801  CG  HIS B 132     -28.403  -9.468 -11.494  1.00 44.26       2SG3803
ATOM   3802  CB  HIS B 132     -26.948  -9.022 -11.602  1.00 44.26       2SG3804
ATOM   3803  NE2 HIS B 132     -30.224 -10.846 -11.328  1.00 44.26       2SG3805
ATOM   3804  CD2 HIS B 132     -28.882 -10.779 -11.656  1.00 44.26       2SG3806
ATOM   3805  CE1 HIS B 132     -30.441  -9.542 -10.974  1.00 44.26       2SG3807
ATOM   3806  C   HIS B 132     -25.716 -10.339  -9.706  1.00 44.26       2SG3808
ATOM   3807  O   HIS B 132     -24.632 -10.814 -10.073  1.00 44.26       2SG3809
ATOM   3808  N   PRO B 133     -26.503 -11.102  -8.889  1.00 44.29       2SG3810
ATOM   3809  CA  PRO B 133     -26.138 -12.493  -8.456  1.00 44.29       2SG3811
ATOM   3810  CD  PRO B 133     -27.765 -10.638  -8.276  1.00 44.29       2SG3812
ATOM   3811  CB  PRO B 133     -27.354 -12.858  -7.581  1.00 44.29       2SG3813
ATOM   3812  CG  PRO B 133     -28.485 -11.956  -8.056  1.00 44.29       2SG3814
ATOM   3813  C   PRO B 133     -25.858 -13.630  -9.499  1.00 44.29       2SG3815
ATOM   3814  O   PRO B 133     -25.295 -14.666  -9.136  1.00 44.29       2SG3816
ATOM   3815  N   TRP B 134     -26.273 -13.457 -10.760  1.00 44.39       2SG3817
ATOM   3816  CA  TRP B 134     -26.051 -14.446 -11.846  1.00 44.39       2SG3818
ATOM   3817  CB  TRP B 134     -27.172 -14.162 -12.892  1.00 44.39       2SG3819
ATOM   3818  CG  TRP B 134     -27.275 -14.974 -14.200  1.00 44.39       2SG3820
ATOM   3819  CD2 TRP B 134     -28.257 -14.864 -15.178  1.00 44.39       2SG3821
ATOM   3820  CD1 TRP B 134     -26.387 -15.949 -14.694  1.00 44.39       2SG3822
ATOM   3821  NE1 TRP B 134     -26.792 -16.477 -15.927  1.00 44.39       2SG3823
ATOM   3822  CE2 TRP B 134     -27.935 -15.769 -16.225  1.00 44.39       2SG3824
ATOM   3823  CE3 TRP B 134     -29.333 -13.948 -15.333  1.00 44.39       2SG3825
ATOM   3824  CZ2 TRP B 134     -28.675 -15.761 -17.426  1.00 44.39       2SG3826
ATOM   3825  CZ3 TRP B 134     -30.051 -13.961 -16.532  1.00 44.39       2SG3827
ATOM   3826  CH2 TRP B 134     -29.727 -14.855 -17.561  1.00 44.39       2SG3828
ATOM   3827  C   TRP B 134     -24.569 -14.401 -12.365  1.00 44.39       2SG3829
ATOM   3828  O   TRP B 134     -24.139 -13.454 -13.026  1.00 44.39       2SG3830
ATOM   3829  N   LEU B 135     -23.761 -15.481 -12.205  1.00 46.67       2SG3831
ATOM   3830  CA  LEU B 135     -22.362 -15.490 -12.626  1.00 46.67       2SG3832
ATOM   3831  CB  LEU B 135     -21.595 -16.796 -12.469  1.00 46.67       2SG3833
ATOM   3832  CG  LEU B 135     -20.678 -16.895 -11.264  1.00  0.00       2SG3834
ATOM   3833  CD1 LEU B 135     -21.419 -17.230  -9.965  1.00  0.00       2SG3835
ATOM   3834  CD2 LEU B 135     -19.490 -17.783 -11.645  1.00  0.00       2SG3836
ATOM   3835  C   LEU B 135     -22.116 -15.263 -14.081  1.00 46.67       2SG3837
ATOM   3836  O   LEU B 135     -21.115 -14.688 -14.485  1.00 46.67       2SG3838
ATOM   3837  N   ASP B 136     -22.926 -15.833 -14.944  1.00 50.38       2SG3839
ATOM   3838  CA  ASP B 136     -22.722 -15.578 -16.405  1.00 50.38       2SG3840
ATOM   3839  CB  ASP B 136     -23.285 -16.807 -17.187  1.00 50.38       2SG3841
ATOM   3840  CG  ASP B 136     -22.640 -17.092 -18.552  1.00 50.38       2SG3842
ATOM   3841  OD1 ASP B 136     -21.628 -16.540 -18.969  1.00 50.38       2SG3843
ATOM   3842  OD2 ASP B 136     -23.268 -18.091 -19.229  1.00 50.38       2SG3844
ATOM   3843  C   ASP B 136     -23.302 -14.223 -16.966  1.00 50.38       2SG3845
ATOM   3844  O   ASP B 136     -22.924 -13.853 -18.078  1.00 50.38       2SG3846
ATOM   3845  N   VAL B 137     -24.203 -13.475 -16.287  1.00 54.99       2SG3847
ATOM   3846  CA  VAL B 137     -24.863 -12.268 -16.887  1.00 54.99       2SG3848
ATOM   3847  CB  VAL B 137     -26.279 -12.015 -16.263  1.00 54.99       2SG3849
ATOM   3848  CG1 VAL B 137     -26.318 -11.339 -14.880  1.00 54.99       2SG3850
ATOM   3849  CG2 VAL B 137     -27.221 -11.191 -17.159  1.00 54.99       2SG3851
ATOM   3850  C   VAL B 137     -23.926 -11.017 -16.898  1.00 54.99       2SG3852
ATOM   3851  O   VAL B 137     -23.769 -10.302 -15.904  1.00 54.99       2SG3853
ATOM   3852  N   THR B 138     -23.312 -10.711 -18.042  1.00 60.39       2SG3854
ATOM   3853  CA  THR B 138     -22.592  -9.422 -18.231  1.00 60.39       2SG3855
ATOM   3854  CB  THR B 138     -21.708  -9.544 -19.517  1.00 60.39       2SG3856
ATOM   3855  OG1 THR B 138     -21.037 -10.796 -19.647  1.00 60.39       2SG3857
ATOM   3856  CG2 THR B 138     -20.586  -8.512 -19.594  1.00 60.39       2SG3858
ATOM   3857  C   THR B 138     -23.591  -8.199 -18.277  1.00 60.39       2SG3859
ATOM   3858  O   THR B 138     -24.766  -8.349 -18.623  1.00 60.39       2SG3860
ATOM   3859  N   LEU B 139     -23.119  -6.969 -17.999  1.00 60.77       2SG3861
ATOM   3860  CA  LEU B 139     -23.890  -5.703 -18.249  1.00 60.77       2SG3862
ATOM   3861  CB  LEU B 139     -22.906  -4.504 -18.167  1.00 60.77       2SG3863
ATOM   3862  CG  LEU B 139     -22.238  -4.144 -16.819  1.00 60.77       2SG3864
ATOM   3863  CD1 LEU B 139     -21.294  -2.948 -17.033  1.00 60.77       2SG3865
ATOM   3864  CD2 LEU B 139     -23.274  -3.787 -15.743  1.00 60.77       2SG3866
ATOM   3865  C   LEU B 139     -24.800  -5.567 -19.545  1.00 60.77       2SG3867
ATOM   3866  O   LEU B 139     -25.947  -5.150 -19.360  1.00 60.77       2SG3868
ATOM   3867  N   PRO B 140     -24.422  -5.910 -20.818  1.00 58.91       2SG3869
ATOM   3868  CA  PRO B 140     -25.395  -5.982 -21.952  1.00 58.91       2SG3870
ATOM   3869  CD  PRO B 140     -23.065  -6.352 -21.184  1.00 58.91       2SG3871
ATOM   3870  CB  PRO B 140     -24.436  -6.101 -23.136  1.00 58.91       2SG3872
ATOM   3871  CG  PRO B 140     -23.183  -6.813 -22.630  1.00 58.91       2SG3873
ATOM   3872  C   PRO B 140     -26.503  -7.091 -21.976  1.00 58.91       2SG3874
ATOM   3873  O   PRO B 140     -27.329  -7.125 -22.889  1.00 58.91       2SG3875
ATOM   3874  N   LEU B 141     -26.522  -7.972 -20.979  1.00 53.87       2SG3876
ATOM   3875  CA  LEU B 141     -27.626  -8.937 -20.706  1.00 53.87       2SG3877
ATOM   3876  CB  LEU B 141     -26.997 -10.348 -20.528  1.00 53.87       2SG3878
ATOM   3877  CG  LEU B 141     -26.196 -10.984 -21.687  1.00 53.87       2SG3879
ATOM   3878  CD1 LEU B 141     -26.914 -10.754 -23.023  1.00 53.87       2SG3880
ATOM   3879  CD2 LEU B 141     -24.745 -10.471 -21.723  1.00 53.87       2SG3881
ATOM   3880  C   LEU B 141     -28.526  -8.580 -19.478  1.00 53.87       2SG3882
ATOM   3881  O   LEU B 141     -29.623  -9.122 -19.330  1.00 53.87       2SG3883
ATOM   3882  N   MET B 142     -28.089  -7.649 -18.618  1.00 46.54       2SG3884
ATOM   3883  CA  MET B 142     -28.923  -7.038 -17.565  1.00 46.54       2SG3885
ATOM   3884  CB  MET B 142     -27.984  -6.235 -16.624  1.00 46.54       2SG3886
ATOM   3885  CG  MET B 142     -27.059  -7.155 -15.810  1.00 46.54       2SG3887
ATOM   3886  SD  MET B 142     -25.975  -6.246 -14.711  1.00 46.54       2SG3888
ATOM   3887  CE  MET B 142     -25.003  -7.698 -14.315  1.00 46.54       2SG3889
ATOM   3888  C   MET B 142     -30.024  -6.140 -18.192  1.00 46.54       2SG3890
ATOM   3889  O   MET B 142     -29.746  -5.212 -18.957  1.00 46.54       2SG3891
ATOM   3890  N   SER B 143     -31.289  -6.423 -17.852  1.00 41.22       2SG3892
ATOM   3891  CA  SER B 143     -32.438  -5.549 -18.216  1.00 41.22       2SG3893
ATOM   3892  CB  SER B 143     -33.658  -6.176 -17.501  1.00 41.22       2SG3894
ATOM   3893  OG  SER B 143     -34.868  -5.487 -17.809  1.00 41.22       2SG3895
ATOM   3894  C   SER B 143     -32.239  -4.051 -17.811  1.00 41.22       2SG3896
ATOM   3895  O   SER B 143     -31.561  -3.772 -16.819  1.00 41.22       2SG3897
ATOM   3896  N   VAL B 144     -32.837  -3.092 -18.536  1.00 37.43       2SG3898
ATOM   3897  CA  VAL B 144     -32.723  -1.630 -18.198  1.00 37.43       2SG3899
ATOM   3898  CB  VAL B 144     -33.415  -0.748 -19.299  1.00 37.43       2SG3900
ATOM   3899  CG1 VAL B 144     -33.253   0.767 -19.048  1.00 37.43       2SG3901
ATOM   3900  CG2 VAL B 144     -32.876  -0.987 -20.737  1.00 37.43       2SG3902
ATOM   3901  C   VAL B 144     -33.039  -1.298 -16.668  1.00 37.43       2SG3903
ATOM   3902  O   VAL B 144     -32.170  -0.696 -16.034  1.00 37.43       2SG3904
ATOM   3903  N   PRO B 145     -34.120  -1.806 -16.002  1.00 37.27       2SG3905
ATOM   3904  CA  PRO B 145     -34.191  -1.949 -14.510  1.00 37.27       2SG3906
ATOM   3905  CD  PRO B 145     -35.392  -2.110 -16.683  1.00 37.27       2SG3907
ATOM   3906  CB  PRO B 145     -35.480  -2.778 -14.362  1.00 37.27       2SG3908
ATOM   3907  CG  PRO B 145     -36.365  -2.332 -15.528  1.00 37.27       2SG3909
ATOM   3908  C   PRO B 145     -33.008  -2.528 -13.638  1.00 37.27       2SG3910
ATOM   3909  O   PRO B 145     -32.761  -2.022 -12.539  1.00 37.27       2SG3911
ATOM   3910  N   GLU B 146     -32.281  -3.572 -14.078  1.00 36.26       2SG3912
ATOM   3911  CA  GLU B 146     -31.025  -4.036 -13.400  1.00 36.26       2SG3913
ATOM   3912  CB  GLU B 146     -30.667  -5.491 -13.830  1.00 36.26       2SG3914
ATOM   3913  CG  GLU B 146     -31.458  -6.647 -13.171  1.00 36.26       2SG3915
ATOM   3914  CD  GLU B 146     -32.816  -6.973 -13.780  1.00 36.26       2SG3916
ATOM   3915  OE1 GLU B 146     -33.865  -6.418 -13.471  1.00 36.26       2SG3917
ATOM   3916  OE2 GLU B 146     -32.737  -7.967 -14.706  1.00 36.26       2SG3918
ATOM   3917  C   GLU B 146     -29.788  -3.094 -13.612  1.00 36.26       2SG3919
ATOM   3918  O   GLU B 146     -29.113  -2.732 -12.646  1.00 36.26       2SG3920
ATOM   3919  N   ILE B 147     -29.480  -2.700 -14.857  1.00 36.62       2SG3921
ATOM   3920  CA  ILE B 147     -28.428  -1.677 -15.151  1.00 36.62       2SG3922
ATOM   3921  CB  ILE B 147     -27.892  -1.914 -16.611  1.00 36.62       2SG3923
ATOM   3922  CG2 ILE B 147     -28.954  -1.700 -17.715  1.00 36.62       2SG3924
ATOM   3923  CG1 ILE B 147     -26.574  -1.151 -16.905  1.00 36.62       2SG3925
ATOM   3924  CD1 ILE B 147     -25.838  -1.575 -18.188  1.00 36.62       2SG3926
ATOM   3925  C   ILE B 147     -28.748  -0.188 -14.702  1.00 36.62       2SG3927
ATOM   3926  O   ILE B 147     -27.803   0.578 -14.490  1.00 36.62       2SG3928
ATOM   3927  N   ARG B 148     -30.010   0.223 -14.420  1.00 37.55       2SG3929
ATOM   3928  CA  ARG B 148     -30.294   1.400 -13.537  1.00 37.55       2SG3930
ATOM   3929  CB  ARG B 148     -31.719   2.001 -13.716  1.00 37.55       2SG3931
ATOM   3930  CG  ARG B 148     -32.876   1.369 -12.906  1.00 37.55       2SG3932
ATOM   3931  CD  ARG B 148     -34.256   2.036 -13.069  1.00 37.55       2SG3933
ATOM   3932  NE  ARG B 148     -34.826   1.765 -14.414  1.00 37.55       2SG3934
ATOM   3933  CZ  ARG B 148     -36.093   1.923 -14.771  1.00 37.55       2SG3935
ATOM   3934  NH1 ARG B 148     -37.031   2.352 -13.980  1.00 37.55       2SG3936
ATOM   3935  NH2 ARG B 148     -36.403   1.633 -15.983  1.00 37.55       2SG3937
ATOM   3936  C   ARG B 148     -29.823   1.208 -12.048  1.00 37.55       2SG3938
ATOM   3937  O   ARG B 148     -29.131   2.075 -11.517  1.00 37.55       2SG3939
ATOM   3938  N   ALA B 149     -30.105   0.063 -11.392  1.00 35.76       2SG3940
ATOM   3939  CA  ALA B 149     -29.494  -0.292 -10.078  1.00 35.76       2SG3941
ATOM   3940  CB  ALA B 149     -30.113  -1.632  -9.639  1.00 35.76       2SG3942
ATOM   3941  C   ALA B 149     -27.923  -0.275  -9.962  1.00 35.76       2SG3943
ATOM   3942  O   ALA B 149     -27.409   0.114  -8.909  1.00 35.76       2SG3944
ATOM   3943  N   VAL B 150     -27.157  -0.621 -11.020  1.00 36.01       2SG3945
ATOM   3944  CA  VAL B 150     -25.667  -0.415 -11.051  1.00 36.01       2SG3946
ATOM   3945  CB  VAL B 150     -24.894  -1.320 -12.082  1.00 36.01       2SG3947
ATOM   3946  CG1 VAL B 150     -25.377  -2.788 -12.158  1.00 36.01       2SG3948
ATOM   3947  CG2 VAL B 150     -24.768  -0.774 -13.519  1.00 36.01       2SG3949
ATOM   3948  C   VAL B 150     -25.218   1.097 -11.066  1.00 36.01       2SG3950
ATOM   3949  O   VAL B 150     -24.348   1.468 -10.276  1.00 36.01       2SG3951
ATOM   3950  N   VAL B 151     -25.813   1.976 -11.903  1.00 34.62       2SG3952
ATOM   3951  CA  VAL B 151     -25.647   3.466 -11.774  1.00 34.62       2SG3953
ATOM   3952  CB  VAL B 151     -26.093   4.223 -13.074  1.00 34.62       2SG3954
ATOM   3953  CG1 VAL B 151     -27.588   4.107 -13.408  1.00 34.62       2SG3955
ATOM   3954  CG2 VAL B 151     -25.728   5.725 -13.076  1.00 34.62       2SG3956
ATOM   3955  C   VAL B 151     -26.180   4.101 -10.436  1.00 34.62       2SG3957
ATOM   3956  O   VAL B 151     -25.502   4.968  -9.883  1.00 34.62       2SG3958
ATOM   3957  N   ASP B 152     -27.328   3.671  -9.885  1.00 30.14       2SG3959
ATOM   3958  CA  ASP B 152     -27.765   4.038  -8.501  1.00 30.14       2SG3960
ATOM   3959  CB  ASP B 152     -29.168   3.438  -8.203  1.00 30.14       2SG3961
ATOM   3960  CG  ASP B 152     -30.338   3.927  -9.059  1.00 30.14       2SG3962
ATOM   3961  OD1 ASP B 152     -30.251   4.260 -10.233  1.00 30.14       2SG3963
ATOM   3962  OD2 ASP B 152     -31.510   3.940  -8.377  1.00 30.14       2SG3964
ATOM   3963  C   ASP B 152     -26.747   3.657  -7.365  1.00 30.14       2SG3965
ATOM   3964  O   ASP B 152     -26.468   4.488  -6.497  1.00 30.14       2SG3966
ATOM   3965  N   ALA B 153     -26.151   2.448  -7.400  1.00 27.12       2SG3967
ATOM   3966  CA  ALA B 153     -24.925   2.134  -6.626  1.00 27.12       2SG3968
ATOM   3967  CB  ALA B 153     -24.672   0.628  -6.772  1.00 27.12       2SG3969
ATOM   3968  C   ALA B 153     -23.676   3.020  -6.946  1.00 27.12       2SG3970
ATOM   3969  O   ALA B 153     -23.177   3.646  -6.015  1.00 27.12       2SG3971
ATOM   3970  N   TRP B 154     -23.209   3.168  -8.206  1.00 24.40       2SG3972
ATOM   3971  CA  TRP B 154     -22.170   4.189  -8.573  1.00 24.40       2SG3973
ATOM   3972  CB  TRP B 154     -21.945   4.246 -10.113  1.00 24.40       2SG3974
ATOM   3973  CG  TRP B 154     -21.454   2.999 -10.873  1.00 24.40       2SG3975
ATOM   3974  CD2 TRP B 154     -21.617   2.738 -12.224  1.00 24.40       2SG3976
ATOM   3975  CD1 TRP B 154     -20.725   1.895 -10.369  1.00 24.40       2SG3977
ATOM   3976  NE1 TRP B 154     -20.441   0.947 -11.375  1.00 24.40       2SG3978
ATOM   3977  CE2 TRP B 154     -21.016   1.485 -12.510  1.00 24.40       2SG3979
ATOM   3978  CE3 TRP B 154     -22.243   3.483 -13.258  1.00 24.40       2SG3980
ATOM   3979  CZ2 TRP B 154     -21.051   0.961 -13.822  1.00 24.40       2SG3981
ATOM   3980  CZ3 TRP B 154     -22.278   2.940 -14.542  1.00 24.40       2SG3982
ATOM   3981  CH2 TRP B 154     -21.685   1.700 -14.820  1.00 24.40       2SG3983
ATOM   3982  C   TRP B 154     -22.397   5.639  -8.004  1.00 24.40       2SG3984
ATOM   3983  O   TRP B 154     -21.469   6.183  -7.407  1.00 24.40       2SG3985
ATOM   3984  N   ALA B 155     -23.611   6.213  -8.131  1.00 23.29       2SG3986
ATOM   3985  CA  ALA B 155     -24.021   7.488  -7.477  1.00 23.29       2SG3987
ATOM   3986  CB  ALA B 155     -25.418   7.821  -8.044  1.00 23.29       2SG3988
ATOM   3987  C   ALA B 155     -24.002   7.533  -5.912  1.00 23.29       2SG3989
ATOM   3988  O   ALA B 155     -23.389   8.441  -5.341  1.00 23.29       2SG3990
ATOM   3989  N   SER B 156     -24.629   6.559  -5.224  1.00 25.32       2SG3991
ATOM   3990  CA  SER B 156     -24.455   6.351  -3.753  1.00 25.32       2SG3992
ATOM   3991  CB  SER B 156     -25.319   5.118  -3.379  1.00 25.32       2SG3993
ATOM   3992  OG  SER B 156     -25.312   4.869  -1.971  1.00 25.32       2SG3994
ATOM   3993  C   SER B 156     -22.974   6.225  -3.247  1.00 25.32       2SG3995
ATOM   3994  O   SER B 156     -22.586   6.913  -2.301  1.00 25.32       2SG3996
ATOM   3995  N   VAL B 157     -22.156   5.405  -3.925  1.00 27.86       2SG3997
ATOM   3996  CA  VAL B 157     -20.693   5.246  -3.682  1.00 27.86       2SG3998
ATOM   3997  CB  VAL B 157     -20.179   4.121  -4.651  1.00 27.86       2SG3999
ATOM   3998  CG1 VAL B 157     -18.653   3.922  -4.660  1.00 27.86       2SG4000
ATOM   3999  CG2 VAL B 157     -20.750   2.740  -4.296  1.00 27.86       2SG4001
ATOM   4000  C   VAL B 157     -19.888   6.584  -3.767  1.00 27.86       2SG4002
ATOM   4001  O   VAL B 157     -19.407   7.074  -2.747  1.00 27.86       2SG4003
ATOM   4002  N   THR B 158     -19.743   7.180  -4.956  1.00 32.11       2SG4004
ATOM   4003  CA  THR B 158     -19.067   8.505  -5.133  1.00 32.11       2SG4005
ATOM   4004  CB  THR B 158     -19.024   8.795  -6.662  1.00 32.11       2SG4006
ATOM   4005  OG1 THR B 158     -18.247   9.946  -6.961  1.00 32.11       2SG4007
ATOM   4006  CG2 THR B 158     -20.379   9.116  -7.257  1.00 32.11       2SG4008
ATOM   4007  C   THR B 158     -19.580   9.729  -4.283  1.00 32.11       2SG4009
ATOM   4008  O   THR B 158     -18.821  10.680  -4.091  1.00 32.11       2SG4010
ATOM   4009  N   GLU B 159     -20.826   9.711  -3.780  1.00 34.03       2SG4011
ATOM   4010  CA  GLU B 159     -21.283  10.616  -2.691  1.00 34.03       2SG4012
ATOM   4011  CB  GLU B 159     -22.832  10.648  -2.774  1.00 34.03       2SG4013
ATOM   4012  CG  GLU B 159     -23.497  11.753  -1.912  1.00 34.03       2SG4014
ATOM   4013  CD  GLU B 159     -25.025  11.749  -1.885  1.00 34.03       2SG4015
ATOM   4014  OE1 GLU B 159     -25.741  10.901  -2.410  1.00 34.03       2SG4016
ATOM   4015  OE2 GLU B 159     -25.514  12.806  -1.186  1.00 34.03       2SG4017
ATOM   4016  C   GLU B 159     -20.715  10.258  -1.264  1.00 34.03       2SG4018
ATOM   4017  O   GLU B 159     -20.125  11.132  -0.627  1.00 34.03       2SG4019
ATOM   4018  N   GLU B 160     -20.863   9.016  -0.751  1.00 34.82       2SG4020
ATOM   4019  CA  GLU B 160     -20.235   8.591   0.546  1.00 34.82       2SG4021
ATOM   4020  CB  GLU B 160     -20.902   7.281   1.063  1.00 34.82       2SG4022
ATOM   4021  CG  GLU B 160     -20.582   5.974   0.289  1.00 34.82       2SG4023
ATOM   4022  CD  GLU B 160     -21.084   4.664   0.885  1.00 34.82       2SG4024
ATOM   4023  OE1 GLU B 160     -21.086   4.406   2.084  1.00 34.82       2SG4025
ATOM   4024  OE2 GLU B 160     -21.471   3.780  -0.073  1.00 34.82       2SG4026
ATOM   4025  C   GLU B 160     -18.660   8.563   0.590  1.00 34.82       2SG4027
ATOM   4026  O   GLU B 160     -18.059   9.087   1.531  1.00 34.82       2SG4028
ATOM   4027  N   LEU B 161     -17.991   8.001  -0.434  1.00 35.78       2SG4029
ATOM   4028  CA  LEU B 161     -16.526   8.183  -0.662  1.00 35.78       2SG4030
ATOM   4029  CB  LEU B 161     -16.059   7.282  -1.846  1.00 35.78       2SG4031
ATOM   4030  CG  LEU B 161     -15.884   5.755  -1.665  1.00 35.78       2SG4032
ATOM   4031  CD1 LEU B 161     -14.955   5.401  -0.507  1.00 35.78       2SG4033
ATOM   4032  CD2 LEU B 161     -17.192   4.990  -1.474  1.00 35.78       2SG4034
ATOM   4033  C   LEU B 161     -16.078   9.658  -0.921  1.00 35.78       2SG4035
ATOM   4034  O   LEU B 161     -15.055  10.076  -0.377  1.00 35.78       2SG4036
ATOM   4035  N   GLY B 162     -16.826  10.437  -1.722  1.00 34.25       2SG4037
ATOM   4036  CA  GLY B 162     -16.558  11.889  -1.902  1.00 34.25       2SG4038
ATOM   4037  C   GLY B 162     -16.875  12.910  -0.771  1.00 34.25       2SG4039
ATOM   4038  O   GLY B 162     -16.496  14.077  -0.883  1.00 34.25       2SG4040
ATOM   4039  N   ALA B 163     -17.498  12.489   0.334  1.00 35.66       2SG4041
ATOM   4040  CA  ALA B 163     -17.329  13.162   1.650  1.00 35.66       2SG4042
ATOM   4041  CB  ALA B 163     -18.461  12.602   2.534  1.00 35.66       2SG4043
ATOM   4042  C   ALA B 163     -15.912  13.026   2.329  1.00 35.66       2SG4044
ATOM   4043  O   ALA B 163     -15.470  13.956   3.005  1.00 35.66       2SG4045
ATOM   4044  N   GLN B 164     -15.218  11.886   2.159  1.00 38.67       2SG4046
ATOM   4045  CA  GLN B 164     -13.828  11.670   2.663  1.00 38.67       2SG4047
ATOM   4046  CB  GLN B 164     -13.708  10.174   3.086  1.00 38.67       2SG4048
ATOM   4047  CG  GLN B 164     -14.548   9.699   4.304  1.00 38.67       2SG4049
ATOM   4048  CD  GLN B 164     -14.164  10.282   5.670  1.00 38.67       2SG4050
ATOM   4049  OE1 GLN B 164     -13.064  10.759   5.921  1.00 38.67       2SG4051
ATOM   4050  NE2 GLN B 164     -15.053  10.233   6.626  1.00 38.67       2SG4052
ATOM   4051  C   GLN B 164     -12.667  12.055   1.674  1.00 38.67       2SG4053
ATOM   4052  O   GLN B 164     -11.646  12.587   2.118  1.00 38.67       2SG4054
ATOM   4053  N   TYR B 165     -12.758  11.712   0.373  1.00 42.68       2SG4055
ATOM   4054  CA  TYR B 165     -11.573  11.625  -0.533  1.00 42.68       2SG4056
ATOM   4055  CB  TYR B 165     -11.366  10.144  -0.969  1.00 42.68       2SG4057
ATOM   4056  CG  TYR B 165     -11.092   9.139   0.159  1.00 42.68       2SG4058
ATOM   4057  CD1 TYR B 165      -9.931   9.239   0.932  1.00 42.68       2SG4059
ATOM   4058  CD2 TYR B 165     -12.047   8.166   0.472  1.00 42.68       2SG4060
ATOM   4059  CE1 TYR B 165      -9.737   8.386   2.015  1.00 42.68       2SG4061
ATOM   4060  CE2 TYR B 165     -11.836   7.294   1.535  1.00 42.68       2SG4062
ATOM   4061  CZ  TYR B 165     -10.684   7.409   2.303  1.00 42.68       2SG4063
ATOM   4062  OH  TYR B 165     -10.464   6.528   3.315  1.00 42.68       2SG4064
ATOM   4063  C   TYR B 165     -11.726  12.525  -1.807  1.00 42.68       2SG4065
ATOM   4064  O   TYR B 165     -12.739  12.363  -2.498  1.00 42.68       2SG4066
ATOM   4065  N   PRO B 166     -10.763  13.410  -2.219  1.00 46.54       2SG4067
ATOM   4066  CA  PRO B 166     -10.892  14.224  -3.462  1.00 46.54       2SG4068
ATOM   4067  CD  PRO B 166      -9.468  13.600  -1.544  1.00 46.54       2SG4069
ATOM   4068  CB  PRO B 166      -9.671  15.159  -3.371  1.00 46.54       2SG4070
ATOM   4069  CG  PRO B 166      -8.639  14.366  -2.574  1.00 46.54       2SG4071
ATOM   4070  C   PRO B 166     -11.019  13.471  -4.826  1.00 46.54       2SG4072
ATOM   4071  O   PRO B 166     -11.713  13.968  -5.714  1.00 46.54       2SG4073
ATOM   4072  N   TRP B 167     -10.395  12.295  -5.002  1.00 49.66       2SG4074
ATOM   4073  CA  TRP B 167     -10.701  11.395  -6.143  1.00 49.66       2SG4075
ATOM   4074  CB  TRP B 167      -9.401  11.179  -6.950  1.00 49.66       2SG4076
ATOM   4075  CG  TRP B 167      -9.638  10.548  -8.327  1.00 49.66       2SG4077
ATOM   4076  CD2 TRP B 167     -10.201  11.142  -9.441  1.00 49.66       2SG4078
ATOM   4077  CD1 TRP B 167      -9.315   9.232  -8.716  1.00 49.66       2SG4079
ATOM   4078  NE1 TRP B 167      -9.617   9.009 -10.074  1.00 49.66       2SG4080
ATOM   4079  CE2 TRP B 167     -10.172  10.202 -10.493  1.00 49.66       2SG4081
ATOM   4080  CE3 TRP B 167     -10.709  12.450  -9.658  1.00 49.66       2SG4082
ATOM   4081  CZ2 TRP B 167     -10.596  10.574 -11.781  1.00 49.66       2SG4083
ATOM   4082  CZ3 TRP B 167     -11.149  12.788 -10.939  1.00 49.66       2SG4084
ATOM   4083  CH2 TRP B 167     -11.089  11.864 -11.990  1.00 49.66       2SG4085
ATOM   4084  C   TRP B 167     -11.365  10.054  -5.687  1.00 49.66       2SG4086
ATOM   4085  O   TRP B 167     -10.935   9.383  -4.743  1.00 49.66       2SG4087
ATOM   4086  N   VAL B 168     -12.389   9.643  -6.444  1.00 50.93       2SG4088
ATOM   4087  CA  VAL B 168     -13.042   8.313  -6.310  1.00 50.93       2SG4089
ATOM   4088  CB  VAL B 168     -14.417   8.456  -5.579  1.00 50.93       2SG4090
ATOM   4089  CG1 VAL B 168     -15.453   9.351  -6.282  1.00 50.93       2SG4091
ATOM   4090  CG2 VAL B 168     -15.073   7.087  -5.308  1.00 50.93       2SG4092
ATOM   4091  C   VAL B 168     -13.070   7.614  -7.706  1.00 50.93       2SG4093
ATOM   4092  O   VAL B 168     -13.883   7.954  -8.572  1.00 50.93       2SG4094
ATOM   4093  N   GLN B 169     -12.193   6.616  -7.932  1.00 50.41       2SG4095
ATOM   4094  CA  GLN B 169     -12.149   5.895  -9.228  1.00 50.41       2SG4096
ATOM   4095  CB  GLN B 169     -10.677   5.532  -9.578  1.00 50.41       2SG4097
ATOM   4096  CG  GLN B 169     -10.446   5.062 -11.045  1.00 50.41       2SG4098
ATOM   4097  CD  GLN B 169     -10.875   6.060 -12.127  1.00 50.41       2SG4099
ATOM   4098  OE1 GLN B 169     -10.191   7.033 -12.411  1.00 50.41       2SG4100
ATOM   4099  NE2 GLN B 169     -12.030   5.884 -12.720  1.00 50.41       2SG4101
ATOM   4100  C   GLN B 169     -13.114   4.671  -9.250  1.00 50.41       2SG4102
ATOM   4101  O   GLN B 169     -12.733   3.554  -8.901  1.00 50.41       2SG4103
ATOM   4102  N   ILE B 170     -14.350   4.875  -9.725  1.00 52.71       2SG4104
ATOM   4103  CA  ILE B 170     -15.269   3.774 -10.142  1.00 52.71       2SG4105
ATOM   4104  CB  ILE B 170     -16.784   4.213 -10.142  1.00 52.71       2SG4106
ATOM   4105  CG2 ILE B 170     -17.415   4.311  -8.733  1.00 52.71       2SG4107
ATOM   4106  CG1 ILE B 170     -17.193   5.454 -10.986  1.00 52.71       2SG4108
ATOM   4107  CD1 ILE B 170     -16.679   6.846 -10.546  1.00 52.71       2SG4109
ATOM   4108  C   ILE B 170     -14.803   3.168 -11.517  1.00 52.71       2SG4110
ATOM   4109  O   ILE B 170     -14.845   3.832 -12.557  1.00 52.71       2SG4111
ATOM   4110  N   PHE B 171     -14.310   1.921 -11.504  1.00 55.93       2SG4112
ATOM   4111  CA  PHE B 171     -13.769   1.225 -12.704  1.00 55.93       2SG4113
ATOM   4112  CB  PHE B 171     -12.221   1.427 -12.810  1.00 55.93       2SG4114
ATOM   4113  CG  PHE B 171     -11.348   0.616 -11.837  1.00 55.93       2SG4115
ATOM   4114  CD1 PHE B 171     -10.906  -0.672 -12.170  1.00 55.93       2SG4116
ATOM   4115  CD2 PHE B 171     -11.068   1.128 -10.573  1.00 55.93       2SG4117
ATOM   4116  CE1 PHE B 171     -10.193  -1.428 -11.243  1.00 55.93       2SG4118
ATOM   4117  CE2 PHE B 171     -10.374   0.367  -9.645  1.00 55.93       2SG4119
ATOM   4118  CZ  PHE B 171      -9.936  -0.912  -9.979  1.00 55.93       2SG4120
ATOM   4119  C   PHE B 171     -14.189  -0.281 -12.737  1.00 55.93       2SG4121
ATOM   4120  O   PHE B 171     -14.274  -0.958 -11.713  1.00 55.93       2SG4122
ATOM   4121  N   GLU B 172     -14.362  -0.840 -13.932  1.00 58.80       2SG4123
ATOM   4122  CA  GLU B 172     -14.529  -2.305 -14.126  1.00 58.80       2SG4124
ATOM   4123  CB  GLU B 172     -15.911  -2.464 -14.802  1.00 58.80       2SG4125
ATOM   4124  CG  GLU B 172     -16.425  -3.909 -15.054  1.00 58.80       2SG4126
ATOM   4125  CD  GLU B 172     -16.920  -4.106 -16.478  1.00 58.80       2SG4127
ATOM   4126  OE1 GLU B 172     -16.300  -3.695 -17.445  1.00 58.80       2SG4128
ATOM   4127  OE2 GLU B 172     -18.087  -4.793 -16.572  1.00 58.80       2SG4129
ATOM   4128  C   GLU B 172     -13.315  -2.896 -14.921  1.00 58.80       2SG4130
ATOM   4129  O   GLU B 172     -12.701  -2.239 -15.765  1.00 58.80       2SG4131
ATOM   4130  N   ASN B 173     -12.959  -4.147 -14.620  1.00 59.00       2SG4132
ATOM   4131  CA  ASN B 173     -11.937  -4.931 -15.374  1.00 59.00       2SG4133
ATOM   4132  CB  ASN B 173     -10.619  -5.077 -14.555  1.00 59.00       2SG4134
ATOM   4133  CG  ASN B 173     -10.681  -5.595 -13.113  1.00 59.00       2SG4135
ATOM   4134  OD1 ASN B 173     -10.415  -6.741 -12.793  1.00 59.00       2SG4136
ATOM   4135  ND2 ASN B 173     -11.010  -4.761 -12.165  1.00 59.00       2SG4137
ATOM   4136  C   ASN B 173     -12.597  -6.269 -15.832  1.00 59.00       2SG4138
ATOM   4137  O   ASN B 173     -12.877  -7.149 -15.014  1.00 59.00       2SG4139
ATOM   4138  N   LYS B 174     -12.933  -6.376 -17.126  1.00 56.94       2SG4140
ATOM   4139  CA  LYS B 174     -13.846  -7.432 -17.644  1.00 56.94       2SG4141
ATOM   4140  CB  LYS B 174     -15.042  -6.678 -18.269  1.00 56.94       2SG4142
ATOM   4141  CG  LYS B 174     -16.238  -7.510 -18.769  1.00 56.94       2SG4143
ATOM   4142  CD  LYS B 174     -16.146  -7.926 -20.254  1.00 56.94       2SG4144
ATOM   4143  CE  LYS B 174     -17.527  -8.369 -20.735  1.00 56.94       2SG4145
ATOM   4144  NZ  LYS B 174     -17.582  -8.612 -22.181  1.00 56.94       2SG4146
ATOM   4145  C   LYS B 174     -13.121  -8.388 -18.629  1.00 56.94       2SG4147
ATOM   4146  O   LYS B 174     -12.504  -7.954 -19.608  1.00 56.94       2SG4148
ATOM   4147  N   GLY B 175     -13.218  -9.700 -18.367  1.00 53.05       2SG4149
ATOM   4148  CA  GLY B 175     -12.462 -10.716 -19.140  1.00 53.05       2SG4150
ATOM   4149  C   GLY B 175     -11.024 -10.961 -18.629  1.00 53.05       2SG4151
ATOM   4150  O   GLY B 175     -10.343 -10.065 -18.124  1.00 53.05       2SG4152
ATOM   4151  N   ALA B 176     -10.534 -12.188 -18.824  1.00 50.00       2SG4153
ATOM   4152  CA  ALA B 176      -9.156 -12.569 -18.405  1.00 50.00       2SG4154
ATOM   4153  CB  ALA B 176      -9.139 -14.104 -18.489  1.00 50.00       2SG4155
ATOM   4154  C   ALA B 176      -7.950 -11.858 -19.133  1.00 50.00       2SG4156
ATOM   4155  O   ALA B 176      -6.915 -11.623 -18.506  1.00 50.00       2SG4157
ATOM   4156  N   MET B 177      -8.105 -11.446 -20.408  1.00 51.00       2SG4158
ATOM   4157  CA  MET B 177      -7.215 -10.447 -21.086  1.00 51.00       2SG4159
ATOM   4158  CB  MET B 177      -7.760 -10.167 -22.521  1.00 51.00       2SG4160
ATOM   4159  CG  MET B 177      -7.872 -11.355 -23.501  1.00 51.00       2SG4161
ATOM   4160  SD  MET B 177      -9.303 -12.396 -23.131  1.00 51.00       2SG4162
ATOM   4161  CE  MET B 177      -8.509 -13.961 -22.752  1.00 51.00       2SG4163
ATOM   4162  C   MET B 177      -7.003  -9.080 -20.336  1.00 51.00       2SG4164
ATOM   4163  O   MET B 177      -5.885  -8.562 -20.289  1.00 51.00       2SG4165
ATOM   4164  N   MET B 178      -8.064  -8.517 -19.730  1.00 50.53       2SG4166
ATOM   4165  CA  MET B 178      -7.963  -7.328 -18.831  1.00 50.53       2SG4167
ATOM   4166  CB  MET B 178      -9.265  -6.509 -19.049  1.00 50.53       2SG4168
ATOM   4167  CG  MET B 178      -9.427  -5.862 -20.440  1.00 50.53       2SG4169
ATOM   4168  SD  MET B 178      -8.669  -4.225 -20.547  1.00 50.53       2SG4170
ATOM   4169  CE  MET B 178      -6.924  -4.596 -20.765  1.00 50.53       2SG4171
ATOM   4170  C   MET B 178      -7.699  -7.658 -17.321  1.00 50.53       2SG4172
ATOM   4171  O   MET B 178      -8.215  -6.981 -16.427  1.00 50.53       2SG4173
ATOM   4172  N   GLY B 179      -6.839  -8.651 -17.034  1.00 47.76       2SG4174
ATOM   4173  CA  GLY B 179      -6.422  -9.029 -15.655  1.00 47.76       2SG4175
ATOM   4174  C   GLY B 179      -7.451  -9.203 -14.520  1.00 47.76       2SG4176
ATOM   4175  O   GLY B 179      -7.156  -8.835 -13.380  1.00 47.76       2SG4177
ATOM   4176  N   CYS B 180      -8.620  -9.792 -14.806  1.00 46.12       2SG4178
ATOM   4177  CA  CYS B 180      -9.696  -9.912 -13.798  1.00 46.12       2SG4179
ATOM   4178  CB  CYS B 180     -11.047  -9.968 -14.533  1.00 46.12       2SG4180
ATOM   4179  SG  CYS B 180     -12.381  -9.782 -13.300  1.00 46.12       2SG4181
ATOM   4180  C   CYS B 180      -9.458 -11.093 -12.807  1.00 46.12       2SG4182
ATOM   4181  O   CYS B 180      -9.611 -12.268 -13.149  1.00 46.12       2SG4183
ATOM   4182  N   SER B 181      -9.106 -10.758 -11.555  1.00 43.75       2SG4184
ATOM   4183  CA  SER B 181      -8.890 -11.763 -10.466  1.00 43.75       2SG4185
ATOM   4184  CB  SER B 181      -8.141 -10.984  -9.352  1.00 43.75       2SG4186
ATOM   4185  OG  SER B 181      -7.547 -11.855  -8.387  1.00 43.75       2SG4187
ATOM   4186  C   SER B 181     -10.149 -12.562  -9.932  1.00 43.75       2SG4188
ATOM   4187  O   SER B 181     -10.010 -13.368  -9.010  1.00 43.75       2SG4189
ATOM   4188  N   ASN B 182     -11.353 -12.377 -10.511  1.00 43.65       2SG4190
ATOM   4189  CA  ASN B 182     -12.543 -13.247 -10.300  1.00 43.65       2SG4191
ATOM   4190  CB  ASN B 182     -13.312 -12.736  -9.052  1.00 43.65       2SG4192
ATOM   4191  CG  ASN B 182     -14.524 -13.572  -8.660  1.00 43.65       2SG4193
ATOM   4192  OD1 ASN B 182     -15.601 -13.425  -9.208  1.00 43.65       2SG4194
ATOM   4193  ND2 ASN B 182     -14.430 -14.485  -7.740  1.00 43.65       2SG4195
ATOM   4194  C   ASN B 182     -13.440 -13.285 -11.606  1.00 43.65       2SG4196
ATOM   4195  O   ASN B 182     -13.740 -12.207 -12.134  1.00 43.65       2SG4197
ATOM   4196  N   PRO B 183     -13.946 -14.446 -12.128  1.00 46.79       2SG4198
ATOM   4197  CA  PRO B 183     -14.901 -14.463 -13.286  1.00 46.79       2SG4199
ATOM   4198  CD  PRO B 183     -13.522 -15.794 -11.694  1.00 46.79       2SG4200
ATOM   4199  CB  PRO B 183     -14.753 -15.925 -13.760  1.00 46.79       2SG4201
ATOM   4200  CG  PRO B 183     -14.430 -16.724 -12.496  1.00 46.79       2SG4202
ATOM   4201  C   PRO B 183     -16.406 -14.049 -13.078  1.00 46.79       2SG4203
ATOM   4202  O   PRO B 183     -17.163 -14.073 -14.052  1.00 46.79       2SG4204
ATOM   4203  N   HIS B 184     -16.856 -13.661 -11.871  1.00 48.47       2SG4205
ATOM   4204  CA  HIS B 184     -18.218 -13.088 -11.660  1.00 48.47       2SG4206
ATOM   4205  ND1 HIS B 184     -20.713 -14.121  -9.462  1.00 48.47       2SG4207
ATOM   4206  CG  HIS B 184     -19.963 -12.985  -9.724  1.00 48.47       2SG4208
ATOM   4207  CB  HIS B 184     -18.493 -13.042 -10.128  1.00 48.47       2SG4209
ATOM   4208  NE2 HIS B 184     -22.061 -12.177  -9.319  1.00 48.47       2SG4210
ATOM   4209  CD2 HIS B 184     -20.759 -11.830  -9.631  1.00 48.47       2SG4211
ATOM   4210  CE1 HIS B 184     -21.932 -13.534  -9.239  1.00 48.47       2SG4212
ATOM   4211  C   HIS B 184     -18.393 -11.655 -12.305  1.00 48.47       2SG4213
ATOM   4212  O   HIS B 184     -17.461 -10.851 -12.216  1.00 48.47       2SG4214
ATOM   4213  N   PRO B 185     -19.551 -11.253 -12.902  1.00 48.48       2SG4215
ATOM   4214  CA  PRO B 185     -19.789  -9.846 -13.345  1.00 48.48       2SG4216
ATOM   4215  CD  PRO B 185     -20.578 -12.201 -13.365  1.00 48.48       2SG4217
ATOM   4216  CB  PRO B 185     -21.180  -9.965 -14.004  1.00 48.48       2SG4218
ATOM   4217  CG  PRO B 185     -21.285 -11.422 -14.458  1.00 48.48       2SG4219
ATOM   4218  C   PRO B 185     -19.696  -8.733 -12.238  1.00 48.48       2SG4220
ATOM   4219  O   PRO B 185     -20.650  -8.476 -11.494  1.00 48.48       2SG4221
ATOM   4220  N   HIS B 186     -18.532  -8.065 -12.146  1.00 46.73       2SG4222
ATOM   4221  CA  HIS B 186     -18.263  -7.039 -11.096  1.00 46.73       2SG4223
ATOM   4222  ND1 HIS B 186     -15.567  -9.182 -10.556  1.00 46.73       2SG4224
ATOM   4223  CG  HIS B 186     -16.078  -8.039  -9.971  1.00 46.73       2SG4225
ATOM   4224  CB  HIS B 186     -17.578  -7.727  -9.874  1.00 46.73       2SG4226
ATOM   4225  NE2 HIS B 186     -13.813  -7.851  -9.685  1.00 46.73       2SG4227
ATOM   4226  CD2 HIS B 186     -15.038  -7.244  -9.458  1.00 46.73       2SG4228
ATOM   4227  CE1 HIS B 186     -14.233  -8.978 -10.344  1.00 46.73       2SG4229
ATOM   4228  C   HIS B 186     -17.470  -5.782 -11.600  1.00 46.73       2SG4230
ATOM   4229  O   HIS B 186     -16.627  -5.850 -12.500  1.00 46.73       2SG4231
ATOM   4230  N   CYS B 187     -17.678  -4.645 -10.921  1.00 42.97       2SG4232
ATOM   4231  CA  CYS B 187     -16.700  -3.528 -10.895  1.00 42.97       2SG4233
ATOM   4232  CB  CYS B 187     -17.438  -2.244 -11.342  1.00 42.97       2SG4234
ATOM   4233  SG  CYS B 187     -18.693  -1.709 -10.134  1.00 42.97       2SG4235
ATOM   4234  C   CYS B 187     -15.991  -3.372  -9.509  1.00 42.97       2SG4236
ATOM   4235  O   CYS B 187     -16.349  -3.986  -8.497  1.00 42.97       2SG4237
ATOM   4236  N   GLN B 188     -14.958  -2.527  -9.473  1.00 38.74       2SG4238
ATOM   4237  CA  GLN B 188     -14.349  -2.028  -8.216  1.00 38.74       2SG4239
ATOM   4238  CB  GLN B 188     -12.885  -2.537  -8.130  1.00 38.74       2SG4240
ATOM   4239  CG  GLN B 188     -12.736  -4.053  -7.850  1.00 38.74       2SG4241
ATOM   4240  CD  GLN B 188     -11.284  -4.505  -7.711  1.00 38.74       2SG4242
ATOM   4241  OE1 GLN B 188     -10.600  -4.212  -6.739  1.00 38.74       2SG4243
ATOM   4242  NE2 GLN B 188     -10.760  -5.227  -8.665  1.00 38.74       2SG4244
ATOM   4243  C   GLN B 188     -14.405  -0.467  -8.152  1.00 38.74       2SG4245
ATOM   4244  O   GLN B 188     -14.383   0.246  -9.158  1.00 38.74       2SG4246
ATOM   4245  N   VAL B 189     -14.426   0.071  -6.933  1.00 35.91       2SG4247
ATOM   4246  CA  VAL B 189     -14.132   1.508  -6.673  1.00 35.91       2SG4248
ATOM   4247  CB  VAL B 189     -15.373   2.232  -6.060  1.00 35.91       2SG4249
ATOM   4248  CG1 VAL B 189     -15.825   1.685  -4.695  1.00 35.91       2SG4250
ATOM   4249  CG2 VAL B 189     -15.149   3.751  -5.938  1.00 35.91       2SG4251
ATOM   4250  C   VAL B 189     -12.828   1.625  -5.826  1.00 35.91       2SG4252
ATOM   4251  O   VAL B 189     -12.753   1.059  -4.735  1.00 35.91       2SG4253
ATOM   4252  N   TRP B 190     -11.809   2.352  -6.308  1.00 33.81       2SG4254
ATOM   4253  CA  TRP B 190     -10.618   2.707  -5.482  1.00 33.81       2SG4255
ATOM   4254  CB  TRP B 190      -9.297   2.234  -6.145  1.00 33.81       2SG4256
ATOM   4255  CG  TRP B 190      -8.958   0.729  -6.202  1.00 33.81       2SG4257
ATOM   4256  CD2 TRP B 190      -7.711   0.180  -6.462  1.00 33.81       2SG4258
ATOM   4257  CD1 TRP B 190      -9.852  -0.364  -6.267  1.00 33.81       2SG4259
ATOM   4258  NE1 TRP B 190      -9.200  -1.569  -6.581  1.00 33.81       2SG4260
ATOM   4259  CE2 TRP B 190      -7.882  -1.200  -6.740  1.00 33.81       2SG4261
ATOM   4260  CE3 TRP B 190      -6.421   0.764  -6.530  1.00 33.81       2SG4262
ATOM   4261  CZ2 TRP B 190      -6.787  -1.984  -7.162  1.00 33.81       2SG4263
ATOM   4262  CZ3 TRP B 190      -5.347  -0.034  -6.927  1.00 33.81       2SG4264
ATOM   4263  CH2 TRP B 190      -5.529  -1.383  -7.257  1.00 33.81       2SG4265
ATOM   4264  C   TRP B 190     -10.622   4.248  -5.234  1.00 33.81       2SG4266
ATOM   4265  O   TRP B 190     -10.332   5.044  -6.135  1.00 33.81       2SG4267
ATOM   4266  N   ALA B 191     -10.956   4.668  -4.007  1.00 33.11       2SG4268
ATOM   4267  CA  ALA B 191     -10.820   6.083  -3.580  1.00 33.11       2SG4269
ATOM   4268  CB  ALA B 191     -11.904   6.302  -2.515  1.00 33.11       2SG4270
ATOM   4269  C   ALA B 191      -9.392   6.463  -3.079  1.00 33.11       2SG4271
ATOM   4270  O   ALA B 191      -8.657   5.615  -2.564  1.00 33.11       2SG4272
ATOM   4271  N   SER B 192      -9.005   7.738  -3.238  1.00 33.71       2SG4273
ATOM   4272  CA  SER B 192      -7.635   8.219  -2.916  1.00 33.71       2SG4274
ATOM   4273  CB  SER B 192      -6.761   8.152  -4.196  1.00 33.71       2SG4275
ATOM   4274  OG  SER B 192      -7.181   9.069  -5.209  1.00 33.71       2SG4276
ATOM   4275  C   SER B 192      -7.629   9.649  -2.281  1.00 33.71       2SG4277
ATOM   4276  O   SER B 192      -8.205  10.599  -2.822  1.00 33.71       2SG4278
ATOM   4277  N   SER B 193      -6.893   9.817  -1.171  1.00 34.18       2SG4279
ATOM   4278  CA  SER B 193      -6.541  11.153  -0.585  1.00 34.18       2SG4280
ATOM   4279  CB  SER B 193      -5.684  10.859   0.664  1.00 34.18       2SG4281
ATOM   4280  OG  SER B 193      -4.416  10.263   0.348  1.00 34.18       2SG4282
ATOM   4281  C   SER B 193      -5.831  12.225  -1.485  1.00 34.18       2SG4283
ATOM   4282  O   SER B 193      -5.957  13.429  -1.265  1.00 34.18       2SG4284
ATOM   4283  N   PHE B 194      -5.057  11.759  -2.461  1.00 34.13       2SG4285
ATOM   4284  CA  PHE B 194      -4.439  12.573  -3.536  1.00 34.13       2SG4286
ATOM   4285  CB  PHE B 194      -2.992  12.004  -3.722  1.00 34.13       2SG4287
ATOM   4286  CG  PHE B 194      -2.836  10.520  -4.149  1.00 34.13       2SG4288
ATOM   4287  CD1 PHE B 194      -2.920   9.498  -3.194  1.00 34.13       2SG4289
ATOM   4288  CD2 PHE B 194      -2.698  10.183  -5.497  1.00 34.13       2SG4290
ATOM   4289  CE1 PHE B 194      -2.950   8.165  -3.594  1.00 34.13       2SG4291
ATOM   4290  CE2 PHE B 194      -2.701   8.848  -5.892  1.00 34.13       2SG4292
ATOM   4291  CZ  PHE B 194      -2.856   7.843  -4.944  1.00 34.13       2SG4293
ATOM   4292  C   PHE B 194      -5.293  12.574  -4.856  1.00 34.13       2SG4294
ATOM   4293  O   PHE B 194      -6.174  11.730  -5.065  1.00 34.13       2SG4295
ATOM   4294  N   LEU B 195      -4.975  13.493  -5.785  1.00 33.40       2SG4296
ATOM   4295  CA  LEU B 195      -5.395  13.347  -7.207  1.00 33.40       2SG4297
ATOM   4296  CB  LEU B 195      -5.611  14.720  -7.905  1.00 33.40       2SG4298
ATOM   4297  CG  LEU B 195      -6.678  15.688  -7.330  1.00 33.40       2SG4299
ATOM   4298  CD1 LEU B 195      -6.853  16.890  -8.274  1.00 33.40       2SG4300
ATOM   4299  CD2 LEU B 195      -8.046  15.026  -7.112  1.00 33.40       2SG4301
ATOM   4300  C   LEU B 195      -4.346  12.471  -7.987  1.00 33.40       2SG4302
ATOM   4301  O   LEU B 195      -3.226  12.961  -8.181  1.00 33.40       2SG4303
ATOM   4302  N   PRO B 196      -4.616  11.210  -8.444  1.00 31.41       2SG4304
ATOM   4303  CA  PRO B 196      -3.638  10.428  -9.259  1.00 31.41       2SG4305
ATOM   4304  CD  PRO B 196      -5.857  10.477  -8.129  1.00 31.41       2SG4306
ATOM   4305  CB  PRO B 196      -4.354   9.065  -9.360  1.00 31.41       2SG4307
ATOM   4306  CG  PRO B 196      -5.836   9.304  -9.092  1.00 31.41       2SG4308
ATOM   4307  C   PRO B 196      -3.232  11.064 -10.635  1.00 31.41       2SG4309
ATOM   4308  O   PRO B 196      -3.864  12.018 -11.094  1.00 31.41       2SG4310
ATOM   4309  N   ASP B 197      -2.168  10.553 -11.286  1.00 30.00       2SG4311
ATOM   4310  CA  ASP B 197      -1.578  11.186 -12.518  1.00 30.00       2SG4312
ATOM   4311  CB  ASP B 197      -0.451  10.292 -13.105  1.00 30.00       2SG4313
ATOM   4312  CG  ASP B 197       0.780  10.051 -12.240  1.00 30.00       2SG4314
ATOM   4313  OD1 ASP B 197       1.308  10.901 -11.529  1.00 30.00       2SG4315
ATOM   4314  OD2 ASP B 197       1.248   8.781 -12.368  1.00 30.00       2SG4316
ATOM   4315  C   ASP B 197      -2.579  11.620 -13.649  1.00 30.00       2SG4317
ATOM   4316  O   ASP B 197      -2.608  12.798 -14.008  1.00 30.00       2SG4318
ATOM   4317  N   ILE B 198      -3.441  10.715 -14.146  1.00 30.97       2SG4319
ATOM   4318  CA  ILE B 198      -4.545  11.071 -15.096  1.00 30.97       2SG4320
ATOM   4319  CB  ILE B 198      -5.135   9.760 -15.742  1.00 30.97       2SG4321
ATOM   4320  CG2 ILE B 198      -6.342  10.035 -16.675  1.00 30.97       2SG4322
ATOM   4321  CG1 ILE B 198      -4.134   8.879 -16.563  1.00 30.97       2SG4323
ATOM   4322  CD1 ILE B 198      -3.383   7.809 -15.754  1.00 30.97       2SG4324
ATOM   4323  C   ILE B 198      -5.636  12.046 -14.484  1.00 30.97       2SG4325
ATOM   4324  O   ILE B 198      -6.084  12.957 -15.182  1.00 30.97       2SG4326
ATOM   4325  N   ALA B 199      -6.058  11.880 -13.216  1.00 32.84       2SG4327
ATOM   4326  CA  ALA B 199      -6.957  12.841 -12.514  1.00 32.84       2SG4328
ATOM   4327  CB  ALA B 199      -7.273  12.193 -11.159  1.00 32.84       2SG4329
ATOM   4328  C   ALA B 199      -6.456  14.317 -12.341  1.00 32.84       2SG4330
ATOM   4329  O   ALA B 199      -7.203  15.242 -12.666  1.00 32.84       2SG4331
ATOM   4330  N   GLN B 200      -5.214  14.551 -11.868  1.00 37.10       2SG4332
ATOM   4331  CA  GLN B 200      -4.530  15.878 -11.984  1.00 37.10       2SG4333
ATOM   4332  CB  GLN B 200      -3.141  15.753 -11.286  1.00 37.10       2SG4334
ATOM   4333  CG  GLN B 200      -2.269  17.074 -11.232  1.00 37.10       2SG4335
ATOM   4334  CD  GLN B 200      -0.628  16.877 -11.270  1.00 37.10       2SG4336
ATOM   4335  OE1 GLN B 200      -0.755  16.699 -12.481  1.00 37.10       2SG4337
ATOM   4336  NE2 GLN B 200      -0.770  17.078  -9.979  1.00 37.10       2SG4338
ATOM   4337  C   GLN B 200      -4.405  16.427 -13.452  1.00 37.10       2SG4339
ATOM   4338  O   GLN B 200      -4.823  17.553 -13.727  1.00 37.10       2SG4340
ATOM   4339  N   ARG B 201      -3.842  15.636 -14.371  1.00 40.76       2SG4341
ATOM   4340  CA  ARG B 201      -3.634  16.019 -15.792  1.00 40.76       2SG4342
ATOM   4341  CB  ARG B 201      -2.845  14.811 -16.353  1.00 40.76       2SG4343
ATOM   4342  CG  ARG B 201      -2.268  14.956 -17.770  1.00 40.76       2SG4344
ATOM   4343  CD  ARG B 201      -2.040  13.585 -18.410  1.00 40.76       2SG4345
ATOM   4344  NE  ARG B 201      -0.893  12.817 -17.886  1.00 40.76       2SG4346
ATOM   4345  CZ  ARG B 201      -0.563  11.608 -18.310  1.00 40.76       2SG4347
ATOM   4346  NH1 ARG B 201      -1.278  10.894 -19.133  1.00 40.76       2SG4348
ATOM   4347  NH2 ARG B 201       0.548  11.134 -17.903  1.00 40.76       2SG4349
ATOM   4348  C   ARG B 201      -4.924  16.382 -16.613  1.00 40.76       2SG4350
ATOM   4349  O   ARG B 201      -4.949  17.422 -17.277  1.00 40.76       2SG4351
ATOM   4350  N   GLU B 202      -5.997  15.571 -16.537  1.00 42.09       2SG4352
ATOM   4351  CA  GLU B 202      -7.349  15.957 -17.033  1.00 42.09       2SG4353
ATOM   4352  CB  GLU B 202      -8.281  14.720 -16.992  1.00 42.09       2SG4354
ATOM   4353  CG  GLU B 202      -7.949  13.585 -17.993  1.00 42.09       2SG4355
ATOM   4354  CD  GLU B 202      -9.060  12.551 -18.142  1.00 42.09       2SG4356
ATOM   4355  OE1 GLU B 202     -10.229  12.745 -17.828  1.00 42.09       2SG4357
ATOM   4356  OE2 GLU B 202      -8.615  11.385 -18.679  1.00 42.09       2SG4358
ATOM   4357  C   GLU B 202      -8.028  17.169 -16.305  1.00 42.09       2SG4359
ATOM   4358  O   GLU B 202      -8.653  17.990 -16.979  1.00 42.09       2SG4360
ATOM   4359  N   GLU B 203      -7.911  17.305 -14.969  1.00 43.16       2SG4361
ATOM   4360  CA  GLU B 203      -8.259  18.563 -14.239  1.00 43.16       2SG4362
ATOM   4361  CB  GLU B 203      -8.056  18.255 -12.719  1.00 43.16       2SG4363
ATOM   4362  CG  GLU B 203      -8.455  19.313 -11.654  1.00 43.16       2SG4364
ATOM   4363  CD  GLU B 203      -7.590  20.572 -11.592  1.00 43.16       2SG4365
ATOM   4364  OE1 GLU B 203      -6.407  20.579 -11.273  1.00 43.16       2SG4366
ATOM   4365  OE2 GLU B 203      -8.288  21.685 -11.940  1.00 43.16       2SG4367
ATOM   4366  C   GLU B 203      -7.530  19.846 -14.770  1.00 43.16       2SG4368
ATOM   4367  O   GLU B 203      -8.193  20.799 -15.175  1.00 43.16       2SG4369
ATOM   4368  N   ARG B 204      -6.194  19.853 -14.808  1.00 40.98       2SG4370
ATOM   4369  CA  ARG B 204      -5.383  20.953 -15.399  1.00 40.98       2SG4371
ATOM   4370  CB  ARG B 204      -3.926  20.601 -15.001  1.00 40.98       2SG4372
ATOM   4371  CG  ARG B 204      -2.817  21.567 -15.488  1.00 40.98       2SG4373
ATOM   4372  CD  ARG B 204      -1.413  21.290 -14.894  1.00 40.98       2SG4374
ATOM   4373  NE  ARG B 204      -0.975  19.865 -14.901  1.00 40.98       2SG4375
ATOM   4374  CZ  ARG B 204      -0.653  19.134 -15.959  1.00 40.98       2SG4376
ATOM   4375  NH1 ARG B 204      -0.664  19.574 -17.182  1.00 40.98       2SG4377
ATOM   4376  NH2 ARG B 204      -0.318  17.910 -15.749  1.00 40.98       2SG4378
ATOM   4377  C   ARG B 204      -5.604  21.245 -16.928  1.00 40.98       2SG4379
ATOM   4378  O   ARG B 204      -5.742  22.413 -17.297  1.00 40.98       2SG4380
ATOM   4379  N   SER B 205      -5.655  20.229 -17.806  1.00 36.40       2SG4381
ATOM   4380  CA  SER B 205      -5.962  20.421 -19.258  1.00 36.40       2SG4382
ATOM   4381  CB  SER B 205      -5.571  19.135 -20.017  1.00 36.40       2SG4383
ATOM   4382  OG  SER B 205      -4.175  18.845 -19.900  1.00 36.40       2SG4384
ATOM   4383  C   SER B 205      -7.419  20.900 -19.602  1.00 36.40       2SG4385
ATOM   4384  O   SER B 205      -7.584  21.801 -20.430  1.00 36.40       2SG4386
ATOM   4385  N   GLN B 206      -8.469  20.367 -18.947  1.00 32.09       2SG4387
ATOM   4386  CA  GLN B 206      -9.830  20.993 -18.950  1.00 32.09       2SG4388
ATOM   4387  CB  GLN B 206     -10.851  20.022 -18.298  1.00 32.09       2SG4389
ATOM   4388  CG  GLN B 206     -11.147  18.735 -19.117  1.00 32.09       2SG4390
ATOM   4389  CD  GLN B 206     -12.005  17.703 -18.389  1.00 32.09       2SG4391
ATOM   4390  OE1 GLN B 206     -13.221  17.626 -18.520  1.00 32.09       2SG4392
ATOM   4391  NE2 GLN B 206     -11.388  16.864 -17.610  1.00 32.09       2SG4393
ATOM   4392  C   GLN B 206      -9.915  22.428 -18.315  1.00 32.09       2SG4394
ATOM   4393  O   GLN B 206     -10.595  23.288 -18.882  1.00 32.09       2SG4395
ATOM   4394  N   GLN B 207      -9.221  22.715 -17.196  1.00 27.50       2SG4396
ATOM   4395  CA  GLN B 207      -9.078  24.094 -16.639  1.00 27.50       2SG4397
ATOM   4396  CB  GLN B 207      -8.390  23.982 -15.251  1.00 27.50       2SG4398
ATOM   4397  CG  GLN B 207      -8.457  25.264 -14.381  1.00 27.50       2SG4399
ATOM   4398  CD  GLN B 207      -7.822  25.163 -12.988  1.00 27.50       2SG4400
ATOM   4399  OE1 GLN B 207      -7.410  24.122 -12.489  1.00 27.50       2SG4401
ATOM   4400  NE2 GLN B 207      -7.733  26.268 -12.297  1.00 27.50       2SG4402
ATOM   4401  C   GLN B 207      -8.378  25.130 -17.584  1.00 27.50       2SG4403
ATOM   4402  O   GLN B 207      -8.944  26.199 -17.821  1.00 27.50       2SG4404
ATOM   4403  N   ALA B 208      -7.195  24.812 -18.141  1.00 24.56       2SG4405
ATOM   4404  CA  ALA B 208      -6.558  25.606 -19.228  1.00 24.56       2SG4406
ATOM   4405  CB  ALA B 208      -5.213  24.911 -19.512  1.00 24.56       2SG4407
ATOM   4406  C   ALA B 208      -7.411  25.841 -20.526  1.00 24.56       2SG4408
ATOM   4407  O   ALA B 208      -7.465  26.972 -21.022  1.00 24.56       2SG4409
ATOM   4408  N   TYR B 209      -8.130  24.819 -21.035  1.00 24.45       2SG4410
ATOM   4409  CA  TYR B 209      -9.191  25.016 -22.063  1.00 24.45       2SG4411
ATOM   4410  CB  TYR B 209      -9.649  23.619 -22.573  1.00 24.45       2SG4412
ATOM   4411  CG  TYR B 209     -10.494  23.692 -23.856  1.00 24.45       2SG4413
ATOM   4412  CD1 TYR B 209     -11.866  23.965 -23.789  1.00 24.45       2SG4414
ATOM   4413  CD2 TYR B 209      -9.883  23.570 -25.107  1.00 24.45       2SG4415
ATOM   4414  CE1 TYR B 209     -12.613  24.115 -24.954  1.00 24.45       2SG4416
ATOM   4415  CE2 TYR B 209     -10.634  23.720 -26.270  1.00 24.45       2SG4417
ATOM   4416  CZ  TYR B 209     -11.997  23.981 -26.193  1.00 24.45       2SG4418
ATOM   4417  OH  TYR B 209     -12.719  24.188 -27.334  1.00 24.45       2SG4419
ATOM   4418  C   TYR B 209     -10.380  25.947 -21.621  1.00 24.45       2SG4420
ATOM   4419  O   TYR B 209     -10.659  26.918 -22.323  1.00 24.45       2SG4421
ATOM   4420  N   LYS B 210     -11.069  25.679 -20.495  1.00 25.70       2SG4422
ATOM   4421  CA  LYS B 210     -12.129  26.583 -19.949  1.00 25.70       2SG4423
ATOM   4422  CB  LYS B 210     -12.732  25.874 -18.702  1.00 25.70       2SG4424
ATOM   4423  CG  LYS B 210     -13.902  26.589 -17.976  1.00 25.70       2SG4425
ATOM   4424  CD  LYS B 210     -15.218  26.651 -18.768  1.00 25.70       2SG4426
ATOM   4425  CE  LYS B 210     -16.292  27.430 -17.993  1.00 25.70       2SG4427
ATOM   4426  NZ  LYS B 210     -17.521  27.545 -18.795  1.00 25.70       2SG4428
ATOM   4427  C   LYS B 210     -11.704  28.076 -19.681  1.00 25.70       2SG4429
ATOM   4428  O   LYS B 210     -12.466  28.985 -20.014  1.00 25.70       2SG4430
ATOM   4429  N   SER B 211     -10.506  28.341 -19.125  1.00 26.27       2SG4431
ATOM   4430  CA  SER B 211      -9.930  29.716 -19.060  1.00 26.27       2SG4432
ATOM   4431  CB  SER B 211      -8.698  29.677 -18.121  1.00 26.27       2SG4433
ATOM   4432  OG  SER B 211      -7.595  28.953 -18.676  1.00 26.27       2SG4434
ATOM   4433  C   SER B 211      -9.612  30.432 -20.422  1.00 26.27       2SG4435
ATOM   4434  O   SER B 211      -9.844  31.638 -20.534  1.00 26.27       2SG4436
ATOM   4435  N   GLN B 212      -9.087  29.723 -21.439  1.00 27.78       2SG4437
ATOM   4436  CA  GLN B 212      -8.911  30.285 -22.815  1.00 27.78       2SG4438
ATOM   4437  CB  GLN B 212      -7.860  29.436 -23.585  1.00 27.78       2SG4439
ATOM   4438  CG  GLN B 212      -6.389  29.504 -23.083  1.00 27.78       2SG4440
ATOM   4439  CD  GLN B 212      -5.286  28.762 -23.858  1.00 27.78       2SG4441
ATOM   4440  OE1 GLN B 212      -4.121  28.812 -23.491  1.00 27.78       2SG4442
ATOM   4441  NE2 GLN B 212      -5.553  28.067 -24.938  1.00 27.78       2SG4443
ATOM   4442  C   GLN B 212     -10.232  30.410 -23.657  1.00 27.78       2SG4444
ATOM   4443  O   GLN B 212     -10.532  31.480 -24.187  1.00 27.78       2SG4445
ATOM   4444  N   HIS B 213     -10.981  29.309 -23.827  1.00 29.95       2SG4446
ATOM   4445  CA  HIS B 213     -12.213  29.262 -24.664  1.00 29.95       2SG4447
ATOM   4446  ND1 HIS B 213     -12.958  27.232 -27.554  1.00 29.95       2SG4448
ATOM   4447  CG  HIS B 213     -13.312  27.476 -26.233  1.00 29.95       2SG4449
ATOM   4448  CB  HIS B 213     -12.319  27.770 -25.111  1.00 29.95       2SG4450
ATOM   4449  NE2 HIS B 213     -15.307  27.119 -27.282  1.00 29.95       2SG4451
ATOM   4450  CD2 HIS B 213     -14.700  27.392 -26.075  1.00 29.95       2SG4452
ATOM   4451  CE1 HIS B 213     -14.209  27.060 -28.090  1.00 29.95       2SG4453
ATOM   4452  C   HIS B 213     -13.528  29.827 -24.002  1.00 29.95       2SG4454
ATOM   4453  O   HIS B 213     -14.423  30.264 -24.728  1.00 29.95       2SG4455
ATOM   4454  N   GLY B 214     -13.701  29.756 -22.668  1.00 32.01       2SG4456
ATOM   4455  CA  GLY B 214     -15.006  30.060 -21.997  1.00 32.01       2SG4457
ATOM   4456  C   GLY B 214     -16.095  28.953 -21.904  1.00 32.01       2SG4458
ATOM   4457  O   GLY B 214     -17.178  29.202 -21.373  1.00 32.01       2SG4459
ATOM   4458  N   GLU B 215     -15.821  27.741 -22.397  1.00 38.22       2SG4460
ATOM   4459  CA  GLU B 215     -16.763  26.588 -22.397  1.00 38.22       2SG4461
ATOM   4460  CB  GLU B 215     -17.498  26.596 -23.769  1.00 38.22       2SG4462
ATOM   4461  CG  GLU B 215     -18.811  25.786 -23.830  1.00 38.22       2SG4463
ATOM   4462  CD  GLU B 215     -19.595  25.912 -25.130  1.00 38.22       2SG4464
ATOM   4463  OE1 GLU B 215     -19.497  26.844 -25.923  1.00 38.22       2SG4465
ATOM   4464  OE2 GLU B 215     -20.390  24.832 -25.340  1.00 38.22       2SG4466
ATOM   4465  C   GLU B 215     -15.967  25.252 -22.135  1.00 38.22       2SG4467
ATOM   4466  O   GLU B 215     -14.802  25.172 -22.551  1.00 38.22       2SG4468
ATOM   4467  N   PRO B 216     -16.510  24.166 -21.501  1.00 43.17       2SG4469
ATOM   4468  CA  PRO B 216     -15.792  22.866 -21.387  1.00 43.17       2SG4470
ATOM   4469  CD  PRO B 216     -17.830  24.157 -20.852  1.00 43.17       2SG4471
ATOM   4470  CB  PRO B 216     -16.812  21.932 -20.715  1.00 43.17       2SG4472
ATOM   4471  CG  PRO B 216     -17.813  22.860 -20.059  1.00 43.17       2SG4473
ATOM   4472  C   PRO B 216     -15.314  22.236 -22.725  1.00 43.17       2SG4474
ATOM   4473  O   PRO B 216     -16.040  22.210 -23.724  1.00 43.17       2SG4475
ATOM   4474  N   LEU B 217     -14.119  21.646 -22.687  1.00 45.85       2SG4476
ATOM   4475  CA  LEU B 217     -13.573  20.844 -23.820  1.00 45.85       2SG4477
ATOM   4476  CB  LEU B 217     -12.173  20.362 -23.349  1.00 45.85       2SG4478
ATOM   4477  CG  LEU B 217     -11.149  19.984 -24.441  1.00 45.85       2SG4479
ATOM   4478  CD1 LEU B 217      -9.846  19.606 -23.729  1.00 45.85       2SG4480
ATOM   4479  CD2 LEU B 217     -11.559  18.838 -25.384  1.00 45.85       2SG4481
ATOM   4480  C   LEU B 217     -14.505  19.686 -24.308  1.00 45.85       2SG4482
ATOM   4481  O   LEU B 217     -14.810  19.576 -25.490  1.00 45.85       2SG4483
ATOM   4482  N   LEU B 218     -14.978  18.864 -23.376  1.00 46.90       2SG4484
ATOM   4483  CA  LEU B 218     -15.834  17.686 -23.637  1.00 46.90       2SG4485
ATOM   4484  CB  LEU B 218     -15.748  16.850 -22.339  1.00 46.90       2SG4486
ATOM   4485  CG  LEU B 218     -14.459  16.098 -21.922  1.00 46.90       2SG4487
ATOM   4486  CD1 LEU B 218     -14.109  14.931 -22.854  1.00 46.90       2SG4488
ATOM   4487  CD2 LEU B 218     -13.245  17.000 -21.688  1.00 46.90       2SG4489
ATOM   4488  C   LEU B 218     -17.324  17.986 -24.042  1.00 46.90       2SG4490
ATOM   4489  O   LEU B 218     -17.895  17.212 -24.809  1.00 46.90       2SG4491
ATOM   4490  N   MET B 219     -17.950  19.089 -23.579  1.00 42.04       2SG4492
ATOM   4491  CA  MET B 219     -19.212  19.617 -24.189  1.00 42.04       2SG4493
ATOM   4492  CB  MET B 219     -19.869  20.598 -23.182  1.00 42.04       2SG4494
ATOM   4493  CG  MET B 219     -21.310  21.009 -23.562  1.00 42.04       2SG4495
ATOM   4494  SD  MET B 219     -22.084  21.934 -22.228  1.00 42.04       2SG4496
ATOM   4495  CE  MET B 219     -21.533  23.605 -22.587  1.00 42.04       2SG4497
ATOM   4496  C   MET B 219     -19.041  20.211 -25.638  1.00 42.04       2SG4498
ATOM   4497  O   MET B 219     -19.835  19.879 -26.524  1.00 42.04       2SG4499
ATOM   4498  N   GLU B 220     -17.988  21.009 -25.910  1.00 37.69       2SG4500
ATOM   4499  CA  GLU B 220     -17.515  21.276 -27.308  1.00 37.69       2SG4501
ATOM   4500  CB  GLU B 220     -16.335  22.294 -27.268  1.00 37.69       2SG4502
ATOM   4501  CG  GLU B 220     -16.679  23.739 -26.819  1.00 37.69       2SG4503
ATOM   4502  CD  GLU B 220     -17.731  24.422 -27.689  1.00 37.69       2SG4504
ATOM   4503  OE1 GLU B 220     -18.937  24.269 -27.537  1.00 37.69       2SG4505
ATOM   4504  OE2 GLU B 220     -17.194  25.168 -28.686  1.00 37.69       2SG4506
ATOM   4505  C   GLU B 220     -17.173  20.013 -28.181  1.00 37.69       2SG4507
ATOM   4506  O   GLU B 220     -17.546  19.941 -29.357  1.00 37.69       2SG4508
ATOM   4507  N   TYR B 221     -16.524  18.997 -27.590  1.00 34.23       2SG4509
ATOM   4508  CA  TYR B 221     -16.381  17.646 -28.186  1.00 34.23       2SG4510
ATOM   4509  CB  TYR B 221     -15.337  16.854 -27.350  1.00 34.23       2SG4511
ATOM   4510  CG  TYR B 221     -14.669  15.695 -28.097  1.00 34.23       2SG4512
ATOM   4511  CD1 TYR B 221     -13.804  15.953 -29.167  1.00 34.23       2SG4513
ATOM   4512  CD2 TYR B 221     -14.953  14.374 -27.749  1.00 34.23       2SG4514
ATOM   4513  CE1 TYR B 221     -13.307  14.906 -29.936  1.00 34.23       2SG4515
ATOM   4514  CE2 TYR B 221     -14.409  13.330 -28.492  1.00 34.23       2SG4516
ATOM   4515  CZ  TYR B 221     -13.616  13.597 -29.601  1.00 34.23       2SG4517
ATOM   4516  OH  TYR B 221     -13.220  12.588 -30.428  1.00 34.23       2SG4518
ATOM   4517  C   TYR B 221     -17.707  16.877 -28.497  1.00 34.23       2SG4519
ATOM   4518  O   TYR B 221     -17.848  16.347 -29.602  1.00 34.23       2SG4520
ATOM   4519  N   SER B 222     -18.688  16.868 -27.578  1.00 32.19       2SG4521
ATOM   4520  CA  SER B 222     -20.055  16.371 -27.867  1.00 32.19       2SG4522
ATOM   4521  CB  SER B 222     -20.849  16.247 -26.548  1.00 32.19       2SG4523
ATOM   4522  OG  SER B 222     -22.063  15.519 -26.757  1.00 32.19       2SG4524
ATOM   4523  C   SER B 222     -20.826  17.132 -28.999  1.00 32.19       2SG4525
ATOM   4524  O   SER B 222     -21.212  16.462 -29.957  1.00 32.19       2SG4526
ATOM   4525  N   ARG B 223     -21.025  18.473 -28.960  1.00 32.33       2SG4527
ATOM   4526  CA  ARG B 223     -21.713  19.227 -30.069  1.00 32.33       2SG4528
ATOM   4527  CB  ARG B 223     -21.788  20.767 -29.771  1.00 32.33       2SG4529
ATOM   4528  CG  ARG B 223     -20.518  21.602 -30.085  1.00 32.33       2SG4530
ATOM   4529  CD  ARG B 223     -20.646  23.131 -30.156  1.00 32.33       2SG4531
ATOM   4530  NE  ARG B 223     -19.292  23.644 -30.526  1.00 32.33       2SG4532
ATOM   4531  CZ  ARG B 223     -18.986  24.485 -31.503  1.00 32.33       2SG4533
ATOM   4532  NH1 ARG B 223     -19.847  25.049 -32.290  1.00 32.33       2SG4534
ATOM   4533  NH2 ARG B 223     -17.739  24.752 -31.673  1.00 32.33       2SG4535
ATOM   4534  C   ARG B 223     -21.247  18.917 -31.543  1.00 32.33       2SG4536
ATOM   4535  O   ARG B 223     -22.067  18.671 -32.426  1.00 32.33       2SG4537
ATOM   4536  N   GLN B 224     -19.929  18.914 -31.780  1.00 31.69       2SG4538
ATOM   4537  CA  GLN B 224     -19.326  18.667 -33.114  1.00 31.69       2SG4539
ATOM   4538  CB  GLN B 224     -17.905  19.266 -33.065  1.00 31.69       2SG4540
ATOM   4539  CG  GLN B 224     -17.727  20.819 -33.042  1.00 31.69       2SG4541
ATOM   4540  CD  GLN B 224     -17.654  21.627 -34.348  1.00 31.69       2SG4542
ATOM   4541  OE1 GLN B 224     -17.831  22.837 -34.359  1.00 31.69       2SG4543
ATOM   4542  NE2 GLN B 224     -17.341  21.055 -35.483  1.00 31.69       2SG4544
ATOM   4543  C   GLN B 224     -19.266  17.166 -33.564  1.00 31.69       2SG4545
ATOM   4544  O   GLN B 224     -19.397  16.889 -34.756  1.00 31.69       2SG4546
ATOM   4545  N   GLU B 225     -19.061  16.206 -32.649  1.00 32.27       2SG4547
ATOM   4546  CA  GLU B 225     -19.290  14.756 -32.924  1.00 32.27       2SG4548
ATOM   4547  CB  GLU B 225     -18.639  13.974 -31.749  1.00 32.27       2SG4549
ATOM   4548  CG  GLU B 225     -17.079  13.951 -31.762  1.00 32.27       2SG4550
ATOM   4549  CD  GLU B 225     -16.481  12.816 -32.601  1.00 32.27       2SG4551
ATOM   4550  OE1 GLU B 225     -16.865  12.526 -33.728  1.00 32.27       2SG4552
ATOM   4551  OE2 GLU B 225     -15.477  12.153 -31.960  1.00 32.27       2SG4553
ATOM   4552  C   GLU B 225     -20.777  14.339 -33.237  1.00 32.27       2SG4554
ATOM   4553  O   GLU B 225     -20.981  13.455 -34.074  1.00 32.27       2SG4555
ATOM   4554  N   LEU B 226     -21.801  15.016 -32.675  1.00 32.98       2SG4556
ATOM   4555  CA  LEU B 226     -23.185  15.039 -33.253  1.00 32.98       2SG4557
ATOM   4556  CB  LEU B 226     -24.149  15.861 -32.338  1.00 32.98       2SG4558
ATOM   4557  CG  LEU B 226     -24.280  15.488 -30.839  1.00 32.98       2SG4559
ATOM   4558  CD1 LEU B 226     -25.090  16.549 -30.081  1.00 32.98       2SG4560
ATOM   4559  CD2 LEU B 226     -24.900  14.106 -30.618  1.00 32.98       2SG4561
ATOM   4560  C   LEU B 226     -23.292  15.565 -34.736  1.00 32.98       2SG4562
ATOM   4561  O   LEU B 226     -23.985  14.949 -35.548  1.00 32.98       2SG4563
ATOM   4562  N   LEU B 227     -22.612  16.675 -35.096  1.00 36.27       2SG4564
ATOM   4563  CA  LEU B 227     -22.518  17.160 -36.511  1.00 36.27       2SG4565
ATOM   4564  CB  LEU B 227     -21.880  18.585 -36.558  1.00 36.27       2SG4566
ATOM   4565  CG  LEU B 227     -22.506  19.739 -35.733  1.00 36.27       2SG4567
ATOM   4566  CD1 LEU B 227     -21.691  21.029 -35.926  1.00 36.27       2SG4568
ATOM   4567  CD2 LEU B 227     -23.977  20.003 -36.087  1.00 36.27       2SG4569
ATOM   4568  C   LEU B 227     -21.763  16.214 -37.518  1.00 36.27       2SG4570
ATOM   4569  O   LEU B 227     -22.232  16.014 -38.641  1.00 36.27       2SG4571
ATOM   4570  N   ARG B 228     -20.591  15.674 -37.145  1.00 45.45       2SG4572
ATOM   4571  CA  ARG B 228     -19.771  14.793 -38.028  1.00 45.45       2SG4573
ATOM   4572  CB  ARG B 228     -18.329  14.721 -37.461  1.00 45.45       2SG4574
ATOM   4573  CG  ARG B 228     -17.495  16.012 -37.486  1.00 45.45       2SG4575
ATOM   4574  CD  ARG B 228     -16.856  16.364 -38.836  1.00 45.45       2SG4576
ATOM   4575  NE  ARG B 228     -15.959  17.532 -38.622  1.00 45.45       2SG4577
ATOM   4576  CZ  ARG B 228     -15.022  17.947 -39.464  1.00 45.45       2SG4578
ATOM   4577  NH1 ARG B 228     -14.753  17.379 -40.602  1.00 45.45       2SG4579
ATOM   4578  NH2 ARG B 228     -14.338  18.984 -39.125  1.00 45.45       2SG4580
ATOM   4579  C   ARG B 228     -20.301  13.341 -38.230  1.00 45.45       2SG4581
ATOM   4580  O   ARG B 228     -20.276  12.844 -39.358  1.00 45.45       2SG4582
ATOM   4581  N   LYS B 229     -20.658  12.621 -37.146  1.00 53.97       2SG4583
ATOM   4582  CA  LYS B 229     -21.127  11.204 -37.197  1.00 53.97       2SG4584
ATOM   4583  CB  LYS B 229     -22.525  11.138 -37.872  1.00 53.97       2SG4585
ATOM   4584  CG  LYS B 229     -23.297   9.831 -37.601  1.00 53.97       2SG4586
ATOM   4585  CD  LYS B 229     -24.766   9.840 -38.071  1.00 53.97       2SG4587
ATOM   4586  CE  LYS B 229     -25.001   9.910 -39.591  1.00 53.97       2SG4588
ATOM   4587  NZ  LYS B 229     -24.465   8.716 -40.277  1.00 53.97       2SG4589
ATOM   4588  C   LYS B 229     -20.107  10.077 -37.623  1.00 53.97       2SG4590
ATOM   4589  O   LYS B 229     -20.246   8.949 -37.156  1.00 53.97       2SG4591
ATOM   4590  N   GLU B 230     -19.060  10.347 -38.424  1.00 61.70       2SG4592
ATOM   4591  CA  GLU B 230     -17.991   9.354 -38.781  1.00 61.70       2SG4593
ATOM   4592  CB  GLU B 230     -16.976  10.074 -39.719  1.00 61.70       2SG4594
ATOM   4593  CG  GLU B 230     -16.058  11.128 -39.037  1.00 61.70       2SG4595
ATOM   4594  CD  GLU B 230     -15.215  11.993 -39.965  1.00 61.70       2SG4596
ATOM   4595  OE1 GLU B 230     -15.583  13.072 -40.414  1.00 61.70       2SG4597
ATOM   4596  OE2 GLU B 230     -13.988  11.463 -40.198  1.00 61.70       2SG4598
ATOM   4597  C   GLU B 230     -17.271   8.546 -37.632  1.00 61.70       2SG4599
ATOM   4598  O   GLU B 230     -16.844   7.412 -37.857  1.00 61.70       2SG4600
ATOM   4599  N   ARG B 231     -17.139   9.128 -36.428  1.00 66.74       2SG4601
ATOM   4600  CA  ARG B 231     -16.762   8.380 -35.189  1.00 66.74       2SG4602
ATOM   4601  CB  ARG B 231     -15.716   9.246 -34.440  1.00 66.74       2SG4603
ATOM   4602  CG  ARG B 231     -14.295   9.213 -35.050  1.00 66.74       2SG4604
ATOM   4603  CD  ARG B 231     -13.385  10.339 -34.513  1.00 66.74       2SG4605
ATOM   4604  NE  ARG B 231     -12.872  11.232 -35.589  1.00 66.74       2SG4606
ATOM   4605  CZ  ARG B 231     -13.589  12.120 -36.274  1.00 66.74       2SG4607
ATOM   4606  NH1 ARG B 231     -14.860  12.327 -36.110  1.00 66.74       2SG4608
ATOM   4607  NH2 ARG B 231     -12.980  12.834 -37.152  1.00 66.74       2SG4609
ATOM   4608  C   ARG B 231     -17.936   7.952 -34.233  1.00 66.74       2SG4610
ATOM   4609  O   ARG B 231     -17.647   7.401 -33.166  1.00 66.74       2SG4611
ATOM   4610  N   LEU B 232     -19.227   8.158 -34.573  1.00 62.39       2SG4612
ATOM   4611  CA  LEU B 232     -20.379   7.695 -33.753  1.00 62.39       2SG4613
ATOM   4612  CB  LEU B 232     -21.699   8.303 -34.328  1.00 62.39       2SG4614
ATOM   4613  CG  LEU B 232     -23.028   7.994 -33.576  1.00 62.39       2SG4615
ATOM   4614  CD1 LEU B 232     -22.938   8.384 -32.103  1.00 62.39       2SG4616
ATOM   4615  CD2 LEU B 232     -24.238   8.717 -34.183  1.00 62.39       2SG4617
ATOM   4616  C   LEU B 232     -20.453   6.140 -33.634  1.00 62.39       2SG4618
ATOM   4617  O   LEU B 232     -20.582   5.417 -34.625  1.00 62.39       2SG4619
ATOM   4618  N   VAL B 233     -20.405   5.657 -32.390  1.00 57.56       2SG4620
ATOM   4619  CA  VAL B 233     -20.848   4.275 -32.052  1.00 57.56       2SG4621
ATOM   4620  CB  VAL B 233     -19.889   3.612 -31.006  1.00 57.56       2SG4622
ATOM   4621  CG1 VAL B 233     -20.326   2.180 -30.618  1.00 57.56       2SG4623
ATOM   4622  CG2 VAL B 233     -18.436   3.510 -31.519  1.00 57.56       2SG4624
ATOM   4623  C   VAL B 233     -22.357   4.303 -31.640  1.00 57.56       2SG4625
ATOM   4624  O   VAL B 233     -23.153   3.614 -32.275  1.00 57.56       2SG4626
ATOM   4625  N   LEU B 234     -22.758   5.056 -30.593  1.00 51.96       2SG4627
ATOM   4626  CA  LEU B 234     -24.148   5.017 -30.062  1.00 51.96       2SG4628
ATOM   4627  CB  LEU B 234     -24.121   3.994 -28.886  1.00 51.96       2SG4629
ATOM   4628  CG  LEU B 234     -25.441   3.464 -28.292  1.00 51.96       2SG4630
ATOM   4629  CD1 LEU B 234     -26.178   4.488 -27.432  1.00 51.96       2SG4631
ATOM   4630  CD2 LEU B 234     -26.377   2.889 -29.359  1.00 51.96       2SG4632
ATOM   4631  C   LEU B 234     -24.689   6.428 -29.661  1.00 51.96       2SG4633
ATOM   4632  O   LEU B 234     -24.105   7.120 -28.824  1.00 51.96       2SG4634
ATOM   4633  N   THR B 235     -25.844   6.836 -30.216  1.00 47.52       2SG4635
ATOM   4634  CA  THR B 235     -26.624   8.012 -29.721  1.00 47.52       2SG4636
ATOM   4635  CB  THR B 235     -26.848   9.059 -30.861  1.00 47.52       2SG4637
ATOM   4636  OG1 THR B 235     -27.379  10.263 -30.316  1.00 47.52       2SG4638
ATOM   4637  CG2 THR B 235     -27.766   8.652 -32.029  1.00 47.52       2SG4639
ATOM   4638  C   THR B 235     -27.970   7.571 -29.050  1.00 47.52       2SG4640
ATOM   4639  O   THR B 235     -28.720   6.754 -29.591  1.00 47.52       2SG4641
ATOM   4640  N   SER B 236     -28.324   8.181 -27.911  1.00 48.74       2SG4642
ATOM   4641  CA  SER B 236     -29.757   8.335 -27.513  1.00 48.74       2SG4643
ATOM   4642  CB  SER B 236     -30.015   7.388 -26.307  1.00 48.74       2SG4644
ATOM   4643  OG  SER B 236     -31.401   7.352 -25.955  1.00 48.74       2SG4645
ATOM   4644  C   SER B 236     -30.100   9.858 -27.324  1.00 48.74       2SG4646
ATOM   4645  O   SER B 236     -29.435  10.740 -27.877  1.00 48.74       2SG4647
ATOM   4646  N   GLU B 237     -31.145  10.186 -26.549  1.00 49.38       2SG4648
ATOM   4647  CA  GLU B 237     -31.486  11.594 -26.182  1.00 49.38       2SG4649
ATOM   4648  CB  GLU B 237     -32.905  11.531 -25.542  1.00 49.38       2SG4650
ATOM   4649  CG  GLU B 237     -33.513  12.902 -25.139  1.00 49.38       2SG4651
ATOM   4650  CD  GLU B 237     -34.808  12.836 -24.329  1.00 49.38       2SG4652
ATOM   4651  OE1 GLU B 237     -35.171  11.870 -23.663  1.00 49.38       2SG4653
ATOM   4652  OE2 GLU B 237     -35.507  13.998 -24.399  1.00 49.38       2SG4654
ATOM   4653  C   GLU B 237     -30.407  12.311 -25.291  1.00 49.38       2SG4655
ATOM   4654  O   GLU B 237     -29.860  13.341 -25.678  1.00 49.38       2SG4656
ATOM   4655  N   HIS B 238     -30.126  11.775 -24.096  1.00 50.84       2SG4657
ATOM   4656  CA  HIS B 238     -29.234  12.427 -23.094  1.00 50.84       2SG4658
ATOM   4657  ND1 HIS B 238     -31.302  13.617 -20.552  1.00 50.84       2SG4659
ATOM   4658  CG  HIS B 238     -31.087  12.423 -21.218  1.00 50.84       2SG4660
ATOM   4659  CB  HIS B 238     -29.715  11.960 -21.692  1.00 50.84       2SG4661
ATOM   4660  NE2 HIS B 238     -33.334  12.423 -20.820  1.00 50.84       2SG4662
ATOM   4661  CD2 HIS B 238     -32.285  11.708 -21.366  1.00 50.84       2SG4663
ATOM   4662  CE1 HIS B 238     -32.657  13.527 -20.374  1.00 50.84       2SG4664
ATOM   4663  C   HIS B 238     -27.690  12.170 -23.214  1.00 50.84       2SG4665
ATOM   4664  O   HIS B 238     -26.938  12.816 -22.480  1.00 50.84       2SG4666
ATOM   4665  N   TRP B 239     -27.202  11.219 -24.035  1.00 51.64       2SG4667
ATOM   4666  CA  TRP B 239     -25.763  10.819 -24.051  1.00 51.64       2SG4668
ATOM   4667  CB  TRP B 239     -25.461   9.574 -23.167  1.00 51.64       2SG4669
ATOM   4668  CG  TRP B 239     -25.896   9.602 -21.701  1.00 51.64       2SG4670
ATOM   4669  CD2 TRP B 239     -25.124   9.760 -20.572  1.00 51.64       2SG4671
ATOM   4670  CD1 TRP B 239     -27.204   9.383 -21.231  1.00 51.64       2SG4672
ATOM   4671  NE1 TRP B 239     -27.277   9.488 -19.835  1.00 51.64       2SG4673
ATOM   4672  CE2 TRP B 239     -25.973   9.702 -19.448  1.00 51.64       2SG4674
ATOM   4673  CE3 TRP B 239     -23.727   9.843 -20.404  1.00 51.64       2SG4675
ATOM   4674  CZ2 TRP B 239     -25.426   9.724 -18.149  1.00 51.64       2SG4676
ATOM   4675  CZ3 TRP B 239     -23.203   9.870 -19.116  1.00 51.64       2SG4677
ATOM   4676  CH2 TRP B 239     -24.039   9.812 -17.999  1.00 51.64       2SG4678
ATOM   4677  C   TRP B 239     -25.272  10.520 -25.498  1.00 51.64       2SG4679
ATOM   4678  O   TRP B 239     -25.965   9.900 -26.316  1.00 51.64       2SG4680
ATOM   4679  N   LEU B 240     -24.019  10.903 -25.750  1.00 51.27       2SG4681
ATOM   4680  CA  LEU B 240     -23.267  10.498 -26.954  1.00 51.27       2SG4682
ATOM   4681  CB  LEU B 240     -22.645  11.799 -27.527  1.00 51.27       2SG4683
ATOM   4682  CG  LEU B 240     -21.916  11.651 -28.883  1.00 51.27       2SG4684
ATOM   4683  CD1 LEU B 240     -22.861  11.145 -29.980  1.00 51.27       2SG4685
ATOM   4684  CD2 LEU B 240     -21.305  12.993 -29.282  1.00 51.27       2SG4686
ATOM   4685  C   LEU B 240     -22.163   9.459 -26.607  1.00 51.27       2SG4687
ATOM   4686  O   LEU B 240     -21.402   9.625 -25.646  1.00 51.27       2SG4688
ATOM   4687  N   VAL B 241     -22.008   8.434 -27.451  1.00 52.96       2SG4689
ATOM   4688  CA  VAL B 241     -20.797   7.574 -27.445  1.00 52.96       2SG4690
ATOM   4689  CB  VAL B 241     -21.017   6.133 -26.909  1.00 52.96       2SG4691
ATOM   4690  CG1 VAL B 241     -19.675   5.381 -26.694  1.00 52.96       2SG4692
ATOM   4691  CG2 VAL B 241     -21.796   6.088 -25.597  1.00 52.96       2SG4693
ATOM   4692  C   VAL B 241     -20.168   7.521 -28.860  1.00 52.96       2SG4694
ATOM   4693  O   VAL B 241     -20.796   7.374 -29.907  1.00 52.96       2SG4695
ATOM   4694  N   LEU B 242     -18.856   7.554 -28.820  1.00 55.60       2SG4696
ATOM   4695  CA  LEU B 242     -17.971   7.674 -29.982  1.00 55.60       2SG4697
ATOM   4696  CB  LEU B 242     -17.737   9.202 -30.213  1.00 55.60       2SG4698
ATOM   4697  CG  LEU B 242     -17.337  10.087 -28.987  1.00 55.60       2SG4699
ATOM   4698  CD1 LEU B 242     -15.843  10.033 -28.701  1.00 55.60       2SG4700
ATOM   4699  CD2 LEU B 242     -17.736  11.544 -29.190  1.00 55.60       2SG4701
ATOM   4700  C   LEU B 242     -16.695   6.847 -29.667  1.00 55.60       2SG4702
ATOM   4701  O   LEU B 242     -16.261   6.743 -28.513  1.00 55.60       2SG4703
ATOM   4702  N   VAL B 243     -16.007   6.341 -30.690  1.00 59.92       2SG4704
ATOM   4703  CA  VAL B 243     -14.528   6.134 -30.582  1.00 59.92       2SG4705
ATOM   4704  CB  VAL B 243     -13.948   5.096 -31.595  1.00 59.92       2SG4706
ATOM   4705  CG1 VAL B 243     -14.504   3.665 -31.427  1.00 59.92       2SG4707
ATOM   4706  CG2 VAL B 243     -14.115   5.513 -33.061  1.00 59.92       2SG4708
ATOM   4707  C   VAL B 243     -13.833   7.544 -30.658  1.00 59.92       2SG4709
ATOM   4708  O   VAL B 243     -14.076   8.258 -31.642  1.00 59.92       2SG4710
ATOM   4709  N   PRO B 244     -13.036   8.051 -29.672  1.00 62.67       2SG4711
ATOM   4710  CA  PRO B 244     -12.409   9.387 -29.797  1.00 62.67       2SG4712
ATOM   4711  CD  PRO B 244     -12.630   7.315 -28.462  1.00 62.67       2SG4713
ATOM   4712  CB  PRO B 244     -11.841   9.605 -28.384  1.00 62.67       2SG4714
ATOM   4713  CG  PRO B 244     -11.579   8.212 -27.812  1.00 62.67       2SG4715
ATOM   4714  C   PRO B 244     -11.402   9.476 -30.982  1.00 62.67       2SG4716
ATOM   4715  O   PRO B 244     -10.789   8.483 -31.387  1.00 62.67       2SG4717
ATOM   4716  N   PHE B 245     -11.226  10.675 -31.550  1.00 64.12       2SG4718
ATOM   4717  CA  PHE B 245     -10.123  10.933 -32.534  1.00 64.12       2SG4719
ATOM   4718  CB  PHE B 245     -10.150  12.459 -32.804  1.00 64.12       2SG4720
ATOM   4719  CG  PHE B 245      -9.148  12.947 -33.864  1.00 64.12       2SG4721
ATOM   4720  CD1 PHE B 245      -9.456  12.829 -35.221  1.00 64.12       2SG4722
ATOM   4721  CD2 PHE B 245      -7.923  13.503 -33.482  1.00 64.12       2SG4723
ATOM   4722  CE1 PHE B 245      -8.548  13.251 -36.188  1.00 64.12       2SG4724
ATOM   4723  CE2 PHE B 245      -7.012  13.913 -34.451  1.00 64.12       2SG4725
ATOM   4724  CZ  PHE B 245      -7.323  13.787 -35.803  1.00 64.12       2SG4726
ATOM   4725  C   PHE B 245      -8.717  10.410 -32.088  1.00 64.12       2SG4727
ATOM   4726  O   PHE B 245      -8.043   9.642 -32.760  1.00 64.12       2SG4728
ATOM   4727  N   TRP B 246      -8.352  10.781 -30.881  1.00 65.52       2SG4729
ATOM   4728  CA  TRP B 246      -7.192  10.251 -30.154  1.00 65.52       2SG4730
ATOM   4729  CB  TRP B 246      -7.072  11.358 -29.092  1.00 65.52       2SG4731
ATOM   4730  CG  TRP B 246      -8.178  11.483 -27.989  1.00 65.52       2SG4732
ATOM   4731  CD2 TRP B 246      -9.123  12.491 -27.842  1.00 65.52       2SG4733
ATOM   4732  CD1 TRP B 246      -8.384  10.621 -26.881  1.00 65.52       2SG4734
ATOM   4733  NE1 TRP B 246      -9.404  11.090 -26.030  1.00 65.52       2SG4735
ATOM   4734  CE2 TRP B 246      -9.843  12.250 -26.641  1.00 65.52       2SG4736
ATOM   4735  CE3 TRP B 246      -9.418  13.629 -28.638  1.00 65.52       2SG4737
ATOM   4736  CZ2 TRP B 246     -10.844  13.153 -26.219  1.00 65.52       2SG4738
ATOM   4737  CZ3 TRP B 246     -10.408  14.507 -28.195  1.00 65.52       2SG4739
ATOM   4738  CH2 TRP B 246     -11.108  14.275 -27.004  1.00 65.52       2SG4740
ATOM   4739  C   TRP B 246      -7.223   8.805 -29.532  1.00 65.52       2SG4741
ATOM   4740  O   TRP B 246      -6.548   8.562 -28.527  1.00 65.52       2SG4742
ATOM   4741  N   ALA B 247      -7.965   7.843 -30.097  1.00 64.26       2SG4743
ATOM   4742  CA  ALA B 247      -8.120   6.494 -29.500  1.00 64.26       2SG4744
ATOM   4743  CB  ALA B 247      -9.293   5.847 -30.261  1.00 64.26       2SG4745
ATOM   4744  C   ALA B 247      -6.807   5.628 -29.474  1.00 64.26       2SG4746
ATOM   4745  O   ALA B 247      -6.298   5.185 -30.503  1.00 64.26       2SG4747
ATOM   4746  N   THR B 248      -6.246   5.387 -28.279  1.00 68.24       2SG4748
ATOM   4747  CA  THR B 248      -5.005   4.554 -28.101  1.00 68.24       2SG4749
ATOM   4748  CB  THR B 248      -4.293   4.832 -26.729  1.00 68.24       2SG4750
ATOM   4749  OG1 THR B 248      -4.976   4.244 -25.625  1.00 68.24       2SG4751
ATOM   4750  CG2 THR B 248      -4.065   6.304 -26.351  1.00 68.24       2SG4752
ATOM   4751  C   THR B 248      -5.200   3.006 -28.317  1.00 68.24       2SG4753
ATOM   4752  O   THR B 248      -4.370   2.347 -28.945  1.00 68.24       2SG4754
ATOM   4753  N   TRP B 249      -6.275   2.437 -27.748  1.00 73.87       2SG4755
ATOM   4754  CA  TRP B 249      -6.692   1.021 -27.966  1.00 73.87       2SG4756
ATOM   4755  CB  TRP B 249      -7.385   0.533 -26.665  1.00 73.87       2SG4757
ATOM   4756  CG  TRP B 249      -6.474   0.296 -25.458  1.00 73.87       2SG4758
ATOM   4757  CD2 TRP B 249      -5.733  -0.829 -25.178  1.00 73.87       2SG4759
ATOM   4758  CD1 TRP B 249      -6.194   1.203 -24.416  1.00 73.87       2SG4760
ATOM   4759  NE1 TRP B 249      -5.314   0.653 -23.466  1.00 73.87       2SG4761
ATOM   4760  CE2 TRP B 249      -5.031  -0.605 -23.968  1.00 73.87       2SG4762
ATOM   4761  CE3 TRP B 249      -5.541  -2.022 -25.911  1.00 73.87       2SG4763
ATOM   4762  CZ2 TRP B 249      -4.109  -1.569 -23.499  1.00 73.87       2SG4764
ATOM   4763  CZ3 TRP B 249      -4.647  -2.967 -25.414  1.00 73.87       2SG4765
ATOM   4764  CH2 TRP B 249      -3.931  -2.742 -24.233  1.00 73.87       2SG4766
ATOM   4765  C   TRP B 249      -7.677   0.873 -29.187  1.00 73.87       2SG4767
ATOM   4766  O   TRP B 249      -8.464   1.802 -29.405  1.00 73.87       2SG4768
ATOM   4767  N   PRO B 250      -7.725  -0.242 -29.982  1.00 77.81       2SG4769
ATOM   4768  CA  PRO B 250      -8.493  -0.300 -31.265  1.00 77.81       2SG4770
ATOM   4769  CD  PRO B 250      -7.096  -1.528 -29.639  1.00 77.81       2SG4771
ATOM   4770  CB  PRO B 250      -8.308  -1.753 -31.741  1.00 77.81       2SG4772
ATOM   4771  CG  PRO B 250      -7.116  -2.284 -30.964  1.00 77.81       2SG4773
ATOM   4772  C   PRO B 250      -9.991   0.113 -31.259  1.00 77.81       2SG4774
ATOM   4773  O   PRO B 250     -10.421   0.943 -32.056  1.00 77.81       2SG4775
ATOM   4774  N   TYR B 251     -10.770  -0.442 -30.332  1.00 81.50       2SG4776
ATOM   4775  CA  TYR B 251     -12.207  -0.092 -30.188  1.00 81.50       2SG4777
ATOM   4776  CB  TYR B 251     -13.012  -1.419 -30.332  1.00 81.50       2SG4778
ATOM   4777  CG  TYR B 251     -12.924  -2.081 -31.721  1.00 81.50       2SG4779
ATOM   4778  CD1 TYR B 251     -11.988  -3.092 -31.941  1.00 81.50       2SG4780
ATOM   4779  CD2 TYR B 251     -13.684  -1.611 -32.792  1.00 81.50       2SG4781
ATOM   4780  CE1 TYR B 251     -11.801  -3.617 -33.217  1.00 81.50       2SG4782
ATOM   4781  CE2 TYR B 251     -13.528  -2.162 -34.061  1.00 81.50       2SG4783
ATOM   4782  CZ  TYR B 251     -12.576  -3.157 -34.274  1.00 81.50       2SG4784
ATOM   4783  OH  TYR B 251     -12.441  -3.727 -35.507  1.00 81.50       2SG4785
ATOM   4784  C   TYR B 251     -12.502   0.726 -28.891  1.00 81.50       2SG4786
ATOM   4785  O   TYR B 251     -13.621   0.656 -28.392  1.00 81.50       2SG4787
ATOM   4786  N   GLN B 252     -11.583   1.552 -28.334  1.00 78.65       2SG4788
ATOM   4787  CA  GLN B 252     -11.911   2.380 -27.140  1.00 78.65       2SG4789
ATOM   4788  CB  GLN B 252     -10.683   3.002 -26.436  1.00 78.65       2SG4790
ATOM   4789  CG  GLN B 252      -9.881   4.098 -27.179  1.00 78.65       2SG4791
ATOM   4790  CD  GLN B 252      -9.021   4.973 -26.276  1.00 78.65       2SG4792
ATOM   4791  OE1 GLN B 252      -9.261   6.155 -26.065  1.00 78.65       2SG4793
ATOM   4792  NE2 GLN B 252      -7.966   4.435 -25.742  1.00 78.65       2SG4794
ATOM   4793  C   GLN B 252     -13.016   3.434 -27.396  1.00 78.65       2SG4795
ATOM   4794  O   GLN B 252     -12.962   4.160 -28.387  1.00 78.65       2SG4796
ATOM   4795  N   THR B 253     -14.005   3.496 -26.502  1.00 72.80       2SG4797
ATOM   4796  CA  THR B 253     -15.140   4.438 -26.642  1.00 72.80       2SG4798
ATOM   4797  CB  THR B 253     -16.506   3.733 -26.857  1.00 72.80       2SG4799
ATOM   4798  OG1 THR B 253     -16.893   2.944 -25.737  1.00 72.80       2SG4800
ATOM   4799  CG2 THR B 253     -16.617   2.887 -28.131  1.00 72.80       2SG4801
ATOM   4800  C   THR B 253     -15.194   5.420 -25.443  1.00 72.80       2SG4802
ATOM   4801  O   THR B 253     -15.145   5.016 -24.278  1.00 72.80       2SG4803
ATOM   4802  N   LEU B 254     -15.357   6.710 -25.744  1.00 68.55       2SG4804
ATOM   4803  CA  LEU B 254     -15.648   7.744 -24.725  1.00 68.55       2SG4805
ATOM   4804  CB  LEU B 254     -14.835   8.998 -25.144  1.00 68.55       2SG4806
ATOM   4805  CG  LEU B 254     -14.763  10.162 -24.131  1.00 68.55       2SG4807
ATOM   4806  CD1 LEU B 254     -13.957   9.778 -22.883  1.00 68.55       2SG4808
ATOM   4807  CD2 LEU B 254     -14.101  11.385 -24.788  1.00 68.55       2SG4809
ATOM   4808  C   LEU B 254     -17.198   7.952 -24.641  1.00 68.55       2SG4810
ATOM   4809  O   LEU B 254     -17.837   8.379 -25.607  1.00 68.55       2SG4811
ATOM   4810  N   LEU B 255     -17.796   7.595 -23.497  1.00 65.95       2SG4812
ATOM   4811  CA  LEU B 255     -19.253   7.773 -23.232  1.00 65.95       2SG4813
ATOM   4812  CB  LEU B 255     -19.702   6.514 -22.423  1.00 65.95       2SG4814
ATOM   4813  CG  LEU B 255     -21.202   6.208 -22.149  1.00 65.95       2SG4815
ATOM   4814  CD1 LEU B 255     -21.367   5.069 -21.138  1.00 65.95       2SG4816
ATOM   4815  CD2 LEU B 255     -22.035   7.407 -21.717  1.00 65.95       2SG4817
ATOM   4816  C   LEU B 255     -19.472   9.129 -22.482  1.00 65.95       2SG4818
ATOM   4817  O   LEU B 255     -19.167   9.249 -21.290  1.00 65.95       2SG4819
ATOM   4818  N   LEU B 256     -20.003  10.140 -23.179  1.00 63.95       2SG4820
ATOM   4819  CA  LEU B 256     -20.225  11.507 -22.627  1.00 63.95       2SG4821
ATOM   4820  CB  LEU B 256     -19.623  12.600 -23.560  1.00 63.95       2SG4822
ATOM   4821  CG  LEU B 256     -18.144  12.476 -24.012  1.00 63.95       2SG4823
ATOM   4822  CD1 LEU B 256     -18.040  11.758 -25.368  1.00 63.95       2SG4824
ATOM   4823  CD2 LEU B 256     -17.509  13.861 -24.161  1.00 63.95       2SG4825
ATOM   4824  C   LEU B 256     -21.756  11.825 -22.476  1.00 63.95       2SG4826
ATOM   4825  O   LEU B 256     -22.528  11.465 -23.372  1.00 63.95       2SG4827
ATOM   4826  N   PRO B 257     -22.264  12.566 -21.450  1.00 61.42       2SG4828
ATOM   4827  CA  PRO B 257     -23.586  13.237 -21.538  1.00 61.42       2SG4829
ATOM   4828  CD  PRO B 257     -21.539  12.865 -20.215  1.00 61.42       2SG4830
ATOM   4829  CB  PRO B 257     -23.805  13.785 -20.113  1.00 61.42       2SG4831
ATOM   4830  CG  PRO B 257     -22.619  13.345 -19.253  1.00 61.42       2SG4832
ATOM   4831  C   PRO B 257     -23.644  14.336 -22.653  1.00 61.42       2SG4833
ATOM   4832  O   PRO B 257     -22.671  15.054 -22.905  1.00 61.42       2SG4834
ATOM   4833  N   ARG B 258     -24.798  14.471 -23.312  1.00 56.48       2SG4835
ATOM   4834  CA  ARG B 258     -25.064  15.610 -24.237  1.00 56.48       2SG4836
ATOM   4835  CB  ARG B 258     -26.322  15.236 -25.066  1.00 56.48       2SG4837
ATOM   4836  CG  ARG B 258     -26.532  16.133 -26.310  1.00 56.48       2SG4838
ATOM   4837  CD  ARG B 258     -27.981  16.173 -26.837  1.00 56.48       2SG4839
ATOM   4838  NE  ARG B 258     -28.912  16.883 -25.912  1.00 56.48       2SG4840
ATOM   4839  CZ  ARG B 258     -29.034  18.195 -25.770  1.00 56.48       2SG4841
ATOM   4840  NH1 ARG B 258     -28.334  19.075 -26.421  1.00 56.48       2SG4842
ATOM   4841  NH2 ARG B 258     -29.905  18.614 -24.923  1.00 56.48       2SG4843
ATOM   4842  C   ARG B 258     -25.187  17.011 -23.525  1.00 56.48       2SG4844
ATOM   4843  O   ARG B 258     -24.590  17.990 -23.979  1.00 56.48       2SG4845
ATOM   4844  N   ARG B 259     -25.933  17.095 -22.406  1.00 50.76       2SG4846
ATOM   4845  CA  ARG B 259     -25.859  18.250 -21.473  1.00 50.76       2SG4847
ATOM   4846  CB  ARG B 259     -27.117  18.167 -20.557  1.00 50.76       2SG4848
ATOM   4847  CG  ARG B 259     -27.400  19.435 -19.705  1.00 50.76       2SG4849
ATOM   4848  CD  ARG B 259     -28.571  19.307 -18.716  1.00 50.76       2SG4850
ATOM   4849  NE  ARG B 259     -28.140  18.532 -17.517  1.00 50.76       2SG4851
ATOM   4850  CZ  ARG B 259     -28.472  18.788 -16.257  1.00 50.76       2SG4852
ATOM   4851  NH1 ARG B 259     -29.289  19.730 -15.889  1.00 50.76       2SG4853
ATOM   4852  NH2 ARG B 259     -27.941  18.058 -15.340  1.00 50.76       2SG4854
ATOM   4853  C   ARG B 259     -24.526  18.285 -20.643  1.00 50.76       2SG4855
ATOM   4854  O   ARG B 259     -23.885  17.265 -20.377  1.00 50.76       2SG4856
ATOM   4855  N   HIS B 260     -24.149  19.477 -20.170  1.00 46.69       2SG4857
ATOM   4856  CA  HIS B 260     -23.095  19.637 -19.138  1.00 46.69       2SG4858
ATOM   4857  ND1 HIS B 260     -21.258  22.963 -18.307  1.00 46.69       2SG4859
ATOM   4858  CG  HIS B 260     -21.563  21.615 -18.365  1.00 46.69       2SG4860
ATOM   4859  CB  HIS B 260     -22.884  21.163 -18.973  1.00 46.69       2SG4861
ATOM   4860  NE2 HIS B 260     -19.475  21.648 -17.451  1.00 46.69       2SG4862
ATOM   4861  CD2 HIS B 260     -20.500  20.836 -17.858  1.00 46.69       2SG4863
ATOM   4862  CE1 HIS B 260     -20.019  22.871 -17.749  1.00 46.69       2SG4864
ATOM   4863  C   HIS B 260     -23.413  18.953 -17.754  1.00 46.69       2SG4865
ATOM   4864  O   HIS B 260     -24.385  19.299 -17.078  1.00 46.69       2SG4866
ATOM   4865  N   VAL B 261     -22.566  18.002 -17.348  1.00 45.03       2SG4867
ATOM   4866  CA  VAL B 261     -22.650  17.320 -16.023  1.00 45.03       2SG4868
ATOM   4867  CB  VAL B 261     -23.169  15.846 -16.183  1.00 45.03       2SG4869
ATOM   4868  CG1 VAL B 261     -23.283  15.085 -14.846  1.00 45.03       2SG4870
ATOM   4869  CG2 VAL B 261     -24.541  15.707 -16.879  1.00 45.03       2SG4871
ATOM   4870  C   VAL B 261     -21.220  17.349 -15.382  1.00 45.03       2SG4872
ATOM   4871  O   VAL B 261     -20.260  16.861 -15.980  1.00 45.03       2SG4873
ATOM   4872  N   ARG B 262     -21.077  17.816 -14.132  1.00 45.79       2SG4874
ATOM   4873  CA  ARG B 262     -19.812  17.653 -13.343  1.00 45.79       2SG4875
ATOM   4874  CB  ARG B 262     -19.894  18.588 -12.095  1.00 45.79       2SG4876
ATOM   4875  CG  ARG B 262     -20.898  18.190 -10.977  1.00 45.79       2SG4877
ATOM   4876  CD  ARG B 262     -21.066  19.218  -9.862  1.00 45.79       2SG4878
ATOM   4877  NE  ARG B 262     -22.047  18.684  -8.882  1.00 45.79       2SG4879
ATOM   4878  CZ  ARG B 262     -22.234  19.146  -7.655  1.00 45.79       2SG4880
ATOM   4879  NH1 ARG B 262     -21.572  20.139  -7.139  1.00 45.79       2SG4881
ATOM   4880  NH2 ARG B 262     -23.133  18.570  -6.937  1.00 45.79       2SG4882
ATOM   4881  C   ARG B 262     -19.400  16.173 -12.976  1.00 45.79       2SG4883
ATOM   4882  O   ARG B 262     -18.259  15.756 -13.181  1.00 45.79       2SG4884
ATOM   4883  N   ARG B 263     -20.330  15.412 -12.383  1.00 46.94       2SG4885
ATOM   4884  CA  ARG B 263     -20.078  14.101 -11.735  1.00 46.94       2SG4886
ATOM   4885  CB  ARG B 263     -19.900  14.295 -10.199  1.00 46.94       2SG4887
ATOM   4886  CG  ARG B 263     -18.719  15.121  -9.636  1.00 46.94       2SG4888
ATOM   4887  CD  ARG B 263     -18.845  15.188  -8.104  1.00 46.94       2SG4889
ATOM   4888  NE  ARG B 263     -17.880  16.160  -7.542  1.00 46.94       2SG4890
ATOM   4889  CZ  ARG B 263     -18.073  16.907  -6.462  1.00 46.94       2SG4891
ATOM   4890  NH1 ARG B 263     -19.169  16.936  -5.767  1.00 46.94       2SG4892
ATOM   4891  NH2 ARG B 263     -17.108  17.656  -6.084  1.00 46.94       2SG4893
ATOM   4892  C   ARG B 263     -21.307  13.149 -11.959  1.00 46.94       2SG4894
ATOM   4893  O   ARG B 263     -22.443  13.581 -12.185  1.00 46.94       2SG4895
ATOM   4894  N   LEU B 264     -21.106  11.835 -11.766  1.00 47.88       2SG4896
ATOM   4895  CA  LEU B 264     -22.209  10.823 -11.701  1.00 47.88       2SG4897
ATOM   4896  CB  LEU B 264     -21.474   9.452 -11.504  1.00 47.88       2SG4898
ATOM   4897  CG  LEU B 264     -22.145   8.124 -11.936  1.00 47.88       2SG4899
ATOM   4898  CD1 LEU B 264     -23.464   7.868 -11.209  1.00 47.88       2SG4900
ATOM   4899  CD2 LEU B 264     -22.328   8.009 -13.455  1.00 47.88       2SG4901
ATOM   4900  C   LEU B 264     -23.433  11.160 -10.725  1.00 47.88       2SG4902
ATOM   4901  O   LEU B 264     -24.575  11.015 -11.166  1.00 47.88       2SG4903
ATOM   4902  N   PRO B 265     -23.297  11.687  -9.469  1.00 46.98       2SG4904
ATOM   4903  CA  PRO B 265     -24.441  12.194  -8.643  1.00 46.98       2SG4905
ATOM   4904  CD  PRO B 265     -22.100  11.507  -8.663  1.00 46.98       2SG4906
ATOM   4905  CB  PRO B 265     -23.805  12.332  -7.238  1.00 46.98       2SG4907
ATOM   4906  CG  PRO B 265     -22.302  12.452  -7.487  1.00 46.98       2SG4908
ATOM   4907  C   PRO B 265     -25.192  13.495  -9.083  1.00 46.98       2SG4909
ATOM   4908  O   PRO B 265     -26.308  13.713  -8.608  1.00 46.98       2SG4910
ATOM   4909  N   GLU B 266     -24.642  14.335  -9.981  1.00 44.34       2SG4911
ATOM   4910  CA  GLU B 266     -25.455  15.370 -10.695  1.00 44.34       2SG4912
ATOM   4911  CB  GLU B 266     -24.486  16.507 -11.134  1.00 44.34       2SG4913
ATOM   4912  CG  GLU B 266     -25.184  17.858 -11.470  1.00 44.34       2SG4914
ATOM   4913  CD  GLU B 266     -24.278  18.934 -12.057  1.00 44.34       2SG4915
ATOM   4914  OE1 GLU B 266     -23.659  18.803 -13.107  1.00 44.34       2SG4916
ATOM   4915  OE2 GLU B 266     -24.224  20.055 -11.291  1.00 44.34       2SG4917
ATOM   4916  C   GLU B 266     -26.387  14.845 -11.861  1.00 44.34       2SG4918
ATOM   4917  O   GLU B 266     -27.176  15.628 -12.399  1.00 44.34       2SG4919
ATOM   4918  N   LEU B 267     -26.367  13.547 -12.237  1.00 39.76       2SG4920
ATOM   4919  CA  LEU B 267     -27.322  12.977 -13.227  1.00 39.76       2SG4921
ATOM   4920  CB  LEU B 267     -26.974  11.499 -13.558  1.00 39.76       2SG4922
ATOM   4921  CG  LEU B 267     -25.613  11.159 -14.211  1.00 39.76       2SG4923
ATOM   4922  CD1 LEU B 267     -25.584   9.650 -14.504  1.00 39.76       2SG4924
ATOM   4923  CD2 LEU B 267     -25.334  11.957 -15.485  1.00 39.76       2SG4925
ATOM   4924  C   LEU B 267     -28.820  13.045 -12.783  1.00 39.76       2SG4926
ATOM   4925  O   LEU B 267     -29.211  12.539 -11.725  1.00 39.76       2SG4927
ATOM   4926  N   THR B 268     -29.675  13.614 -13.645  1.00 36.41       2SG4928
ATOM   4927  CA  THR B 268     -31.157  13.570 -13.456  1.00 36.41       2SG4929
ATOM   4928  CB  THR B 268     -31.891  14.534 -14.449  1.00 36.41       2SG4930
ATOM   4929  OG1 THR B 268     -31.814  14.076 -15.793  1.00 36.41       2SG4931
ATOM   4930  CG2 THR B 268     -31.405  15.993 -14.474  1.00 36.41       2SG4932
ATOM   4931  C   THR B 268     -31.739  12.104 -13.579  1.00 36.41       2SG4933
ATOM   4932  O   THR B 268     -31.220  11.355 -14.410  1.00 36.41       2SG4934
ATOM   4933  N   PRO B 269     -32.805  11.636 -12.863  1.00 34.81       2SG4935
ATOM   4934  CA  PRO B 269     -33.404  10.278 -13.090  1.00 34.81       2SG4936
ATOM   4935  CD  PRO B 269     -33.363  12.335 -11.691  1.00 34.81       2SG4937
[truncated: 72,500 more chars]
