# Supplementary material for: Biochemical and computational analyses of two phenotypically related GALT mutations (S222N and S135L) that lead to atypical galactosemia
Source: Data Brief. 2015 Feb 7;3:34–9. doi: 10.1016/j.dib.2015.01.001 (PMC4509990; doi:10.1016/j.dib.2015.01.001)
Supplement: Supplementary file 1 — Supplementary data: Supplementary Movie 1: Animation of the H132Q/S222N heterodimer. This animation was created using the UCSF Chimera software Animation tool [14]. It highlights the location and local molecular environment of the two mutations seen in our patient. The protein database file for this GALT structure (Supplementary File 2) and python script used to create this animation (Supplementary File 5) are included. Supplementary Movie 2: Animation highlighting the location of the S222N and S135L mutations. This animation was created using the UCSF Chimera software Animation tool [14]. It highlights the location and local molecular environment of the two mutations known that result in loss of GALT enzyme activity in erythrocytes without loss of whole body galactose oxidation. The protein database file for this GALT structure (Supplementary File 3) and python script used to create this animation (Supplementary File 6) are included. Supplementary Fig. 1: RT-PCR electrophoresis shows no shift in GALT cDNA size between father, patient, and control (HeLa) cells. Supplementary Fig. 2: cDNA sequencing shows exons 6, 7, and 8 are intact with no exon skipping event. The S222N variant of uncertain significant (VUS) was detected. Supplementary File 1: GALT H132Q homodimer.pdb Raw data used to generate GALT protein model. This file was submitted by Dr. Anna Marabotti and created by using the “mutate model” function of the Modeller program [11–13]. This model can be opened with any modeling software that accepts protein database files [14]. Supplementary File 2: GALT H132Q S222N Heterodimer.pdb Raw data used to generate GALT protein model. This file was submitted by Dr. Anna Marabotti and created by using the “mutate model” function of the Modeller program [11–13]. This model can be opened with any modeling software that accepts protein database files [14]. Supplementary File 3: GALT S135L homodimer.pdb Raw data used to generate GALT protein model. This file was submitted by [file mmc1.zip › BTC Supplementary files/Protein Database FIles/GALT S222N homodimer.pdb]

EXPDTA    THEORETICAL MODEL, MODELLER 9.13 2014/09/12 10:06:40
REMARK   6 MODELLER OBJECTIVE FUNCTION:         8.4344
REMARK   6 MODELLER BEST TEMPLATE % SEQ ID:  99.861
ATOM      1  N   ALA A  21       0.476   5.312  17.984  1.00 60.41           N
ATOM      2  CA  ALA A  21       1.495   5.656  16.965  1.00 60.41           C
ATOM      3  CB  ALA A  21       2.585   6.478  17.678  1.00 60.41           C
ATOM      4  C   ALA A  21       2.095   4.419  16.220  1.00 60.41           C
ATOM      5  O   ALA A  21       2.458   3.403  16.820  1.00 60.41           O
ATOM      6  N   ALA A  22       2.251   4.542  14.893  1.00 55.35           N
ATOM      7  CA  ALA A  22       3.022   3.574  14.070  1.00 55.35           C
ATOM      8  CB  ALA A  22       2.013   2.897  13.120  1.00 55.35           C
ATOM      9  C   ALA A  22       4.172   4.291  13.291  1.00 55.35           C
ATOM     10  O   ALA A  22       3.969   5.355  12.695  1.00 55.35           O
ATOM     11  N   THR A  23       5.369   3.680  13.236  1.00 48.59           N
ATOM     12  CA  THR A  23       6.432   4.100  12.270  1.00 48.59           C
ATOM     13  CB  THR A  23       7.796   3.412  12.607  1.00 48.59           C
ATOM     14  OG1 THR A  23       8.831   4.015  11.838  1.00 48.59           O
ATOM     15  CG2 THR A  23       7.916   1.898  12.344  1.00 48.59           C
ATOM     16  C   THR A  23       6.018   3.845  10.785  1.00 48.59           C
ATOM     17  O   THR A  23       5.456   2.787  10.480  1.00 48.59           O
ATOM     18  N   PHE A  24       6.364   4.745   9.846  1.00 40.96           N
ATOM     19  CA  PHE A  24       6.255   4.414   8.401  1.00 40.96           C
ATOM     20  CB  PHE A  24       6.331   5.694   7.522  1.00 40.96           C
ATOM     21  CG  PHE A  24       6.134   5.362   6.030  1.00 40.96           C
ATOM     22  CD1 PHE A  24       4.867   5.013   5.545  1.00 40.96           C
ATOM     23  CD2 PHE A  24       7.255   5.193   5.207  1.00 40.96           C
ATOM     24  CE1 PHE A  24       4.734   4.453   4.278  1.00 40.96           C
ATOM     25  CE2 PHE A  24       7.118   4.629   3.945  1.00 40.96           C
ATOM     26  CZ  PHE A  24       5.863   4.234   3.498  1.00 40.96           C
ATOM     27  C   PHE A  24       7.278   3.295   7.980  1.00 40.96           C
ATOM     28  O   PHE A  24       8.487   3.404   8.212  1.00 40.96           O
ATOM     29  N   ARG A  25       6.762   2.245   7.327  1.00 36.92           N
ATOM     30  CA  ARG A  25       7.591   1.160   6.755  1.00 36.92           C
ATOM     31  CB  ARG A  25       7.411  -0.078   7.676  1.00 36.92           C
ATOM     32  CG  ARG A  25       8.364  -1.241   7.329  1.00 36.92           C
ATOM     33  CD  ARG A  25       8.156  -2.467   8.222  1.00 36.92           C
ATOM     34  NE  ARG A  25       9.078  -3.526   7.742  1.00 36.92           N
ATOM     35  CZ  ARG A  25       9.143  -4.765   8.210  1.00 36.92           C
ATOM     36  NH1 ARG A  25       8.410  -5.224   9.180  1.00 36.92           N
ATOM     37  NH2 ARG A  25       9.994  -5.557   7.663  1.00 36.92           N
ATOM     38  C   ARG A  25       7.182   0.896   5.270  1.00 36.92           C
ATOM     39  O   ARG A  25       6.132   0.306   5.013  1.00 36.92           O
ATOM     40  N   ALA A  26       8.046   1.232   4.294  1.00 33.74           N
ATOM     41  CA  ALA A  26       7.801   0.914   2.850  1.00 33.74           C
ATOM     42  CB  ALA A  26       8.981   1.553   2.090  1.00 33.74           C
ATOM     43  C   ALA A  26       7.577  -0.590   2.428  1.00 33.74           C
ATOM     44  O   ALA A  26       6.927  -0.855   1.416  1.00 33.74           O
ATOM     45  N   ASN A  27       8.087  -1.562   3.208  1.00 32.10           N
ATOM     46  CA  ASN A  27       7.699  -3.003   3.112  1.00 32.10           C
ATOM     47  CB  ASN A  27       8.707  -3.736   4.047  1.00 32.10           C
ATOM     48  CG  ASN A  27       8.739  -5.260   3.951  1.00 32.10           C
ATOM     49  OD1 ASN A  27       7.908  -5.968   4.502  1.00 32.10           O
ATOM     50  ND2 ASN A  27       9.716  -5.834   3.299  1.00 32.10           N
ATOM     51  C   ASN A  27       6.199  -3.378   3.433  1.00 32.10           C
ATOM     52  O   ASN A  27       5.692  -4.339   2.855  1.00 32.10           O
ATOM     53  N   ASP A  28       5.521  -2.676   4.358  1.00 30.73           N
ATOM     54  CA  ASP A  28       4.110  -2.984   4.766  1.00 30.73           C
ATOM     55  CB  ASP A  28       4.104  -3.402   6.264  1.00 30.73           C
ATOM     56  CG  ASP A  28       4.696  -4.778   6.560  1.00 30.73           C
ATOM     57  OD1 ASP A  28       4.276  -5.824   6.083  1.00 30.73           O
ATOM     58  OD2 ASP A  28       5.722  -4.720   7.443  1.00 30.73           O
ATOM     59  C   ASP A  28       3.076  -1.830   4.526  1.00 30.73           C
ATOM     60  O   ASP A  28       1.920  -2.105   4.198  1.00 30.73           O
ATOM     61  N   HIS A  29       3.436  -0.561   4.766  1.00 28.82           N
ATOM     62  CA  HIS A  29       2.527   0.602   4.588  1.00 28.82           C
ATOM     63  ND1 HIS A  29       3.260   2.298   8.030  1.00 28.82           N
ATOM     64  CG  HIS A  29       2.739   1.435   7.090  1.00 28.82           C
ATOM     65  CB  HIS A  29       2.930   1.703   5.601  1.00 28.82           C
ATOM     66  NE2 HIS A  29       2.144   0.499   9.092  1.00 28.82           N
ATOM     67  CD2 HIS A  29       2.073   0.364   7.719  1.00 28.82           C
ATOM     68  CE1 HIS A  29       2.860   1.660   9.174  1.00 28.82           C
ATOM     69  C   HIS A  29       2.569   1.165   3.139  1.00 28.82           C
ATOM     70  O   HIS A  29       3.610   1.192   2.476  1.00 28.82           O
ATOM     71  N   GLN A  30       1.412   1.642   2.669  1.00 28.52           N
ATOM     72  CA  GLN A  30       1.254   2.097   1.268  1.00 28.52           C
ATOM     73  CB  GLN A  30      -0.213   1.903   0.843  1.00 28.52           C
ATOM     74  CG  GLN A  30      -0.727   0.437   0.836  1.00 28.52           C
ATOM     75  CD  GLN A  30      -2.094   0.301   0.190  1.00 28.52           C
ATOM     76  OE1 GLN A  30      -2.539   1.164  -0.551  1.00 28.52           O
ATOM     77  NE2 GLN A  30      -2.795  -0.776   0.429  1.00 28.52           N
ATOM     78  C   GLN A  30       1.691   3.575   1.037  1.00 28.52           C
ATOM     79  O   GLN A  30       1.478   4.486   1.846  1.00 28.52           O
ATOM     80  N   HIS A  31       2.297   3.787  -0.129  1.00 30.98           N
ATOM     81  CA  HIS A  31       3.000   5.047  -0.469  1.00 30.98           C
ATOM     82  ND1 HIS A  31       5.329   2.699   0.223  1.00 30.98           N
ATOM     83  CG  HIS A  31       5.401   4.031  -0.162  1.00 30.98           C
ATOM     84  CB  HIS A  31       4.378   5.090   0.258  1.00 30.98           C
ATOM     85  NE2 HIS A  31       7.057   3.023  -1.335  1.00 30.98           N
ATOM     86  CD2 HIS A  31       6.413   4.217  -1.106  1.00 30.98           C
ATOM     87  CE1 HIS A  31       6.332   2.187  -0.540  1.00 30.98           C
ATOM     88  C   HIS A  31       3.119   5.209  -2.014  1.00 30.98           C
ATOM     89  O   HIS A  31       2.923   4.269  -2.796  1.00 30.98           O
ATOM     90  N   ILE A  32       3.476   6.418  -2.455  1.00 37.50           N
ATOM     91  CA  ILE A  32       3.584   6.727  -3.903  1.00 37.50           C
ATOM     92  CB  ILE A  32       2.549   7.814  -4.325  1.00 37.50           C
ATOM     93  CG1 ILE A  32       1.098   7.770  -3.773  1.00 37.50           C
ATOM     94  CG2 ILE A  32       2.486   7.917  -5.845  1.00 37.50           C
ATOM     95  CD1 ILE A  32       0.307   6.514  -4.145  1.00 37.50           C
ATOM     96  C   ILE A  32       5.052   7.139  -4.257  1.00 37.50           C
ATOM     97  O   ILE A  32       5.570   8.132  -3.739  1.00 37.50           O
ATOM     98  N   ARG A  33       5.692   6.412  -5.179  1.00 45.04           N
ATOM     99  CA  ARG A  33       7.102   6.656  -5.587  1.00 45.04           C
ATOM    100  CB  ARG A  33       7.773   5.272  -5.816  1.00 45.04           C
ATOM    101  CG  ARG A  33       7.910   4.393  -4.546  1.00 45.04           C
ATOM    102  CD  ARG A  33       8.900   3.239  -4.731  1.00 45.04           C
ATOM    103  NE  ARG A  33       9.022   2.481  -3.466  1.00 45.04           N
ATOM    104  CZ  ARG A  33      10.036   1.721  -3.096  1.00 45.04           C
ATOM    105  NH1 ARG A  33      11.110   1.533  -3.799  1.00 45.04           N
ATOM    106  NH2 ARG A  33       9.915   1.107  -1.975  1.00 45.04           N
ATOM    107  C   ARG A  33       7.203   7.557  -6.861  1.00 45.04           C
ATOM    108  O   ARG A  33       6.670   7.210  -7.919  1.00 45.04           O
ATOM    109  N   TYR A  34       7.900   8.702  -6.784  1.00 53.00           N
ATOM    110  CA  TYR A  34       8.098   9.602  -7.959  1.00 53.00           C
ATOM    111  CB  TYR A  34       8.533  10.992  -7.403  1.00 53.00           C
ATOM    112  CG  TYR A  34       8.604  12.152  -8.415  1.00 53.00           C
ATOM    113  CD1 TYR A  34       7.474  12.543  -9.143  1.00 53.00           C
ATOM    114  CD2 TYR A  34       9.798  12.861  -8.578  1.00 53.00           C
ATOM    115  CE1 TYR A  34       7.543  13.615 -10.029  1.00 53.00           C
ATOM    116  CE2 TYR A  34       9.862  13.937  -9.464  1.00 53.00           C
ATOM    117  CZ  TYR A  34       8.740  14.301 -10.200  1.00 53.00           C
ATOM    118  OH  TYR A  34       8.818  15.321 -11.108  1.00 53.00           O
ATOM    119  C   TYR A  34       9.120   9.041  -9.007  1.00 53.00           C
ATOM    120  O   TYR A  34      10.275   8.771  -8.661  1.00 53.00           O
ATOM    121  N   ASN A  35       8.724   8.916 -10.292  1.00 58.11           N
ATOM    122  CA  ASN A  35       9.705   8.881 -11.409  1.00 58.11           C
ATOM    123  CB  ASN A  35       9.390   7.861 -12.533  1.00 58.11           C
ATOM    124  CG  ASN A  35       8.535   8.106 -13.736  1.00 58.11           C
ATOM    125  OD1 ASN A  35       9.061   8.323 -14.816  1.00 58.11           O
ATOM    126  ND2 ASN A  35       7.256   7.882 -13.641  1.00 58.11           N
ATOM    127  C   ASN A  35      10.035  10.319 -11.923  1.00 58.11           C
ATOM    128  O   ASN A  35       9.174  10.921 -12.577  1.00 58.11           O
ATOM    129  N   PRO A  36      11.246  10.900 -11.705  1.00 58.30           N
ATOM    130  CA  PRO A  36      11.609  12.211 -12.302  1.00 58.30           C
ATOM    131  CD  PRO A  36      12.364  10.274 -10.966  1.00 58.30           C
ATOM    132  CB  PRO A  36      12.724  12.603 -11.319  1.00 58.30           C
ATOM    133  CG  PRO A  36      13.488  11.301 -11.073  1.00 58.30           C
ATOM    134  C   PRO A  36      11.997  12.205 -13.829  1.00 58.30           C
ATOM    135  O   PRO A  36      12.069  13.273 -14.428  1.00 58.30           O
ATOM    136  N   LEU A  37      12.182  11.032 -14.474  1.00 56.36           N
ATOM    137  CA  LEU A  37      12.131  10.883 -15.961  1.00 56.36           C
ATOM    138  CB  LEU A  37      12.454   9.397 -16.321  1.00 56.36           C
ATOM    139  CG  LEU A  37      13.922   8.921 -16.221  1.00 56.36           C
ATOM    140  CD1 LEU A  37      14.006   7.435 -16.606  1.00 56.36           C
ATOM    141  CD2 LEU A  37      14.839   9.719 -17.159  1.00 56.36           C
ATOM    142  C   LEU A  37      10.788  11.325 -16.640  1.00 56.36           C
ATOM    143  O   LEU A  37      10.811  12.148 -17.556  1.00 56.36           O
ATOM    144  N   GLN A  38       9.641  10.768 -16.220  1.00 52.28           N
ATOM    145  CA  GLN A  38       8.305  11.177 -16.732  1.00 52.28           C
ATOM    146  CB  GLN A  38       7.352   9.938 -16.737  1.00 52.28           C
ATOM    147  CG  GLN A  38       7.745   8.660 -17.540  1.00 52.28           C
ATOM    148  CD  GLN A  38       6.880   7.422 -17.243  1.00 52.28           C
ATOM    149  OE1 GLN A  38       5.949   7.414 -16.443  1.00 52.28           O
ATOM    150  NE2 GLN A  38       7.170   6.306 -17.857  1.00 52.28           N
ATOM    151  C   GLN A  38       7.589  12.361 -15.973  1.00 52.28           C
ATOM    152  O   GLN A  38       6.470  12.716 -16.347  1.00 52.28           O
ATOM    153  N   ASP A  39       8.119  12.898 -14.858  1.00 47.30           N
ATOM    154  CA  ASP A  39       7.298  13.595 -13.810  1.00 47.30           C
ATOM    155  CB  ASP A  39       7.143  15.108 -14.148  1.00 47.30           C
ATOM    156  CG  ASP A  39       6.123  15.481 -15.223  1.00 47.30           C
ATOM    157  OD1 ASP A  39       4.910  15.470 -15.054  1.00 47.30           O
ATOM    158  OD2 ASP A  39       6.704  15.837 -16.400  1.00 47.30           O
ATOM    159  C   ASP A  39       6.011  12.865 -13.238  1.00 47.30           C
ATOM    160  O   ASP A  39       5.142  13.500 -12.635  1.00 47.30           O
ATOM    161  N   GLU A  40       5.915  11.529 -13.375  1.00 43.81           N
ATOM    162  CA  GLU A  40       4.745  10.732 -12.931  1.00 43.81           C
ATOM    163  CB  GLU A  40       4.316   9.737 -14.047  1.00 43.81           C
ATOM    164  CG  GLU A  40       3.542  10.290 -15.267  1.00 43.81           C
ATOM    165  CD  GLU A  40       2.930   9.167 -16.113  1.00 43.81           C
ATOM    166  OE1 GLU A  40       2.443   8.136 -15.658  1.00 43.81           O
ATOM    167  OE2 GLU A  40       2.963   9.432 -17.440  1.00 43.81           O
ATOM    168  C   GLU A  40       5.038   9.940 -11.616  1.00 43.81           C
ATOM    169  O   GLU A  40       6.153   9.527 -11.291  1.00 43.81           O
ATOM    170  N   TRP A  41       3.957   9.653 -10.901  1.00 41.80           N
ATOM    171  CA  TRP A  41       3.985   8.960  -9.591  1.00 41.80           C
ATOM    172  CB  TRP A  41       3.049   9.862  -8.747  1.00 41.80           C
ATOM    173  CG  TRP A  41       3.590  11.224  -8.286  1.00 41.80           C
ATOM    174  CD2 TRP A  41       4.343  11.537  -7.166  1.00 41.80           C
ATOM    175  CD1 TRP A  41       3.267  12.460  -8.885  1.00 41.80           C
ATOM    176  NE1 TRP A  41       3.778  13.546  -8.150  1.00 41.80           N
ATOM    177  CE2 TRP A  41       4.420  12.951  -7.082  1.00 41.80           C
ATOM    178  CE3 TRP A  41       4.970  10.728  -6.183  1.00 41.80           C
ATOM    179  CZ2 TRP A  41       5.065  13.563  -5.988  1.00 41.80           C
ATOM    180  CZ3 TRP A  41       5.621  11.356  -5.120  1.00 41.80           C
ATOM    181  CH2 TRP A  41       5.635  12.752  -5.009  1.00 41.80           C
ATOM    182  C   TRP A  41       3.504   7.460  -9.684  1.00 41.80           C
ATOM    183  O   TRP A  41       2.652   7.130 -10.513  1.00 41.80           O
ATOM    184  N   VAL A  42       4.029   6.555  -8.832  1.00 41.88           N
ATOM    185  CA  VAL A  42       3.718   5.080  -8.882  1.00 41.88           C
ATOM    186  CB  VAL A  42       4.992   4.246  -9.292  1.00 41.88           C
ATOM    187  CG1 VAL A  42       4.746   2.715  -9.379  1.00 41.88           C
ATOM    188  CG2 VAL A  42       5.600   4.666 -10.649  1.00 41.88           C
ATOM    189  C   VAL A  42       3.127   4.600  -7.506  1.00 41.88           C
ATOM    190  O   VAL A  42       3.819   4.643  -6.488  1.00 41.88           O
ATOM    191  N   LEU A  43       1.873   4.102  -7.463  1.00 44.51           N
ATOM    192  CA  LEU A  43       1.255   3.521  -6.220  1.00 44.51           C
ATOM    193  CB  LEU A  43      -0.284   3.418  -6.509  1.00 44.51           C
ATOM    194  CG  LEU A  43      -1.323   2.859  -5.482  1.00 44.51           C
ATOM    195  CD1 LEU A  43      -1.057   1.470  -4.877  1.00 44.51           C
ATOM    196  CD2 LEU A  43      -1.606   3.804  -4.311  1.00 44.51           C
ATOM    197  C   LEU A  43       1.902   2.156  -5.812  1.00 44.51           C
ATOM    198  O   LEU A  43       1.763   1.172  -6.537  1.00 44.51           O
ATOM    199  N   VAL A  44       2.557   2.054  -4.648  1.00 47.17           N
ATOM    200  CA  VAL A  44       3.143   0.765  -4.164  1.00 47.17           C
ATOM    201  CB  VAL A  44       4.632   0.955  -3.713  1.00 47.17           C
ATOM    202  CG1 VAL A  44       5.291  -0.357  -3.227  1.00 47.17           C
ATOM    203  CG2 VAL A  44       5.547   1.496  -4.837  1.00 47.17           C
ATOM    204  C   VAL A  44       2.197   0.150  -3.077  1.00 47.17           C
ATOM    205  O   VAL A  44       2.184   0.574  -1.917  1.00 47.17           O
ATOM    206  N   SER A  45       1.418  -0.877  -3.462  1.00 52.48           N
ATOM    207  CA  SER A  45       0.739  -1.777  -2.490  1.00 52.48           C
ATOM    208  CB  SER A  45      -0.695  -2.080  -2.989  1.00 52.48           C
ATOM    209  OG  SER A  45      -1.556  -0.958  -2.831  1.00 52.48           O
ATOM    210  C   SER A  45       1.585  -3.067  -2.269  1.00 52.48           C
ATOM    211  O   SER A  45       1.312  -4.113  -2.864  1.00 52.48           O
ATOM    212  N   ALA A  46       2.580  -2.990  -1.367  1.00 57.03           N
ATOM    213  CA  ALA A  46       3.483  -4.135  -1.033  1.00 57.03           C
ATOM    214  CB  ALA A  46       4.391  -3.582   0.083  1.00 57.03           C
ATOM    215  C   ALA A  46       2.853  -5.518  -0.624  1.00 57.03           C
ATOM    216  O   ALA A  46       3.450  -6.573  -0.854  1.00 57.03           O
ATOM    217  N   HIS A  47       1.651  -5.503  -0.033  1.00 59.99           N
ATOM    218  CA  HIS A  47       0.854  -6.722   0.257  1.00 59.99           C
ATOM    219  ND1 HIS A  47       0.387  -4.996   3.560  1.00 59.99           N
ATOM    220  CG  HIS A  47       0.589  -6.157   2.833  1.00 59.99           C
ATOM    221  CB  HIS A  47      -0.051  -6.377   1.473  1.00 59.99           C
ATOM    222  NE2 HIS A  47       1.720  -6.532   4.776  1.00 59.99           N
ATOM    223  CD2 HIS A  47       1.373  -7.071   3.552  1.00 59.99           C
ATOM    224  CE1 HIS A  47       1.119  -5.308   4.671  1.00 59.99           C
ATOM    225  C   HIS A  47      -0.045  -7.298  -0.898  1.00 59.99           C
ATOM    226  O   HIS A  47      -0.470  -8.444  -0.745  1.00 59.99           O
ATOM    227  N   ARG A  48      -0.433  -6.581  -1.985  1.00 66.00           N
ATOM    228  CA  ARG A  48      -1.537  -7.063  -2.891  1.00 66.00           C
ATOM    229  CB  ARG A  48      -2.233  -5.905  -3.666  1.00 66.00           C
ATOM    230  CG  ARG A  48      -1.765  -5.600  -5.101  1.00 66.00           C
ATOM    231  CD  ARG A  48      -2.673  -4.665  -5.918  1.00 66.00           C
ATOM    232  NE  ARG A  48      -4.020  -5.229  -6.210  1.00 66.00           N
ATOM    233  CZ  ARG A  48      -4.626  -5.240  -7.396  1.00 66.00           C
ATOM    234  NH1 ARG A  48      -4.119  -4.787  -8.503  1.00 66.00           N
ATOM    235  NH2 ARG A  48      -5.803  -5.748  -7.453  1.00 66.00           N
ATOM    236  C   ARG A  48      -1.340  -8.388  -3.708  1.00 66.00           C
ATOM    237  O   ARG A  48      -2.333  -9.025  -4.065  1.00 66.00           O
ATOM    238  N   MET A  49      -0.101  -8.862  -3.920  1.00 69.18           N
ATOM    239  CA  MET A  49       0.172 -10.297  -4.251  1.00 69.18           C
ATOM    240  CB  MET A  49       1.693 -10.421  -4.544  1.00 69.18           C
ATOM    241  CG  MET A  49       2.685 -10.285  -3.358  1.00 69.18           C
ATOM    242  SD  MET A  49       2.508 -11.603  -2.129  1.00 69.18           S
ATOM    243  CE  MET A  49       3.052 -13.049  -3.058  1.00 69.18           C
ATOM    244  C   MET A  49      -0.402 -11.429  -3.301  1.00 69.18           C
ATOM    245  O   MET A  49      -0.494 -12.584  -3.718  1.00 69.18           O
ATOM    246  N   LYS A  50      -0.847 -11.114  -2.069  1.00 73.32           N
ATOM    247  CA  LYS A  50      -1.690 -12.022  -1.225  1.00 73.32           C
ATOM    248  CB  LYS A  50      -1.833 -11.365   0.178  1.00 73.32           C
ATOM    249  CG  LYS A  50      -0.551 -11.197   1.036  1.00 73.32           C
ATOM    250  CD  LYS A  50      -0.794 -10.358   2.308  1.00 73.32           C
ATOM    251  CE  LYS A  50      -1.579 -11.089   3.410  1.00 73.32           C
ATOM    252  NZ  LYS A  50      -1.953 -10.136   4.472  1.00 73.32           N
ATOM    253  C   LYS A  50      -3.132 -12.395  -1.751  1.00 73.32           C
ATOM    254  O   LYS A  50      -3.734 -13.346  -1.243  1.00 73.32           O
ATOM    255  N   ARG A  51      -3.708 -11.670  -2.730  1.00 78.54           N
ATOM    256  CA  ARG A  51      -4.962 -12.074  -3.437  1.00 78.54           C
ATOM    257  CB  ARG A  51      -5.171 -11.060  -4.598  1.00 78.54           C
ATOM    258  CG  ARG A  51      -5.657  -9.642  -4.219  1.00 78.54           C
ATOM    259  CD  ARG A  51      -5.615  -8.539  -5.307  1.00 78.54           C
ATOM    260  NE  ARG A  51      -5.490  -8.967  -6.735  1.00 78.54           N
ATOM    261  CZ  ARG A  51      -4.338  -9.048  -7.405  1.00 78.54           C
ATOM    262  NH1 ARG A  51      -3.162  -8.861  -6.886  1.00 78.54           N
ATOM    263  NH2 ARG A  51      -4.392  -9.335  -8.653  1.00 78.54           N
ATOM    264  C   ARG A  51      -4.940 -13.523  -4.062  1.00 78.54           C
ATOM    265  O   ARG A  51      -3.936 -13.846  -4.696  1.00 78.54           O
ATOM    266  N   PRO A  52      -5.995 -14.390  -4.012  1.00 75.85           N
ATOM    267  CA  PRO A  52      -5.978 -15.723  -4.702  1.00 75.85           C
ATOM    268  CD  PRO A  52      -7.162 -14.197  -3.131  1.00 75.85           C
ATOM    269  CB  PRO A  52      -7.416 -16.213  -4.448  1.00 75.85           C
ATOM    270  CG  PRO A  52      -7.824 -15.576  -3.121  1.00 75.85           C
ATOM    271  C   PRO A  52      -5.577 -15.856  -6.214  1.00 75.85           C
ATOM    272  O   PRO A  52      -5.027 -16.885  -6.607  1.00 75.85           O
ATOM    273  N   TRP A  53      -5.886 -14.844  -7.046  1.00 69.65           N
ATOM    274  CA  TRP A  53      -5.683 -14.868  -8.523  1.00 69.65           C
ATOM    275  CB  TRP A  53      -4.181 -14.797  -8.932  1.00 69.65           C
ATOM    276  CG  TRP A  53      -3.970 -14.538 -10.433  1.00 69.65           C
ATOM    277  CD2 TRP A  53      -4.244 -13.379 -11.131  1.00 69.65           C
ATOM    278  CD1 TRP A  53      -3.714 -15.518 -11.417  1.00 69.65           C
ATOM    279  NE1 TRP A  53      -3.823 -14.992 -12.723  1.00 69.65           N
ATOM    280  CE2 TRP A  53      -4.168 -13.671 -12.515  1.00 69.65           C
ATOM    281  CE3 TRP A  53      -4.665 -12.099 -10.689  1.00 69.65           C
ATOM    282  CZ2 TRP A  53      -4.528 -12.692 -13.463  1.00 69.65           C
ATOM    283  CZ3 TRP A  53      -4.984 -11.136 -11.647  1.00 69.65           C
ATOM    284  CH2 TRP A  53      -4.914 -11.430 -13.010  1.00 69.65           C
ATOM    285  C   TRP A  53      -6.522 -15.952  -9.285  1.00 69.65           C
ATOM    286  O   TRP A  53      -6.053 -17.061  -9.552  1.00 69.65           O
ATOM    287  N   GLN A  54      -7.743 -15.587  -9.698  1.00 59.49           N
ATOM    288  CA  GLN A  54      -8.584 -16.444 -10.594  1.00 59.49           C
ATOM    289  CB  GLN A  54     -10.003 -16.523  -9.955  1.00 59.49           C
ATOM    290  CG  GLN A  54     -10.145 -16.979  -8.469  1.00 59.49           C
ATOM    291  CD  GLN A  54     -11.318 -16.332  -7.732  1.00 59.49           C
ATOM    292  OE1 GLN A  54     -12.470 -16.723  -7.865  1.00 59.49           O
ATOM    293  NE2 GLN A  54     -11.084 -15.295  -6.966  1.00 59.49           N
ATOM    294  C   GLN A  54      -8.651 -15.964 -12.101  1.00 59.49           C
ATOM    295  O   GLN A  54      -9.572 -16.359 -12.821  1.00 59.49           O
ATOM    296  N   GLY A  55      -7.700 -15.138 -12.595  1.00 49.17           N
ATOM    297  CA  GLY A  55      -7.669 -14.686 -14.018  1.00 49.17           C
ATOM    298  C   GLY A  55      -6.912 -15.621 -14.992  1.00 49.17           C
ATOM    299  O   GLY A  55      -6.907 -16.842 -14.811  1.00 49.17           O
ATOM    300  N   GLN A  56      -6.299 -15.082 -16.067  1.00 45.51           N
ATOM    301  CA  GLN A  56      -5.596 -15.946 -17.067  1.00 45.51           C
ATOM    302  CB  GLN A  56      -5.497 -15.334 -18.495  1.00 45.51           C
ATOM    303  CG  GLN A  56      -4.604 -14.082 -18.693  1.00 45.51           C
ATOM    304  CD  GLN A  56      -4.284 -13.613 -20.123  1.00 45.51           C
ATOM    305  OE1 GLN A  56      -3.177 -13.184 -20.428  1.00 45.51           O
ATOM    306  NE2 GLN A  56      -5.199 -13.639 -21.052  1.00 45.51           N
ATOM    307  C   GLN A  56      -4.218 -16.515 -16.584  1.00 45.51           C
ATOM    308  O   GLN A  56      -3.365 -15.813 -16.031  1.00 45.51           O
ATOM    309  N   VAL A  57      -4.013 -17.798 -16.891  1.00 45.15           N
ATOM    310  CA  VAL A  57      -2.689 -18.474 -16.813  1.00 45.15           C
ATOM    311  CB  VAL A  57      -2.886 -20.002 -16.499  1.00 45.15           C
ATOM    312  CG1 VAL A  57      -3.451 -20.263 -15.082  1.00 45.15           C
ATOM    313  CG2 VAL A  57      -3.722 -20.821 -17.514  1.00 45.15           C
ATOM    314  C   VAL A  57      -1.863 -18.212 -18.123  1.00 45.15           C
ATOM    315  O   VAL A  57      -2.349 -18.439 -19.237  1.00 45.15           O
ATOM    316  N   GLU A  58      -0.618 -17.727 -17.999  1.00 48.27           N
ATOM    317  CA  GLU A  58       0.269 -17.465 -19.163  1.00 48.27           C
ATOM    318  CB  GLU A  58       1.359 -16.408 -18.817  1.00 48.27           C
ATOM    319  CG  GLU A  58       0.877 -14.966 -18.517  1.00 48.27           C
ATOM    320  CD  GLU A  58      -0.085 -14.359 -19.542  1.00 48.27           C
ATOM    321  OE1 GLU A  58       0.088 -14.368 -20.757  1.00 48.27           O
ATOM    322  OE2 GLU A  58      -1.178 -13.829 -18.947  1.00 48.27           O
ATOM    323  C   GLU A  58       0.944 -18.765 -19.721  1.00 48.27           C
ATOM    324  O   GLU A  58       1.646 -19.436 -18.953  1.00 48.27           O
ATOM    325  N   PRO A  59       0.832 -19.126 -21.035  1.00 48.78           N
ATOM    326  CA  PRO A  59       1.647 -20.217 -21.633  1.00 48.78           C
ATOM    327  CD  PRO A  59      -0.164 -18.560 -21.968  1.00 48.78           C
ATOM    328  CB  PRO A  59       1.096 -20.289 -23.075  1.00 48.78           C
ATOM    329  CG  PRO A  59      -0.295 -19.657 -23.021  1.00 48.78           C
ATOM    330  C   PRO A  59       3.191 -19.976 -21.598  1.00 48.78           C
ATOM    331  O   PRO A  59       3.702 -19.018 -22.188  1.00 48.78           O
ATOM    332  N   GLN A  60       3.940 -20.867 -20.937  1.00 46.46           N
ATOM    333  CA  GLN A  60       5.429 -20.836 -20.962  1.00 46.46           C
ATOM    334  CB  GLN A  60       6.003 -21.836 -19.918  1.00 46.46           C
ATOM    335  CG  GLN A  60       5.679 -21.550 -18.426  1.00 46.46           C
ATOM    336  CD  GLN A  60       4.312 -22.023 -17.916  1.00 46.46           C
ATOM    337  OE1 GLN A  60       3.621 -22.859 -18.487  1.00 46.46           O
ATOM    338  NE2 GLN A  60       3.877 -21.498 -16.809  1.00 46.46           N
ATOM    339  C   GLN A  60       5.998 -21.147 -22.386  1.00 46.46           C
ATOM    340  O   GLN A  60       5.467 -21.992 -23.117  1.00 46.46           O
ATOM    341  N   LEU A  61       7.085 -20.466 -22.789  1.00 43.09           N
ATOM    342  CA  LEU A  61       7.703 -20.691 -24.128  1.00 43.09           C
ATOM    343  CB  LEU A  61       8.706 -19.533 -24.403  1.00 43.09           C
ATOM    344  CG  LEU A  61       9.169 -19.249 -25.862  1.00 43.09           C
ATOM    345  CD1 LEU A  61      10.118 -20.310 -26.442  1.00 43.09           C
ATOM    346  CD2 LEU A  61       7.999 -19.007 -26.831  1.00 43.09           C
ATOM    347  C   LEU A  61       8.332 -22.120 -24.245  1.00 43.09           C
ATOM    348  O   LEU A  61       9.141 -22.530 -23.404  1.00 43.09           O
ATOM    349  N   LEU A  62       7.926 -22.877 -25.278  1.00 37.28           N
ATOM    350  CA  LEU A  62       8.372 -24.282 -25.484  1.00 37.28           C
ATOM    351  CB  LEU A  62       7.742 -24.850 -26.789  1.00 37.28           C
ATOM    352  CG  LEU A  62       6.202 -24.990 -26.885  1.00 37.28           C
ATOM    353  CD1 LEU A  62       5.840 -25.543 -28.273  1.00 37.28           C
ATOM    354  CD2 LEU A  62       5.619 -25.913 -25.803  1.00 37.28           C
ATOM    355  C   LEU A  62       9.919 -24.458 -25.581  1.00 37.28           C
ATOM    356  O   LEU A  62      10.596 -23.754 -26.335  1.00 37.28           O
ATOM    357  N   LYS A  63      10.458 -25.444 -24.848  1.00 34.15           N
ATOM    358  CA  LYS A  63      11.914 -25.734 -24.869  1.00 34.15           C
ATOM    359  CB  LYS A  63      12.249 -26.771 -23.752  1.00 34.15           C
ATOM    360  CG  LYS A  63      11.593 -28.174 -23.813  1.00 34.15           C
ATOM    361  CD  LYS A  63      12.265 -29.193 -22.869  1.00 34.15           C
ATOM    362  CE  LYS A  63      11.680 -30.614 -22.961  1.00 34.15           C
ATOM    363  NZ  LYS A  63      12.024 -31.279 -24.236  1.00 34.15           N
ATOM    364  C   LYS A  63      12.553 -26.061 -26.273  1.00 34.15           C
ATOM    365  O   LYS A  63      13.507 -25.410 -26.711  1.00 34.15           O
ATOM    366  N   THR A  64      12.029 -27.062 -26.992  1.00 32.28           N
ATOM    367  CA  THR A  64      12.640 -27.546 -28.261  1.00 32.28           C
ATOM    368  CB  THR A  64      12.386 -29.081 -28.372  1.00 32.28           C
ATOM    369  OG1 THR A  64      12.833 -29.750 -27.195  1.00 32.28           O
ATOM    370  CG2 THR A  64      13.136 -29.747 -29.533  1.00 32.28           C
ATOM    371  C   THR A  64      12.161 -26.712 -29.497  1.00 32.28           C
ATOM    372  O   THR A  64      11.141 -27.009 -30.125  1.00 32.28           O
ATOM    373  N   VAL A  65      12.948 -25.688 -29.857  1.00 32.27           N
ATOM    374  CA  VAL A  65      12.839 -24.980 -31.169  1.00 32.27           C
ATOM    375  CB  VAL A  65      12.610 -23.437 -30.982  1.00 32.27           C
ATOM    376  CG1 VAL A  65      12.495 -22.646 -32.307  1.00 32.27           C
ATOM    377  CG2 VAL A  65      11.384 -23.058 -30.118  1.00 32.27           C
ATOM    378  C   VAL A  65      14.150 -25.321 -31.990  1.00 32.27           C
ATOM    379  O   VAL A  65      15.247 -25.214 -31.424  1.00 32.27           O
ATOM    380  N   PRO A  66      14.127 -25.720 -33.298  1.00 34.37           N
ATOM    381  CA  PRO A  66      15.377 -25.990 -34.073  1.00 34.37           C
ATOM    382  CD  PRO A  66      12.888 -25.909 -34.077  1.00 34.37           C
ATOM    383  CB  PRO A  66      14.795 -26.594 -35.372  1.00 34.37           C
ATOM    384  CG  PRO A  66      13.397 -25.991 -35.513  1.00 34.37           C
ATOM    385  C   PRO A  66      16.313 -24.756 -34.326  1.00 34.37           C
ATOM    386  O   PRO A  66      15.893 -23.596 -34.250  1.00 34.37           O
ATOM    387  N   ARG A  67      17.585 -25.012 -34.693  1.00 36.65           N
ATOM    388  CA  ARG A  67      18.506 -23.933 -35.174  1.00 36.65           C
ATOM    389  CB  ARG A  67      19.953 -24.484 -35.301  1.00 36.65           C
ATOM    390  CG  ARG A  67      21.033 -23.393 -35.548  1.00 36.65           C
ATOM    391  CD  ARG A  67      22.435 -23.913 -35.891  1.00 36.65           C
ATOM    392  NE  ARG A  67      23.059 -24.546 -34.702  1.00 36.65           N
ATOM    393  CZ  ARG A  67      24.192 -25.230 -34.700  1.00 36.65           C
ATOM    394  NH1 ARG A  67      24.927 -25.434 -35.753  1.00 36.65           N
ATOM    395  NH2 ARG A  67      24.582 -25.723 -33.579  1.00 36.65           N
ATOM    396  C   ARG A  67      18.022 -23.157 -36.446  1.00 36.65           C
ATOM    397  O   ARG A  67      17.982 -21.926 -36.443  1.00 36.65           O
ATOM    398  N   HIS A  68      17.648 -23.871 -37.511  1.00 38.36           N
ATOM    399  CA  HIS A  68      16.897 -23.282 -38.643  1.00 38.36           C
ATOM    400  ND1 HIS A  68      16.333 -23.607 -42.114  1.00 38.36           N
ATOM    401  CG  HIS A  68      17.147 -22.979 -41.185  1.00 38.36           C
ATOM    402  CB  HIS A  68      17.676 -23.655 -39.928  1.00 38.36           C
ATOM    403  NE2 HIS A  68      16.784 -21.371 -42.757  1.00 38.36           N
ATOM    404  CD2 HIS A  68      17.413 -21.656 -41.565  1.00 38.36           C
ATOM    405  CE1 HIS A  68      16.182 -22.573 -43.004  1.00 38.36           C
ATOM    406  C   HIS A  68      15.421 -23.795 -38.600  1.00 38.36           C
ATOM    407  O   HIS A  68      15.159 -24.999 -38.701  1.00 38.36           O
ATOM    408  N   ASP A  69      14.456 -22.874 -38.468  1.00 39.32           N
ATOM    409  CA  ASP A  69      13.033 -23.176 -38.767  1.00 39.32           C
ATOM    410  CB  ASP A  69      12.162 -22.363 -37.773  1.00 39.32           C
ATOM    411  CG  ASP A  69      10.660 -22.658 -37.836  1.00 39.32           C
ATOM    412  OD1 ASP A  69      10.042 -22.913 -38.865  1.00 39.32           O
ATOM    413  OD2 ASP A  69      10.072 -22.602 -36.614  1.00 39.32           O
ATOM    414  C   ASP A  69      12.753 -22.871 -40.290  1.00 39.32           C
ATOM    415  O   ASP A  69      12.739 -21.685 -40.641  1.00 39.32           O
ATOM    416  N   PRO A  70      12.506 -23.852 -41.211  1.00 41.47           N
ATOM    417  CA  PRO A  70      12.279 -23.553 -42.662  1.00 41.47           C
ATOM    418  CD  PRO A  70      12.443 -25.293 -40.888  1.00 41.47           C
ATOM    419  CB  PRO A  70      12.295 -24.970 -43.275  1.00 41.47           C
ATOM    420  CG  PRO A  70      11.841 -25.905 -42.152  1.00 41.47           C
ATOM    421  C   PRO A  70      11.030 -22.694 -43.072  1.00 41.47           C
ATOM    422  O   PRO A  70      11.042 -22.057 -44.125  1.00 41.47           O
ATOM    423  N   LEU A  71       9.983 -22.658 -42.236  1.00 44.34           N
ATOM    424  CA  LEU A  71       8.828 -21.730 -42.388  1.00 44.34           C
ATOM    425  CB  LEU A  71       7.642 -22.279 -41.531  1.00 44.34           C
ATOM    426  CG  LEU A  71       6.914 -23.585 -41.952  1.00 44.34           C
ATOM    427  CD1 LEU A  71       7.739 -24.861 -41.708  1.00 44.34           C
ATOM    428  CD2 LEU A  71       5.603 -23.709 -41.155  1.00 44.34           C
ATOM    429  C   LEU A  71       9.073 -20.232 -41.972  1.00 44.34           C
ATOM    430  O   LEU A  71       8.283 -19.377 -42.378  1.00 44.34           O
ATOM    431  N   ASN A  72      10.057 -19.912 -41.108  1.00 48.74           N
ATOM    432  CA  ASN A  72      10.143 -18.598 -40.416  1.00 48.74           C
ATOM    433  CB  ASN A  72      11.093 -18.815 -39.202  1.00 48.74           C
ATOM    434  CG  ASN A  72      11.119 -17.674 -38.181  1.00 48.74           C
ATOM    435  OD1 ASN A  72      11.253 -16.504 -38.515  1.00 48.74           O
ATOM    436  ND2 ASN A  72      10.992 -17.950 -36.908  1.00 48.74           N
ATOM    437  C   ASN A  72      10.572 -17.401 -41.354  1.00 48.74           C
ATOM    438  O   ASN A  72      11.705 -17.431 -41.845  1.00 48.74           O
ATOM    439  N   PRO A  73       9.779 -16.304 -41.556  1.00 53.33           N
ATOM    440  CA  PRO A  73      10.236 -15.098 -42.321  1.00 53.33           C
ATOM    441  CD  PRO A  73       8.341 -16.267 -41.219  1.00 53.33           C
ATOM    442  CB  PRO A  73       8.991 -14.189 -42.210  1.00 53.33           C
ATOM    443  CG  PRO A  73       7.806 -15.146 -42.100  1.00 53.33           C
ATOM    444  C   PRO A  73      11.545 -14.315 -41.943  1.00 53.33           C
ATOM    445  O   PRO A  73      11.948 -13.424 -42.694  1.00 53.33           O
ATOM    446  N   LEU A  74      12.178 -14.602 -40.796  1.00 54.13           N
ATOM    447  CA  LEU A  74      13.444 -13.949 -40.332  1.00 54.13           C
ATOM    448  CB  LEU A  74      13.159 -13.408 -38.894  1.00 54.13           C
ATOM    449  CG  LEU A  74      12.614 -11.959 -38.770  1.00 54.13           C
ATOM    450  CD1 LEU A  74      11.272 -11.709 -39.474  1.00 54.13           C
ATOM    451  CD2 LEU A  74      12.462 -11.613 -37.285  1.00 54.13           C
ATOM    452  C   LEU A  74      14.759 -14.822 -40.377  1.00 54.13           C
ATOM    453  O   LEU A  74      15.846 -14.253 -40.229  1.00 54.13           O
ATOM    454  N   CYS A  75      14.702 -16.158 -40.554  1.00 50.88           N
ATOM    455  CA  CYS A  75      15.903 -17.045 -40.529  1.00 50.88           C
ATOM    456  CB  CYS A  75      15.371 -18.431 -40.073  1.00 50.88           C
ATOM    457  SG  CYS A  75      14.619 -19.385 -41.435  1.00 50.88           S
ATOM    458  C   CYS A  75      16.777 -17.054 -41.856  1.00 50.88           C
ATOM    459  O   CYS A  75      16.268 -16.667 -42.917  1.00 50.88           O
ATOM    460  N   PRO A  76      18.090 -17.451 -41.873  1.00 45.36           N
ATOM    461  CA  PRO A  76      18.984 -17.275 -43.062  1.00 45.36           C
ATOM    462  CD  PRO A  76      18.808 -17.984 -40.700  1.00 45.36           C
ATOM    463  CB  PRO A  76      20.366 -17.618 -42.466  1.00 45.36           C
ATOM    464  CG  PRO A  76      20.039 -18.608 -41.353  1.00 45.36           C
ATOM    465  C   PRO A  76      18.665 -18.161 -44.308  1.00 45.36           C
ATOM    466  O   PRO A  76      18.350 -19.347 -44.189  1.00 45.36           O
ATOM    467  N   GLY A  77      18.740 -17.581 -45.514  1.00 42.44           N
ATOM    468  CA  GLY A  77      18.259 -18.266 -46.755  1.00 42.44           C
ATOM    469  C   GLY A  77      16.735 -18.474 -46.989  1.00 42.44           C
ATOM    470  O   GLY A  77      16.366 -19.007 -48.036  1.00 42.44           O
ATOM    471  N   ALA A  78      15.865 -18.087 -46.046  1.00 42.17           N
ATOM    472  CA  ALA A  78      14.398 -18.246 -46.170  1.00 42.17           C
ATOM    473  CB  ALA A  78      13.894 -18.389 -44.720  1.00 42.17           C
ATOM    474  C   ALA A  78      13.686 -17.083 -46.936  1.00 42.17           C
ATOM    475  O   ALA A  78      14.212 -15.978 -47.106  1.00 42.17           O
ATOM    476  N   ILE A  79      12.454 -17.351 -47.386  1.00 46.47           N
ATOM    477  CA  ILE A  79      11.582 -16.317 -48.019  1.00 46.47           C
ATOM    478  CB  ILE A  79      10.638 -16.950 -49.111  1.00 46.47           C
ATOM    479  CG1 ILE A  79      11.287 -17.954 -50.116  1.00 46.47           C
ATOM    480  CG2 ILE A  79       9.870 -15.871 -49.919  1.00 46.47           C
ATOM    481  CD1 ILE A  79      12.501 -17.437 -50.908  1.00 46.47           C
ATOM    482  C   ILE A  79      10.793 -15.558 -46.896  1.00 46.47           C
ATOM    483  O   ILE A  79      10.198 -16.170 -45.999  1.00 46.47           O
ATOM    484  N   ARG A  80      10.756 -14.220 -46.962  1.00 52.71           N
ATOM    485  CA  ARG A  80       9.909 -13.390 -46.058  1.00 52.71           C
ATOM    486  CB  ARG A  80      10.419 -11.918 -46.176  1.00 52.71           C
ATOM    487  CG  ARG A  80      11.912 -11.610 -45.866  1.00 52.71           C
ATOM    488  CD  ARG A  80      12.198 -10.097 -45.887  1.00 52.71           C
ATOM    489  NE  ARG A  80      13.614  -9.821 -46.210  1.00 52.71           N
ATOM    490  CZ  ARG A  80      14.089  -8.683 -46.694  1.00 52.71           C
ATOM    491  NH1 ARG A  80      13.367  -7.630 -46.963  1.00 52.71           N
ATOM    492  NH2 ARG A  80      15.349  -8.631 -46.922  1.00 52.71           N
ATOM    493  C   ARG A  80       8.353 -13.544 -46.339  1.00 52.71           C
ATOM    494  O   ARG A  80       7.916 -14.384 -47.129  1.00 52.71           O
ATOM    495  N   ALA A  81       7.482 -12.711 -45.733  1.00 53.51           N
ATOM    496  CA  ALA A  81       6.060 -12.577 -46.194  1.00 53.51           C
ATOM    497  CB  ALA A  81       5.335 -11.802 -45.083  1.00 53.51           C
ATOM    498  C   ALA A  81       5.801 -11.953 -47.622  1.00 53.51           C
ATOM    499  O   ALA A  81       4.764 -12.213 -48.234  1.00 53.51           O
ATOM    500  N   ASN A  82       6.744 -11.154 -48.148  1.00 54.19           N
ATOM    501  CA  ASN A  82       6.854 -10.866 -49.607  1.00 54.19           C
ATOM    502  CB  ASN A  82       7.487  -9.438 -49.633  1.00 54.19           C
ATOM    503  CG  ASN A  82       7.491  -8.695 -50.970  1.00 54.19           C
ATOM    504  OD1 ASN A  82       6.893  -9.087 -51.964  1.00 54.19           O
ATOM    505  ND2 ASN A  82       8.171  -7.584 -51.041  1.00 54.19           N
ATOM    506  C   ASN A  82       7.710 -11.970 -50.350  1.00 54.19           C
ATOM    507  O   ASN A  82       8.273 -12.870 -49.722  1.00 54.19           O
ATOM    508  N   GLY A  83       7.920 -11.860 -51.675  1.00 51.29           N
ATOM    509  CA  GLY A  83       8.990 -12.653 -52.371  1.00 51.29           C
ATOM    510  C   GLY A  83      10.487 -12.264 -52.169  1.00 51.29           C
ATOM    511  O   GLY A  83      11.320 -12.625 -53.000  1.00 51.29           O
ATOM    512  N   GLU A  84      10.839 -11.566 -51.077  1.00 47.71           N
ATOM    513  CA  GLU A  84      12.247 -11.232 -50.734  1.00 47.71           C
ATOM    514  CB  GLU A  84      12.268  -9.962 -49.832  1.00 47.71           C
ATOM    515  CG  GLU A  84      11.981  -8.606 -50.528  1.00 47.71           C
ATOM    516  CD  GLU A  84      13.045  -8.159 -51.532  1.00 47.71           C
ATOM    517  OE1 GLU A  84      14.181  -7.818 -51.223  1.00 47.71           O
ATOM    518  OE2 GLU A  84      12.592  -8.183 -52.813  1.00 47.71           O
ATOM    519  C   GLU A  84      12.990 -12.412 -50.032  1.00 47.71           C
ATOM    520  O   GLU A  84      12.487 -13.020 -49.082  1.00 47.71           O
ATOM    521  N   VAL A  85      14.215 -12.692 -50.491  1.00 46.49           N
ATOM    522  CA  VAL A  85      15.122 -13.685 -49.847  1.00 46.49           C
ATOM    523  CB  VAL A  85      16.069 -14.381 -50.897  1.00 46.49           C
ATOM    524  CG1 VAL A  85      15.321 -15.123 -52.028  1.00 46.49           C
ATOM    525  CG2 VAL A  85      17.140 -13.483 -51.564  1.00 46.49           C
ATOM    526  C   VAL A  85      15.919 -13.028 -48.666  1.00 46.49           C
ATOM    527  O   VAL A  85      16.558 -11.981 -48.829  1.00 46.49           O
ATOM    528  N   ASN A  86      15.966 -13.684 -47.497  1.00 47.21           N
ATOM    529  CA  ASN A  86      17.019 -13.403 -46.483  1.00 47.21           C
ATOM    530  CB  ASN A  86      16.647 -14.035 -45.114  1.00 47.21           C
ATOM    531  CG  ASN A  86      15.440 -13.424 -44.401  1.00 47.21           C
ATOM    532  OD1 ASN A  86      15.315 -12.218 -44.236  1.00 47.21           O
ATOM    533  ND2 ASN A  86      14.543 -14.233 -43.913  1.00 47.21           N
ATOM    534  C   ASN A  86      18.414 -13.960 -46.969  1.00 47.21           C
ATOM    535  O   ASN A  86      18.462 -15.119 -47.400  1.00 47.21           O
ATOM    536  N   PRO A  87      19.573 -13.240 -46.910  1.00 50.97           N
ATOM    537  CA  PRO A  87      20.900 -13.847 -47.215  1.00 50.97           C
ATOM    538  CD  PRO A  87      19.646 -11.854 -46.417  1.00 50.97           C
ATOM    539  CB  PRO A  87      21.815 -12.604 -47.169  1.00 50.97           C
ATOM    540  CG  PRO A  87      21.141 -11.635 -46.194  1.00 50.97           C
ATOM    541  C   PRO A  87      21.323 -14.991 -46.231  1.00 50.97           C
ATOM    542  O   PRO A  87      20.741 -15.159 -45.152  1.00 50.97           O
ATOM    543  N   GLN A  88      22.370 -15.764 -46.567  1.00 52.60           N
ATOM    544  CA  GLN A  88      22.988 -16.706 -45.586  1.00 52.60           C
ATOM    545  CB  GLN A  88      23.698 -17.848 -46.356  1.00 52.60           C
ATOM    546  CG  GLN A  88      24.117 -19.035 -45.445  1.00 52.60           C
ATOM    547  CD  GLN A  88      24.919 -20.154 -46.116  1.00 52.60           C
ATOM    548  OE1 GLN A  88      25.133 -20.218 -47.320  1.00 52.60           O
ATOM    549  NE2 GLN A  88      25.398 -21.090 -45.340  1.00 52.60           N
ATOM    550  C   GLN A  88      23.886 -15.942 -44.545  1.00 52.60           C
ATOM    551  O   GLN A  88      25.118 -15.908 -44.630  1.00 52.60           O
ATOM    552  N   TYR A  89      23.231 -15.308 -43.564  1.00 54.49           N
ATOM    553  CA  TYR A  89      23.893 -14.430 -42.570  1.00 54.49           C
ATOM    554  CB  TYR A  89      22.914 -13.263 -42.233  1.00 54.49           C
ATOM    555  CG  TYR A  89      21.671 -13.561 -41.362  1.00 54.49           C
ATOM    556  CD1 TYR A  89      20.431 -13.890 -41.924  1.00 54.49           C
ATOM    557  CD2 TYR A  89      21.771 -13.414 -39.977  1.00 54.49           C
ATOM    558  CE1 TYR A  89      19.327 -14.129 -41.102  1.00 54.49           C
ATOM    559  CE2 TYR A  89      20.668 -13.639 -39.159  1.00 54.49           C
ATOM    560  CZ  TYR A  89      19.458 -14.024 -39.718  1.00 54.49           C
ATOM    561  OH  TYR A  89      18.425 -14.345 -38.881  1.00 54.49           O
ATOM    562  C   TYR A  89      24.423 -15.241 -41.341  1.00 54.49           C
ATOM    563  O   TYR A  89      23.651 -15.924 -40.666  1.00 54.49           O
ATOM    564  N   ASP A  90      25.731 -15.172 -41.043  1.00 53.31           N
ATOM    565  CA  ASP A  90      26.305 -15.831 -39.826  1.00 53.31           C
ATOM    566  CB  ASP A  90      27.751 -16.276 -40.170  1.00 53.31           C
ATOM    567  CG  ASP A  90      28.339 -17.306 -39.201  1.00 53.31           C
ATOM    568  OD1 ASP A  90      27.746 -18.308 -38.820  1.00 53.31           O
ATOM    569  OD2 ASP A  90      29.602 -16.992 -38.816  1.00 53.31           O
ATOM    570  C   ASP A  90      26.204 -15.028 -38.474  1.00 53.31           C
ATOM    571  O   ASP A  90      26.191 -15.655 -37.415  1.00 53.31           O
ATOM    572  N   SER A  91      26.162 -13.684 -38.496  1.00 50.18           N
ATOM    573  CA  SER A  91      26.093 -12.840 -37.266  1.00 50.18           C
ATOM    574  CB  SER A  91      27.346 -11.910 -37.314  1.00 50.18           C
ATOM    575  OG  SER A  91      28.574 -12.643 -37.272  1.00 50.18           O
ATOM    576  C   SER A  91      24.688 -12.142 -37.159  1.00 50.18           C
ATOM    577  O   SER A  91      23.652 -12.791 -37.307  1.00 50.18           O
ATOM    578  N   THR A  92      24.624 -10.826 -36.927  1.00 51.45           N
ATOM    579  CA  THR A  92      23.372 -10.019 -37.038  1.00 51.45           C
ATOM    580  CB  THR A  92      23.590  -8.736 -36.170  1.00 51.45           C
ATOM    581  OG1 THR A  92      22.381  -8.002 -36.058  1.00 51.45           O
ATOM    582  CG2 THR A  92      24.650  -7.737 -36.670  1.00 51.45           C
ATOM    583  C   THR A  92      22.951  -9.717 -38.523  1.00 51.45           C
ATOM    584  O   THR A  92      23.803  -9.515 -39.396  1.00 51.45           O
ATOM    585  N   PHE A  93      21.640  -9.654 -38.806  1.00 52.42           N
ATOM    586  CA  PHE A  93      21.111  -9.160 -40.112  1.00 52.42           C
ATOM    587  CB  PHE A  93      20.578 -10.341 -40.966  1.00 52.42           C
ATOM    588  CG  PHE A  93      19.845 -10.006 -42.283  1.00 52.42           C
ATOM    589  CD1 PHE A  93      20.480  -9.250 -43.275  1.00 52.42           C
ATOM    590  CD2 PHE A  93      18.506 -10.372 -42.452  1.00 52.42           C
ATOM    591  CE1 PHE A  93      19.773  -8.829 -44.398  1.00 52.42           C
ATOM    592  CE2 PHE A  93      17.807  -9.969 -43.588  1.00 52.42           C
ATOM    593  CZ  PHE A  93      18.438  -9.190 -44.554  1.00 52.42           C
ATOM    594  C   PHE A  93      20.039  -8.055 -39.902  1.00 52.42           C
ATOM    595  O   PHE A  93      19.024  -8.261 -39.233  1.00 52.42           O
ATOM    596  N   LEU A  94      20.246  -6.914 -40.569  1.00 52.37           N
ATOM    597  CA  LEU A  94      19.227  -5.845 -40.668  1.00 52.37           C
ATOM    598  CB  LEU A  94      19.928  -4.537 -40.236  1.00 52.37           C
ATOM    599  CG  LEU A  94      18.990  -3.330 -39.989  1.00 52.37           C
ATOM    600  CD1 LEU A  94      19.745  -2.287 -39.184  1.00 52.37           C
ATOM    601  CD2 LEU A  94      18.505  -2.657 -41.283  1.00 52.37           C
ATOM    602  C   LEU A  94      18.582  -5.785 -42.090  1.00 52.37           C
ATOM    603  O   LEU A  94      19.267  -5.628 -43.107  1.00 52.37           O
ATOM    604  N   PHE A  95      17.245  -5.812 -42.126  1.00 54.99           N
ATOM    605  CA  PHE A  95      16.441  -5.383 -43.305  1.00 54.99           C
ATOM    606  CB  PHE A  95      15.697  -6.609 -43.908  1.00 54.99           C
ATOM    607  CG  PHE A  95      14.644  -7.355 -43.059  1.00 54.99           C
ATOM    608  CD1 PHE A  95      15.044  -8.291 -42.101  1.00 54.99           C
ATOM    609  CD2 PHE A  95      13.279  -7.165 -43.298  1.00 54.99           C
ATOM    610  CE1 PHE A  95      14.097  -9.040 -41.409  1.00 54.99           C
ATOM    611  CE2 PHE A  95      12.330  -7.900 -42.592  1.00 54.99           C
ATOM    612  CZ  PHE A  95      12.741  -8.845 -41.655  1.00 54.99           C
ATOM    613  C   PHE A  95      15.484  -4.194 -42.956  1.00 54.99           C
ATOM    614  O   PHE A  95      14.996  -4.064 -41.828  1.00 54.99           O
ATOM    615  N   ASP A  96      15.153  -3.334 -43.938  1.00 56.94           N
ATOM    616  CA  ASP A  96      13.947  -2.457 -43.844  1.00 56.94           C
ATOM    617  CB  ASP A  96      13.959  -1.399 -44.980  1.00 56.94           C
ATOM    618  CG  ASP A  96      13.794  -1.902 -46.418  1.00 56.94           C
ATOM    619  OD1 ASP A  96      14.475  -2.791 -46.918  1.00 56.94           O
ATOM    620  OD2 ASP A  96      12.811  -1.243 -47.087  1.00 56.94           O
ATOM    621  C   ASP A  96      12.632  -3.300 -43.770  1.00 56.94           C
ATOM    622  O   ASP A  96      12.414  -4.155 -44.633  1.00 56.94           O
ATOM    623  N   ASN A  97      11.806  -3.121 -42.722  1.00 59.68           N
ATOM    624  CA  ASN A  97      10.665  -4.039 -42.442  1.00 59.68           C
ATOM    625  CB  ASN A  97       9.974  -3.567 -41.129  1.00 59.68           C
ATOM    626  CG  ASN A  97       9.006  -4.574 -40.481  1.00 59.68           C
ATOM    627  OD1 ASN A  97       8.539  -5.543 -41.072  1.00 59.68           O
ATOM    628  ND2 ASN A  97       8.664  -4.397 -39.232  1.00 59.68           N
ATOM    629  C   ASN A  97       9.672  -4.156 -43.648  1.00 59.68           C
ATOM    630  O   ASN A  97       9.233  -3.142 -44.196  1.00 59.68           O
ATOM    631  N   ASP A  98       9.323  -5.392 -44.052  1.00 64.14           N
ATOM    632  CA  ASP A  98       8.257  -5.627 -45.083  1.00 64.14           C
ATOM    633  CB  ASP A  98       8.017  -7.140 -45.311  1.00 64.14           C
ATOM    634  CG  ASP A  98       9.218  -7.954 -45.759  1.00 64.14           C
ATOM    635  OD1 ASP A  98       9.744  -7.856 -46.863  1.00 64.14           O
ATOM    636  OD2 ASP A  98       9.633  -8.810 -44.791  1.00 64.14           O
ATOM    637  C   ASP A  98       6.881  -4.935 -44.795  1.00 64.14           C
ATOM    638  O   ASP A  98       6.258  -4.409 -45.719  1.00 64.14           O
ATOM    639  N   PHE A  99       6.460  -4.880 -43.517  1.00 63.83           N
ATOM    640  CA  PHE A  99       5.568  -3.802 -43.050  1.00 63.83           C
ATOM    641  CB  PHE A  99       4.488  -4.427 -42.107  1.00 63.83           C
ATOM    642  CG  PHE A  99       3.299  -3.462 -42.005  1.00 63.83           C
ATOM    643  CD1 PHE A  99       3.460  -2.296 -41.248  1.00 63.83           C
ATOM    644  CD2 PHE A  99       2.378  -3.480 -43.056  1.00 63.83           C
ATOM    645  CE1 PHE A  99       2.883  -1.108 -41.679  1.00 63.83           C
ATOM    646  CE2 PHE A  99       1.777  -2.297 -43.465  1.00 63.83           C
ATOM    647  CZ  PHE A  99       2.066  -1.105 -42.803  1.00 63.83           C
ATOM    648  C   PHE A  99       6.373  -2.614 -42.381  1.00 63.83           C
ATOM    649  O   PHE A  99       6.705  -2.732 -41.195  1.00 63.83           O
ATOM    650  N   PRO A 100       6.619  -1.430 -43.015  1.00 57.51           N
ATOM    651  CA  PRO A 100       7.217  -0.269 -42.312  1.00 57.51           C
ATOM    652  CD  PRO A 100       6.510  -1.236 -44.474  1.00 57.51           C
ATOM    653  CB  PRO A 100       7.925   0.461 -43.465  1.00 57.51           C
ATOM    654  CG  PRO A 100       7.056   0.180 -44.692  1.00 57.51           C
ATOM    655  C   PRO A 100       6.179   0.603 -41.524  1.00 57.51           C
ATOM    656  O   PRO A 100       5.382   1.350 -42.102  1.00 57.51           O
ATOM    657  N   ALA A 101       6.238   0.552 -40.186  1.00 50.67           N
ATOM    658  CA  ALA A 101       5.450   1.462 -39.305  1.00 50.67           C
ATOM    659  CB  ALA A 101       5.553   0.832 -37.914  1.00 50.67           C
ATOM    660  C   ALA A 101       5.808   2.993 -39.255  1.00 50.67           C
ATOM    661  O   ALA A 101       5.116   3.732 -38.560  1.00 50.67           O
ATOM    662  N   LEU A 102       6.833   3.471 -39.983  1.00 46.40           N
ATOM    663  CA  LEU A 102       6.912   4.873 -40.496  1.00 46.40           C
ATOM    664  CB  LEU A 102       7.671   5.827 -39.524  1.00 46.40           C
ATOM    665  CG  LEU A 102       6.967   6.239 -38.197  1.00 46.40           C
ATOM    666  CD1 LEU A 102       7.427   5.376 -37.007  1.00 46.40           C
ATOM    667  CD2 LEU A 102       7.225   7.712 -37.835  1.00 46.40           C
ATOM    668  C   LEU A 102       7.537   4.865 -41.950  1.00 46.40           C
ATOM    669  O   LEU A 102       8.266   3.939 -42.327  1.00 46.40           O
ATOM    670  N   GLN A 103       7.261   5.889 -42.785  1.00 44.19           N
ATOM    671  CA  GLN A 103       7.885   6.032 -44.145  1.00 44.19           C
ATOM    672  CB  GLN A 103       6.793   5.977 -45.253  1.00 44.19           C
ATOM    673  CG  GLN A 103       6.120   4.604 -45.513  1.00 44.19           C
ATOM    674  CD  GLN A 103       5.212   4.566 -46.752  1.00 44.19           C
ATOM    675  OE1 GLN A 103       5.246   5.403 -47.647  1.00 44.19           O
ATOM    676  NE2 GLN A 103       4.380   3.567 -46.872  1.00 44.19           N
ATOM    677  C   GLN A 103       8.687   7.379 -44.324  1.00 44.19           C
ATOM    678  O   GLN A 103       8.169   8.414 -43.894  1.00 44.19           O
ATOM    679  N   PRO A 104       9.871   7.469 -45.013  1.00 46.07           N
ATOM    680  CA  PRO A 104      10.493   8.784 -45.375  1.00 46.07           C
ATOM    681  CD  PRO A 104      10.655   6.302 -45.469  1.00 46.07           C
ATOM    682  CB  PRO A 104      11.857   8.362 -45.967  1.00 46.07           C
ATOM    683  CG  PRO A 104      11.708   6.902 -46.400  1.00 46.07           C
ATOM    684  C   PRO A 104       9.671   9.714 -46.332  1.00 46.07           C
ATOM    685  O   PRO A 104       9.625  10.928 -46.134  1.00 46.07           O
ATOM    686  N   ASP A 105       9.020   9.127 -47.345  1.00 46.78           N
ATOM    687  CA  ASP A 105       8.172   9.854 -48.329  1.00 46.78           C
ATOM    688  CB  ASP A 105       8.194   8.912 -49.569  1.00 46.78           C
ATOM    689  CG  ASP A 105       7.753   9.556 -50.879  1.00 46.78           C
ATOM    690  OD1 ASP A 105       8.308  10.524 -51.385  1.00 46.78           O
ATOM    691  OD2 ASP A 105       6.683   8.927 -51.432  1.00 46.78           O
ATOM    692  C   ASP A 105       6.706  10.243 -47.890  1.00 46.78           C
ATOM    693  O   ASP A 105       5.954  10.734 -48.735  1.00 46.78           O
ATOM    694  N   ALA A 106       6.274  10.051 -46.625  1.00 42.99           N
ATOM    695  CA  ALA A 106       4.910  10.432 -46.173  1.00 42.99           C
ATOM    696  CB  ALA A 106       4.732   9.861 -44.751  1.00 42.99           C
ATOM    697  C   ALA A 106       4.632  11.983 -46.243  1.00 42.99           C
ATOM    698  O   ALA A 106       5.278  12.721 -45.487  1.00 42.99           O
ATOM    699  N   PRO A 107       3.733  12.535 -47.122  1.00 39.02           N
ATOM    700  CA  PRO A 107       3.533  14.005 -47.235  1.00 39.02           C
ATOM    701  CD  PRO A 107       2.869  11.761 -48.037  1.00 39.02           C
ATOM    702  CB  PRO A 107       2.647  14.119 -48.492  1.00 39.02           C
ATOM    703  CG  PRO A 107       1.866  12.807 -48.523  1.00 39.02           C
ATOM    704  C   PRO A 107       2.893  14.649 -45.969  1.00 39.02           C
ATOM    705  O   PRO A 107       2.121  14.011 -45.247  1.00 39.02           O
ATOM    706  N   SER A 108       3.231  15.919 -45.705  1.00 35.57           N
ATOM    707  CA  SER A 108       2.812  16.603 -44.457  1.00 35.57           C
ATOM    708  CB  SER A 108       3.551  17.960 -44.384  1.00 35.57           C
ATOM    709  OG  SER A 108       3.316  18.599 -43.126  1.00 35.57           O
ATOM    710  C   SER A 108       1.253  16.771 -44.302  1.00 35.57           C
ATOM    711  O   SER A 108       0.689  17.569 -45.060  1.00 35.57           O
ATOM    712  N   PRO A 109       0.521  16.124 -43.341  1.00 33.69           N
ATOM    713  CA  PRO A 109      -0.885  16.494 -43.010  1.00 33.69           C
ATOM    714  CD  PRO A 109       0.999  14.980 -42.543  1.00 33.69           C
ATOM    715  CB  PRO A 109      -1.206  15.610 -41.783  1.00 33.69           C
ATOM    716  CG  PRO A 109       0.138  15.091 -41.294  1.00 33.69           C
ATOM    717  C   PRO A 109      -1.144  17.997 -42.727  1.00 33.69           C
ATOM    718  O   PRO A 109      -0.273  18.690 -42.200  1.00 33.69           O
ATOM    719  N   GLY A 110      -2.348  18.474 -43.085  1.00 33.84           N
ATOM    720  CA  GLY A 110      -2.770  19.876 -42.818  1.00 33.84           C
ATOM    721  C   GLY A 110      -2.855  20.240 -41.309  1.00 33.84           C
ATOM    722  O   GLY A 110      -3.813  19.785 -40.676  1.00 33.84           O
ATOM    723  N   PRO A 111      -1.902  20.991 -40.684  1.00 35.98           N
ATOM    724  CA  PRO A 111      -1.825  21.089 -39.205  1.00 35.98           C
ATOM    725  CD  PRO A 111      -0.787  21.680 -41.374  1.00 35.98           C
ATOM    726  CB  PRO A 111      -0.338  21.435 -39.008  1.00 35.98           C
ATOM    727  CG  PRO A 111       0.036  22.277 -40.233  1.00 35.98           C
ATOM    728  C   PRO A 111      -2.823  22.142 -38.641  1.00 35.98           C
ATOM    729  O   PRO A 111      -2.635  23.357 -38.774  1.00 35.98           O
ATOM    730  N   SER A 112      -3.926  21.659 -38.061  1.00 38.67           N
ATOM    731  CA  SER A 112      -5.046  22.544 -37.662  1.00 38.67           C
ATOM    732  CB  SER A 112      -6.349  21.726 -37.839  1.00 38.67           C
ATOM    733  OG  SER A 112      -7.477  22.602 -37.880  1.00 38.67           O
ATOM    734  C   SER A 112      -4.893  23.166 -36.234  1.00 38.67           C
ATOM    735  O   SER A 112      -4.201  22.656 -35.351  1.00 38.67           O
ATOM    736  N   ASP A 113      -5.629  24.252 -35.985  1.00 40.39           N
ATOM    737  CA  ASP A 113      -6.062  24.622 -34.603  1.00 40.39           C
ATOM    738  CB  ASP A 113      -6.457  26.126 -34.639  1.00 40.39           C
ATOM    739  CG  ASP A 113      -7.717  26.492 -35.440  1.00 40.39           C
ATOM    740  OD1 ASP A 113      -7.889  26.204 -36.621  1.00 40.39           O
ATOM    741  OD2 ASP A 113      -8.636  27.155 -34.691  1.00 40.39           O
ATOM    742  C   ASP A 113      -7.195  23.753 -33.936  1.00 40.39           C
ATOM    743  O   ASP A 113      -7.475  23.964 -32.756  1.00 40.39           O
ATOM    744  N   HIS A 114      -7.886  22.863 -34.679  1.00 41.17           N
ATOM    745  CA  HIS A 114      -9.207  22.300 -34.292  1.00 41.17           C
ATOM    746  ND1 HIS A 114     -12.099  20.545 -35.199  1.00 41.17           N
ATOM    747  CG  HIS A 114     -11.232  21.496 -35.708  1.00 41.17           C
ATOM    748  CB  HIS A 114      -9.722  21.480 -35.519  1.00 41.17           C
ATOM    749  NE2 HIS A 114     -13.284  22.183 -36.447  1.00 41.17           N
ATOM    750  CD2 HIS A 114     -11.933  22.462 -36.452  1.00 41.17           C
ATOM    751  CE1 HIS A 114     -13.279  21.047 -35.693  1.00 41.17           C
ATOM    752  C   HIS A 114      -9.195  21.468 -32.952  1.00 41.17           C
ATOM    753  O   HIS A 114      -8.631  20.370 -32.974  1.00 41.17           O
ATOM    754  N   PRO A 115      -9.784  21.902 -31.792  1.00 42.11           N
ATOM    755  CA  PRO A 115      -9.727  21.125 -30.505  1.00 42.11           C
ATOM    756  CD  PRO A 115     -10.428  23.224 -31.642  1.00 42.11           C
ATOM    757  CB  PRO A 115     -10.639  21.976 -29.603  1.00 42.11           C
ATOM    758  CG  PRO A 115     -10.488  23.403 -30.128  1.00 42.11           C
ATOM    759  C   PRO A 115     -10.127  19.612 -30.455  1.00 42.11           C
ATOM    760  O   PRO A 115      -9.689  18.851 -29.591  1.00 42.11           O
ATOM    761  N   LEU A 116     -10.973  19.214 -31.400  1.00 40.13           N
ATOM    762  CA  LEU A 116     -11.350  17.811 -31.668  1.00 40.13           C
ATOM    763  CB  LEU A 116     -12.745  17.784 -32.381  1.00 40.13           C
ATOM    764  CG  LEU A 116     -13.747  18.967 -32.333  1.00 40.13           C
ATOM    765  CD1 LEU A 116     -14.734  18.813 -33.481  1.00 40.13           C
ATOM    766  CD2 LEU A 116     -14.527  18.993 -31.031  1.00 40.13           C
ATOM    767  C   LEU A 116     -10.291  17.033 -32.536  1.00 40.13           C
ATOM    768  O   LEU A 116      -9.863  15.938 -32.163  1.00 40.13           O
ATOM    769  N   PHE A 117     -10.000  17.545 -33.754  1.00 39.42           N
ATOM    770  CA  PHE A 117      -9.525  16.721 -34.901  1.00 39.42           C
ATOM    771  CB  PHE A 117     -10.668  16.534 -35.956  1.00 39.42           C
ATOM    772  CG  PHE A 117     -12.023  15.950 -35.497  1.00 39.42           C
ATOM    773  CD1 PHE A 117     -13.207  16.518 -35.983  1.00 39.42           C
ATOM    774  CD2 PHE A 117     -12.107  14.987 -34.493  1.00 39.42           C
ATOM    775  CE1 PHE A 117     -14.425  16.168 -35.417  1.00 39.42           C
ATOM    776  CE2 PHE A 117     -13.327  14.616 -33.940  1.00 39.42           C
ATOM    777  CZ  PHE A 117     -14.494  15.220 -34.407  1.00 39.42           C
ATOM    778  C   PHE A 117      -8.222  17.327 -35.500  1.00 39.42           C
ATOM    779  O   PHE A 117      -8.208  17.945 -36.570  1.00 39.42           O
ATOM    780  N   GLN A 118      -7.116  17.140 -34.771  1.00 39.93           N
ATOM    781  CA  GLN A 118      -5.829  17.813 -35.056  1.00 39.93           C
ATOM    782  CB  GLN A 118      -5.605  18.772 -33.856  1.00 39.93           C
ATOM    783  CG  GLN A 118      -4.524  19.854 -34.075  1.00 39.93           C
ATOM    784  CD  GLN A 118      -3.097  19.395 -33.827  1.00 39.93           C
ATOM    785  OE1 GLN A 118      -2.701  19.141 -32.699  1.00 39.93           O
ATOM    786  NE2 GLN A 118      -2.294  19.247 -34.851  1.00 39.93           N
ATOM    787  C   GLN A 118      -4.698  16.761 -35.316  1.00 39.93           C
ATOM    788  O   GLN A 118      -4.176  16.124 -34.393  1.00 39.93           O
ATOM    789  N   ALA A 119      -4.328  16.591 -36.596  1.00 36.93           N
ATOM    790  CA  ALA A 119      -3.229  15.687 -37.018  1.00 36.93           C
ATOM    791  CB  ALA A 119      -3.767  14.942 -38.256  1.00 36.93           C
ATOM    792  C   ALA A 119      -1.883  16.435 -37.325  1.00 36.93           C
ATOM    793  O   ALA A 119      -1.862  17.398 -38.098  1.00 36.93           O
ATOM    794  N   LYS A 120      -0.755  15.970 -36.757  1.00 38.32           N
ATOM    795  CA  LYS A 120       0.620  16.394 -37.185  1.00 38.32           C
ATOM    796  CB  LYS A 120       1.434  16.881 -35.945  1.00 38.32           C
ATOM    797  CG  LYS A 120       1.909  15.753 -35.003  1.00 38.32           C
ATOM    798  CD  LYS A 120       2.993  16.068 -33.956  1.00 38.32           C
ATOM    799  CE  LYS A 120       4.436  15.860 -34.447  1.00 38.32           C
ATOM    800  NZ  LYS A 120       4.908  17.020 -35.225  1.00 38.32           N
ATOM    801  C   LYS A 120       1.376  15.305 -38.042  1.00 38.32           C
ATOM    802  O   LYS A 120       0.912  14.174 -38.229  1.00 38.32           O
ATOM    803  N   SER A 121       2.569  15.652 -38.553  1.00 37.54           N
ATOM    804  CA  SER A 121       3.309  14.821 -39.545  1.00 37.54           C
ATOM    805  CB  SER A 121       4.189  15.786 -40.382  1.00 37.54           C
ATOM    806  OG  SER A 121       3.395  16.790 -41.026  1.00 37.54           O
ATOM    807  C   SER A 121       4.152  13.643 -38.954  1.00 37.54           C
ATOM    808  O   SER A 121       5.047  13.852 -38.127  1.00 37.54           O
ATOM    809  N   ALA A 122       3.894  12.412 -39.434  1.00 36.78           N
ATOM    810  CA  ALA A 122       4.697  11.214 -39.078  1.00 36.78           C
ATOM    811  CB  ALA A 122       3.726  10.193 -38.463  1.00 36.78           C
ATOM    812  C   ALA A 122       5.475  10.627 -40.301  1.00 36.78           C
ATOM    813  O   ALA A 122       5.000   9.733 -41.009  1.00 36.78           O
ATOM    814  N   ARG A 123       6.704  11.113 -40.519  1.00 38.34           N
ATOM    815  CA  ARG A 123       7.698  10.440 -41.407  1.00 38.34           C
ATOM    816  CB  ARG A 123       8.107  11.401 -42.562  1.00 38.34           C
ATOM    817  CG  ARG A 123       8.954  12.619 -42.150  1.00 38.34           C
ATOM    818  CD  ARG A 123       9.161  13.675 -43.246  1.00 38.34           C
ATOM    819  NE  ARG A 123       9.588  14.947 -42.596  1.00 38.34           N
ATOM    820  CZ  ARG A 123       8.772  15.877 -42.109  1.00 38.34           C
ATOM    821  NH1 ARG A 123       7.475  15.820 -42.177  1.00 38.34           N
ATOM    822  NH2 ARG A 123       9.305  16.889 -41.522  1.00 38.34           N
ATOM    823  C   ARG A 123       8.871   9.824 -40.567  1.00 38.34           C
ATOM    824  O   ARG A 123       9.127  10.192 -39.415  1.00 38.34           O
ATOM    825  N   GLY A 124       9.556   8.824 -41.124  1.00 34.97           N
ATOM    826  CA  GLY A 124      10.444   7.931 -40.330  1.00 34.97           C
ATOM    827  C   GLY A 124      10.856   6.646 -41.067  1.00 34.97           C
ATOM    828  O   GLY A 124      10.762   6.562 -42.288  1.00 34.97           O
ATOM    829  N   VAL A 125      11.277   5.609 -40.338  1.00 33.56           N
ATOM    830  CA  VAL A 125      11.402   4.231 -40.919  1.00 33.56           C
ATOM    831  CB  VAL A 125      12.585   4.078 -41.946  1.00 33.56           C
ATOM    832  CG1 VAL A 125      13.977   4.112 -41.308  1.00 33.56           C
ATOM    833  CG2 VAL A 125      12.484   2.822 -42.839  1.00 33.56           C
ATOM    834  C   VAL A 125      11.399   3.142 -39.798  1.00 33.56           C
ATOM    835  O   VAL A 125      12.106   3.265 -38.792  1.00 33.56           O
ATOM    836  N   CYS A 126      10.666   2.038 -40.017  1.00 32.10           N
ATOM    837  CA  CYS A 126      10.886   0.779 -39.264  1.00 32.10           C
ATOM    838  CB  CYS A 126       9.515   0.140 -38.999  1.00 32.10           C
ATOM    839  SG  CYS A 126       9.678  -1.564 -38.350  1.00 32.10           S
ATOM    840  C   CYS A 126      11.871  -0.189 -40.000  1.00 32.10           C
ATOM    841  O   CYS A 126      11.651  -0.588 -41.148  1.00 32.10           O
ATOM    842  N   LYS A 127      12.937  -0.599 -39.302  1.00 30.24           N
ATOM    843  CA  LYS A 127      13.849  -1.691 -39.751  1.00 30.24           C
ATOM    844  CB  LYS A 127      15.271  -1.113 -39.986  1.00 30.24           C
ATOM    845  CG  LYS A 127      15.459  -0.086 -41.131  1.00 30.24           C
ATOM    846  CD  LYS A 127      16.669   0.845 -40.908  1.00 30.24           C
ATOM    847  CE  LYS A 127      17.095   1.566 -42.197  1.00 30.24           C
ATOM    848  NZ  LYS A 127      18.451   2.129 -42.040  1.00 30.24           N
ATOM    849  C   LYS A 127      13.851  -2.858 -38.702  1.00 30.24           C
ATOM    850  O   LYS A 127      13.846  -2.634 -37.487  1.00 30.24           O
ATOM    851  N   VAL A 128      13.869  -4.113 -39.175  1.00 32.46           N
ATOM    852  CA  VAL A 128      14.013  -5.321 -38.302  1.00 32.46           C
ATOM    853  CB  VAL A 128      13.149  -6.515 -38.843  1.00 32.46           C
ATOM    854  CG1 VAL A 128      13.279  -7.826 -38.028  1.00 32.46           C
ATOM    855  CG2 VAL A 128      11.640  -6.221 -38.922  1.00 32.46           C
ATOM    856  C   VAL A 128      15.522  -5.716 -38.243  1.00 32.46           C
ATOM    857  O   VAL A 128      16.146  -5.946 -39.283  1.00 32.46           O
ATOM    858  N   MET A 129      16.081  -5.855 -37.033  1.00 35.71           N
ATOM    859  CA  MET A 129      17.401  -6.509 -36.839  1.00 35.71           C
ATOM    860  CB  MET A 129      18.312  -5.539 -36.047  1.00 35.71           C
ATOM    861  CG  MET A 129      19.787  -5.981 -35.995  1.00 35.71           C
ATOM    862  SD  MET A 129      20.734  -4.829 -34.987  1.00 35.71           S
ATOM    863  CE  MET A 129      20.880  -5.780 -33.470  1.00 35.71           C
ATOM    864  C   MET A 129      17.221  -7.915 -36.177  1.00 35.71           C
ATOM    865  O   MET A 129      16.961  -8.030 -34.975  1.00 35.71           O
ATOM    866  N   CYS A 130      17.418  -8.988 -36.961  1.00 38.91           N
ATOM    867  CA  CYS A 130      17.688 -10.341 -36.411  1.00 38.91           C
ATOM    868  CB  CYS A 130      17.617 -11.355 -37.570  1.00 38.91           C
ATOM    869  SG  CYS A 130      15.977 -11.360 -38.363  1.00 38.91           S
ATOM    870  C   CYS A 130      19.086 -10.400 -35.717  1.00 38.91           C
ATOM    871  O   CYS A 130      20.112 -10.075 -36.321  1.00 38.91           O
ATOM    872  N   PHE A 131      19.117 -10.780 -34.440  1.00 42.61           N
ATOM    873  CA  PHE A 131      20.370 -10.794 -33.633  1.00 42.61           C
ATOM    874  CB  PHE A 131      19.932 -10.958 -32.157  1.00 42.61           C
ATOM    875  CG  PHE A 131      19.131  -9.880 -31.422  1.00 42.61           C
ATOM    876  CD1 PHE A 131      19.569  -8.556 -31.348  1.00 42.61           C
ATOM    877  CD2 PHE A 131      18.031 -10.281 -30.662  1.00 42.61           C
ATOM    878  CE1 PHE A 131      18.927  -7.651 -30.505  1.00 42.61           C
ATOM    879  CE2 PHE A 131      17.373  -9.375 -29.845  1.00 42.61           C
ATOM    880  CZ  PHE A 131      17.835  -8.067 -29.748  1.00 42.61           C
ATOM    881  C   PHE A 131      21.433 -11.890 -34.026  1.00 42.61           C
ATOM    882  O   PHE A 131      22.625 -11.587 -34.099  1.00 42.61           O
ATOM    883  N   HIS A 132      21.004 -13.150 -34.231  1.00 44.26           N
ATOM    884  CA  HIS A 132      21.860 -14.256 -34.750  1.00 44.26           C
ATOM    885  ND1 HIS A 132      24.993 -15.330 -34.088  1.00 44.26           N
ATOM    886  CG  HIS A 132      23.733 -15.850 -33.835  1.00 44.26           C
ATOM    887  CB  HIS A 132      22.519 -14.975 -33.533  1.00 44.26           C
ATOM    888  NE2 HIS A 132      24.969 -17.674 -34.459  1.00 44.26           N
ATOM    889  CD2 HIS A 132      23.720 -17.239 -34.052  1.00 44.26           C
ATOM    890  CE1 HIS A 132      25.638 -16.480 -34.469  1.00 44.26           C
ATOM    891  C   HIS A 132      20.987 -15.232 -35.639  1.00 44.26           C
ATOM    892  O   HIS A 132      19.793 -15.387 -35.350  1.00 44.26           O
ATOM    893  N   PRO A 133      21.494 -15.972 -36.671  1.00 44.29           N
ATOM    894  CA  PRO A 133      20.689 -16.984 -37.435  1.00 44.29           C
ATOM    895  CD  PRO A 133      22.863 -15.827 -37.208  1.00 44.29           C
ATOM    896  CB  PRO A 133      21.738 -17.499 -38.440  1.00 44.29           C
ATOM    897  CG  PRO A 133      23.092 -17.202 -37.807  1.00 44.29           C
ATOM    898  C   PRO A 133      19.991 -18.190 -36.715  1.00 44.29           C
ATOM    899  O   PRO A 133      19.122 -18.835 -37.308  1.00 44.29           O
ATOM    900  N   TRP A 134      20.386 -18.512 -35.477  1.00 44.39           N
ATOM    901  CA  TRP A 134      19.792 -19.616 -34.681  1.00 44.39           C
ATOM    902  CB  TRP A 134      20.897 -20.025 -33.661  1.00 44.39           C
ATOM    903  CG  TRP A 134      20.658 -21.140 -32.622  1.00 44.39           C
ATOM    904  CD2 TRP A 134      21.575 -21.640 -31.704  1.00 44.39           C
ATOM    905  CD1 TRP A 134      19.467 -21.843 -32.354  1.00 44.39           C
ATOM    906  NE1 TRP A 134      19.611 -22.787 -31.328  1.00 44.39           N
ATOM    907  CE2 TRP A 134      20.918 -22.623 -30.917  1.00 44.39           C
ATOM    908  CE3 TRP A 134      22.895 -21.227 -31.373  1.00 44.39           C
ATOM    909  CZ2 TRP A 134      21.563 -23.190 -29.799  1.00 44.39           C
ATOM    910  CZ3 TRP A 134      23.513 -21.805 -30.261  1.00 44.39           C
ATOM    911  CH2 TRP A 134      22.858 -22.772 -29.488  1.00 44.39           C
ATOM    912  C   TRP A 134      18.395 -19.204 -34.088  1.00 44.39           C
ATOM    913  O   TRP A 134      18.293 -18.378 -33.177  1.00 44.39           O
ATOM    914  N   SER A 135      17.320 -19.830 -34.592  1.00 46.67           N
ATOM    915  CA  SER A 135      15.917 -19.541 -34.166  1.00 46.67           C
ATOM    916  CB  SER A 135      14.995 -20.232 -35.200  1.00 46.67           C
ATOM    917  OG  SER A 135      13.632 -19.830 -35.029  1.00 46.67           O
ATOM    918  C   SER A 135      15.476 -19.857 -32.687  1.00 46.67           C
ATOM    919  O   SER A 135      14.415 -19.380 -32.280  1.00 46.67           O
ATOM    920  N   ASP A 136      16.254 -20.612 -31.891  1.00 50.38           N
ATOM    921  CA  ASP A 136      16.091 -20.702 -30.406  1.00 50.38           C
ATOM    922  CB  ASP A 136      16.160 -22.210 -30.008  1.00 50.38           C
ATOM    923  CG  ASP A 136      15.400 -22.608 -28.734  1.00 50.38           C
ATOM    924  OD1 ASP A 136      14.626 -21.874 -28.132  1.00 50.38           O
ATOM    925  OD2 ASP A 136      15.615 -23.904 -28.381  1.00 50.38           O
ATOM    926  C   ASP A 136      17.080 -19.831 -29.540  1.00 50.38           C
ATOM    927  O   ASP A 136      16.809 -19.666 -28.350  1.00 50.38           O
ATOM    928  N   VAL A 137      18.213 -19.287 -30.045  1.00 54.99           N
ATOM    929  CA  VAL A 137      19.225 -18.590 -29.185  1.00 54.99           C
ATOM    930  CB  VAL A 137      20.666 -18.685 -29.798  1.00 54.99           C
ATOM    931  CG1 VAL A 137      20.994 -17.722 -30.953  1.00 54.99           C
ATOM    932  CG2 VAL A 137      21.796 -18.506 -28.768  1.00 54.99           C
ATOM    933  C   VAL A 137      18.783 -17.142 -28.792  1.00 54.99           C
ATOM    934  O   VAL A 137      18.932 -16.179 -29.547  1.00 54.99           O
ATOM    935  N   THR A 138      18.261 -16.961 -27.578  1.00 60.39           N
ATOM    936  CA  THR A 138      18.023 -15.603 -27.015  1.00 60.39           C
ATOM    937  CB  THR A 138      17.100 -15.752 -25.760  1.00 60.39           C
ATOM    938  OG1 THR A 138      16.032 -16.682 -25.929  1.00 60.39           O
ATOM    939  CG2 THR A 138      16.403 -14.458 -25.352  1.00 60.39           C
ATOM    940  C   THR A 138      19.382 -14.858 -26.702  1.00 60.39           C
ATOM    941  O   THR A 138      20.416 -15.490 -26.472  1.00 60.39           O
ATOM    942  N   LEU A 139      19.377 -13.514 -26.621  1.00 60.77           N
ATOM    943  CA  LEU A 139      20.527 -12.707 -26.088  1.00 60.77           C
ATOM    944  CB  LEU A 139      20.023 -11.266 -25.796  1.00 60.77           C
ATOM    945  CG  LEU A 139      19.578 -10.353 -26.964  1.00 60.77           C
ATOM    946  CD1 LEU A 139      19.098  -9.008 -26.390  1.00 60.77           C
ATOM    947  CD2 LEU A 139      20.716 -10.102 -27.963  1.00 60.77           C
ATOM    948  C   LEU A 139      21.373 -13.243 -24.855  1.00 60.77           C
ATOM    949  O   LEU A 139      22.600 -13.213 -24.985  1.00 60.77           O
ATOM    950  N   PRO A 140      20.847 -13.760 -23.699  1.00 58.91           N
ATOM    951  CA  PRO A 140      21.688 -14.463 -22.678  1.00 58.91           C
ATOM    952  CD  PRO A 140      19.409 -13.788 -23.387  1.00 58.91           C
ATOM    953  CB  PRO A 140      20.698 -14.555 -21.517  1.00 58.91           C
ATOM    954  CG  PRO A 140      19.299 -14.628 -22.123  1.00 58.91           C
ATOM    955  C   PRO A 140      22.342 -15.849 -23.008  1.00 58.91           C
ATOM    956  O   PRO A 140      23.066 -16.407 -22.185  1.00 58.91           O
ATOM    957  N   LEU A 141      22.096 -16.382 -24.203  1.00 53.87           N
ATOM    958  CA  LEU A 141      22.808 -17.558 -24.781  1.00 53.87           C
ATOM    959  CB  LEU A 141      21.738 -18.565 -25.290  1.00 53.87           C
ATOM    960  CG  LEU A 141      20.719 -19.171 -24.298  1.00 53.87           C
ATOM    961  CD1 LEU A 141      21.416 -19.568 -22.991  1.00 53.87           C
ATOM    962  CD2 LEU A 141      19.535 -18.219 -24.049  1.00 53.87           C
ATOM    963  C   LEU A 141      23.825 -17.219 -25.919  1.00 53.87           C
ATOM    964  O   LEU A 141      24.672 -18.046 -26.266  1.00 53.87           O
ATOM    965  N   MET A 142      23.773 -16.002 -26.477  1.00 46.54           N
ATOM    966  CA  MET A 142      24.810 -15.458 -27.377  1.00 46.54           C
ATOM    967  CB  MET A 142      24.246 -14.162 -28.019  1.00 46.54           C
ATOM    968  CG  MET A 142      23.095 -14.455 -28.994  1.00 46.54           C
ATOM    969  SD  MET A 142      22.442 -12.970 -29.755  1.00 46.54           S
ATOM    970  CE  MET A 142      21.044 -13.837 -30.468  1.00 46.54           C
ATOM    971  C   MET A 142      26.128 -15.196 -26.597  1.00 46.54           C
ATOM    972  O   MET A 142      26.156 -14.468 -25.599  1.00 46.54           O
ATOM    973  N   SER A 143      27.229 -15.796 -27.069  1.00 41.22           N
ATOM    974  CA  SER A 143      28.593 -15.501 -26.550  1.00 41.22           C
ATOM    975  CB  SER A 143      29.549 -16.295 -27.471  1.00 41.22           C
ATOM    976  OG  SER A 143      30.909 -16.174 -27.059  1.00 41.22           O
ATOM    977  C   SER A 143      28.942 -13.977 -26.535  1.00 41.22           C
ATOM    978  O   SER A 143      28.443 -13.227 -27.378  1.00 41.22           O
ATOM    979  N   VAL A 144      29.804 -13.512 -25.614  1.00 37.43           N
ATOM    980  CA  VAL A 144      30.218 -12.066 -25.550  1.00 37.43           C
ATOM    981  CB  VAL A 144      31.127 -11.804 -24.294  1.00 37.43           C
ATOM    982  CG1 VAL A 144      31.509 -10.317 -24.126  1.00 37.43           C
ATOM    983  CG2 VAL A 144      30.479 -12.217 -22.943  1.00 37.43           C
ATOM    984  C   VAL A 144      30.691 -11.468 -26.951  1.00 37.43           C
ATOM    985  O   VAL A 144      30.113 -10.459 -27.355  1.00 37.43           O
ATOM    986  N   PRO A 145      31.557 -12.122 -27.787  1.00 37.27           N
ATOM    987  CA  PRO A 145      31.636 -11.878 -29.265  1.00 37.27           C
ATOM    988  CD  PRO A 145      32.615 -13.015 -27.281  1.00 37.27           C
ATOM    989  CB  PRO A 145      32.563 -13.027 -29.697  1.00 37.27           C
ATOM    990  CG  PRO A 145      33.499 -13.241 -28.505  1.00 37.27           C
ATOM    991  C   PRO A 145      30.362 -11.758 -30.193  1.00 37.27           C
ATOM    992  O   PRO A 145      30.351 -10.926 -31.103  1.00 37.27           O
ATOM    993  N   GLU A 146      29.302 -12.566 -30.004  1.00 36.26           N
ATOM    994  CA  GLU A 146      27.991 -12.370 -30.710  1.00 36.26           C
ATOM    995  CB  GLU A 146      27.135 -13.672 -30.662  1.00 36.26           C
ATOM    996  CG  GLU A 146      27.503 -14.809 -31.644  1.00 36.26           C
ATOM    997  CD  GLU A 146      28.638 -15.732 -31.219  1.00 36.26           C
ATOM    998  OE1 GLU A 146      29.825 -15.511 -31.426  1.00 36.26           O
ATOM    999  OE2 GLU A 146      28.182 -16.846 -30.585  1.00 36.26           O
ATOM   1000  C   GLU A 146      27.150 -11.153 -30.190  1.00 36.26           C
ATOM   1001  O   GLU A 146      26.682 -10.337 -30.987  1.00 36.26           O
ATOM   1002  N   ILE A 147      26.946 -11.023 -28.870  1.00 36.62           N
ATOM   1003  CA  ILE A 147      26.302  -9.819 -28.259  1.00 36.62           C
ATOM   1004  CB  ILE A 147      25.657 -10.236 -26.886  1.00 36.62           C
ATOM   1005  CG1 ILE A 147      24.674  -9.174 -26.328  1.00 36.62           C
ATOM   1006  CG2 ILE A 147      26.682 -10.703 -25.825  1.00 36.62           C
ATOM   1007  CD1 ILE A 147      23.784  -9.645 -25.165  1.00 36.62           C
ATOM   1008  C   ILE A 147      27.136  -8.469 -28.316  1.00 36.62           C
ATOM   1009  O   ILE A 147      26.525  -7.397 -28.266  1.00 36.62           O
ATOM   1010  N   ARG A 148      28.473  -8.458 -28.549  1.00 37.55           N
ATOM   1011  CA  ARG A 148      29.182  -7.261 -29.104  1.00 37.55           C
ATOM   1012  CB  ARG A 148      30.719  -7.259 -28.851  1.00 37.55           C
ATOM   1013  CG  ARG A 148      31.618  -8.010 -29.862  1.00 37.55           C
ATOM   1014  CD  ARG A 148      33.135  -7.927 -29.604  1.00 37.55           C
ATOM   1015  NE  ARG A 148      33.521  -8.727 -28.412  1.00 37.55           N
ATOM   1016  CZ  ARG A 148      34.747  -9.115 -28.098  1.00 37.55           C
ATOM   1017  NH1 ARG A 148      35.808  -8.841 -28.797  1.00 37.55           N
ATOM   1018  NH2 ARG A 148      34.888  -9.806 -27.024  1.00 37.55           N
ATOM   1019  C   ARG A 148      28.737  -6.875 -30.564  1.00 37.55           C
ATOM   1020  O   ARG A 148      28.410  -5.715 -30.807  1.00 37.55           O
ATOM   1021  N   ALA A 149      28.632  -7.829 -31.513  1.00 35.76           N
ATOM   1022  CA  ALA A 149      27.990  -7.587 -32.837  1.00 35.76           C
ATOM   1023  CB  ALA A 149      28.124  -8.890 -33.648  1.00 35.76           C
ATOM   1024  C   ALA A 149      26.528  -7.000 -32.858  1.00 35.76           C
ATOM   1025  O   ALA A 149      26.225  -6.192 -33.741  1.00 35.76           O
ATOM   1026  N   VAL A 150      25.648  -7.330 -31.888  1.00 36.01           N
ATOM   1027  CA  VAL A 150      24.322  -6.640 -31.722  1.00 36.01           C
ATOM   1028  CB  VAL A 150      23.241  -7.463 -30.924  1.00 36.01           C
ATOM   1029  CG1 VAL A 150      23.182  -8.971 -31.267  1.00 36.01           C
ATOM   1030  CG2 VAL A 150      23.252  -7.311 -29.391  1.00 36.01           C
ATOM   1031  C   VAL A 150      24.423  -5.128 -31.284  1.00 36.01           C
ATOM   1032  O   VAL A 150      23.769  -4.283 -31.899  1.00 36.01           O
ATOM   1033  N   VAL A 151      25.250  -4.765 -30.278  1.00 34.62           N
ATOM   1034  CA  VAL A 151      25.616  -3.332 -30.001  1.00 34.62           C
ATOM   1035  CB  VAL A 151      26.243  -3.149 -28.572  1.00 34.62           C
ATOM   1036  CG1 VAL A 151      27.588  -3.857 -28.364  1.00 34.62           C
ATOM   1037  CG2 VAL A 151      26.419  -1.673 -28.155  1.00 34.62           C
ATOM   1038  C   VAL A 151      26.390  -2.587 -31.150  1.00 34.62           C
ATOM   1039  O   VAL A 151      26.078  -1.425 -31.418  1.00 34.62           O
ATOM   1040  N   ASP A 152      27.340  -3.223 -31.858  1.00 30.14           N
ATOM   1041  CA  ASP A 152      27.935  -2.674 -33.119  1.00 30.14           C
ATOM   1042  CB  ASP A 152      29.053  -3.618 -33.640  1.00 30.14           C
ATOM   1043  CG  ASP A 152      30.284  -3.808 -32.750  1.00 30.14           C
ATOM   1044  OD1 ASP A 152      30.269  -3.791 -31.529  1.00 30.14           O
ATOM   1045  OD2 ASP A 152      31.415  -4.018 -33.470  1.00 30.14           O
ATOM   1046  C   ASP A 152      26.896  -2.364 -34.257  1.00 30.14           C
ATOM   1047  O   ASP A 152      26.957  -1.287 -34.857  1.00 30.14           O
ATOM   1048  N   ALA A 153      25.917  -3.256 -34.508  1.00 27.12           N
ATOM   1049  CA  ALA A 153      24.691  -2.910 -35.270  1.00 27.12           C
ATOM   1050  CB  ALA A 153      23.925  -4.218 -35.512  1.00 27.12           C
ATOM   1051  C   ALA A 153      23.814  -1.769 -34.659  1.00 27.12           C
ATOM   1052  O   ALA A 153      23.602  -0.784 -35.362  1.00 27.12           O
ATOM   1053  N   TRP A 154      23.375  -1.810 -33.381  1.00 24.40           N
ATOM   1054  CA  TRP A 154      22.739  -0.631 -32.701  1.00 24.40           C
ATOM   1055  CB  TRP A 154      22.484  -0.913 -31.191  1.00 24.40           C
ATOM   1056  CG  TRP A 154      21.560  -2.069 -30.761  1.00 24.40           C
ATOM   1057  CD2 TRP A 154      21.568  -2.720 -29.538  1.00 24.40           C
ATOM   1058  CD1 TRP A 154      20.516  -2.677 -31.498  1.00 24.40           C
ATOM   1059  NE1 TRP A 154      19.880  -3.700 -30.763  1.00 24.40           N
ATOM   1060  CE2 TRP A 154      20.559  -3.717 -29.560  1.00 24.40           C
ATOM   1061  CE3 TRP A 154      22.370  -2.541 -28.380  1.00 24.40           C
ATOM   1062  CZ2 TRP A 154      20.357  -4.550 -28.437  1.00 24.40           C
ATOM   1063  CZ3 TRP A 154      22.162  -3.384 -27.290  1.00 24.40           C
ATOM   1064  CH2 TRP A 154      21.166  -4.370 -27.316  1.00 24.40           C
ATOM   1065  C   TRP A 154      23.477   0.749 -32.878  1.00 24.40           C
ATOM   1066  O   TRP A 154      22.821   1.716 -33.259  1.00 24.40           O
ATOM   1067  N   ALA A 155      24.809   0.813 -32.672  1.00 23.29           N
ATOM   1068  CA  ALA A 155      25.662   1.995 -32.987  1.00 23.29           C
ATOM   1069  CB  ALA A 155      27.063   1.662 -32.429  1.00 23.29           C
ATOM   1070  C   ALA A 155      25.724   2.459 -34.482  1.00 23.29           C
ATOM   1071  O   ALA A 155      25.488   3.638 -34.758  1.00 23.29           O
ATOM   1072  N   SER A 156      26.004   1.549 -35.436  1.00 25.32           N
ATOM   1073  CA  SER A 156      25.831   1.814 -36.897  1.00 25.32           C
ATOM   1074  CB  SER A 156      26.229   0.506 -37.630  1.00 25.32           C
ATOM   1075  OG  SER A 156      26.195   0.658 -39.051  1.00 25.32           O
ATOM   1076  C   SER A 156      24.421   2.344 -37.337  1.00 25.32           C
ATOM   1077  O   SER A 156      24.334   3.350 -38.045  1.00 25.32           O
ATOM   1078  N   VAL A 157      23.342   1.707 -36.856  1.00 27.86           N
ATOM   1079  CA  VAL A 157      21.926   2.133 -37.050  1.00 27.86           C
ATOM   1080  CB  VAL A 157      21.015   1.038 -36.386  1.00 27.86           C
ATOM   1081  CG1 VAL A 157      19.517   1.381 -36.345  1.00 27.86           C
ATOM   1082  CG2 VAL A 157      21.086  -0.307 -37.125  1.00 27.86           C
ATOM   1083  C   VAL A 157      21.631   3.591 -36.571  1.00 27.86           C
ATOM   1084  O   VAL A 157      21.394   4.470 -37.398  1.00 27.86           O
ATOM   1085  N   THR A 158      21.650   3.862 -35.261  1.00 32.11           N
ATOM   1086  CA  THR A 158      21.468   5.241 -34.703  1.00 32.11           C
ATOM   1087  CB  THR A 158      21.464   5.108 -33.153  1.00 32.11           C
ATOM   1088  OG1 THR A 158      21.123   6.333 -32.519  1.00 32.11           O
ATOM   1089  CG2 THR A 158      22.821   4.773 -32.569  1.00 32.11           C
ATOM   1090  C   THR A 158      22.408   6.392 -35.227  1.00 32.11           C
ATOM   1091  O   THR A 158      22.035   7.561 -35.119  1.00 32.11           O
ATOM   1092  N   GLU A 159      23.591   6.081 -35.784  1.00 34.03           N
ATOM   1093  CA  GLU A 159      24.376   7.028 -36.620  1.00 34.03           C
ATOM   1094  CB  GLU A 159      25.837   6.501 -36.617  1.00 34.03           C
ATOM   1095  CG  GLU A 159      26.878   7.497 -37.192  1.00 34.03           C
ATOM   1096  CD  GLU A 159      28.309   6.974 -37.303  1.00 34.03           C
ATOM   1097  OE1 GLU A 159      28.665   5.825 -37.060  1.00 34.03           O
ATOM   1098  OE2 GLU A 159      29.163   7.944 -37.723  1.00 34.03           O
ATOM   1099  C   GLU A 159      23.780   7.282 -38.057  1.00 34.03           C
ATOM   1100  O   GLU A 159      23.554   8.441 -38.407  1.00 34.03           O
ATOM   1101  N   GLU A 160      23.510   6.250 -38.888  1.00 34.82           N
ATOM   1102  CA  GLU A 160      22.828   6.429 -40.213  1.00 34.82           C
ATOM   1103  CB  GLU A 160      23.023   5.158 -41.094  1.00 34.82           C
ATOM   1104  CG  GLU A 160      22.237   3.885 -40.677  1.00 34.82           C
ATOM   1105  CD  GLU A 160      22.278   2.691 -41.624  1.00 34.82           C
ATOM   1106  OE1 GLU A 160      22.241   2.778 -42.846  1.00 34.82           O
ATOM   1107  OE2 GLU A 160      22.294   1.507 -40.955  1.00 34.82           O
ATOM   1108  C   GLU A 160      21.344   6.957 -40.176  1.00 34.82           C
ATOM   1109  O   GLU A 160      21.000   7.886 -40.911  1.00 34.82           O
ATOM   1110  N   LEU A 161      20.481   6.409 -39.301  1.00 35.78           N
ATOM   1111  CA  LEU A 161      19.161   7.016 -38.954  1.00 35.78           C
ATOM   1112  CB  LEU A 161      18.362   6.050 -38.025  1.00 35.78           C
ATOM   1113  CG  LEU A 161      17.679   4.783 -38.592  1.00 35.78           C
ATOM   1114  CD1 LEU A 161      16.737   5.093 -39.753  1.00 35.78           C
ATOM   1115  CD2 LEU A 161      18.648   3.694 -39.046  1.00 35.78           C
ATOM   1116  C   LEU A 161      19.240   8.430 -38.291  1.00 35.78           C
ATOM   1117  O   LEU A 161      18.449   9.303 -38.648  1.00 35.78           O
ATOM   1118  N   GLY A 162      20.177   8.660 -37.354  1.00 34.25           N
ATOM   1119  CA  GLY A 162      20.422  10.012 -36.783  1.00 34.25           C
ATOM   1120  C   GLY A 162      21.118  11.123 -37.620  1.00 34.25           C
ATOM   1121  O   GLY A 162      21.162  12.275 -37.185  1.00 34.25           O
ATOM   1122  N   ALA A 163      21.603  10.824 -38.830  1.00 35.66           N
ATOM   1123  CA  ALA A 163      21.733  11.839 -39.911  1.00 35.66           C
ATOM   1124  CB  ALA A 163      22.635  11.180 -40.972  1.00 35.66           C
ATOM   1125  C   ALA A 163      20.386  12.384 -40.522  1.00 35.66           C
ATOM   1126  O   ALA A 163      20.321  13.555 -40.903  1.00 35.66           O
ATOM   1127  N   GLN A 164      19.333  11.552 -40.622  1.00 38.67           N
ATOM   1128  CA  GLN A 164      17.977  11.972 -41.088  1.00 38.67           C
ATOM   1129  CB  GLN A 164      17.363  10.779 -41.883  1.00 38.67           C
ATOM   1130  CG  GLN A 164      18.037  10.386 -43.229  1.00 38.67           C
ATOM   1131  CD  GLN A 164      17.934  11.407 -44.368  1.00 38.67           C
ATOM   1132  OE1 GLN A 164      17.079  12.282 -44.423  1.00 38.67           O
ATOM   1133  NE2 GLN A 164      18.789  11.310 -45.351  1.00 38.67           N
ATOM   1134  C   GLN A 164      16.981  12.454 -39.970  1.00 38.67           C
ATOM   1135  O   GLN A 164      16.227  13.401 -40.202  1.00 38.67           O
ATOM   1136  N   TYR A 165      16.895  11.769 -38.813  1.00 42.68           N
ATOM   1137  CA  TYR A 165      15.716  11.857 -37.899  1.00 42.68           C
ATOM   1138  CB  TYR A 165      14.990  10.478 -37.860  1.00 42.68           C
ATOM   1139  CG  TYR A 165      14.434   9.971 -39.198  1.00 42.68           C
ATOM   1140  CD1 TYR A 165      13.415  10.668 -39.855  1.00 42.68           C
ATOM   1141  CD2 TYR A 165      15.005   8.850 -39.809  1.00 42.68           C
ATOM   1142  CE1 TYR A 165      12.986  10.259 -41.113  1.00 42.68           C
ATOM   1143  CE2 TYR A 165      14.553   8.423 -41.053  1.00 42.68           C
ATOM   1144  CZ  TYR A 165      13.548   9.130 -41.702  1.00 42.68           C
ATOM   1145  OH  TYR A 165      13.084   8.685 -42.899  1.00 42.68           O
ATOM   1146  C   TYR A 165      16.117  12.274 -36.442  1.00 42.68           C
ATOM   1147  O   TYR A 165      16.980  11.594 -35.875  1.00 42.68           O
ATOM   1148  N   PRO A 166      15.505  13.291 -35.759  1.00 46.54           N
ATOM   1149  CA  PRO A 166      15.857  13.651 -34.354  1.00 46.54           C
ATOM   1150  CD  PRO A 166      14.385  14.090 -36.287  1.00 46.54           C
ATOM   1151  CB  PRO A 166      15.039  14.936 -34.127  1.00 46.54           C
ATOM   1152  CG  PRO A 166      13.829  14.790 -35.048  1.00 46.54           C
ATOM   1153  C   PRO A 166      15.661  12.566 -33.245  1.00 46.54           C
ATOM   1154  O   PRO A 166      16.446  12.540 -32.298  1.00 46.54           O
ATOM   1155  N   TRP A 167      14.662  11.673 -33.350  1.00 49.66           N
ATOM   1156  CA  TRP A 167      14.593  10.455 -32.506  1.00 49.66           C
ATOM   1157  CB  TRP A 167      13.267  10.493 -31.712  1.00 49.66           C
ATOM   1158  CG  TRP A 167      13.212   9.474 -30.568  1.00 49.66           C
ATOM   1159  CD2 TRP A 167      13.896   9.515 -29.370  1.00 49.66           C
ATOM   1160  CD1 TRP A 167      12.437   8.297 -30.528  1.00 49.66           C
ATOM   1161  NE1 TRP A 167      12.582   7.629 -29.295  1.00 49.66           N
ATOM   1162  CE2 TRP A 167      13.496   8.397 -28.605  1.00 49.66           C
ATOM   1163  CE3 TRP A 167      14.815  10.458 -28.839  1.00 49.66           C
ATOM   1164  CZ2 TRP A 167      13.964   8.242 -27.287  1.00 49.66           C
ATOM   1165  CZ3 TRP A 167      15.288  10.268 -27.538  1.00 49.66           C
ATOM   1166  CH2 TRP A 167      14.865   9.176 -26.770  1.00 49.66           C
ATOM   1167  C   TRP A 167      14.770   9.139 -33.332  1.00 49.66           C
ATOM   1168  O   TRP A 167      14.180   8.937 -34.400  1.00 49.66           O
ATOM   1169  N   VAL A 168      15.549   8.213 -32.763  1.00 50.93           N
ATOM   1170  CA  VAL A 168      15.706   6.827 -33.277  1.00 50.93           C
ATOM   1171  CB  VAL A 168      17.071   6.676 -34.023  1.00 50.93           C
ATOM   1172  CG1 VAL A 168      18.325   6.936 -33.170  1.00 50.93           C
ATOM   1173  CG2 VAL A 168      17.221   5.291 -34.684  1.00 50.93           C
ATOM   1174  C   VAL A 168      15.432   5.816 -32.118  1.00 50.93           C
ATOM   1175  O   VAL A 168      16.278   5.609 -31.241  1.00 50.93           O
ATOM   1176  N   GLN A 169      14.254   5.164 -32.112  1.00 50.41           N
ATOM   1177  CA  GLN A 169      13.911   4.180 -31.056  1.00 50.41           C
ATOM   1178  CB  GLN A 169      12.390   4.262 -30.736  1.00 50.41           C
ATOM   1179  CG  GLN A 169      11.949   3.518 -29.440  1.00 50.41           C
ATOM   1180  CD  GLN A 169      12.638   3.983 -28.153  1.00 50.41           C
ATOM   1181  OE1 GLN A 169      12.318   5.020 -27.589  1.00 50.41           O
ATOM   1182  NE2 GLN A 169      13.631   3.269 -27.680  1.00 50.41           N
ATOM   1183  C   GLN A 169      14.394   2.743 -31.419  1.00 50.41           C
ATOM   1184  O   GLN A 169      13.667   1.966 -32.038  1.00 50.41           O
ATOM   1185  N   ILE A 170      15.602   2.373 -30.975  1.00 52.71           N
ATOM   1186  CA  ILE A 170      16.064   0.953 -30.918  1.00 52.71           C
ATOM   1187  CB  ILE A 170      17.635   0.826 -30.886  1.00 52.71           C
ATOM   1188  CG1 ILE A 170      18.414   1.577 -29.768  1.00 52.71           C
ATOM   1189  CG2 ILE A 170      18.319   1.072 -32.251  1.00 52.71           C
ATOM   1190  CD1 ILE A 170      18.434   3.124 -29.796  1.00 52.71           C
ATOM   1191  C   ILE A 170      15.359   0.204 -29.729  1.00 52.71           C
ATOM   1192  O   ILE A 170      15.579   0.515 -28.553  1.00 52.71           O
ATOM   1193  N   PHE A 171      14.472  -0.751 -30.042  1.00 55.93           N
ATOM   1194  CA  PHE A 171      13.670  -1.508 -29.042  1.00 55.93           C
ATOM   1195  CB  PHE A 171      12.286  -0.821 -28.801  1.00 55.93           C
ATOM   1196  CG  PHE A 171      11.229  -0.992 -29.905  1.00 55.93           C
ATOM   1197  CD1 PHE A 171      10.345  -2.080 -29.893  1.00 55.93           C
ATOM   1198  CD2 PHE A 171      11.214  -0.111 -30.983  1.00 55.93           C
ATOM   1199  CE1 PHE A 171       9.460  -2.273 -30.951  1.00 55.93           C
ATOM   1200  CE2 PHE A 171      10.347  -0.317 -32.045  1.00 55.93           C
ATOM   1201  CZ  PHE A 171       9.469  -1.398 -32.030  1.00 55.93           C
ATOM   1202  C   PHE A 171      13.540  -3.018 -29.430  1.00 55.93           C
ATOM   1203  O   PHE A 171      13.427  -3.384 -30.600  1.00 55.93           O
ATOM   1204  N   GLU A 172      13.462  -3.899 -28.435  1.00 58.80           N
ATOM   1205  CA  GLU A 172      13.104  -5.327 -28.644  1.00 58.80           C
ATOM   1206  CB  GLU A 172      14.319  -6.124 -28.115  1.00 58.80           C
ATOM   1207  CG  GLU A 172      14.288  -7.669 -28.281  1.00 58.80           C
ATOM   1208  CD  GLU A 172      14.625  -8.395 -26.988  1.00 58.80           C
ATOM   1209  OE1 GLU A 172      14.147  -8.067 -25.914  1.00 58.80           O
ATOM   1210  OE2 GLU A 172      15.474  -9.443 -27.143  1.00 58.80           O
ATOM   1211  C   GLU A 172      11.731  -5.654 -27.965  1.00 58.80           C
ATOM   1212  O   GLU A 172      11.348  -5.080 -26.944  1.00 58.80           O
ATOM   1213  N   ASN A 173      10.975  -6.576 -28.570  1.00 59.00           N
ATOM   1214  CA  ASN A 173       9.713  -7.128 -27.998  1.00 59.00           C
ATOM   1215  CB  ASN A 173       8.466  -6.592 -28.763  1.00 59.00           C
ATOM   1216  CG  ASN A 173       8.418  -6.685 -30.292  1.00 59.00           C
ATOM   1217  OD1 ASN A 173       7.797  -7.543 -30.898  1.00 59.00           O
ATOM   1218  ND2 ASN A 173       9.051  -5.786 -30.992  1.00 59.00           N
ATOM   1219  C   ASN A 173       9.853  -8.683 -27.946  1.00 59.00           C
ATOM   1220  O   ASN A 173       9.848  -9.353 -28.980  1.00 59.00           O
ATOM   1221  N   LYS A 174      10.077  -9.238 -26.744  1.00 56.94           N
ATOM   1222  CA  LYS A 174      10.548 -10.641 -26.575  1.00 56.94           C
ATOM   1223  CB  LYS A 174      11.906 -10.541 -25.842  1.00 56.94           C
ATOM   1224  CG  LYS A 174      12.716 -11.836 -25.644  1.00 56.94           C
ATOM   1225  CD  LYS A 174      12.422 -12.573 -24.319  1.00 56.94           C
ATOM   1226  CE  LYS A 174      13.540 -13.578 -24.047  1.00 56.94           C
ATOM   1227  NZ  LYS A 174      13.446 -14.201 -22.722  1.00 56.94           N
ATOM   1228  C   LYS A 174       9.500 -11.515 -25.835  1.00 56.94           C
ATOM   1229  O   LYS A 174       9.031 -11.172 -24.745  1.00 56.94           O
ATOM   1230  N   GLY A 175       9.151 -12.661 -26.436  1.00 53.05           N
ATOM   1231  CA  GLY A 175       8.060 -13.524 -25.918  1.00 53.05           C
ATOM   1232  C   GLY A 175       6.649 -13.116 -26.398  1.00 53.05           C
ATOM   1233  O   GLY A 175       6.340 -11.941 -26.614  1.00 53.05           O
ATOM   1234  N   ALA A 176       5.761 -14.105 -26.505  1.00 50.00           N
ATOM   1235  CA  ALA A 176       4.355 -13.869 -26.936  1.00 50.00           C
ATOM   1236  CB  ALA A 176       3.813 -15.274 -27.246  1.00 50.00           C
ATOM   1237  C   ALA A 176       3.440 -13.000 -25.990  1.00 50.00           C
ATOM   1238  O   ALA A 176       2.589 -12.257 -26.481  1.00 50.00           O
ATOM   1239  N   MET A 177       3.666 -13.023 -24.660  1.00 51.00           N
ATOM   1240  CA  MET A 177       3.148 -11.997 -23.696  1.00 51.00           C
ATOM   1241  CB  MET A 177       3.688 -12.315 -22.268  1.00 51.00           C
ATOM   1242  CG  MET A 177       3.337 -13.686 -21.646  1.00 51.00           C
ATOM   1243  SD  MET A 177       4.336 -15.016 -22.353  1.00 51.00           S
ATOM   1244  CE  MET A 177       3.069 -16.050 -23.094  1.00 51.00           C
ATOM   1245  C   MET A 177       3.457 -10.493 -24.042  1.00 51.00           C
ATOM   1246  O   MET A 177       2.589  -9.629 -23.894  1.00 51.00           O
ATOM   1247  N   MET A 178       4.675 -10.191 -24.525  1.00 50.53           N
ATOM   1248  CA  MET A 178       5.033  -8.845 -25.066  1.00 50.53           C
ATOM   1249  CB  MET A 178       6.523  -8.610 -24.697  1.00 50.53           C
ATOM   1250  CG  MET A 178       6.827  -8.453 -23.193  1.00 50.53           C
ATOM   1251  SD  MET A 178       6.682  -6.744 -22.623  1.00 50.53           S
ATOM   1252  CE  MET A 178       4.908  -6.524 -22.434  1.00 50.53           C
ATOM   1253  C   MET A 178       4.747  -8.645 -26.594  1.00 50.53           C
ATOM   1254  O   MET A 178       5.508  -7.975 -27.298  1.00 50.53           O
ATOM   1255  N   GLY A 179       3.613  -9.165 -27.095  1.00 47.76           N
ATOM   1256  CA  GLY A 179       3.157  -8.987 -28.499  1.00 47.76           C
ATOM   1257  C   GLY A 179       4.113  -9.195 -29.691  1.00 47.76           C
ATOM   1258  O   GLY A 179       4.027  -8.444 -30.668  1.00 47.76           O
ATOM   1259  N   CYS A 180       4.979 -10.214 -29.642  1.00 46.12           N
ATOM   1260  CA  CYS A 180       5.993 -10.423 -30.698  1.00 46.12           C
ATOM   1261  CB  CYS A 180       7.201 -11.146 -30.077  1.00 46.12           C
ATOM   1262  SG  CYS A 180       8.574 -11.102 -31.280  1.00 46.12           S
ATOM   1263  C   CYS A 180       5.407 -11.129 -31.961  1.00 46.12           C
ATOM   1264  O   CYS A 180       5.134 -12.332 -31.963  1.00 46.12           O
ATOM   1265  N   SER A 181       5.252 -10.364 -33.054  1.00 43.75           N
ATOM   1266  CA  SER A 181       4.756 -10.894 -34.363  1.00 43.75           C
ATOM   1267  CB  SER A 181       4.388  -9.628 -35.186  1.00 43.75           C
ATOM   1268  OG  SER A 181       3.575  -9.934 -36.321  1.00 43.75           O
ATOM   1269  C   SER A 181       5.678 -11.909 -35.152  1.00 43.75           C
ATOM   1270  O   SER A 181       5.301 -12.353 -36.239  1.00 43.75           O
ATOM   1271  N   ASN A 182       6.849 -12.308 -34.613  1.00 43.65           N
ATOM   1272  CA  ASN A 182       7.668 -13.453 -35.102  1.00 43.65           C
ATOM   1273  CB  ASN A 182       8.624 -12.935 -36.209  1.00 43.65           C
ATOM   1274  CG  ASN A 182       9.466 -14.014 -36.880  1.00 43.65           C
ATOM   1275  OD1 ASN A 182      10.477 -14.447 -36.358  1.00 43.65           O
ATOM   1276  ND2 ASN A 182       9.112 -14.516 -38.025  1.00 43.65           N
ATOM   1277  C   ASN A 182       8.426 -14.149 -33.896  1.00 43.65           C
ATOM   1278  O   ASN A 182       9.065 -13.428 -33.122  1.00 43.65           O
ATOM   1279  N   PRO A 183       8.459 -15.509 -33.721  1.00 46.79           N
ATOM   1280  CA  PRO A 183       9.293 -16.167 -32.663  1.00 46.79           C
ATOM   1281  CD  PRO A 183       7.604 -16.454 -34.468  1.00 46.79           C
ATOM   1282  CB  PRO A 183       8.624 -17.557 -32.587  1.00 46.79           C
ATOM   1283  CG  PRO A 183       8.095 -17.821 -33.998  1.00 46.79           C
ATOM   1284  C   PRO A 183      10.855 -16.264 -32.834  1.00 46.79           C
ATOM   1285  O   PRO A 183      11.517 -16.791 -31.935  1.00 46.79           O
ATOM   1286  N   HIS A 184      11.461 -15.769 -33.929  1.00 48.47           N
ATOM   1287  CA  HIS A 184      12.943 -15.660 -34.060  1.00 48.47           C
ATOM   1288  ND1 HIS A 184      15.012 -16.857 -36.596  1.00 48.47           N
ATOM   1289  CG  HIS A 184      14.688 -15.650 -35.998  1.00 48.47           C
ATOM   1290  CB  HIS A 184      13.273 -15.310 -35.540  1.00 48.47           C
ATOM   1291  NE2 HIS A 184      16.948 -15.525 -36.297  1.00 48.47           N
ATOM   1292  CD2 HIS A 184      15.834 -14.854 -35.828  1.00 48.47           C
ATOM   1293  CE1 HIS A 184      16.365 -16.683 -36.727  1.00 48.47           C
ATOM   1294  C   HIS A 184      13.574 -14.593 -33.078  1.00 48.47           C
ATOM   1295  O   HIS A 184      12.983 -13.523 -32.912  1.00 48.47           O
ATOM   1296  N   PRO A 185      14.772 -14.785 -32.455  1.00 48.48           N
ATOM   1297  CA  PRO A 185      15.460 -13.716 -31.674  1.00 48.48           C
ATOM   1298  CD  PRO A 185      15.388 -16.115 -32.311  1.00 48.48           C
ATOM   1299  CB  PRO A 185      16.698 -14.473 -31.145  1.00 48.48           C
ATOM   1300  CG  PRO A 185      16.275 -15.942 -31.093  1.00 48.48           C
ATOM   1301  C   PRO A 185      15.801 -12.388 -32.443  1.00 48.48           C
ATOM   1302  O   PRO A 185      16.814 -12.286 -33.146  1.00 48.48           O
ATOM   1303  N   HIS A 186      14.945 -11.361 -32.292  1.00 46.73           N
ATOM   1304  CA  HIS A 186      15.089 -10.066 -33.019  1.00 46.73           C
ATOM   1305  ND1 HIS A 186      11.841 -10.920 -33.953  1.00 46.73           N
ATOM   1306  CG  HIS A 186      12.741  -9.913 -34.245  1.00 46.73           C
ATOM   1307  CB  HIS A 186      14.259 -10.126 -34.339  1.00 46.73           C
ATOM   1308  NE2 HIS A 186      10.696  -8.884 -34.343  1.00 46.73           N
ATOM   1309  CD2 HIS A 186      12.065  -8.703 -34.472  1.00 46.73           C
ATOM   1310  CE1 HIS A 186      10.672 -10.218 -34.026  1.00 46.73           C
ATOM   1311  C   HIS A 186      14.761  -8.796 -32.158  1.00 46.73           C
ATOM   1312  O   HIS A 186      13.910  -8.807 -31.263  1.00 46.73           O
ATOM   1313  N   CYS A 187      15.376  -7.663 -32.524  1.00 42.97           N
ATOM   1314  CA  CYS A 187      14.847  -6.313 -32.201  1.00 42.97           C
ATOM   1315  CB  CYS A 187      15.964  -5.530 -31.472  1.00 42.97           C
ATOM   1316  SG  CYS A 187      17.375  -5.158 -32.563  1.00 42.97           S
ATOM   1317  C   CYS A 187      14.293  -5.560 -33.456  1.00 42.97           C
ATOM   1318  O   CYS A 187      14.459  -5.966 -34.612  1.00 42.97           O
ATOM   1319  N   GLN A 188      13.617  -4.436 -33.210  1.00 38.74           N
ATOM   1320  CA  GLN A 188      13.273  -3.441 -34.256  1.00 38.74           C
ATOM   1321  CB  GLN A 188      11.729  -3.371 -34.393  1.00 38.74           C
ATOM   1322  CG  GLN A 188      11.073  -4.607 -35.056  1.00 38.74           C
ATOM   1323  CD  GLN A 188       9.562  -4.474 -35.232  1.00 38.74           C
ATOM   1324  OE1 GLN A 188       9.065  -3.712 -36.050  1.00 38.74           O
ATOM   1325  NE2 GLN A 188       8.778  -5.198 -34.478  1.00 38.74           N
ATOM   1326  C   GLN A 188      13.870  -2.040 -33.908  1.00 38.74           C
ATOM   1327  O   GLN A 188      14.052  -1.657 -32.749  1.00 38.74           O
ATOM   1328  N   VAL A 189      14.132  -1.239 -34.940  1.00 35.91           N
ATOM   1329  CA  VAL A 189      14.368   0.225 -34.795  1.00 35.91           C
ATOM   1330  CB  VAL A 189      15.806   0.611 -35.264  1.00 35.91           C
ATOM   1331  CG1 VAL A 189      16.094   0.328 -36.747  1.00 35.91           C
ATOM   1332  CG2 VAL A 189      16.127   2.089 -34.967  1.00 35.91           C
ATOM   1333  C   VAL A 189      13.223   1.008 -35.509  1.00 35.91           C
ATOM   1334  O   VAL A 189      12.998   0.812 -36.704  1.00 35.91           O
ATOM   1335  N   TRP A 190      12.510   1.893 -34.799  1.00 33.81           N
ATOM   1336  CA  TRP A 190      11.552   2.845 -35.434  1.00 33.81           C
ATOM   1337  CB  TRP A 190      10.127   2.700 -34.843  1.00 33.81           C
ATOM   1338  CG  TRP A 190       9.282   1.450 -35.165  1.00 33.81           C
ATOM   1339  CD2 TRP A 190       7.915   1.319 -34.975  1.00 33.81           C
ATOM   1340  CD1 TRP A 190       9.731   0.141 -35.454  1.00 33.81           C
ATOM   1341  NE1 TRP A 190       8.688  -0.800 -35.426  1.00 33.81           N
ATOM   1342  CE2 TRP A 190       7.582  -0.054 -35.083  1.00 33.81           C
ATOM   1343  CE3 TRP A 190       6.913   2.274 -34.673  1.00 33.81           C
ATOM   1344  CZ2 TRP A 190       6.266  -0.490 -34.820  1.00 33.81           C
ATOM   1345  CZ3 TRP A 190       5.612   1.826 -34.445  1.00 33.81           C
ATOM   1346  CH2 TRP A 190       5.296   0.462 -34.498  1.00 33.81           C
ATOM   1347  C   TRP A 190      12.102   4.296 -35.268  1.00 33.81           C
ATOM   1348  O   TRP A 190      12.072   4.872 -34.174  1.00 33.81           O
ATOM   1349  N   ALA A 191      12.605   4.886 -36.359  1.00 33.11           N
ATOM   1350  CA  ALA A 191      12.985   6.319 -36.391  1.00 33.11           C
ATOM   1351  CB  ALA A 191      14.119   6.424 -37.421  1.00 33.11           C
ATOM   1352  C   ALA A 191      11.799   7.288 -36.693  1.00 33.11           C
ATOM   1353  O   ALA A 191      10.836   6.913 -37.368  1.00 33.11           O
ATOM   1354  N   SER A 192      11.874   8.528 -36.185  1.00 33.71           N
ATOM   1355  CA  SER A 192      10.766   9.515 -36.286  1.00 33.71           C
ATOM   1356  CB  SER A 192       9.877   9.404 -35.020  1.00 33.71           C
ATOM   1357  OG  SER A 192      10.546   9.819 -33.826  1.00 33.71           O
ATOM   1358  C   SER A 192      11.273  10.978 -36.516  1.00 33.71           C
ATOM   1359  O   SER A 192      12.117  11.493 -35.774  1.00 33.71           O
ATOM   1360  N   SER A 193      10.684  11.677 -37.498  1.00 34.18           N
ATOM   1361  CA  SER A 193      10.841  13.156 -37.696  1.00 34.18           C
ATOM   1362  CB  SER A 193       9.982  13.513 -38.928  1.00 34.18           C
ATOM   1363  OG  SER A 193       8.575  13.329 -38.708  1.00 34.18           O
ATOM   1364  C   SER A 193      10.512  14.133 -36.512  1.00 34.18           C
ATOM   1365  O   SER A 193      11.054  15.234 -36.421  1.00 34.18           O
ATOM   1366  N   PHE A 194       9.589  13.723 -35.646  1.00 34.13           N
ATOM   1367  CA  PHE A 194       9.246  14.388 -34.366  1.00 34.13           C
ATOM   1368  CB  PHE A 194       7.683  14.329 -34.262  1.00 34.13           C
ATOM   1369  CG  PHE A 194       7.010  12.932 -34.229  1.00 34.13           C
ATOM   1370  CD1 PHE A 194       6.796  12.225 -35.419  1.00 34.13           C
ATOM   1371  CD2 PHE A 194       6.718  12.318 -33.010  1.00 34.13           C
ATOM   1372  CE1 PHE A 194       6.389  10.895 -35.383  1.00 34.13           C
ATOM   1373  CE2 PHE A 194       6.282  10.997 -32.977  1.00 34.13           C
ATOM   1374  CZ  PHE A 194       6.150  10.277 -34.158  1.00 34.13           C
ATOM   1375  C   PHE A 194       9.986  13.742 -33.139  1.00 34.13           C
ATOM   1376  O   PHE A 194      10.515  12.624 -33.210  1.00 34.13           O
ATOM   1377  N   LEU A 195       9.959  14.425 -31.982  1.00 33.40           N
ATOM   1378  CA  LEU A 195      10.246  13.767 -30.676  1.00 33.40           C
ATOM   1379  CB  LEU A 195      10.896  14.741 -29.651  1.00 33.40           C
ATOM   1380  CG  LEU A 195      12.255  15.396 -30.008  1.00 33.40           C
ATOM   1381  CD1 LEU A 195      12.798  16.164 -28.790  1.00 33.40           C
ATOM   1382  CD2 LEU A 195      13.315  14.385 -30.468  1.00 33.40           C
ATOM   1383  C   LEU A 195       8.932  13.125 -30.097  1.00 33.40           C
ATOM   1384  O   LEU A 195       8.040  13.894 -29.717  1.00 33.40           O
ATOM   1385  N   PRO A 196       8.738  11.773 -30.007  1.00 31.41           N
ATOM   1386  CA  PRO A 196       7.522  11.181 -29.371  1.00 31.41           C
ATOM   1387  CD  PRO A 196       9.663  10.777 -30.581  1.00 31.41           C
ATOM   1388  CB  PRO A 196       7.728   9.681 -29.673  1.00 31.41           C
ATOM   1389  CG  PRO A 196       9.206   9.467 -29.970  1.00 31.41           C
ATOM   1390  C   PRO A 196       7.306  11.525 -27.857  1.00 31.41           C
ATOM   1391  O   PRO A 196       8.213  12.039 -27.197  1.00 31.41           O
ATOM   1392  N   ASP A 197       6.105  11.261 -27.305  1.00 30.00           N
ATOM   1393  CA  ASP A 197       5.722  11.710 -25.920  1.00 30.00           C
ATOM   1394  CB  ASP A 197       4.335  11.133 -25.522  1.00 30.00           C
ATOM   1395  CG  ASP A 197       3.135  11.579 -26.346  1.00 30.00           C
ATOM   1396  OD1 ASP A 197       2.975  12.714 -26.779  1.00 30.00           O
ATOM   1397  OD2 ASP A 197       2.244  10.568 -26.528  1.00 30.00           O
ATOM   1398  C   ASP A 197       6.762  11.459 -24.770  1.00 30.00           C
ATOM   1399  O   ASP A 197       7.189  12.417 -24.126  1.00 30.00           O
ATOM   1400  N   ILE A 198       7.225  10.214 -24.568  1.00 30.97           N
ATOM   1401  CA  ILE A 198       8.341   9.899 -23.617  1.00 30.97           C
ATOM   1402  CB  ILE A 198       8.395   8.346 -23.367  1.00 30.97           C
ATOM   1403  CG1 ILE A 198       7.113   7.697 -22.743  1.00 30.97           C
ATOM   1404  CG2 ILE A 198       9.586   7.915 -22.473  1.00 30.97           C
ATOM   1405  CD1 ILE A 198       6.075   7.192 -23.760  1.00 30.97           C
ATOM   1406  C   ILE A 198       9.730  10.553 -24.013  1.00 30.97           C
ATOM   1407  O   ILE A 198      10.443  11.029 -23.127  1.00 30.97           O
ATOM   1408  N   ALA A 199      10.117  10.597 -25.303  1.00 32.84           N
ATOM   1409  CA  ALA A 199      11.319  11.341 -25.778  1.00 32.84           C
ATOM   1410  CB  ALA A 199      11.448  11.008 -27.272  1.00 32.84           C
ATOM   1411  C   ALA A 199      11.366  12.890 -25.529  1.00 32.84           C
ATOM   1412  O   ALA A 199      12.371  13.380 -25.012  1.00 32.84           O
ATOM   1413  N   GLN A 200      10.301  13.652 -25.855  1.00 37.10           N
ATOM   1414  CA  GLN A 200      10.112  15.052 -25.358  1.00 37.10           C
ATOM   1415  CB  GLN A 200       8.797  15.604 -25.990  1.00 37.10           C
ATOM   1416  CG  GLN A 200       8.439  17.107 -25.647  1.00 37.10           C
ATOM   1417  CD  GLN A 200       6.831  17.484 -25.571  1.00 37.10           C
ATOM   1418  OE1 GLN A 200       6.839  16.957 -24.459  1.00 37.10           O
ATOM   1419  NE2 GLN A 200       7.086  17.960 -26.770  1.00 37.10           N
ATOM   1420  C   GLN A 200      10.123  15.200 -23.794  1.00 37.10           C
ATOM   1421  O   GLN A 200      10.893  15.996 -23.253  1.00 37.10           O
ATOM   1422  N   ARG A 201       9.280  14.440 -23.087  1.00 40.76           N
ATOM   1423  CA  ARG A 201       9.157  14.476 -21.605  1.00 40.76           C
ATOM   1424  CB  ARG A 201       7.978  13.511 -21.343  1.00 40.76           C
ATOM   1425  CG  ARG A 201       7.424  13.460 -19.909  1.00 40.76           C
ATOM   1426  CD  ARG A 201       6.718  12.129 -19.641  1.00 40.76           C
ATOM   1427  NE  ARG A 201       5.397  11.960 -20.280  1.00 40.76           N
ATOM   1428  CZ  ARG A 201       4.659  10.869 -20.161  1.00 40.76           C
ATOM   1429  NH1 ARG A 201       5.055   9.769 -19.590  1.00 40.76           N
ATOM   1430  NH2 ARG A 201       3.466  10.922 -20.611  1.00 40.76           N
ATOM   1431  C   ARG A 201      10.458  14.144 -20.789  1.00 40.76           C
ATOM   1432  O   ARG A 201      10.810  14.894 -19.875  1.00 40.76           O
ATOM   1433  N   GLU A 202      11.188  13.067 -21.136  1.00 42.09           N
ATOM   1434  CA  GLU A 202      12.569  12.818 -20.629  1.00 42.09           C
ATOM   1435  CB  GLU A 202      13.016  11.393 -21.043  1.00 42.09           C
ATOM   1436  CG  GLU A 202      12.269  10.221 -20.356  1.00 42.09           C
ATOM   1437  CD  GLU A 202      12.951   8.870 -20.534  1.00 42.09           C
ATOM   1438  OE1 GLU A 202      14.131   8.727 -20.835  1.00 42.09           O
ATOM   1439  OE2 GLU A 202      12.108   7.828 -20.304  1.00 42.09           O
ATOM   1440  C   GLU A 202      13.656  13.867 -21.049  1.00 42.09           C
ATOM   1441  O   GLU A 202      14.498  14.212 -20.218  1.00 42.09           O
ATOM   1442  N   GLU A 203      13.650  14.384 -22.294  1.00 43.16           N
ATOM   1443  CA  GLU A 203      14.443  15.590 -22.686  1.00 43.16           C
ATOM   1444  CB  GLU A 203      14.208  15.787 -24.220  1.00 43.16           C
ATOM   1445  CG  GLU A 203      14.993  16.885 -24.988  1.00 43.16           C
ATOM   1446  CD  GLU A 203      14.621  18.335 -24.668  1.00 43.16           C
ATOM   1447  OE1 GLU A 203      13.528  18.832 -24.910  1.00 43.16           O
ATOM   1448  OE2 GLU A 203      15.646  19.002 -24.077  1.00 43.16           O
ATOM   1449  C   GLU A 203      14.183  16.855 -21.797  1.00 43.16           C
ATOM   1450  O   GLU A 203      15.117  17.378 -21.192  1.00 43.16           O
ATOM   1451  N   ARG A 204      12.930  17.312 -21.684  1.00 40.98           N
ATOM   1452  CA  ARG A 204      12.526  18.423 -20.779  1.00 40.98           C
ATOM   1453  CB  ARG A 204      11.056  18.714 -21.175  1.00 40.98           C
ATOM   1454  CG  ARG A 204      10.330  19.835 -20.391  1.00 40.98           C
ATOM   1455  CD  ARG A 204       8.944  20.228 -20.958  1.00 40.98           C
ATOM   1456  NE  ARG A 204       8.039  19.094 -21.304  1.00 40.98           N
ATOM   1457  CZ  ARG A 204       7.440  18.265 -20.460  1.00 40.98           C
ATOM   1458  NH1 ARG A 204       7.552  18.332 -19.167  1.00 40.98           N
ATOM   1459  NH2 ARG A 204       6.710  17.335 -20.968  1.00 40.98           N
ATOM   1460  C   ARG A 204      12.771  18.201 -19.242  1.00 40.98           C
ATOM   1461  O   ARG A 204      13.290  19.107 -18.586  1.00 40.98           O
ATOM   1462  N   SER A 205      12.432  17.034 -18.668  1.00 36.40           N
ATOM   1463  CA  SER A 205      12.725  16.715 -17.236  1.00 36.40           C
ATOM   1464  CB  SER A 205      11.881  15.489 -16.823  1.00 36.40           C
ATOM   1465  OG  SER A 205      10.478  15.740 -16.937  1.00 36.40           O
ATOM   1466  C   SER A 205      14.242  16.553 -16.858  1.00 36.40           C
ATOM   1467  O   SER A 205      14.675  17.087 -15.831  1.00 36.40           O
ATOM   1468  N   GLN A 206      15.069  15.886 -17.688  1.00 32.09           N
ATOM   1469  CA  GLN A 206      16.561  15.981 -17.594  1.00 32.09           C
ATOM   1470  CB  GLN A 206      17.209  14.929 -18.535  1.00 32.09           C
ATOM   1471  CG  GLN A 206      17.008  13.450 -18.102  1.00 32.09           C
ATOM   1472  CD  GLN A 206      17.484  12.421 -19.124  1.00 32.09           C
ATOM   1473  OE1 GLN A 206      18.592  11.898 -19.088  1.00 32.09           O
ATOM   1474  NE2 GLN A 206      16.646  12.086 -20.060  1.00 32.09           N
ATOM   1475  C   GLN A 206      17.165  17.413 -17.830  1.00 32.09           C
ATOM   1476  O   GLN A 206      18.076  17.801 -17.095  1.00 32.09           O
ATOM   1477  N   GLN A 207      16.659  18.208 -18.794  1.00 27.50           N
ATOM   1478  CA  GLN A 207      17.026  19.647 -18.958  1.00 27.50           C
ATOM   1479  CB  GLN A 207      16.399  20.153 -20.285  1.00 27.50           C
ATOM   1480  CG  GLN A 207      16.942  21.517 -20.789  1.00 27.50           C
ATOM   1481  CD  GLN A 207      16.370  22.015 -22.122  1.00 27.50           C
ATOM   1482  OE1 GLN A 207      15.643  21.352 -22.855  1.00 27.50           O
ATOM   1483  NE2 GLN A 207      16.697  23.224 -22.492  1.00 27.50           N
ATOM   1484  C   GLN A 207      16.689  20.568 -17.734  1.00 27.50           C
ATOM   1485  O   GLN A 207      17.579  21.273 -17.257  1.00 27.50           O
ATOM   1486  N   ALA A 208      15.449  20.537 -17.215  1.00 24.56           N
ATOM   1487  CA  ALA A 208      15.083  21.181 -15.924  1.00 24.56           C
ATOM   1488  CB  ALA A 208      13.569  20.944 -15.760  1.00 24.56           C
ATOM   1489  C   ALA A 208      15.910  20.753 -14.658  1.00 24.56           C
ATOM   1490  O   ALA A 208      16.332  21.619 -13.886  1.00 24.56           O
ATOM   1491  N   TYR A 209      16.208  19.449 -14.475  1.00 24.45           N
ATOM   1492  CA  TYR A 209      17.227  18.988 -13.492  1.00 24.45           C
ATOM   1493  CB  TYR A 209      17.151  17.437 -13.390  1.00 24.45           C
ATOM   1494  CG  TYR A 209      17.916  16.866 -12.182  1.00 24.45           C
ATOM   1495  CD1 TYR A 209      19.301  16.668 -12.249  1.00 24.45           C
ATOM   1496  CD2 TYR A 209      17.248  16.609 -10.982  1.00 24.45           C
ATOM   1497  CE1 TYR A 209      20.005  16.229 -11.132  1.00 24.45           C
ATOM   1498  CE2 TYR A 209      17.956  16.163  -9.867  1.00 24.45           C
ATOM   1499  CZ  TYR A 209      19.330  15.968  -9.945  1.00 24.45           C
ATOM   1500  OH  TYR A 209      20.030  15.599  -8.833  1.00 24.45           O
ATOM   1501  C   TYR A 209      18.682  19.534 -13.740  1.00 24.45           C
ATOM   1502  O   TYR A 209      19.253  20.125 -12.824  1.00 24.45           O
ATOM   1503  N   LYS A 210      19.280  19.356 -14.933  1.00 25.70           N
ATOM   1504  CA  LYS A 210      20.609  19.954 -15.280  1.00 25.70           C
ATOM   1505  CB  LYS A 210      20.979  19.439 -16.702  1.00 25.70           C
ATOM   1506  CG  LYS A 210      22.353  19.875 -17.278  1.00 25.70           C
ATOM   1507  CD  LYS A 210      23.576  19.266 -16.570  1.00 25.70           C
ATOM   1508  CE  LYS A 210      24.883  19.805 -17.171  1.00 25.70           C
ATOM   1509  NZ  LYS A 210      26.043  19.274 -16.437  1.00 25.70           N
ATOM   1510  C   LYS A 210      20.737  21.514 -15.122  1.00 25.70           C
ATOM   1511  O   LYS A 210      21.753  21.982 -14.603  1.00 25.70           O
ATOM   1512  N   SER A 211      19.731  22.314 -15.520  1.00 26.27           N
ATOM   1513  CA  SER A 211      19.669  23.769 -15.190  1.00 26.27           C
ATOM   1514  CB  SER A 211      18.541  24.407 -16.038  1.00 26.27           C
ATOM   1515  OG  SER A 211      17.233  23.989 -15.633  1.00 26.27           O
ATOM   1516  C   SER A 211      19.564  24.161 -13.674  1.00 26.27           C
ATOM   1517  O   SER A 211      20.194  25.137 -13.260  1.00 26.27           O
ATOM   1518  N   GLN A 212      18.783  23.433 -12.852  1.00 27.78           N
ATOM   1519  CA  GLN A 212      18.757  23.633 -11.368  1.00 27.78           C
ATOM   1520  CB  GLN A 212      17.445  23.026 -10.793  1.00 27.78           C
ATOM   1521  CG  GLN A 212      16.111  23.728 -11.179  1.00 27.78           C
ATOM   1522  CD  GLN A 212      14.789  23.233 -10.567  1.00 27.78           C
ATOM   1523  OE1 GLN A 212      13.729  23.777 -10.844  1.00 27.78           O
ATOM   1524  NE2 GLN A 212      14.753  22.227  -9.726  1.00 27.78           N
ATOM   1525  C   GLN A 212      20.003  23.066 -10.597  1.00 27.78           C
ATOM   1526  O   GLN A 212      20.633  23.785  -9.821  1.00 27.78           O
ATOM   1527  N   HIS A 213      20.317  21.772 -10.765  1.00 29.95           N
ATOM   1528  CA  HIS A 213      21.421  21.082 -10.040  1.00 29.95           C
ATOM   1529  ND1 HIS A 213      21.291  18.222  -7.841  1.00 29.95           N
ATOM   1530  CG  HIS A 213      21.768  18.677  -9.063  1.00 29.95           C
ATOM   1531  CB  HIS A 213      20.986  19.582 -10.012  1.00 29.95           C
ATOM   1532  NE2 HIS A 213      23.473  17.398  -8.248  1.00 29.95           N
ATOM   1533  CD2 HIS A 213      23.050  18.173  -9.307  1.00 29.95           C
ATOM   1534  CE1 HIS A 213      22.384  17.499  -7.433  1.00 29.95           C
ATOM   1535  C   HIS A 213      22.876  21.316 -10.601  1.00 29.95           C
ATOM   1536  O   HIS A 213      23.837  21.211  -9.836  1.00 29.95           O
ATOM   1537  N   GLY A 214      23.068  21.547 -11.914  1.00 32.01           N
ATOM   1538  CA  GLY A 214      24.424  21.549 -12.552  1.00 32.01           C
ATOM   1539  C   GLY A 214      25.065  20.201 -12.993  1.00 32.01           C
ATOM   1540  O   GLY A 214      26.188  20.194 -13.497  1.00 32.01           O
ATOM   1541  N   GLU A 215      24.366  19.074 -12.825  1.00 38.22           N
ATOM   1542  CA  GLU A 215      24.851  17.711 -13.180  1.00 38.22           C
ATOM   1543  CB  GLU A 215      25.489  17.102 -11.898  1.00 38.22           C
ATOM   1544  CG  GLU A 215      26.439  15.906 -12.128  1.00 38.22           C
ATOM   1545  CD  GLU A 215      27.169  15.405 -10.888  1.00 38.22           C
ATOM   1546  OE1 GLU A 215      27.374  16.072  -9.877  1.00 38.22           O
ATOM   1547  OE2 GLU A 215      27.524  14.101 -11.010  1.00 38.22           O
ATOM   1548  C   GLU A 215      23.654  16.849 -13.738  1.00 38.22           C
ATOM   1549  O   GLU A 215      22.519  17.065 -13.293  1.00 38.22           O
ATOM   1550  N   PRO A 216      23.814  15.852 -14.664  1.00 43.17           N
ATOM   1551  CA  PRO A 216      22.697  14.957 -15.074  1.00 43.17           C
ATOM   1552  CD  PRO A 216      25.073  15.565 -15.367  1.00 43.17           C
ATOM   1553  CB  PRO A 216      23.357  13.945 -16.026  1.00 43.17           C
ATOM   1554  CG  PRO A 216      24.641  14.613 -16.471  1.00 43.17           C
ATOM   1555  C   PRO A 216      21.979  14.196 -13.925  1.00 43.17           C
ATOM   1556  O   PRO A 216      22.610  13.656 -13.010  1.00 43.17           O
ATOM   1557  N   LEU A 217      20.655  14.089 -14.049  1.00 45.85           N
ATOM   1558  CA  LEU A 217      19.819  13.254 -13.138  1.00 45.85           C
ATOM   1559  CB  LEU A 217      18.359  13.428 -13.645  1.00 45.85           C
ATOM   1560  CG  LEU A 217      17.220  13.143 -12.644  1.00 45.85           C
ATOM   1561  CD1 LEU A 217      15.900  13.441 -13.363  1.00 45.85           C
ATOM   1562  CD2 LEU A 217      17.170  11.718 -12.067  1.00 45.85           C
ATOM   1563  C   LEU A 217      20.270  11.760 -13.023  1.00 45.85           C
ATOM   1564  O   LEU A 217      20.486  11.246 -11.931  1.00 45.85           O
ATOM   1565  N   LEU A 218      20.450  11.101 -14.163  1.00 46.90           N
ATOM   1566  CA  LEU A 218      20.838   9.676 -14.270  1.00 46.90           C
ATOM   1567  CB  LEU A 218      20.533   9.303 -15.739  1.00 46.90           C
ATOM   1568  CG  LEU A 218      19.086   9.183 -16.281  1.00 46.90           C
ATOM   1569  CD1 LEU A 218      18.310   8.006 -15.677  1.00 46.90           C
ATOM   1570  CD2 LEU A 218      18.271  10.477 -16.207  1.00 46.90           C
ATOM   1571  C   LEU A 218      22.319   9.328 -13.870  1.00 46.90           C
ATOM   1572  O   LEU A 218      22.551   8.232 -13.360  1.00 46.90           O
ATOM   1573  N   MET A 219      23.306  10.228 -14.059  1.00 42.04           N
ATOM   1574  CA  MET A 219      24.645  10.108 -13.398  1.00 42.04           C
ATOM   1575  CB  MET A 219      25.642  11.031 -14.148  1.00 42.04           C
ATOM   1576  CG  MET A 219      27.120  10.806 -13.755  1.00 42.04           C
ATOM   1577  SD  MET A 219      28.218  11.715 -14.852  1.00 42.04           S
ATOM   1578  CE  MET A 219      28.272  13.320 -14.047  1.00 42.04           C
ATOM   1579  C   MET A 219      24.629  10.321 -11.838  1.00 42.04           C
ATOM   1580  O   MET A 219      25.221   9.516 -11.113  1.00 42.04           O
ATOM   1581  N   GLU A 220      23.909  11.335 -11.310  1.00 37.69           N
ATOM   1582  CA  GLU A 220      23.521  11.386  -9.863  1.00 37.69           C
ATOM   1583  CB  GLU A 220      22.776  12.726  -9.580  1.00 37.69           C
ATOM   1584  CG  GLU A 220      23.629  14.020  -9.664  1.00 37.69           C
ATOM   1585  CD  GLU A 220      24.811  14.041  -8.699  1.00 37.69           C
ATOM   1586  OE1 GLU A 220      25.895  13.525  -8.946  1.00 37.69           O
ATOM   1587  OE2 GLU A 220      24.521  14.634  -7.514  1.00 37.69           O
ATOM   1588  C   GLU A 220      22.728  10.146  -9.307  1.00 37.69           C
ATOM   1589  O   GLU A 220      23.019   9.645  -8.216  1.00 37.69           O
ATOM   1590  N   TYR A 221      21.770   9.622 -10.084  1.00 34.23           N
ATOM   1591  CA  TYR A 221      21.138   8.302  -9.846  1.00 34.23           C
ATOM   1592  CB  TYR A 221      19.911   8.203 -10.795  1.00 34.23           C
ATOM   1593  CG  TYR A 221      18.865   7.166 -10.381  1.00 34.23           C
ATOM   1594  CD1 TYR A 221      18.080   7.374  -9.242  1.00 34.23           C
ATOM   1595  CD2 TYR A 221      18.724   5.981 -11.105  1.00 34.23           C
ATOM   1596  CE1 TYR A 221      17.241   6.368  -8.773  1.00 34.23           C
ATOM   1597  CE2 TYR A 221      17.844   5.000 -10.660  1.00 34.23           C
ATOM   1598  CZ  TYR A 221      17.130   5.180  -9.481  1.00 34.23           C
ATOM   1599  OH  TYR A 221      16.403   4.158  -8.954  1.00 34.23           O
ATOM   1600  C   TYR A 221      22.093   7.062  -9.849  1.00 34.23           C
ATOM   1601  O   TYR A 221      22.006   6.236  -8.936  1.00 34.23           O
ATOM   1602  N   ASN A 222      23.119   7.061 -10.746  1.00 32.19           N
ATOM   1603  CA  ASN A 222      24.214   6.103 -10.869  1.00 32.19           C
ATOM   1604  CB  ASN A 222      25.115   6.433 -12.078  1.00 32.19           C
ATOM   1605  CG  ASN A 222      26.247   5.424 -12.193  1.00  0.00           C
ATOM   1606  OD1 ASN A 222      27.382   5.696 -11.804  1.00  0.00           O
ATOM   1607  ND2 ASN A 222      25.934   4.225 -12.748  1.00  0.00           N
ATOM   1608  C   ASN A 222      25.124   6.060  -9.642  1.00 32.19           C
ATOM   1609  O   ASN A 222      25.245   5.001  -9.031  1.00 32.19           O
ATOM   1610  N   ARG A 223      25.751   7.198  -9.228  1.00 32.33           N
ATOM   1611  CA  ARG A 223      26.613   7.338  -7.999  1.00 32.33           C
ATOM   1612  CB  ARG A 223      27.244   8.770  -7.880  1.00 32.33           C
ATOM   1613  CG  ARG A 223      26.336   9.888  -7.301  1.00 32.33           C
ATOM   1614  CD  ARG A 223      26.989  11.193  -6.820  1.00 32.33           C
ATOM   1615  NE  ARG A 223      25.884  12.030  -6.265  1.00 32.33           N
ATOM   1616  CZ  ARG A 223      25.843  12.638  -5.089  1.00 32.33           C
ATOM   1617  NH1 ARG A 223      26.807  12.639  -4.223  1.00 32.33           N
ATOM   1618  NH2 ARG A 223      24.761  13.268  -4.795  1.00 32.33           N
ATOM   1619  C   ARG A 223      25.997   6.836  -6.638  1.00 32.33           C
ATOM   1620  O   ARG A 223      26.633   6.092  -5.892  1.00 32.33           O
ATOM   1621  N   GLN A 224      24.753   7.237  -6.345  1.00 31.69           N
ATOM   1622  CA  GLN A 224      24.037   6.875  -5.097  1.00 31.69           C
ATOM   1623  CB  GLN A 224      22.913   7.919  -4.927  1.00 31.69           C
ATOM   1624  CG  GLN A 224      23.291   9.385  -4.536  1.00 31.69           C
ATOM   1625  CD  GLN A 224      23.453   9.794  -3.062  1.00 31.69           C
ATOM   1626  OE1 GLN A 224      23.971  10.858  -2.751  1.00 31.69           O
ATOM   1627  NE2 GLN A 224      22.994   9.045  -2.092  1.00 31.69           N
ATOM   1628  C   GLN A 224      23.448   5.425  -5.051  1.00 31.69           C
ATOM   1629  O   GLN A 224      23.431   4.817  -3.982  1.00 31.69           O
ATOM   1630  N   GLU A 225      22.966   4.867  -6.172  1.00 32.27           N
ATOM   1631  CA  GLU A 225      22.661   3.410  -6.292  1.00 32.27           C
ATOM   1632  CB  GLU A 225      21.797   3.245  -7.571  1.00 32.27           C
ATOM   1633  CG  GLU A 225      20.333   3.770  -7.443  1.00 32.27           C
ATOM   1634  CD  GLU A 225      19.352   2.744  -6.869  1.00 32.27           C
ATOM   1635  OE1 GLU A 225      19.588   2.052  -5.885  1.00 32.27           O
ATOM   1636  OE2 GLU A 225      18.189   2.669  -7.572  1.00 32.27           O
ATOM   1637  C   GLU A 225      23.895   2.434  -6.204  1.00 32.27           C
ATOM   1638  O   GLU A 225      23.744   1.337  -5.660  1.00 32.27           O
ATOM   1639  N   LEU A 226      25.114   2.843  -6.621  1.00 32.98           N
ATOM   1640  CA  LEU A 226      26.394   2.228  -6.137  1.00 32.98           C
ATOM   1641  CB  LEU A 226      27.623   2.879  -6.848  1.00 32.98           C
ATOM   1642  CG  LEU A 226      27.688   2.892  -8.396  1.00 32.98           C
ATOM   1643  CD1 LEU A 226      28.849   3.769  -8.886  1.00 32.98           C
ATOM   1644  CD2 LEU A 226      27.809   1.491  -9.002  1.00 32.98           C
ATOM   1645  C   LEU A 226      26.610   2.265  -4.575  1.00 32.98           C
ATOM   1646  O   LEU A 226      26.997   1.250  -3.993  1.00 32.98           O
ATOM   1647  N   LEU A 227      26.354   3.405  -3.897  1.00 36.27           N
ATOM   1648  CA  LEU A 227      26.366   3.493  -2.401  1.00 36.27           C
ATOM   1649  CB  LEU A 227      26.274   4.984  -1.944  1.00 36.27           C
ATOM   1650  CG  LEU A 227      27.307   6.017  -2.462  1.00 36.27           C
ATOM   1651  CD1 LEU A 227      26.993   7.411  -1.892  1.00 36.27           C
ATOM   1652  CD2 LEU A 227      28.757   5.639  -2.126  1.00 36.27           C
ATOM   1653  C   LEU A 227      25.274   2.644  -1.650  1.00 36.27           C
ATOM   1654  O   LEU A 227      25.581   2.001  -0.644  1.00 36.27           O
ATOM   1655  N   ARG A 228      24.009   2.671  -2.102  1.00 45.45           N
ATOM   1656  CA  ARG A 228      22.885   1.931  -1.458  1.00 45.45           C
ATOM   1657  CB  ARG A 228      21.543   2.511  -1.982  1.00 45.45           C
ATOM   1658  CG  ARG A 228      21.198   3.955  -1.578  1.00 45.45           C
ATOM   1659  CD  ARG A 228      20.650   4.120  -0.153  1.00 45.45           C
ATOM   1660  NE  ARG A 228      20.247   5.540   0.030  1.00 45.45           N
ATOM   1661  CZ  ARG A 228      19.511   6.006   1.030  1.00 45.45           C
ATOM   1662  NH1 ARG A 228      19.034   5.274   1.992  1.00 45.45           N
ATOM   1663  NH2 ARG A 228      19.258   7.268   1.043  1.00 45.45           N
ATOM   1664  C   ARG A 228      22.883   0.382  -1.658  1.00 45.45           C
ATOM   1665  O   ARG A 228      22.637  -0.346  -0.694  1.00 45.45           O
ATOM   1666  N   LYS A 229      23.035  -0.113  -2.904  1.00 53.97           N
ATOM   1667  CA  LYS A 229      23.002  -1.569  -3.238  1.00 53.97           C
ATOM   1668  CB  LYS A 229      24.267  -2.273  -2.675  1.00 53.97           C
ATOM   1669  CG  LYS A 229      24.561  -3.644  -3.319  1.00 53.97           C
ATOM   1670  CD  LYS A 229      25.919  -4.266  -2.937  1.00 53.97           C
ATOM   1671  CE  LYS A 229      26.088  -4.696  -1.469  1.00 53.97           C
ATOM   1672  NZ  LYS A 229      25.144  -5.775  -1.108  1.00 53.97           N
ATOM   1673  C   LYS A 229      21.649  -2.361  -3.069  1.00 53.97           C
ATOM   1674  O   LYS A 229      21.415  -3.300  -3.827  1.00 53.97           O
ATOM   1675  N   GLU A 230      20.729  -1.988  -2.163  1.00 61.70           N
ATOM   1676  CA  GLU A 230      19.374  -2.622  -2.025  1.00 61.70           C
ATOM   1677  CB  GLU A 230      18.642  -1.905  -0.851  1.00 61.70           C
ATOM   1678  CG  GLU A 230      18.165  -0.456  -1.142  1.00 61.70           C
ATOM   1679  CD  GLU A 230      17.662   0.348   0.048  1.00 61.70           C
ATOM   1680  OE1 GLU A 230      18.355   1.131   0.687  1.00 61.70           O
ATOM   1681  OE2 GLU A 230      16.341   0.145   0.292  1.00 61.70           O
ATOM   1682  C   GLU A 230      18.459  -2.773  -3.301  1.00 61.70           C
ATOM   1683  O   GLU A 230      17.649  -3.700  -3.364  1.00 61.70           O
ATOM   1684  N   ARG A 231      18.591  -1.880  -4.295  1.00 66.74           N
ATOM   1685  CA  ARG A 231      18.033  -2.085  -5.668  1.00 66.74           C
ATOM   1686  CB  ARG A 231      17.376  -0.745  -6.094  1.00 66.74           C
ATOM   1687  CG  ARG A 231      15.986  -0.489  -5.462  1.00 66.74           C
ATOM   1688  CD  ARG A 231      15.534   0.985  -5.546  1.00 66.74           C
ATOM   1689  NE  ARG A 231      15.357   1.616  -4.209  1.00 66.74           N
ATOM   1690  CZ  ARG A 231      16.334   1.964  -3.372  1.00 66.74           C
ATOM   1691  NH1 ARG A 231      17.600   1.796  -3.602  1.00 66.74           N
ATOM   1692  NH2 ARG A 231      16.003   2.515  -2.261  1.00 66.74           N
ATOM   1693  C   ARG A 231      19.026  -2.616  -6.768  1.00 66.74           C
ATOM   1694  O   ARG A 231      18.609  -2.725  -7.925  1.00 66.74           O
ATOM   1695  N   LEU A 232      20.291  -2.970  -6.457  1.00 62.39           N
ATOM   1696  CA  LEU A 232      21.243  -3.569  -7.433  1.00 62.39           C
ATOM   1697  CB  LEU A 232      22.667  -3.630  -6.790  1.00 62.39           C
ATOM   1698  CG  LEU A 232      23.837  -4.164  -7.670  1.00 62.39           C
ATOM   1699  CD1 LEU A 232      23.948  -3.388  -8.979  1.00 62.39           C
ATOM   1700  CD2 LEU A 232      25.196  -4.090  -6.961  1.00 62.39           C
ATOM   1701  C   LEU A 232      20.779  -4.963  -7.959  1.00 62.39           C
ATOM   1702  O   LEU A 232      20.616  -5.923  -7.203  1.00 62.39           O
ATOM   1703  N   VAL A 233      20.610  -5.049  -9.281  1.00 57.56           N
ATOM   1704  CA  VAL A 233      20.562  -6.357  -9.996  1.00 57.56           C
ATOM   1705  CB  VAL A 233      19.475  -6.345 -11.126  1.00 57.56           C
ATOM   1706  CG1 VAL A 233      19.405  -7.681 -11.903  1.00 57.56           C
ATOM   1707  CG2 VAL A 233      18.057  -6.071 -10.580  1.00 57.56           C
ATOM   1708  C   VAL A 233      22.001  -6.740 -10.470  1.00 57.56           C
ATOM   1709  O   VAL A 233      22.481  -7.805 -10.088  1.00 57.56           O
ATOM   1710  N   LEU A 234      22.683  -5.920 -11.301  1.00 51.96           N
ATOM   1711  CA  LEU A 234      23.993  -6.292 -11.899  1.00 51.96           C
ATOM   1712  CB  LEU A 234      23.662  -6.890 -13.300  1.00 51.96           C
ATOM   1713  CG  LEU A 234      24.740  -7.663 -14.086  1.00 51.96           C
ATOM   1714  CD1 LEU A 234      25.821  -6.766 -14.683  1.00 51.96           C
ATOM   1715  CD2 LEU A 234      25.374  -8.789 -13.260  1.00 51.96           C
ATOM   1716  C   LEU A 234      25.006  -5.101 -11.943  1.00 51.96           C
ATOM   1717  O   LEU A 234      24.732  -4.054 -12.535  1.00 51.96           O
ATOM   1718  N   THR A 235      26.205  -5.279 -11.363  1.00 47.52           N
ATOM   1719  CA  THR A 235      27.366  -4.356 -11.573  1.00 47.52           C
ATOM   1720  CB  THR A 235      27.891  -3.796 -10.212  1.00 47.52           C
ATOM   1721  OG1 THR A 235      28.830  -2.751 -10.448  1.00 47.52           O
ATOM   1722  CG2 THR A 235      28.563  -4.790  -9.246  1.00 47.52           C
ATOM   1723  C   THR A 235      28.500  -5.039 -12.411  1.00 47.52           C
ATOM   1724  O   THR A 235      28.898  -6.178 -12.146  1.00 47.52           O
ATOM   1725  N   SER A 236      29.090  -4.309 -13.366  1.00 48.74           N
ATOM   1726  CA  SER A 236      30.503  -4.557 -13.786  1.00 48.74           C
ATOM   1727  CB  SER A 236      30.468  -5.176 -15.212  1.00 48.74           C
ATOM   1728  OG  SER A 236      31.768  -5.592 -15.636  1.00 48.74           O
ATOM   1729  C   SER A 236      31.359  -3.253 -13.586  1.00 48.74           C
ATOM   1730  O   SER A 236      31.019  -2.378 -12.783  1.00 48.74           O
ATOM   1731  N   GLU A 237      32.485  -3.112 -14.301  1.00 49.38           N
ATOM   1732  CA  GLU A 237      33.307  -1.863 -14.302  1.00 49.38           C
ATOM   1733  CB  GLU A 237      34.641  -2.236 -15.014  1.00 49.38           C
ATOM   1734  CG  GLU A 237      35.702  -1.105 -15.073  1.00 49.38           C
ATOM   1735  CD  GLU A 237      36.926  -1.394 -15.942  1.00 49.38           C
ATOM   1736  OE1 GLU A 237      36.959  -2.212 -16.858  1.00 49.38           O
ATOM   1737  OE2 GLU A 237      37.981  -0.608 -15.607  1.00 49.38           O
ATOM   1738  C   GLU A 237      32.580  -0.608 -14.912  1.00 49.38           C
ATOM   1739  O   GLU A 237      32.409   0.404 -14.236  1.00 49.38           O
ATOM   1740  N   HIS A 238      32.177  -0.676 -16.187  1.00 50.84           N
ATOM   1741  CA  HIS A 238      31.609   0.484 -16.930  1.00 50.84           C
ATOM   1742  ND1 HIS A 238      34.064   1.522 -19.178  1.00 50.84           N
ATOM   1743  CG  HIS A 238      33.422   0.343 -18.839  1.00 50.84           C
ATOM   1744  CB  HIS A 238      31.956   0.272 -18.430  1.00 50.84           C
ATOM   1745  NE2 HIS A 238      35.544  -0.324 -19.348  1.00 50.84           N
ATOM   1746  CD2 HIS A 238      34.292  -0.752 -18.952  1.00 50.84           C
ATOM   1747  CE1 HIS A 238      35.310   1.022 -19.449  1.00 50.84           C
ATOM   1748  C   HIS A 238      30.068   0.753 -16.797  1.00 50.84           C
ATOM   1749  O   HIS A 238      29.618   1.788 -17.294  1.00 50.84           O
ATOM   1750  N   TRP A 239      29.247  -0.152 -16.228  1.00 51.64           N
ATOM   1751  CA  TRP A 239      27.760  -0.020 -16.240  1.00 51.64           C
ATOM   1752  CB  TRP A 239      27.081  -0.802 -17.402  1.00 51.64           C
ATOM   1753  CG  TRP A 239      27.559  -0.538 -18.831  1.00 51.64           C
ATOM   1754  CD2 TRP A 239      26.938   0.170 -19.834  1.00 51.64           C
ATOM   1755  CD1 TRP A 239      28.729  -1.061 -19.412  1.00 51.64           C
ATOM   1756  NE1 TRP A 239      28.894  -0.621 -20.734  1.00 51.64           N
ATOM   1757  CE2 TRP A 239      27.761   0.124 -20.978  1.00 51.64           C
ATOM   1758  CE3 TRP A 239      25.665   0.771 -19.899  1.00 51.64           C
ATOM   1759  CZ2 TRP A 239      27.312   0.679 -22.195  1.00 51.64           C
ATOM   1760  CZ3 TRP A 239      25.237   1.319 -21.105  1.00 51.64           C
ATOM   1761  CH2 TRP A 239      26.049   1.276 -22.240  1.00 51.64           C
ATOM   1762  C   TRP A 239      27.135  -0.503 -14.897  1.00 51.64           C
ATOM   1763  O   TRP A 239      27.530  -1.522 -14.313  1.00 51.64           O
ATOM   1764  N   LEU A 240      26.090   0.212 -14.478  1.00 51.27           N
ATOM   1765  CA  LEU A 240      25.191  -0.214 -13.386  1.00 51.27           C
ATOM   1766  CB  LEU A 240      25.026   1.019 -12.460  1.00 51.27           C
ATOM   1767  CG  LEU A 240      24.227   0.777 -11.155  1.00 51.27           C
ATOM   1768  CD1 LEU A 240      24.890  -0.297 -10.283  1.00 51.27           C
ATOM   1769  CD2 LEU A 240      24.098   2.089 -10.381  1.00 51.27           C
ATOM   1770  C   LEU A 240      23.814  -0.682 -13.940  1.00 51.27           C
ATOM   1771  O   LEU A 240      23.198  -0.017 -14.780  1.00 51.27           O
ATOM   1772  N   VAL A 241      23.280  -1.779 -13.392  1.00 52.96           N
ATOM   1773  CA  VAL A 241      21.847  -2.135 -13.560  1.00 52.96           C
ATOM   1774  CB  VAL A 241      21.576  -3.367 -14.463  1.00 52.96           C
ATOM   1775  CG1 VAL A 241      20.065  -3.524 -14.792  1.00 52.96           C
ATOM   1776  CG2 VAL A 241      22.342  -3.330 -15.784  1.00 52.96           C
ATOM   1777  C   VAL A 241      21.181  -2.342 -12.177  1.00 52.96           C
ATOM   1778  O   VAL A 241      21.666  -2.990 -11.251  1.00 52.96           O
ATOM   1779  N   LEU A 242      19.973  -1.828 -12.127  1.00 55.60           N
ATOM   1780  CA  LEU A 242      19.131  -1.749 -10.930  1.00 55.60           C
ATOM   1781  CB  LEU A 242      19.427  -0.367 -10.263  1.00 55.60           C
ATOM   1782  CG  LEU A 242      19.427   0.914 -11.163  1.00 55.60           C
ATOM   1783  CD1 LEU A 242      18.022   1.452 -11.401  1.00 55.60           C
ATOM   1784  CD2 LEU A 242      20.268   2.025 -10.549  1.00 55.60           C
ATOM   1785  C   LEU A 242      17.661  -1.967 -11.384  1.00 55.60           C
ATOM   1786  O   LEU A 242      17.269  -1.603 -12.499  1.00 55.60           O
ATOM   1787  N   VAL A 243      16.797  -2.459 -10.495  1.00 59.92           N
ATOM   1788  CA  VAL A 243      15.345  -2.104 -10.574  1.00 59.92           C
ATOM   1789  CB  VAL A 243      14.397  -3.112  -9.849  1.00 59.92           C
ATOM   1790  CG1 VAL A 243      14.435  -4.548 -10.419  1.00 59.92           C
ATOM   1791  CG2 VAL A 243      14.625  -3.185  -8.334  1.00 59.92           C
ATOM   1792  C   VAL A 243      15.180  -0.616 -10.085  1.00 59.92           C
ATOM   1793  O   VAL A 243      15.619  -0.324  -8.962  1.00 59.92           O
ATOM   1794  N   PRO A 244      14.647   0.380 -10.851  1.00 62.67           N
ATOM   1795  CA  PRO A 244      14.531   1.769 -10.345  1.00 62.67           C
ATOM   1796  CD  PRO A 244      14.056   0.179 -12.186  1.00 62.67           C
ATOM   1797  CB  PRO A 244      14.114   2.534 -11.614  1.00 62.67           C
ATOM   1798  CG  PRO A 244      13.404   1.521 -12.512  1.00 62.67           C
ATOM   1799  C   PRO A 244      13.596   1.895  -9.103  1.00 62.67           C
ATOM   1800  O   PRO A 244      12.671   1.099  -8.915  1.00 62.67           O
ATOM   1801  N   PHE A 245      13.822   2.906  -8.247  1.00 64.12           N
ATOM   1802  CA  PHE A 245      12.832   3.279  -7.183  1.00 64.12           C
ATOM   1803  CB  PHE A 245      13.317   4.613  -6.553  1.00 64.12           C
ATOM   1804  CG  PHE A 245      12.437   5.138  -5.401  1.00 64.12           C
ATOM   1805  CD1 PHE A 245      12.472   4.515  -4.151  1.00 64.12           C
ATOM   1806  CD2 PHE A 245      11.574   6.219  -5.605  1.00 64.12           C
ATOM   1807  CE1 PHE A 245      11.666   4.974  -3.113  1.00 64.12           C
ATOM   1808  CE2 PHE A 245      10.758   6.667  -4.571  1.00 64.12           C
ATOM   1809  CZ  PHE A 245      10.807   6.047  -3.325  1.00 64.12           C
ATOM   1810  C   PHE A 245      11.348   3.359  -7.676  1.00 64.12           C
ATOM   1811  O   PHE A 245      10.437   2.715  -7.174  1.00 64.12           O
ATOM   1812  N   TRP A 246      11.170   4.112  -8.738  1.00 65.52           N
ATOM   1813  CA  TRP A 246       9.917   4.228  -9.489  1.00 65.52           C
ATOM   1814  CB  TRP A 246      10.217   5.552 -10.216  1.00 65.52           C
ATOM   1815  CG  TRP A 246      11.334   5.585 -11.314  1.00 65.52           C
ATOM   1816  CD2 TRP A 246      12.575   6.205 -11.247  1.00 65.52           C
ATOM   1817  CD1 TRP A 246      11.271   5.030 -12.618  1.00 65.52           C
ATOM   1818  NE1 TRP A 246      12.423   5.325 -13.375  1.00 65.52           N
ATOM   1819  CE2 TRP A 246      13.214   6.056 -12.508  1.00 65.52           C
ATOM   1820  CE3 TRP A 246      13.220   6.912 -10.198  1.00 65.52           C
ATOM   1821  CZ2 TRP A 246      14.486   6.628 -12.733  1.00 65.52           C
ATOM   1822  CZ3 TRP A 246      14.474   7.472 -10.448  1.00 65.52           C
ATOM   1823  CH2 TRP A 246      15.097   7.335 -11.697  1.00 65.52           C
ATOM   1824  C   TRP A 246       9.465   3.080 -10.466  1.00 65.52           C
ATOM   1825  O   TRP A 246       8.783   3.359 -11.458  1.00 65.52           O
ATOM   1826  N   ALA A 247       9.809   1.810 -10.215  1.00 64.26           N
ATOM   1827  CA  ALA A 247       9.517   0.701 -11.154  1.00 64.26           C
ATOM   1828  CB  ALA A 247      10.366  -0.482 -10.650  1.00 64.26           C
ATOM   1829  C   ALA A 247       7.987   0.380 -11.338  1.00 64.26           C
ATOM   1830  O   ALA A 247       7.313  -0.114 -10.436  1.00 64.26           O
ATOM   1831  N   THR A 248       7.426   0.675 -12.521  1.00 68.24           N
ATOM   1832  CA  THR A 248       5.981   0.403 -12.844  1.00 68.24           C
ATOM   1833  CB  THR A 248       5.466   1.267 -14.050  1.00 68.24           C
ATOM   1834  OG1 THR A 248       5.945   0.797 -15.307  1.00 68.24           O
ATOM   1835  CG2 THR A 248       5.781   2.770 -14.015  1.00 68.24           C
ATOM   1836  C   THR A 248       5.617  -1.114 -13.053  1.00 68.24           C
ATOM   1837  O   THR A 248       4.589  -1.589 -12.568  1.00 68.24           O
ATOM   1838  N   TRP A 249       6.445  -1.844 -13.817  1.00 73.87           N
ATOM   1839  CA  TRP A 249       6.334  -3.320 -14.004  1.00 73.87           C
ATOM   1840  CB  TRP A 249       6.863  -3.650 -15.427  1.00 73.87           C
ATOM   1841  CG  TRP A 249       5.973  -3.228 -16.598  1.00 73.87           C
ATOM   1842  CD2 TRP A 249       4.902  -3.914 -17.125  1.00 73.87           C
ATOM   1843  CD1 TRP A 249       6.059  -2.033 -17.340  1.00 73.87           C
ATOM   1844  NE1 TRP A 249       5.082  -1.972 -18.350  1.00 73.87           N
ATOM   1845  CE2 TRP A 249       4.367  -3.146 -18.187  1.00 73.87           C
ATOM   1846  CE3 TRP A 249       4.286  -5.121 -16.726  1.00 73.87           C
ATOM   1847  CZ2 TRP A 249       3.189  -3.575 -18.843  1.00 73.87           C
ATOM   1848  CZ3 TRP A 249       3.142  -5.534 -17.403  1.00 73.87           C
ATOM   1849  CH2 TRP A 249       2.592  -4.770 -18.438  1.00 73.87           C
ATOM   1850  C   TRP A 249       7.158  -4.122 -12.927  1.00 73.87           C
ATOM   1851  O   TRP A 249       8.211  -3.617 -12.519  1.00 73.87           O
ATOM   1852  N   PRO A 250       6.782  -5.353 -12.460  1.00 77.81           N
ATOM   1853  CA  PRO A 250       7.430  -6.013 -11.283  1.00 77.81           C
ATOM   1854  CD  PRO A 250       5.759  -6.200 -13.094  1.00 77.81           C
ATOM   1855  CB  PRO A 250       6.732  -7.384 -11.199  1.00 77.81           C
ATOM   1856  CG  PRO A 250       5.461  -7.241 -12.020  1.00 77.81           C
ATOM   1857  C   PRO A 250       8.976  -6.159 -11.262  1.00 77.81           C
ATOM   1858  O   PRO A 250       9.632  -5.777 -10.296  1.00 77.81           O
ATOM   1859  N   TYR A 251       9.553  -6.674 -12.345  1.00 81.50           N
ATOM   1860  CA  TYR A 251      11.027  -6.816 -12.468  1.00 81.50           C
ATOM   1861  CB  TYR A 251      11.316  -8.327 -12.726  1.00 81.50           C
ATOM   1862  CG  TYR A 251      10.946  -9.262 -11.558  1.00 81.50           C
ATOM   1863  CD1 TYR A 251       9.709  -9.908 -11.560  1.00 81.50           C
ATOM   1864  CD2 TYR A 251      11.777  -9.386 -10.444  1.00 81.50           C
ATOM   1865  CE1 TYR A 251       9.299 -10.655 -10.460  1.00 81.50           C
ATOM   1866  CE2 TYR A 251      11.387 -10.165  -9.357  1.00 81.50           C
ATOM   1867  CZ  TYR A 251      10.142 -10.788  -9.362  1.00 81.50           C
ATOM   1868  OH  TYR A 251       9.766 -11.583  -8.319  1.00 81.50           O
ATOM   1869  C   TYR A 251      11.643  -5.835 -13.516  1.00 81.50           C
ATOM   1870  O   TYR A 251      12.690  -6.149 -14.075  1.00 81.50           O
ATOM   1871  N   GLN A 252      11.093  -4.625 -13.781  1.00 78.65           N
ATOM   1872  CA  GLN A 252      11.735  -3.674 -14.732  1.00 78.65           C
ATOM   1873  CB  GLN A 252      10.825  -2.505 -15.173  1.00 78.65           C
ATOM   1874  CG  GLN A 252      10.429  -1.442 -14.121  1.00 78.65           C
ATOM   1875  CD  GLN A 252       9.960  -0.116 -14.708  1.00 78.65           C
ATOM   1876  OE1 GLN A 252      10.599   0.921 -14.612  1.00 78.65           O
ATOM   1877  NE2 GLN A 252       8.804  -0.099 -15.302  1.00 78.65           N
ATOM   1878  C   GLN A 252      13.125  -3.173 -14.269  1.00 78.65           C
ATOM   1879  O   GLN A 252      13.285  -2.761 -13.121  1.00 78.65           O
ATOM   1880  N   THR A 253      14.110  -3.218 -15.169  1.00 72.80           N
ATOM   1881  CA  THR A 253      15.494  -2.799 -14.846  1.00 72.80           C
ATOM   1882  CB  THR A 253      16.519  -3.963 -14.905  1.00 72.80           C
ATOM   1883  OG1 THR A 253      16.653  -4.507 -16.214  1.00 72.80           O
ATOM   1884  CG2 THR A 253      16.278  -5.104 -13.909  1.00 72.80           C
ATOM   1885  C   THR A 253      15.935  -1.612 -15.742  1.00 72.80           C
ATOM   1886  O   THR A 253      15.799  -1.646 -16.968  1.00 72.80           O
ATOM   1887  N   LEU A 254      16.521  -0.589 -15.118  1.00 68.55           N
ATOM   1888  CA  LEU A 254      17.195   0.515 -15.837  1.00 68.55           C
ATOM   1889  CB  LEU A 254      16.854   1.810 -15.054  1.00 68.55           C
ATOM   1890  CG  LEU A 254      17.228   3.153 -15.721  1.00 68.55           C
ATOM   1891  CD1 LEU A 254      16.388   3.415 -16.980  1.00 68.55           C
ATOM   1892  CD2 LEU A 254      17.002   4.308 -14.731  1.00 68.55           C
ATOM   1893  C   LEU A 254      18.723   0.190 -15.952  1.00 68.55           C
ATOM   1894  O   LEU A 254      19.432   0.098 -14.945  1.00 68.55           O
ATOM   1895  N   LEU A 255      19.205  -0.036 -17.181  1.00 65.95           N
ATOM   1896  CA  LEU A 255      20.641  -0.308 -17.473  1.00 65.95           C
ATOM   1897  CB  LEU A 255      20.658  -1.378 -18.610  1.00 65.95           C
ATOM   1898  CG  LEU A 255      21.969  -2.097 -19.039  1.00 65.95           C
ATOM   1899  CD1 LEU A 255      21.770  -2.910 -20.322  1.00 65.95           C
ATOM   1900  CD2 LEU A 255      23.183  -1.190 -19.185  1.00 65.95           C
ATOM   1901  C   LEU A 255      21.347   1.039 -17.850  1.00 65.95           C
ATOM   1902  O   LEU A 255      21.152   1.569 -18.949  1.00 65.95           O
ATOM   1903  N   LEU A 256      22.166   1.581 -16.941  1.00 63.95           N
ATOM   1904  CA  LEU A 256      22.869   2.882 -17.123  1.00 63.95           C
ATOM   1905  CB  LEU A 256      22.647   3.822 -15.899  1.00 63.95           C
ATOM   1906  CG  LEU A 256      21.197   4.096 -15.414  1.00 63.95           C
ATOM   1907  CD1 LEU A 256      20.800   3.128 -14.287  1.00 63.95           C
ATOM   1908  CD2 LEU A 256      21.070   5.524 -14.880  1.00 63.95           C
ATOM   1909  C   LEU A 256      24.421   2.683 -17.271  1.00 63.95           C
ATOM   1910  O   LEU A 256      24.983   1.854 -16.545  1.00 63.95           O
ATOM   1911  N   PRO A 257      25.196   3.448 -18.092  1.00 61.42           N
ATOM   1912  CA  PRO A 257      26.663   3.572 -17.904  1.00 61.42           C
ATOM   1913  CD  PRO A 257      24.670   4.295 -19.164  1.00 61.42           C
ATOM   1914  CB  PRO A 257      27.116   4.370 -19.145  1.00 61.42           C
ATOM   1915  CG  PRO A 257      25.887   4.612 -20.023  1.00 61.42           C
ATOM   1916  C   PRO A 257      27.053   4.246 -16.545  1.00 61.42           C
ATOM   1917  O   PRO A 257      26.380   5.161 -16.060  1.00 61.42           O
ATOM   1918  N   ARG A 258      28.153   3.793 -15.937  1.00 56.48           N
ATOM   1919  CA  ARG A 258      28.759   4.481 -14.760  1.00 56.48           C
ATOM   1920  CB  ARG A 258      29.773   3.491 -14.131  1.00 56.48           C
ATOM   1921  CG  ARG A 258      30.230   3.895 -12.707  1.00 56.48           C
ATOM   1922  CD  ARG A 258      31.580   3.292 -12.269  1.00 56.48           C
ATOM   1923  NE  ARG A 258      32.736   3.856 -13.024  1.00 56.48           N
ATOM   1924  CZ  ARG A 258      33.310   5.035 -12.821  1.00 56.48           C
ATOM   1925  NH1 ARG A 258      32.931   5.893 -11.923  1.00 56.48           N
ATOM   1926  NH2 ARG A 258      34.306   5.337 -13.575  1.00 56.48           N
ATOM   1927  C   ARG A 258      29.389   5.889 -15.084  1.00 56.48           C
ATOM   1928  O   ARG A 258      29.151   6.857 -14.355  1.00 56.48           O
ATOM   1929  N   ARG A 259      30.162   6.007 -16.180  1.00 50.76           N
ATOM   1930  CA  ARG A 259      30.531   7.321 -16.770  1.00 50.76           C
ATOM   1931  CB  ARG A 259      31.719   7.057 -17.744  1.00 50.76           C
ATOM   1932  CG  ARG A 259      32.458   8.329 -18.246  1.00 50.76           C
ATOM   1933  CD  ARG A 259      33.553   8.074 -19.296  1.00 50.76           C
ATOM   1934  NE  ARG A 259      32.930   7.844 -20.631  1.00 50.76           N
ATOM   1935  CZ  ARG A 259      33.381   8.296 -21.796  1.00 50.76           C
ATOM   1936  NH1 ARG A 259      34.489   8.961 -21.946  1.00 50.76           N
ATOM   1937  NH2 ARG A 259      32.669   8.066 -22.842  1.00 50.76           N
ATOM   1938  C   ARG A 259      29.328   8.031 -17.486  1.00 50.76           C
ATOM   1939  O   ARG A 259      28.385   7.405 -17.977  1.00 50.76           O
ATOM   1940  N   HIS A 260      29.406   9.362 -17.605  1.00 46.69           N
ATOM   1941  CA  HIS A 260      28.516  10.144 -18.497  1.00 46.69           C
ATOM   1942  ND1 HIS A 260      27.979  13.991 -18.319  1.00 46.69           N
ATOM   1943  CG  HIS A 260      27.796  12.658 -18.634  1.00 46.69           C
ATOM   1944  CB  HIS A 260      28.851  11.635 -18.237  1.00 46.69           C
ATOM   1945  NE2 HIS A 260      25.890  13.651 -19.395  1.00 46.69           N
ATOM   1946  CD2 HIS A 260      26.550  12.457 -19.271  1.00 46.69           C
ATOM   1947  CE1 HIS A 260      26.810  14.485 -18.814  1.00 46.69           C
ATOM   1948  C   HIS A 260      28.636   9.790 -20.028  1.00 46.69           C
ATOM   1949  O   HIS A 260      29.694   9.950 -20.641  1.00 46.69           O
ATOM   1950  N   VAL A 261      27.529   9.332 -20.625  1.00 45.03           N
ATOM   1951  CA  VAL A 261      27.428   9.042 -22.085  1.00 45.03           C
ATOM   1952  CB  VAL A 261      27.397   7.494 -22.349  1.00 45.03           C
ATOM   1953  CG1 VAL A 261      27.296   7.126 -23.844  1.00 45.03           C
ATOM   1954  CG2 VAL A 261      28.607   6.711 -21.792  1.00 45.03           C
ATOM   1955  C   VAL A 261      26.125   9.733 -22.617  1.00 45.03           C
ATOM   1956  O   VAL A 261      25.032   9.466 -22.116  1.00 45.03           O
ATOM   1957  N   ARG A 262      26.205  10.532 -23.691  1.00 45.79           N
ATOM   1958  CA  ARG A 262      24.996  11.032 -24.424  1.00 45.79           C
ATOM   1959  CB  ARG A 262      25.446  12.178 -25.384  1.00 45.79           C
ATOM   1960  CG  ARG A 262      26.295  11.772 -26.622  1.00 45.79           C
ATOM   1961  CD  ARG A 262      26.854  12.937 -27.433  1.00 45.79           C
ATOM   1962  NE  ARG A 262      27.629  12.379 -28.572  1.00 45.79           N
ATOM   1963  CZ  ARG A 262      28.015  13.058 -29.642  1.00 45.79           C
ATOM   1964  NH1 ARG A 262      27.760  14.317 -29.841  1.00 45.79           N
ATOM   1965  NH2 ARG A 262      28.688  12.421 -30.534  1.00 45.79           N
ATOM   1966  C   ARG A 262      24.113   9.940 -25.145  1.00 45.79           C
ATOM   1967  O   ARG A 262      22.891   9.903 -24.996  1.00 45.79           O
ATOM   1968  N   ARG A 263      24.745   9.092 -25.968  1.00 46.94           N
ATOM   1969  CA  ARG A 263      24.082   8.171 -26.924  1.00 46.94           C
ATOM   1970  CB  ARG A 263      24.044   8.816 -28.342  1.00 46.94           C
ATOM   1971  CG  ARG A 263      23.247  10.115 -28.601  1.00 46.94           C
ATOM   1972  CD  ARG A 263      23.450  10.540 -30.066  1.00 46.94           C
ATOM   1973  NE  ARG A 263      22.906  11.898 -30.298  1.00 46.94           N
ATOM   1974  CZ  ARG A 263      23.390  12.791 -31.152  1.00 46.94           C
ATOM   1975  NH1 ARG A 263      24.455  12.626 -31.874  1.00 46.94           N
ATOM   1976  NH2 ARG A 263      22.759  13.899 -31.265  1.00 46.94           N
ATOM   1977  C   ARG A 263      24.894   6.830 -27.028  1.00 46.94           C
ATOM   1978  O   ARG A 263      26.099   6.768 -26.758  1.00 46.94           O
ATOM   1979  N   LEU A 264      24.258   5.769 -27.548  1.00 47.88           N
ATOM   1980  CA  LEU A 264      24.944   4.495 -27.939  1.00 47.88           C
ATOM   1981  CB  LEU A 264      23.788   3.566 -28.450  1.00 47.88           C
ATOM   1982  CG  LEU A 264      23.939   2.025 -28.422  1.00 47.88           C
ATOM   1983  CD1 LEU A 264      25.117   1.534 -29.263  1.00 47.88           C
ATOM   1984  CD2 LEU A 264      24.007   1.454 -27.000  1.00 47.88           C
ATOM   1985  C   LEU A 264      26.248   4.636 -28.858  1.00 47.88           C
ATOM   1986  O   LEU A 264      27.250   3.996 -28.534  1.00 47.88           O
ATOM   1987  N   PRO A 265      26.355   5.493 -29.920  1.00 46.98           N
ATOM   1988  CA  PRO A 265      27.636   5.775 -30.645  1.00 46.98           C
ATOM   1989  CD  PRO A 265      25.203   5.957 -30.678  1.00 46.98           C
ATOM   1990  CB  PRO A 265      27.145   6.492 -31.927  1.00 46.98           C
ATOM   1991  CG  PRO A 265      25.769   7.051 -31.573  1.00 46.98           C
ATOM   1992  C   PRO A 265      28.772   6.570 -29.919  1.00 46.98           C
ATOM   1993  O   PRO A 265      29.913   6.509 -30.381  1.00 46.98           O
ATOM   1994  N   GLU A 266      28.510   7.277 -28.803  1.00 44.34           N
ATOM   1995  CA  GLU A 266      29.602   7.738 -27.887  1.00 44.34           C
ATOM   1996  CB  GLU A 266      29.068   8.979 -27.112  1.00 44.34           C
ATOM   1997  CG  GLU A 266      30.177   9.866 -26.469  1.00 44.34           C
ATOM   1998  CD  GLU A 266      29.676  10.989 -25.571  1.00 44.34           C
ATOM   1999  OE1 GLU A 266      29.009  10.805 -24.560  1.00 44.34           O
ATOM   2000  OE2 GLU A 266      30.045  12.221 -26.009  1.00 44.34           O
ATOM   2001  C   GLU A 266      30.244   6.635 -26.955  1.00 44.34           C
ATOM   2002  O   GLU A 266      31.233   6.925 -26.274  1.00 44.34           O
ATOM   2003  N   LEU A 267      29.762   5.372 -26.933  1.00 39.76           N
ATOM   2004  CA  LEU A 267      30.418   4.267 -26.183  1.00 39.76           C
ATOM   2005  CB  LEU A 267      29.566   2.967 -26.236  1.00 39.76           C
ATOM   2006  CG  LEU A 267      28.147   2.957 -25.621  1.00 39.76           C
ATOM   2007  CD1 LEU A 267      27.585   1.530 -25.735  1.00 39.76           C
ATOM   2008  CD2 LEU A 267      28.110   3.432 -24.167  1.00 39.76           C
ATOM   2009  C   LEU A 267      31.865   3.931 -26.676  1.00 39.76           C
ATOM   2010  O   LEU A 267      32.098   3.623 -27.849  1.00 39.76           O
ATOM   2011  N   THR A 268      32.825   3.919 -25.742  1.00 36.41           N
ATOM   2012  CA  THR A 268      34.208   3.419 -26.018  1.00 36.41           C
ATOM   2013  CB  THR A 268      35.188   3.771 -24.848  1.00 36.41           C
ATOM   2014  OG1 THR A 268      34.902   3.027 -23.670  1.00 36.41           O
ATOM   2015  CG2 THR A 268      35.236   5.245 -24.410  1.00 36.41           C
ATOM   2016  C   THR A 268      34.241   1.868 -26.318  1.00 36.41           C
ATOM   2017  O   THR A 268      33.461   1.151 -25.686  1.00 36.41           O
ATOM   2018  N   PRO A 269      35.107   1.269 -27.189  1.00 34.81           N
ATOM   2019  CA  PRO A 269      35.189  -0.220 -27.363  1.00 34.81           C
ATOM   2020  CD  PRO A 269      35.921   2.018 -28.164  1.00 34.81           C
ATOM   2021  CB  PRO A 269      36.381  -0.355 -28.326  1.00 34.81           C
ATOM   2022  CG  PRO A 269      36.351   0.933 -29.152  1.00 34.81           C
ATOM   2023  C   PRO A 269      35.280  -1.162 -26.104  1.00 34.81           C
ATOM   2024  O   PRO A 269      34.694  -2.247 -26.100  1.00 34.81           O
ATOM   2025  N   ALA A 270      35.951  -0.726 -25.023  1.00 34.30           N
ATOM   2026  CA  ALA A 270      35.824  -1.351 -23.674  1.00 34.30           C
ATOM   2027  CB  ALA A 270      36.953  -0.730 -22.828  1.00 34.30           C
ATOM   2028  C   ALA A 270      34.427  -1.233 -22.961  1.00 34.30           C
ATOM   2029  O   ALA A 270      33.933  -2.214 -22.405  1.00 34.30           O
ATOM   2030  N   GLU A 271      33.785  -0.055 -22.992  1.00 36.32           N
ATOM   2031  CA  GLU A 271      32.356   0.131 -22.601  1.00 36.32           C
ATOM   2032  CB  GLU A 271      32.175   1.676 -22.578  1.00 36.32           C
ATOM   2033  CG  GLU A 271      30.952   2.243 -21.826  1.00 36.32           C
ATOM   2034  CD  GLU A 271      30.897   3.775 -21.817  1.00 36.32           C
ATOM   2035  OE1 GLU A 271      31.248   4.481 -22.759  1.00 36.32           O
ATOM   2036  OE2 GLU A 271      30.429   4.272 -20.641  1.00 36.32           O
ATOM   2037  C   GLU A 271      31.318  -0.653 -23.496  1.00 36.32           C
ATOM   2038  O   GLU A 271      30.453  -1.346 -22.968  1.00 36.32           O
ATOM   2039  N   ARG A 272      31.442  -0.618 -24.831  1.00 36.83           N
ATOM   2040  CA  ARG A 272      30.725  -1.520 -25.784  1.00 36.83           C
ATOM   2041  CB  ARG A 272      31.238  -1.057 -27.177  1.00 36.83           C
ATOM   2042  CG  ARG A 272      30.506  -1.627 -28.412  1.00 36.83           C
ATOM   2043  CD  ARG A 272      31.152  -1.187 -29.740  1.00 36.83           C
ATOM   2044  NE  ARG A 272      32.379  -1.989 -30.010  1.00 36.83           N
ATOM   2045  CZ  ARG A 272      33.087  -1.960 -31.127  1.00 36.83           C
ATOM   2046  NH1 ARG A 272      32.847  -1.164 -32.127  1.00 36.83           N
ATOM   2047  NH2 ARG A 272      34.066  -2.788 -31.225  1.00 36.83           N
ATOM   2048  C   ARG A 272      30.863  -3.072 -25.533  1.00 36.83           C
ATOM   2049  O   ARG A 272      29.845  -3.757 -25.398  1.00 36.83           O
ATOM   2050  N   ASP A 273      32.088  -3.622 -25.421  1.00 35.81           N
ATOM   2051  CA  ASP A 273      32.312  -5.030 -24.968  1.00 35.81           C
ATOM   2052  CB  ASP A 273      33.788  -5.388 -25.279  1.00 35.81           C
ATOM   2053  CG  ASP A 273      34.157  -6.857 -25.071  1.00 35.81           C
ATOM   2054  OD1 ASP A 273      33.371  -7.791 -25.173  1.00 35.81           O
ATOM   2055  OD2 ASP A 273      35.462  -7.019 -24.737  1.00 35.81           O
ATOM   2056  C   ASP A 273      31.894  -5.356 -23.487  1.00 35.81           C
ATOM   2057  O   ASP A 273      31.388  -6.451 -23.231  1.00 35.81           O
ATOM   2058  N   ASP A 274      32.049  -4.442 -22.509  1.00 34.29           N
ATOM   2059  CA  ASP A 274      31.367  -4.593 -21.195  1.00 34.29           C
ATOM   2060  CB  ASP A 274      31.983  -3.639 -20.143  1.00 34.29           C
ATOM   2061  CG  ASP A 274      31.723  -4.084 -18.701  1.00 34.29           C
ATOM   2062  OD1 ASP A 274      31.749  -5.252 -18.325  1.00 34.29           O
ATOM   2063  OD2 ASP A 274      31.461  -3.046 -17.870  1.00 34.29           O
ATOM   2064  C   ASP A 274      29.801  -4.548 -21.254  1.00 34.29           C
ATOM   2065  O   ASP A 274      29.190  -5.319 -20.525  1.00 34.29           O
ATOM   2066  N   LEU A 275      29.136  -3.766 -22.126  1.00 32.94           N
ATOM   2067  CA  LEU A 275      27.678  -3.935 -22.403  1.00 32.94           C
ATOM   2068  CB  LEU A 275      27.183  -2.814 -23.352  1.00 32.94           C
ATOM   2069  CG  LEU A 275      25.643  -2.718 -23.512  1.00 32.94           C
ATOM   2070  CD1 LEU A 275      24.912  -2.394 -22.206  1.00 32.94           C
ATOM   2071  CD2 LEU A 275      25.277  -1.698 -24.591  1.00 32.94           C
ATOM   2072  C   LEU A 275      27.234  -5.354 -22.896  1.00 32.94           C
ATOM   2073  O   LEU A 275      26.261  -5.898 -22.375  1.00 32.94           O
ATOM   2074  N   ALA A 276      27.951  -5.965 -23.850  1.00 31.94           N
ATOM   2075  CA  ALA A 276      27.865  -7.424 -24.128  1.00 31.94           C
ATOM   2076  CB  ALA A 276      28.934  -7.634 -25.215  1.00 31.94           C
ATOM   2077  C   ALA A 276      27.969  -8.401 -22.895  1.00 31.94           C
ATOM   2078  O   ALA A 276      27.099  -9.256 -22.717  1.00 31.94           O
ATOM   2079  N   SER A 277      28.962  -8.221 -22.007  1.00 33.17           N
ATOM   2080  CA  SER A 277      28.981  -8.860 -20.655  1.00 33.17           C
ATOM   2081  CB  SER A 277      30.360  -8.522 -20.038  1.00 33.17           C
ATOM   2082  OG  SER A 277      30.605  -9.280 -18.855  1.00 33.17           O
ATOM   2083  C   SER A 277      27.789  -8.514 -19.684  1.00 33.17           C
ATOM   2084  O   SER A 277      27.229  -9.414 -19.059  1.00 33.17           O
ATOM   2085  N   ILE A 278      27.389  -7.237 -19.564  1.00 35.53           N
ATOM   2086  CA  ILE A 278      26.175  -6.781 -18.808  1.00 35.53           C
ATOM   2087  CB  ILE A 278      26.146  -5.205 -18.799  1.00 35.53           C
ATOM   2088  CG1 ILE A 278      27.351  -4.503 -18.105  1.00 35.53           C
ATOM   2089  CG2 ILE A 278      24.830  -4.558 -18.298  1.00 35.53           C
ATOM   2090  CD1 ILE A 278      27.354  -4.389 -16.570  1.00 35.53           C
ATOM   2091  C   ILE A 278      24.849  -7.435 -19.336  1.00 35.53           C
ATOM   2092  O   ILE A 278      24.215  -8.186 -18.597  1.00 35.53           O
ATOM   2093  N   MET A 279      24.432  -7.173 -20.587  1.00 40.60           N
ATOM   2094  CA  MET A 279      23.192  -7.752 -21.195  1.00 40.60           C
ATOM   2095  CB  MET A 279      23.049  -7.201 -22.637  1.00 40.60           C
ATOM   2096  CG  MET A 279      22.923  -5.671 -22.805  1.00 40.60           C
ATOM   2097  SD  MET A 279      22.620  -5.240 -24.526  1.00 40.60           S
ATOM   2098  CE  MET A 279      24.159  -5.651 -25.380  1.00 40.60           C
ATOM   2099  C   MET A 279      23.062  -9.316 -21.187  1.00 40.60           C
ATOM   2100  O   MET A 279      21.967  -9.834 -20.967  1.00 40.60           O
ATOM   2101  N   LYS A 280      24.169 -10.063 -21.346  1.00 46.54           N
ATOM   2102  CA  LYS A 280      24.274 -11.477 -20.881  1.00 46.54           C
ATOM   2103  CB  LYS A 280      25.749 -11.889 -21.176  1.00 46.54           C
ATOM   2104  CG  LYS A 280      26.125 -13.368 -20.932  1.00 46.54           C
ATOM   2105  CD  LYS A 280      25.813 -14.258 -22.145  1.00 46.54           C
ATOM   2106  CE  LYS A 280      26.247 -15.708 -21.915  1.00 46.54           C
ATOM   2107  NZ  LYS A 280      25.957 -16.466 -23.142  1.00 46.54           N
ATOM   2108  C   LYS A 280      23.819 -11.714 -19.389  1.00 46.54           C
ATOM   2109  O   LYS A 280      22.815 -12.380 -19.139  1.00 46.54           O
ATOM   2110  N   LYS A 281      24.514 -11.121 -18.411  1.00 51.61           N
ATOM   2111  CA  LYS A 281      24.217 -11.269 -16.957  1.00 51.61           C
ATOM   2112  CB  LYS A 281      25.381 -10.596 -16.190  1.00 51.61           C
ATOM   2113  CG  LYS A 281      26.805 -11.188 -16.381  1.00 51.61           C
ATOM   2114  CD  LYS A 281      27.908 -10.284 -15.787  1.00 51.61           C
ATOM   2115  CE  LYS A 281      29.341 -10.669 -16.178  1.00 51.61           C
ATOM   2116  NZ  LYS A 281      29.778 -11.867 -15.442  1.00 51.61           N
ATOM   2117  C   LYS A 281      22.794 -10.815 -16.438  1.00 51.61           C
ATOM   2118  O   LYS A 281      22.272 -11.448 -15.521  1.00 51.61           O
ATOM   2119  N   LEU A 282      22.127  -9.791 -17.017  1.00 55.53           N
ATOM   2120  CA  LEU A 282      20.676  -9.501 -16.735  1.00 55.53           C
ATOM   2121  CB  LEU A 282      20.161  -8.116 -17.259  1.00 55.53           C
ATOM   2122  CG  LEU A 282      20.728  -6.825 -16.670  1.00 55.53           C
ATOM   2123  CD1 LEU A 282      20.651  -6.870 -15.141  1.00 55.53           C
ATOM   2124  CD2 LEU A 282      22.143  -6.600 -17.191  1.00 55.53           C
ATOM   2125  C   LEU A 282      19.690 -10.541 -17.302  1.00 55.53           C
ATOM   2126  O   LEU A 282      18.826 -11.044 -16.587  1.00 55.53           O
ATOM   2127  N   LEU A 283      19.772 -10.795 -18.608  1.00 54.12           N
ATOM   2128  CA  LEU A 283      18.856 -11.718 -19.309  1.00 54.12           C
ATOM   2129  CB  LEU A 283      18.992 -11.380 -20.818  1.00 54.12           C
ATOM   2130  CG  LEU A 283      18.802  -9.905 -21.279  1.00 54.12           C
ATOM   2131  CD1 LEU A 283      19.067  -9.760 -22.778  1.00 54.12           C
ATOM   2132  CD2 LEU A 283      17.423  -9.358 -20.913  1.00 54.12           C
ATOM   2133  C   LEU A 283      18.992 -13.225 -18.870  1.00 54.12           C
ATOM   2134  O   LEU A 283      18.012 -13.967 -18.902  1.00 54.12           O
ATOM   2135  N   THR A 284      20.177 -13.641 -18.389  1.00 52.28           N
ATOM   2136  CA  THR A 284      20.370 -14.826 -17.507  1.00 52.28           C
ATOM   2137  CB  THR A 284      21.888 -15.138 -17.346  1.00 52.28           C
ATOM   2138  OG1 THR A 284      22.584 -14.028 -16.813  1.00 52.28           O
ATOM   2139  CG2 THR A 284      22.643 -15.503 -18.631  1.00 52.28           C
ATOM   2140  C   THR A 284      19.630 -14.705 -16.132  1.00 52.28           C
ATOM   2141  O   THR A 284      18.701 -15.479 -15.933  1.00 52.28           O
ATOM   2142  N   LYS A 285      19.923 -13.739 -15.234  1.00 49.76           N
ATOM   2143  CA  LYS A 285      19.126 -13.493 -13.977  1.00 49.76           C
ATOM   2144  CB  LYS A 285      19.676 -12.220 -13.265  1.00 49.76           C
ATOM   2145  CG  LYS A 285      21.026 -12.440 -12.555  1.00 49.76           C
ATOM   2146  CD  LYS A 285      21.637 -11.165 -11.946  1.00 49.76           C
ATOM   2147  CE  LYS A 285      22.947 -11.530 -11.238  1.00 49.76           C
ATOM   2148  NZ  LYS A 285      23.632 -10.342 -10.707  1.00 49.76           N
ATOM   2149  C   LYS A 285      17.560 -13.428 -14.117  1.00 49.76           C
ATOM   2150  O   LYS A 285      16.836 -14.087 -13.371  1.00 49.76           O
ATOM   2151  N   TYR A 286      17.052 -12.689 -15.111  1.00 49.43           N
ATOM   2152  CA  TYR A 286      15.647 -12.778 -15.597  1.00 49.43           C
ATOM   2153  CB  TYR A 286      15.564 -11.786 -16.796  1.00 49.43           C
ATOM   2154  CG  TYR A 286      15.509 -10.273 -16.534  1.00 49.43           C
ATOM   2155  CD1 TYR A 286      14.699  -9.745 -15.528  1.00 49.43           C
ATOM   2156  CD2 TYR A 286      16.125  -9.400 -17.435  1.00 49.43           C
ATOM   2157  CE1 TYR A 286      14.457  -8.382 -15.469  1.00 49.43           C
ATOM   2158  CE2 TYR A 286      15.887  -8.029 -17.374  1.00 49.43           C
ATOM   2159  CZ  TYR A 286      15.020  -7.528 -16.409  1.00 49.43           C
ATOM   2160  OH  TYR A 286      14.677  -6.207 -16.417  1.00 49.43           O
ATOM   2161  C   TYR A 286      15.118 -14.197 -16.007  1.00 49.43           C
ATOM   2162  O   TYR A 286      14.105 -14.656 -15.473  1.00 49.43           O
ATOM   2163  N   ASP A 287      15.777 -14.888 -16.951  1.00 50.90           N
ATOM   2164  CA  ASP A 287      15.442 -16.300 -17.316  1.00 50.90           C
ATOM   2165  CB  ASP A 287      16.225 -16.655 -18.613  1.00 50.90           C
ATOM   2166  CG  ASP A 287      15.802 -15.938 -19.906  1.00 50.90           C
ATOM   2167  OD1 ASP A 287      15.035 -14.985 -19.969  1.00 50.90           O
ATOM   2168  OD2 ASP A 287      16.368 -16.483 -21.012  1.00 50.90           O
ATOM   2169  C   ASP A 287      15.606 -17.354 -16.156  1.00 50.90           C
ATOM   2170  O   ASP A 287      14.737 -18.209 -15.974  1.00 50.90           O
ATOM   2171  N   ASN A 288      16.675 -17.252 -15.357  1.00 54.74           N
ATOM   2172  CA  ASN A 288      16.871 -17.997 -14.082  1.00 54.74           C
ATOM   2173  CB  ASN A 288      18.299 -17.671 -13.549  1.00 54.74           C
ATOM   2174  CG  ASN A 288      19.521 -18.055 -14.401  1.00 54.74           C
ATOM   2175  OD1 ASN A 288      19.483 -18.413 -15.572  1.00 54.74           O
ATOM   2176  ND2 ASN A 288      20.690 -17.959 -13.850  1.00 54.74           N
ATOM   2177  C   ASN A 288      15.795 -17.765 -12.961  1.00 54.74           C
ATOM   2178  O   ASN A 288      15.442 -18.731 -12.283  1.00 54.74           O
ATOM   2179  N   LEU A 289      15.263 -16.536 -12.763  1.00 58.20           N
ATOM   2180  CA  LEU A 289      14.181 -16.236 -11.765  1.00 58.20           C
ATOM   2181  CB  LEU A 289      13.773 -14.747 -11.966  1.00 58.20           C
ATOM   2182  CG  LEU A 289      12.660 -14.198 -11.036  1.00 58.20           C
ATOM   2183  CD1 LEU A 289      13.145 -13.930  -9.605  1.00 58.20           C
ATOM   2184  CD2 LEU A 289      12.062 -12.920 -11.621  1.00 58.20           C
ATOM   2185  C   LEU A 289      12.962 -17.215 -11.743  1.00 58.20           C
ATOM   2186  O   LEU A 289      12.597 -17.737 -10.686  1.00 58.20           O
ATOM   2187  N   PHE A 290      12.352 -17.452 -12.909  1.00 58.57           N
ATOM   2188  CA  PHE A 290      11.289 -18.486 -13.055  1.00 58.57           C
ATOM   2189  CB  PHE A 290      10.024 -17.743 -13.585  1.00 58.57           C
ATOM   2190  CG  PHE A 290       9.441 -16.610 -12.702  1.00 58.57           C
ATOM   2191  CD1 PHE A 290       9.230 -16.804 -11.332  1.00 58.57           C
ATOM   2192  CD2 PHE A 290       9.160 -15.360 -13.261  1.00 58.57           C
ATOM   2193  CE1 PHE A 290       8.777 -15.757 -10.532  1.00 58.57           C
ATOM   2194  CE2 PHE A 290       8.698 -14.317 -12.460  1.00 58.57           C
ATOM   2195  CZ  PHE A 290       8.511 -14.516 -11.098  1.00 58.57           C
ATOM   2196  C   PHE A 290      11.701 -19.759 -13.879  1.00 58.57           C
ATOM   2197  O   PHE A 290      10.821 -20.480 -14.354  1.00 58.57           O
ATOM   2198  N   GLU A 291      13.010 -20.054 -14.026  1.00 59.69           N
ATOM   2199  CA  GLU A 291      13.566 -21.194 -14.823  1.00 59.69           C
ATOM   2200  CB  GLU A 291      13.659 -22.443 -13.887  1.00 59.69           C
ATOM   2201  CG  GLU A 291      14.972 -23.263 -14.003  1.00 59.69           C
ATOM   2202  CD  GLU A 291      16.196 -22.641 -13.318  1.00 59.69           C
ATOM   2203  OE1 GLU A 291      16.530 -21.466 -13.418  1.00 59.69           O
ATOM   2204  OE2 GLU A 291      16.895 -23.547 -12.587  1.00 59.69           O
ATOM   2205  C   GLU A 291      12.982 -21.445 -16.270  1.00 59.69           C
ATOM   2206  O   GLU A 291      12.678 -22.573 -16.665  1.00 59.69           O
ATOM   2207  N   THR A 292      12.825 -20.364 -17.058  1.00 59.04           N
ATOM   2208  CA  THR A 292      12.169 -20.385 -18.408  1.00 59.04           C
ATOM   2209  CB  THR A 292      10.609 -20.213 -18.295  1.00 59.04           C
ATOM   2210  OG1 THR A 292      10.285 -19.008 -17.612  1.00 59.04           O
ATOM   2211  CG2 THR A 292       9.850 -21.349 -17.594  1.00 59.04           C
ATOM   2212  C   THR A 292      12.804 -19.284 -19.343  1.00 59.04           C
ATOM   2213  O   THR A 292      13.682 -18.516 -18.940  1.00 59.04           O
ATOM   2214  N   SER A 293      12.353 -19.152 -20.606  1.00 65.78           N
ATOM   2215  CA  SER A 293      12.525 -17.878 -21.370  1.00 65.78           C
ATOM   2216  CB  SER A 293      12.358 -18.184 -22.874  1.00 65.78           C
ATOM   2217  OG  SER A 293      12.601 -17.037 -23.697  1.00 65.78           O
ATOM   2218  C   SER A 293      11.540 -16.770 -20.855  1.00 65.78           C
ATOM   2219  O   SER A 293      10.322 -16.870 -21.016  1.00 65.78           O
ATOM   2220  N   PHE A 294      12.089 -15.733 -20.208  1.00 75.92           N
ATOM   2221  CA  PHE A 294      11.315 -14.680 -19.496  1.00 75.92           C
ATOM   2222  CB  PHE A 294      12.283 -14.225 -18.372  1.00 75.92           C
ATOM   2223  CG  PHE A 294      11.763 -13.197 -17.370  1.00 75.92           C
ATOM   2224  CD1 PHE A 294      11.142 -13.616 -16.192  1.00 75.92           C
ATOM   2225  CD2 PHE A 294      12.046 -11.842 -17.554  1.00 75.92           C
ATOM   2226  CE1 PHE A 294      10.799 -12.686 -15.216  1.00 75.92           C
ATOM   2227  CE2 PHE A 294      11.763 -10.932 -16.545  1.00 75.92           C
ATOM   2228  CZ  PHE A 294      11.121 -11.347 -15.384  1.00 75.92           C
ATOM   2229  C   PHE A 294      10.873 -13.499 -20.441  1.00 75.92           C
ATOM   2230  O   PHE A 294      11.758 -12.758 -20.880  1.00 75.92           O
ATOM   2231  N   PRO A 295       9.575 -13.247 -20.782  1.00 85.30           N
ATOM   2232  CA  PRO A 295       9.182 -12.111 -21.661  1.00 85.30           C
ATOM   2233  CD  PRO A 295       8.445 -14.125 -20.441  1.00 85.30           C
ATOM   2234  CB  PRO A 295       7.669 -12.342 -21.851  1.00 85.30           C
ATOM   2235  CG  PRO A 295       7.456 -13.827 -21.560  1.00 85.30           C
ATOM   2236  C   PRO A 295       9.492 -10.678 -21.127  1.00 85.30           C
ATOM   2237  O   PRO A 295       9.223 -10.349 -19.969  1.00 85.30           O
ATOM   2238  N   TYR A 296      10.032  -9.818 -21.996  1.00 89.96           N
ATOM   2239  CA  TYR A 296      10.283  -8.382 -21.681  1.00 89.96           C
ATOM   2240  CB  TYR A 296      11.559  -8.208 -20.791  1.00 89.96           C
ATOM   2241  CG  TYR A 296      12.894  -8.514 -21.485  1.00 89.96           C
ATOM   2242  CD1 TYR A 296      13.353  -9.829 -21.591  1.00 89.96           C
ATOM   2243  CD2 TYR A 296      13.545  -7.500 -22.189  1.00 89.96           C
ATOM   2244  CE1 TYR A 296      14.394 -10.140 -22.465  1.00 89.96           C
ATOM   2245  CE2 TYR A 296      14.609  -7.810 -23.026  1.00 89.96           C
ATOM   2246  CZ  TYR A 296      15.000  -9.132 -23.203  1.00 89.96           C
ATOM   2247  OH  TYR A 296      15.977  -9.415 -24.117  1.00 89.96           O
ATOM   2248  C   TYR A 296      10.288  -7.505 -22.979  1.00 89.96           C
ATOM   2249  O   TYR A 296      10.744  -7.933 -24.045  1.00 89.96           O
ATOM   2250  N   SER A 297       9.816  -6.253 -22.892  1.00 81.99           N
ATOM   2251  CA  SER A 297       9.982  -5.267 -23.992  1.00 81.99           C
ATOM   2252  CB  SER A 297       8.616  -4.686 -24.410  1.00 81.99           C
ATOM   2253  OG  SER A 297       8.047  -3.831 -23.417  1.00 81.99           O
ATOM   2254  C   SER A 297      11.033  -4.190 -23.604  1.00 81.99           C
ATOM   2255  O   SER A 297      10.712  -3.248 -22.871  1.00 81.99           O
ATOM   2256  N   MET A 298      12.286  -4.335 -24.067  1.00 69.40           N
ATOM   2257  CA  MET A 298      13.347  -3.322 -23.816  1.00 69.40           C
ATOM   2258  CB  MET A 298      14.717  -4.018 -23.535  1.00 69.40           C
ATOM   2259  CG  MET A 298      15.474  -4.589 -24.761  1.00 69.40           C
ATOM   2260  SD  MET A 298      17.192  -5.002 -24.399  1.00 69.40           S
ATOM   2261  CE  MET A 298      17.919  -3.355 -24.302  1.00 69.40           C
ATOM   2262  C   MET A 298      13.464  -2.210 -24.905  1.00 69.40           C
ATOM   2263  O   MET A 298      13.004  -2.351 -26.039  1.00 69.40           O
ATOM   2264  N   GLY A 299      14.210  -1.153 -24.583  1.00 53.23           N
ATOM   2265  CA  GLY A 299      14.886  -0.311 -25.600  1.00 53.23           C
ATOM   2266  C   GLY A 299      15.768   0.798 -25.000  1.00 53.23           C
ATOM   2267  O   GLY A 299      15.740   1.067 -23.797  1.00 53.23           O
ATOM   2268  N   TRP A 300      16.554   1.456 -25.853  1.00 41.41           N
ATOM   2269  CA  TRP A 300      17.518   2.499 -25.400  1.00 41.41           C
ATOM   2270  CB  TRP A 300      18.859   2.392 -26.166  1.00 41.41           C
ATOM   2271  CG  TRP A 300      19.670   1.128 -25.884  1.00 41.41           C
ATOM   2272  CD2 TRP A 300      20.608   0.959 -24.894  1.00 41.41           C
ATOM   2273  CD1 TRP A 300      19.496  -0.142 -26.473  1.00 41.41           C
ATOM   2274  NE1 TRP A 300      20.300  -1.111 -25.850  1.00 41.41           N
ATOM   2275  CE2 TRP A 300      20.983  -0.407 -24.876  1.00 41.41           C
ATOM   2276  CE3 TRP A 300      21.078   1.849 -23.896  1.00 41.41           C
ATOM   2277  CZ2 TRP A 300      21.813  -0.893 -23.846  1.00 41.41           C
ATOM   2278  CZ3 TRP A 300      21.925   1.354 -22.909  1.00 41.41           C
ATOM   2279  CH2 TRP A 300      22.289   0.003 -22.884  1.00 41.41           C
ATOM   2280  C   TRP A 300      16.946   3.936 -25.543  1.00 41.41           C
ATOM   2281  O   TRP A 300      16.447   4.341 -26.598  1.00 41.41           O
ATOM   2282  N   HIS A 301      17.107   4.722 -24.479  1.00 35.72           N
ATOM   2283  CA  HIS A 301      16.907   6.188 -24.511  1.00 35.72           C
ATOM   2284  ND1 HIS A 301      13.670   6.133 -22.338  1.00 35.72           N
ATOM   2285  CG  HIS A 301      14.502   6.113 -23.438  1.00 35.72           C
ATOM   2286  CB  HIS A 301      15.944   6.576 -23.366  1.00 35.72           C
ATOM   2287  NE2 HIS A 301      12.454   5.696 -24.298  1.00 35.72           N
ATOM   2288  CD2 HIS A 301      13.782   5.816 -24.597  1.00 35.72           C
ATOM   2289  CE1 HIS A 301      12.484   5.862 -22.955  1.00 35.72           C
ATOM   2290  C   HIS A 301      18.288   6.883 -24.371  1.00 35.72           C
ATOM   2291  O   HIS A 301      18.822   7.039 -23.270  1.00 35.72           O
ATOM   2292  N   GLY A 302      18.863   7.296 -25.504  1.00 34.21           N
ATOM   2293  CA  GLY A 302      19.915   8.343 -25.505  1.00 34.21           C
ATOM   2294  C   GLY A 302      19.385   9.733 -25.898  1.00 34.21           C
ATOM   2295  O   GLY A 302      18.183   9.974 -26.045  1.00 34.21           O
ATOM   2296  N   ALA A 303      20.323  10.653 -26.082  1.00 37.55           N
ATOM   2297  CA  ALA A 303      20.002  12.032 -26.502  1.00 37.55           C
ATOM   2298  CB  ALA A 303      21.305  12.816 -26.308  1.00 37.55           C
ATOM   2299  C   ALA A 303      19.436  12.180 -27.961  1.00 37.55           C
ATOM   2300  O   ALA A 303      19.921  11.479 -28.857  1.00 37.55           O
ATOM   2301  N   PRO A 304      18.448  13.071 -28.268  1.00 40.46           N
ATOM   2302  CA  PRO A 304      18.009  13.307 -29.658  1.00 40.46           C
ATOM   2303  CD  PRO A 304      17.685  13.844 -27.277  1.00 40.46           C
ATOM   2304  CB  PRO A 304      16.682  14.055 -29.453  1.00 40.46           C
ATOM   2305  CG  PRO A 304      16.805  14.772 -28.111  1.00 40.46           C
ATOM   2306  C   PRO A 304      19.021  14.127 -30.516  1.00 40.46           C
ATOM   2307  O   PRO A 304      19.626  15.116 -30.085  1.00 40.46           O
ATOM   2308  N   THR A 305      19.099  13.754 -31.788  1.00 43.08           N
ATOM   2309  CA  THR A 305      19.801  14.547 -32.838  1.00 43.08           C
ATOM   2310  CB  THR A 305      20.454  13.526 -33.809  1.00 43.08           C
ATOM   2311  OG1 THR A 305      21.298  14.170 -34.754  1.00 43.08           O
ATOM   2312  CG2 THR A 305      19.479  12.676 -34.615  1.00 43.08           C
ATOM   2313  C   THR A 305      18.933  15.687 -33.478  1.00 43.08           C
ATOM   2314  O   THR A 305      18.833  15.840 -34.697  1.00 43.08           O
ATOM   2315  N   GLY A 306      18.406  16.587 -32.630  1.00 43.98           N
ATOM   2316  CA  GLY A 306      18.028  17.963 -33.071  1.00 43.98           C
ATOM   2317  C   GLY A 306      19.161  19.016 -33.216  1.00 43.98           C
ATOM   2318  O   GLY A 306      18.858  20.208 -33.236  1.00 43.98           O
ATOM   2319  N   SER A 307      20.445  18.602 -33.276  1.00 46.32           N
ATOM   2320  CA  SER A 307      21.643  19.505 -33.186  1.00 46.32           C
ATOM   2321  CB  SER A 307      21.946  20.063 -34.599  1.00 46.32           C
ATOM   2322  OG  SER A 307      22.195  19.014 -35.539  1.00 46.32           O
ATOM   2323  C   SER A 307      21.664  20.575 -32.027  1.00 46.32           C
ATOM   2324  O   SER A 307      22.076  21.724 -32.204  1.00 46.32           O
ATOM   2325  N   GLU A 308      21.215  20.168 -30.827  1.00 49.28           N
ATOM   2326  CA  GLU A 308      20.883  21.097 -29.713  1.00 49.28           C
ATOM   2327  CB  GLU A 308      19.321  21.027 -29.569  1.00 49.28           C
ATOM   2328  CG  GLU A 308      18.607  22.172 -28.795  1.00 49.28           C
ATOM   2329  CD  GLU A 308      18.638  23.537 -29.476  1.00 49.28           C
ATOM   2330  OE1 GLU A 308      17.759  23.951 -30.222  1.00 49.28           O
ATOM   2331  OE2 GLU A 308      19.750  24.252 -29.157  1.00 49.28           O
ATOM   2332  C   GLU A 308      21.672  20.736 -28.406  1.00 49.28           C
ATOM   2333  O   GLU A 308      22.353  19.709 -28.282  1.00 49.28           O
ATOM   2334  N   ALA A 309      21.529  21.585 -27.378  1.00 50.96           N
ATOM   2335  CA  ALA A 309      21.912  21.234 -25.992  1.00 50.96           C
ATOM   2336  CB  ALA A 309      21.695  22.516 -25.166  1.00 50.96           C
ATOM   2337  C   ALA A 309      21.143  19.994 -25.402  1.00 50.96           C
ATOM   2338  O   ALA A 309      19.912  19.990 -25.333  1.00 50.96           O
ATOM   2339  N   GLY A 310      21.873  18.930 -25.037  1.00 51.90           N
ATOM   2340  CA  GLY A 310      21.275  17.585 -24.778  1.00 51.90           C
ATOM   2341  C   GLY A 310      22.174  16.407 -25.189  1.00 51.90           C
ATOM   2342  O   GLY A 310      22.577  15.618 -24.334  1.00 51.90           O
ATOM   2343  N   ALA A 311      22.523  16.333 -26.478  1.00 50.25           N
ATOM   2344  CA  ALA A 311      23.690  15.538 -26.946  1.00 50.25           C
ATOM   2345  CB  ALA A 311      23.288  14.960 -28.310  1.00 50.25           C
ATOM   2346  C   ALA A 311      25.050  16.316 -27.021  1.00 50.25           C
ATOM   2347  O   ALA A 311      26.068  15.839 -26.520  1.00 50.25           O
ATOM   2348  N   ASN A 312      25.080  17.501 -27.659  1.00 49.44           N
ATOM   2349  CA  ASN A 312      26.309  18.347 -27.769  1.00 49.44           C
ATOM   2350  CB  ASN A 312      26.144  19.277 -29.005  1.00 49.44           C
ATOM   2351  CG  ASN A 312      25.947  18.586 -30.362  1.00 49.44           C
ATOM   2352  OD1 ASN A 312      24.844  18.474 -30.881  1.00 49.44           O
ATOM   2353  ND2 ASN A 312      26.986  18.077 -30.972  1.00 49.44           N
ATOM   2354  C   ASN A 312      26.684  19.121 -26.450  1.00 49.44           C
ATOM   2355  O   ASN A 312      27.835  19.071 -26.012  1.00 49.44           O
ATOM   2356  N   TRP A 313      25.715  19.779 -25.788  1.00 52.01           N
ATOM   2357  CA  TRP A 313      25.737  19.905 -24.293  1.00 52.01           C
ATOM   2358  CB  TRP A 313      24.901  21.122 -23.815  1.00 52.01           C
ATOM   2359  CG  TRP A 313      25.395  22.513 -24.205  1.00 52.01           C
ATOM   2360  CD2 TRP A 313      25.831  23.512 -23.357  1.00 52.01           C
ATOM   2361  CD1 TRP A 313      25.451  23.063 -25.505  1.00 52.01           C
ATOM   2362  NE1 TRP A 313      25.931  24.386 -25.489  1.00 52.01           N
ATOM   2363  CE2 TRP A 313      26.160  24.641 -24.146  1.00 52.01           C
ATOM   2364  CE3 TRP A 313      25.967  23.554 -21.943  1.00 52.01           C
ATOM   2365  CZ2 TRP A 313      26.636  25.819 -23.529  1.00 52.01           C
ATOM   2366  CZ3 TRP A 313      26.435  24.730 -21.357  1.00 52.01           C
ATOM   2367  CH2 TRP A 313      26.767  25.845 -22.138  1.00 52.01           C
ATOM   2368  C   TRP A 313      25.169  18.611 -23.621  1.00 52.01           C
ATOM   2369  O   TRP A 313      24.614  17.749 -24.298  1.00 52.01           O
ATOM   2370  N   ASN A 314      25.281  18.452 -22.295  1.00 55.39           N
ATOM   2371  CA  ASN A 314      25.091  17.114 -21.669  1.00 55.39           C
ATOM   2372  CB  ASN A 314      26.499  16.534 -21.369  1.00 55.39           C
ATOM   2373  CG  ASN A 314      27.561  16.458 -22.471  1.00 55.39           C
ATOM   2374  OD1 ASN A 314      27.553  15.590 -23.332  1.00 55.39           O
ATOM   2375  ND2 ASN A 314      28.518  17.350 -22.465  1.00 55.39           N
ATOM   2376  C   ASN A 314      24.098  17.134 -20.453  1.00 55.39           C
ATOM   2377  O   ASN A 314      24.483  16.876 -19.310  1.00 55.39           O
ATOM   2378  N   HIS A 315      22.798  17.379 -20.711  1.00 55.59           N
ATOM   2379  CA  HIS A 315      21.702  16.969 -19.769  1.00 55.59           C
ATOM   2380  ND1 HIS A 315      18.637  16.968 -21.336  1.00 55.59           N
ATOM   2381  CG  HIS A 315      19.610  17.925 -21.114  1.00 55.59           C
ATOM   2382  CB  HIS A 315      20.495  17.942 -19.872  1.00 55.59           C
ATOM   2383  NE2 HIS A 315      18.526  18.665 -22.976  1.00 55.59           N
ATOM   2384  CD2 HIS A 315      19.528  18.948 -22.070  1.00 55.59           C
ATOM   2385  CE1 HIS A 315      18.046  17.504 -22.444  1.00 55.59           C
ATOM   2386  C   HIS A 315      21.292  15.454 -19.821  1.00 55.59           C
ATOM   2387  O   HIS A 315      20.996  14.862 -18.779  1.00 55.59           O
ATOM   2388  N   TRP A 316      21.284  14.839 -21.018  1.00 53.39           N
ATOM   2389  CA  TRP A 316      20.971  13.402 -21.199  1.00 53.39           C
ATOM   2390  CB  TRP A 316      20.709  13.142 -22.711  1.00 53.39           C
ATOM   2391  CG  TRP A 316      19.252  13.273 -23.143  1.00 53.39           C
ATOM   2392  CD2 TRP A 316      18.281  12.292 -23.128  1.00 53.39           C
ATOM   2393  CD1 TRP A 316      18.650  14.397 -23.727  1.00 53.39           C
ATOM   2394  NE1 TRP A 316      17.303  14.149 -24.060  1.00 53.39           N
ATOM   2395  CE2 TRP A 316      17.099  12.832 -23.683  1.00 53.39           C
ATOM   2396  CE3 TRP A 316      18.322  10.943 -22.700  1.00 53.39           C
ATOM   2397  CZ2 TRP A 316      15.941  12.027 -23.813  1.00 53.39           C
ATOM   2398  CZ3 TRP A 316      17.167  10.174 -22.814  1.00 53.39           C
ATOM   2399  CH2 TRP A 316      15.992  10.705 -23.365  1.00 53.39           C
ATOM   2400  C   TRP A 316      22.091  12.437 -20.705  1.00 53.39           C
ATOM   2401  O   TRP A 316      23.285  12.624 -20.962  1.00 53.39           O
ATOM   2402  N   GLN A 317      21.644  11.339 -20.096  1.00 47.16           N
ATOM   2403  CA  GLN A 317      22.414  10.073 -20.048  1.00 47.16           C
ATOM   2404  CB  GLN A 317      22.382   9.622 -18.568  1.00 47.16           C
ATOM   2405  CG  GLN A 317      23.176   8.358 -18.137  1.00 47.16           C
ATOM   2406  CD  GLN A 317      24.697   8.416 -18.252  1.00 47.16           C
ATOM   2407  OE1 GLN A 317      25.281   9.251 -18.926  1.00 47.16           O
ATOM   2408  NE2 GLN A 317      25.402   7.531 -17.606  1.00 47.16           N
ATOM   2409  C   GLN A 317      21.758   9.010 -20.987  1.00 47.16           C
ATOM   2410  O   GLN A 317      20.532   8.885 -21.068  1.00 47.16           O
ATOM   2411  N   LEU A 318      22.578   8.166 -21.620  1.00 40.74           N
ATOM   2412  CA  LEU A 318      22.103   6.895 -22.222  1.00 40.74           C
ATOM   2413  CB  LEU A 318      23.272   6.315 -23.062  1.00 40.74           C
ATOM   2414  CG  LEU A 318      22.961   4.994 -23.811  1.00 40.74           C
ATOM   2415  CD1 LEU A 318      21.969   5.195 -24.969  1.00 40.74           C
ATOM   2416  CD2 LEU A 318      24.256   4.328 -24.276  1.00 40.74           C
ATOM   2417  C   LEU A 318      21.592   5.876 -21.149  1.00 40.74           C
ATOM   2418  O   LEU A 318      22.286   5.573 -20.180  1.00 40.74           O
ATOM   2419  N   HIS A 319      20.409   5.294 -21.354  1.00 40.47           N
ATOM   2420  CA  HIS A 319      19.869   4.248 -20.443  1.00 40.47           C
ATOM   2421  ND1 HIS A 319      18.481   7.284 -19.185  1.00 40.47           N
ATOM   2422  CG  HIS A 319      18.190   5.941 -19.309  1.00 40.47           C
ATOM   2423  CB  HIS A 319      19.255   4.856 -19.145  1.00 40.47           C
ATOM   2424  NE2 HIS A 319      16.230   6.990 -19.836  1.00 40.47           N
ATOM   2425  CD2 HIS A 319      16.863   5.764 -19.720  1.00 40.47           C
ATOM   2426  CE1 HIS A 319      17.277   7.816 -19.547  1.00 40.47           C
ATOM   2427  C   HIS A 319      18.897   3.293 -21.193  1.00 40.47           C
ATOM   2428  O   HIS A 319      18.017   3.741 -21.935  1.00 40.47           O
ATOM   2429  N   ALA A 320      19.013   1.971 -20.976  1.00 42.79           N
ATOM   2430  CA  ALA A 320      17.976   1.020 -21.436  1.00 42.79           C
ATOM   2431  CB  ALA A 320      18.589  -0.279 -21.964  1.00 42.79           C
ATOM   2432  C   ALA A 320      16.923   0.727 -20.340  1.00 42.79           C
ATOM   2433  O   ALA A 320      17.242   0.201 -19.271  1.00 42.79           O
ATOM   2434  N   HIS A 321      15.650   0.995 -20.647  1.00 50.67           N
ATOM   2435  CA  HIS A 321      14.527   0.392 -19.887  1.00 50.67           C
ATOM   2436  ND1 HIS A 321      12.704   2.890 -18.225  1.00 50.67           N
ATOM   2437  CG  HIS A 321      13.203   2.590 -19.481  1.00 50.67           C
ATOM   2438  CB  HIS A 321      13.220   1.195 -20.082  1.00 50.67           C
ATOM   2439  NE2 HIS A 321      13.562   4.830 -19.279  1.00 50.67           N
ATOM   2440  CD2 HIS A 321      13.703   3.733 -20.107  1.00 50.67           C
ATOM   2441  CE1 HIS A 321      12.988   4.230 -18.193  1.00 50.67           C
ATOM   2442  C   HIS A 321      14.294  -1.069 -20.371  1.00 50.67           C
ATOM   2443  O   HIS A 321      14.214  -1.333 -21.571  1.00 50.67           O
ATOM   2444  N   TYR A 322      14.158  -1.994 -19.428  1.00 62.16           N
ATOM   2445  CA  TYR A 322      13.657  -3.370 -19.684  1.00 62.16           C
ATOM   2446  CB  TYR A 322      14.626  -4.391 -19.020  1.00 62.16           C
ATOM   2447  CG  TYR A 322      15.989  -4.572 -19.705  1.00 62.16           C
ATOM   2448  CD1 TYR A 322      16.990  -3.602 -19.576  1.00 62.16           C
ATOM   2449  CD2 TYR A 322      16.225  -5.689 -20.512  1.00 62.16           C
ATOM   2450  CE1 TYR A 322      18.176  -3.720 -20.289  1.00 62.16           C
ATOM   2451  CE2 TYR A 322      17.415  -5.798 -21.225  1.00 62.16           C
ATOM   2452  CZ  TYR A 322      18.390  -4.821 -21.109  1.00 62.16           C
ATOM   2453  OH  TYR A 322      19.514  -4.906 -21.879  1.00 62.16           O
ATOM   2454  C   TYR A 322      12.241  -3.444 -19.055  1.00 62.16           C
ATOM   2455  O   TYR A 322      12.118  -3.186 -17.857  1.00 62.16           O
ATOM   2456  N   TYR A 323      11.180  -3.798 -19.798  1.00 69.02           N
ATOM   2457  CA  TYR A 323       9.797  -3.856 -19.222  1.00 69.02           C
ATOM   2458  CB  TYR A 323       8.884  -2.844 -19.972  1.00 69.02           C
ATOM   2459  CG  TYR A 323       9.229  -1.344 -19.860  1.00 69.02           C
ATOM   2460  CD1 TYR A 323       9.132  -0.685 -18.632  1.00 69.02           C
ATOM   2461  CD2 TYR A 323       9.580  -0.613 -20.997  1.00 69.02           C
ATOM   2462  CE1 TYR A 323       9.360   0.690 -18.547  1.00 69.02           C
ATOM   2463  CE2 TYR A 323       9.800   0.760 -20.905  1.00 69.02           C
ATOM   2464  CZ  TYR A 323       9.687   1.409 -19.686  1.00 69.02           C
ATOM   2465  OH  TYR A 323       9.990   2.741 -19.599  1.00 69.02           O
ATOM   2466  C   TYR A 323       9.222  -5.323 -19.198  1.00 69.02           C
ATOM   2467  O   TYR A 323       8.524  -5.701 -20.147  1.00 69.02           O
ATOM   2468  N   PRO A 324       9.454  -6.176 -18.154  1.00 74.75           N
ATOM   2469  CA  PRO A 324       8.860  -7.531 -18.058  1.00 74.75           C
ATOM   2470  CD  PRO A 324      10.526  -6.012 -17.161  1.00 74.75           C
ATOM   2471  CB  PRO A 324       9.861  -8.308 -17.190  1.00 74.75           C
ATOM   2472  CG  PRO A 324      11.086  -7.416 -17.027  1.00 74.75           C
ATOM   2473  C   PRO A 324       7.431  -7.617 -17.436  1.00 74.75           C
ATOM   2474  O   PRO A 324       7.224  -7.091 -16.335  1.00 74.75           O
ATOM   2475  N   PRO A 325       6.464  -8.368 -18.023  1.00 75.35           N
ATOM   2476  CA  PRO A 325       5.210  -8.727 -17.317  1.00 75.35           C
ATOM   2477  CD  PRO A 325       6.427  -8.665 -19.469  1.00 75.35           C
ATOM   2478  CB  PRO A 325       4.367  -9.315 -18.454  1.00 75.35           C
ATOM   2479  CG  PRO A 325       4.931  -8.735 -19.741  1.00 75.35           C
ATOM   2480  C   PRO A 325       5.250  -9.638 -16.051  1.00 75.35           C
ATOM   2481  O   PRO A 325       4.476  -9.385 -15.129  1.00 75.35           O
ATOM   2482  N   LEU A 326       6.065 -10.704 -16.008  1.00 68.73           N
ATOM   2483  CA  LEU A 326       5.919 -11.811 -15.013  1.00 68.73           C
ATOM   2484  CB  LEU A 326       6.873 -12.973 -15.404  1.00 68.73           C
ATOM   2485  CG  LEU A 326       6.665 -13.684 -16.773  1.00 68.73           C
ATOM   2486  CD1 LEU A 326       7.699 -14.809 -16.925  1.00 68.73           C
ATOM   2487  CD2 LEU A 326       5.258 -14.285 -16.945  1.00 68.73           C
ATOM   2488  C   LEU A 326       6.062 -11.389 -13.503  1.00 68.73           C
ATOM   2489  O   LEU A 326       7.132 -10.966 -13.075  1.00 68.73           O
ATOM   2490  N   LEU A 327       4.975 -11.483 -12.714  1.00 62.37           N
ATOM   2491  CA  LEU A 327       4.967 -11.103 -11.265  1.00 62.37           C
ATOM   2492  CB  LEU A 327       3.604 -10.397 -10.960  1.00 62.37           C
ATOM   2493  CG  LEU A 327       3.295 -10.041  -9.477  1.00 62.37           C
ATOM   2494  CD1 LEU A 327       4.261  -9.012  -8.874  1.00 62.37           C
ATOM   2495  CD2 LEU A 327       1.853  -9.543  -9.330  1.00 62.37           C
ATOM   2496  C   LEU A 327       5.282 -12.301 -10.308  1.00 62.37           C
ATOM   2497  O   LEU A 327       6.284 -12.276  -9.593  1.00 62.37           O
ATOM   2498  N   ARG A 328       4.380 -13.289 -10.220  1.00 55.83           N
ATOM   2499  CA  ARG A 328       4.448 -14.361  -9.179  1.00 55.83           C
ATOM   2500  CB  ARG A 328       3.014 -14.730  -8.705  1.00 55.83           C
ATOM   2501  CG  ARG A 328       2.040 -13.593  -8.311  1.00 55.83           C
ATOM   2502  CD  ARG A 328       0.710 -14.187  -7.849  1.00 55.83           C
ATOM   2503  NE  ARG A 328      -0.256 -13.105  -7.547  1.00 55.83           N
ATOM   2504  CZ  ARG A 328      -1.360 -13.279  -6.832  1.00 55.83           C
ATOM   2505  NH1 ARG A 328      -1.730 -14.417  -6.324  1.00 55.83           N
ATOM   2506  NH2 ARG A 328      -2.112 -12.263  -6.619  1.00 55.83           N
ATOM   2507  C   ARG A 328       5.195 -15.661  -9.630  1.00 55.83           C
ATOM   2508  O   ARG A 328       5.890 -16.298  -8.838  1.00 55.83           O
ATOM   2509  N   SER A 329       4.967 -16.090 -10.881  1.00 50.21           N
ATOM   2510  CA  SER A 329       5.601 -17.290 -11.482  1.00 50.21           C
ATOM   2511  CB  SER A 329       4.690 -18.508 -11.156  1.00 50.21           C
ATOM   2512  OG  SER A 329       3.383 -18.368 -11.718  1.00 50.21           O
ATOM   2513  C   SER A 329       5.848 -17.066 -13.014  1.00 50.21           C
ATOM   2514  O   SER A 329       5.448 -16.054 -13.604  1.00 50.21           O
ATOM   2515  N   ALA A 330       6.400 -18.076 -13.709  1.00 50.72           N
ATOM   2516  CA  ALA A 330       6.202 -18.223 -15.184  1.00 50.72           C
ATOM   2517  CB  ALA A 330       6.962 -19.503 -15.579  1.00 50.72           C
ATOM   2518  C   ALA A 330       4.713 -18.219 -15.717  1.00 50.72           C
ATOM   2519  O   ALA A 330       4.452 -17.811 -16.850  1.00 50.72           O
ATOM   2520  N   THR A 331       3.757 -18.662 -14.883  1.00 55.70           N
ATOM   2521  CA  THR A 331       2.293 -18.634 -15.164  1.00 55.70           C
ATOM   2522  CB  THR A 331       1.620 -19.745 -14.285  1.00 55.70           C
ATOM   2523  OG1 THR A 331       2.312 -20.990 -14.330  1.00 55.70           O
ATOM   2524  CG2 THR A 331       0.197 -20.100 -14.718  1.00 55.70           C
ATOM   2525  C   THR A 331       1.571 -17.254 -14.934  1.00 55.70           C
ATOM   2526  O   THR A 331       0.574 -16.994 -15.608  1.00 55.70           O
ATOM   2527  N   VAL A 332       1.959 -16.405 -13.962  1.00 61.16           N
ATOM   2528  CA  VAL A 332       1.161 -15.188 -13.589  1.00 61.16           C
ATOM   2529  CB  VAL A 332       0.728 -15.187 -12.082  1.00 61.16           C
ATOM   2530  CG1 VAL A 332      -0.141 -13.957 -11.707  1.00 61.16           C
ATOM   2531  CG2 VAL A 332      -0.084 -16.435 -11.662  1.00 61.16           C
ATOM   2532  C   VAL A 332       1.948 -13.904 -13.996  1.00 61.16           C
ATOM   2533  O   VAL A 332       2.943 -13.538 -13.358  1.00 61.16           O
ATOM   2534  N   ARG A 333       1.449 -13.184 -15.013  1.00 70.13           N
ATOM   2535  CA  ARG A 333       1.888 -11.792 -15.287  1.00 70.13           C
ATOM   2536  CB  ARG A 333       1.889 -11.525 -16.819  1.00 70.13           C
ATOM   2537  CG  ARG A 333       0.520 -11.295 -17.501  1.00 70.13           C
ATOM   2538  CD  ARG A 333       0.555 -10.973 -19.008  1.00 70.13           C
ATOM   2539  NE  ARG A 333       1.071  -9.598 -19.220  1.00 70.13           N
ATOM   2540  CZ  ARG A 333       0.680  -8.726 -20.132  1.00 70.13           C
ATOM   2541  NH1 ARG A 333      -0.269  -8.930 -20.988  1.00 70.13           N
ATOM   2542  NH2 ARG A 333       1.299  -7.601 -20.163  1.00 70.13           N
ATOM   2543  C   ARG A 333       1.143 -10.704 -14.445  1.00 70.13           C
ATOM   2544  O   ARG A 333       0.013 -10.864 -13.975  1.00 70.13           O
ATOM   2545  N   LYS A 334       1.800  -9.551 -14.323  1.00 75.18           N
ATOM   2546  CA  LYS A 334       1.151  -8.272 -13.964  1.00 75.18           C
ATOM   2547  CB  LYS A 334       2.313  -7.333 -13.542  1.00 75.18           C
ATOM   2548  CG  LYS A 334       1.971  -6.189 -12.573  1.00 75.18           C
ATOM   2549  CD  LYS A 334       1.072  -5.096 -13.167  1.00 75.18           C
ATOM   2550  CE  LYS A 334       0.970  -3.856 -12.291  1.00 75.18           C
ATOM   2551  NZ  LYS A 334       0.217  -4.148 -11.051  1.00 75.18           N
ATOM   2552  C   LYS A 334       0.342  -7.694 -15.172  1.00 75.18           C
ATOM   2553  O   LYS A 334       0.826  -7.633 -16.303  1.00 75.18           O
ATOM   2554  N   PHE A 335      -0.885  -7.244 -14.915  1.00 73.62           N
ATOM   2555  CA  PHE A 335      -1.734  -6.585 -15.942  1.00 73.62           C
ATOM   2556  CB  PHE A 335      -3.073  -7.359 -16.090  1.00 73.62           C
ATOM   2557  CG  PHE A 335      -2.998  -8.841 -16.479  1.00 73.62           C
ATOM   2558  CD1 PHE A 335      -3.162  -9.248 -17.806  1.00 73.62           C
ATOM   2559  CD2 PHE A 335      -2.760  -9.800 -15.488  1.00 73.62           C
ATOM   2560  CE1 PHE A 335      -3.078 -10.598 -18.136  1.00 73.62           C
ATOM   2561  CE2 PHE A 335      -2.643 -11.140 -15.826  1.00 73.62           C
ATOM   2562  CZ  PHE A 335      -2.814 -11.538 -17.143  1.00 73.62           C
ATOM   2563  C   PHE A 335      -1.975  -5.109 -15.501  1.00 73.62           C
ATOM   2564  O   PHE A 335      -2.631  -4.868 -14.478  1.00 73.62           O
ATOM   2565  N   MET A 336      -1.500  -4.111 -16.267  1.00 68.60           N
ATOM   2566  CA  MET A 336      -1.851  -2.683 -16.008  1.00 68.60           C
ATOM   2567  CB  MET A 336      -0.664  -1.728 -16.297  1.00 68.60           C
ATOM   2568  CG  MET A 336       0.035  -1.754 -17.671  1.00 68.60           C
ATOM   2569  SD  MET A 336       1.294  -0.455 -17.785  1.00 68.60           S
ATOM   2570  CE  MET A 336       2.401  -0.829 -16.404  1.00 68.60           C
ATOM   2571  C   MET A 336      -3.251  -2.288 -16.600  1.00 68.60           C
ATOM   2572  O   MET A 336      -3.406  -2.007 -17.789  1.00 68.60           O
ATOM   2573  N   VAL A 337      -4.279  -2.350 -15.733  1.00 58.91           N
ATOM   2574  CA  VAL A 337      -5.718  -2.452 -16.149  1.00 58.91           C
ATOM   2575  CB  VAL A 337      -6.324  -3.789 -15.563  1.00 58.91           C
ATOM   2576  CG1 VAL A 337      -5.704  -5.043 -16.194  1.00 58.91           C
ATOM   2577  CG2 VAL A 337      -6.283  -3.931 -14.020  1.00 58.91           C
ATOM   2578  C   VAL A 337      -6.528  -1.137 -15.854  1.00 58.91           C
ATOM   2579  O   VAL A 337      -5.997  -0.035 -15.996  1.00 58.91           O
ATOM   2580  N   GLY A 338      -7.814  -1.227 -15.453  1.00 50.38           N
ATOM   2581  CA  GLY A 338      -8.697  -0.046 -15.217  1.00 50.38           C
ATOM   2582  C   GLY A 338      -8.199   1.047 -14.250  1.00 50.38           C
ATOM   2583  O   GLY A 338      -8.091   2.194 -14.669  1.00 50.38           O
ATOM   2584  N   TYR A 339      -7.801   0.723 -13.009  1.00 46.35           N
ATOM   2585  CA  TYR A 339      -7.049   1.697 -12.156  1.00 46.35           C
ATOM   2586  CB  TYR A 339      -6.786   1.074 -10.756  1.00 46.35           C
ATOM   2587  CG  TYR A 339      -6.302   2.106  -9.718  1.00 46.35           C
ATOM   2588  CD1 TYR A 339      -7.224   2.942  -9.082  1.00 46.35           C
ATOM   2589  CD2 TYR A 339      -4.933   2.296  -9.494  1.00 46.35           C
ATOM   2590  CE1 TYR A 339      -6.783   3.946  -8.220  1.00 46.35           C
ATOM   2591  CE2 TYR A 339      -4.493   3.309  -8.645  1.00 46.35           C
ATOM   2592  CZ  TYR A 339      -5.420   4.131  -8.009  1.00 46.35           C
ATOM   2593  OH  TYR A 339      -4.991   5.147  -7.201  1.00 46.35           O
ATOM   2594  C   TYR A 339      -5.729   2.292 -12.769  1.00 46.35           C
ATOM   2595  O   TYR A 339      -5.417   3.452 -12.517  1.00 46.35           O
ATOM   2596  N   GLU A 340      -4.940   1.519 -13.517  1.00 45.06           N
ATOM   2597  CA  GLU A 340      -3.621   1.979 -14.047  1.00 45.06           C
ATOM   2598  CB  GLU A 340      -2.681   0.749 -14.100  1.00 45.06           C
ATOM   2599  CG  GLU A 340      -2.449   0.097 -12.709  1.00 45.06           C
ATOM   2600  CD  GLU A 340      -1.545  -1.113 -12.665  1.00 45.06           C
ATOM   2601  OE1 GLU A 340      -1.957  -2.250 -12.471  1.00 45.06           O
ATOM   2602  OE2 GLU A 340      -0.234  -0.783 -12.792  1.00 45.06           O
ATOM   2603  C   GLU A 340      -3.683   2.835 -15.355  1.00 45.06           C
ATOM   2604  O   GLU A 340      -2.956   3.824 -15.479  1.00 45.06           O
ATOM   2605  N   MET A 341      -4.583   2.500 -16.288  1.00 44.24           N
ATOM   2606  CA  MET A 341      -5.035   3.413 -17.376  1.00 44.24           C
ATOM   2607  CB  MET A 341      -5.913   2.568 -18.344  1.00 44.24           C
ATOM   2608  CG  MET A 341      -5.251   1.371 -19.056  1.00 44.24           C
ATOM   2609  SD  MET A 341      -6.516   0.518 -20.007  1.00 44.24           S
ATOM   2610  CE  MET A 341      -5.689  -1.051 -20.259  1.00 44.24           C
ATOM   2611  C   MET A 341      -5.824   4.698 -16.917  1.00 44.24           C
ATOM   2612  O   MET A 341      -5.597   5.776 -17.470  1.00 44.24           O
ATOM   2613  N   LEU A 342      -6.767   4.589 -15.960  1.00 43.62           N
ATOM   2614  CA  LEU A 342      -7.627   5.726 -15.515  1.00 43.62           C
ATOM   2615  CB  LEU A 342      -9.060   5.203 -15.214  1.00 43.62           C
ATOM   2616  CG  LEU A 342      -9.935   4.870 -16.448  1.00 43.62           C
ATOM   2617  CD1 LEU A 342      -9.938   3.369 -16.778  1.00 43.62           C
ATOM   2618  CD2 LEU A 342     -11.380   5.298 -16.229  1.00 43.62           C
ATOM   2619  C   LEU A 342      -7.108   6.582 -14.314  1.00 43.62           C
ATOM   2620  O   LEU A 342      -7.354   7.788 -14.293  1.00 43.62           O
ATOM   2621  N   ALA A 343      -6.481   5.996 -13.293  1.00 44.34           N
ATOM   2622  CA  ALA A 343      -5.858   6.755 -12.185  1.00 44.34           C
ATOM   2623  CB  ALA A 343      -6.423   6.157 -10.882  1.00 44.34           C
ATOM   2624  C   ALA A 343      -4.303   6.789 -12.317  1.00 44.34           C
ATOM   2625  O   ALA A 343      -3.741   7.850 -12.608  1.00 44.34           O
ATOM   2626  N   GLN A 344      -3.594   5.681 -12.033  1.00 49.35           N
ATOM   2627  CA  GLN A 344      -2.118   5.690 -11.850  1.00 49.35           C
ATOM   2628  CB  GLN A 344      -1.832   6.340 -10.469  1.00 49.35           C
ATOM   2629  CG  GLN A 344      -0.354   6.675 -10.196  1.00 49.35           C
ATOM   2630  CD  GLN A 344      -0.201   7.667  -9.056  1.00 49.35           C
ATOM   2631  OE1 GLN A 344      -0.391   8.868  -9.196  1.00 49.35           O
ATOM   2632  NE2 GLN A 344       0.098   7.193  -7.886  1.00 49.35           N
ATOM   2633  C   GLN A 344      -1.497   4.264 -11.919  1.00 49.35           C
ATOM   2634  O   GLN A 344      -2.020   3.324 -11.310  1.00 49.35           O
ATOM   2635  N   ALA A 345      -0.321   4.126 -12.565  1.00 58.01           N
ATOM   2636  CA  ALA A 345       0.500   2.887 -12.504  1.00 58.01           C
ATOM   2637  CB  ALA A 345       1.801   3.165 -13.276  1.00 58.01           C
ATOM   2638  C   ALA A 345       0.795   2.383 -11.051  1.00 58.01           C
ATOM   2639  O   ALA A 345       1.360   3.100 -10.219  1.00 58.01           O
ATOM   2640  N   GLN A 346       0.311   1.177 -10.742  1.00 69.00           N
ATOM   2641  CA  GLN A 346       0.361   0.593  -9.384  1.00 69.00           C
ATOM   2642  CB  GLN A 346      -1.088   0.548  -8.798  1.00 69.00           C
ATOM   2643  CG  GLN A 346      -2.007  -0.687  -9.006  1.00 69.00           C
ATOM   2644  CD  GLN A 346      -1.623  -2.022  -8.367  1.00 69.00           C
ATOM   2645  OE1 GLN A 346      -1.763  -3.072  -8.975  1.00 69.00           O
ATOM   2646  NE2 GLN A 346      -1.135  -2.053  -7.154  1.00 69.00           N
ATOM   2647  C   GLN A 346       1.192  -0.730  -9.369  1.00 69.00           C
ATOM   2648  O   GLN A 346       1.253  -1.466 -10.356  1.00 69.00           O
ATOM   2649  N   ARG A 347       1.816  -1.021  -8.228  1.00 74.13           N
ATOM   2650  CA  ARG A 347       2.774  -2.142  -8.066  1.00 74.13           C
ATOM   2651  CB  ARG A 347       4.137  -1.433  -7.877  1.00 74.13           C
ATOM   2652  CG  ARG A 347       5.332  -2.395  -7.846  1.00 74.13           C
ATOM   2653  CD  ARG A 347       6.626  -1.655  -7.510  1.00 74.13           C
ATOM   2654  NE  ARG A 347       7.728  -2.638  -7.440  1.00 74.13           N
ATOM   2655  CZ  ARG A 347       8.399  -3.135  -8.460  1.00 74.13           C
ATOM   2656  NH1 ARG A 347       8.176  -2.844  -9.699  1.00 74.13           N
ATOM   2657  NH2 ARG A 347       9.319  -3.971  -8.188  1.00 74.13           N
ATOM   2658  C   ARG A 347       2.386  -3.079  -6.868  1.00 74.13           C
ATOM   2659  O   ARG A 347       1.957  -2.622  -5.804  1.00 74.13           O
ATOM   2660  N   ASP A 348       2.568  -4.398  -7.052  1.00 72.16           N
ATOM   2661  CA  ASP A 348       2.175  -5.435  -6.039  1.00 72.16           C
ATOM   2662  CB  ASP A 348       1.605  -6.667  -6.801  1.00 72.16           C
ATOM   2663  CG  ASP A 348       0.342  -6.459  -7.641  1.00 72.16           C
ATOM   2664  OD1 ASP A 348      -0.037  -5.378  -8.075  1.00 72.16           O
ATOM   2665  OD2 ASP A 348      -0.337  -7.613  -7.852  1.00 72.16           O
ATOM   2666  C   ASP A 348       3.273  -5.884  -5.007  1.00 72.16           C
ATOM   2667  O   ASP A 348       2.932  -6.293  -3.896  1.00 72.16           O
ATOM   2668  N   LEU A 349       4.557  -5.856  -5.382  1.00 66.08           N
ATOM   2669  CA  LEU A 349       5.713  -5.975  -4.444  1.00 66.08           C
ATOM   2670  CB  LEU A 349       6.624  -7.115  -5.017  1.00 66.08           C
ATOM   2671  CG  LEU A 349       7.560  -6.866  -6.237  1.00 66.08           C
ATOM   2672  CD1 LEU A 349       8.285  -8.171  -6.611  1.00 66.08           C
ATOM   2673  CD2 LEU A 349       6.851  -6.344  -7.493  1.00 66.08           C
ATOM   2674  C   LEU A 349       6.390  -4.574  -4.187  1.00 66.08           C
ATOM   2675  O   LEU A 349       5.867  -3.530  -4.595  1.00 66.08           O
ATOM   2676  N   THR A 350       7.548  -4.519  -3.507  1.00 55.71           N
ATOM   2677  CA  THR A 350       8.454  -3.322  -3.570  1.00 55.71           C
ATOM   2678  CB  THR A 350       9.011  -2.862  -2.182  1.00 55.71           C
ATOM   2679  OG1 THR A 350       9.929  -3.793  -1.630  1.00 55.71           O
ATOM   2680  CG2 THR A 350       7.978  -2.565  -1.091  1.00 55.71           C
ATOM   2681  C   THR A 350       9.650  -3.531  -4.579  1.00 55.71           C
ATOM   2682  O   THR A 350      10.098  -4.667  -4.771  1.00 55.71           O
ATOM   2683  N   PRO A 351      10.289  -2.480  -5.171  1.00 48.65           N
ATOM   2684  CA  PRO A 351      11.613  -2.603  -5.862  1.00 48.65           C
ATOM   2685  CD  PRO A 351       9.689  -1.146  -5.294  1.00 48.65           C
ATOM   2686  CB  PRO A 351      11.880  -1.158  -6.324  1.00 48.65           C
ATOM   2687  CG  PRO A 351      10.491  -0.536  -6.433  1.00 48.65           C
ATOM   2688  C   PRO A 351      12.791  -3.261  -5.070  1.00 48.65           C
ATOM   2689  O   PRO A 351      13.533  -4.068  -5.621  1.00 48.65           O
ATOM   2690  N   GLU A 352      12.916  -3.008  -3.760  1.00 42.36           N
ATOM   2691  CA  GLU A 352      13.782  -3.826  -2.855  1.00 42.36           C
ATOM   2692  CB  GLU A 352      13.789  -3.212  -1.425  1.00 42.36           C
ATOM   2693  CG  GLU A 352      14.203  -1.722  -1.262  1.00 42.36           C
ATOM   2694  CD  GLU A 352      13.126  -0.677  -1.560  1.00 42.36           C
ATOM   2695  OE1 GLU A 352      11.921  -0.908  -1.570  1.00 42.36           O
ATOM   2696  OE2 GLU A 352      13.655   0.547  -1.813  1.00 42.36           O
ATOM   2697  C   GLU A 352      13.442  -5.365  -2.795  1.00 42.36           C
ATOM   2698  O   GLU A 352      14.363  -6.183  -2.817  1.00 42.36           O
ATOM   2699  N   GLN A 353      12.148  -5.757  -2.752  1.00 37.14           N
ATOM   2700  CA  GLN A 353      11.704  -7.168  -2.991  1.00 37.14           C
ATOM   2701  CB  GLN A 353      10.181  -7.297  -2.694  1.00 37.14           C
ATOM   2702  CG  GLN A 353       9.740  -7.090  -1.215  1.00 37.14           C
ATOM   2703  CD  GLN A 353       8.223  -6.993  -0.990  1.00 37.14           C
ATOM   2704  OE1 GLN A 353       7.400  -7.506  -1.734  1.00 37.14           O
ATOM   2705  NE2 GLN A 353       7.783  -6.337   0.053  1.00 37.14           N
ATOM   2706  C   GLN A 353      12.081  -7.745  -4.406  1.00 37.14           C
ATOM   2707  O   GLN A 353      12.720  -8.796  -4.475  1.00 37.14           O
ATOM   2708  N   ALA A 354      11.766  -7.055  -5.521  1.00 34.63           N
ATOM   2709  CA  ALA A 354      12.251  -7.443  -6.876  1.00 34.63           C
ATOM   2710  CB  ALA A 354      11.618  -6.453  -7.868  1.00 34.63           C
ATOM   2711  C   ALA A 354      13.802  -7.580  -7.087  1.00 34.63           C
ATOM   2712  O   ALA A 354      14.248  -8.566  -7.678  1.00 34.63           O
ATOM   2713  N   ALA A 355      14.613  -6.632  -6.582  1.00 33.12           N
ATOM   2714  CA  ALA A 355      16.094  -6.751  -6.551  1.00 33.12           C
ATOM   2715  CB  ALA A 355      16.639  -5.412  -6.045  1.00 33.12           C
ATOM   2716  C   ALA A 355      16.693  -7.923  -5.719  1.00 33.12           C
ATOM   2717  O   ALA A 355      17.507  -8.663  -6.265  1.00 33.12           O
ATOM   2718  N   GLU A 356      16.300  -8.132  -4.445  1.00 35.76           N
ATOM   2719  CA  GLU A 356      16.706  -9.351  -3.677  1.00 35.76           C
ATOM   2720  CB  GLU A 356      16.314  -9.182  -2.182  1.00 35.76           C
ATOM   2721  CG  GLU A 356      14.808  -9.338  -1.845  1.00 35.76           C
ATOM   2722  CD  GLU A 356      14.391  -9.117  -0.395  1.00 35.76           C
ATOM   2723  OE1 GLU A 356      15.122  -8.698   0.498  1.00 35.76           O
ATOM   2724  OE2 GLU A 356      13.087  -9.443  -0.196  1.00 35.76           O
ATOM   2725  C   GLU A 356      16.306 -10.742  -4.281  1.00 35.76           C
ATOM   2726  O   GLU A 356      17.084 -11.693  -4.192  1.00 35.76           O
ATOM   2727  N   ARG A 357      15.134 -10.846  -4.929  1.00 38.46           N
ATOM   2728  CA  ARG A 357      14.777 -12.007  -5.791  1.00 38.46           C
ATOM   2729  CB  ARG A 357      13.267 -11.901  -6.143  1.00 38.46           C
ATOM   2730  CG  ARG A 357      12.263 -11.984  -4.959  1.00 38.46           C
ATOM   2731  CD  ARG A 357      10.821 -11.706  -5.407  1.00 38.46           C
ATOM   2732  NE  ARG A 357       9.941 -11.473  -4.235  1.00 38.46           N
ATOM   2733  CZ  ARG A 357       8.620 -11.337  -4.288  1.00 38.46           C
ATOM   2734  NH1 ARG A 357       7.909 -11.438  -5.374  1.00 38.46           N
ATOM   2735  NH2 ARG A 357       8.009 -11.082  -3.187  1.00 38.46           N
ATOM   2736  C   ARG A 357      15.702 -12.170  -7.055  1.00 38.46           C
ATOM   2737  O   ARG A 357      16.255 -13.251  -7.234  1.00 38.46           O
ATOM   2738  N   LEU A 358      15.928 -11.134  -7.890  1.00 41.15           N
ATOM   2739  CA  LEU A 358      16.944 -11.183  -8.997  1.00 41.15           C
ATOM   2740  CB  LEU A 358      16.795  -9.914  -9.889  1.00 41.15           C
ATOM   2741  CG  LEU A 358      15.474  -9.720 -10.676  1.00 41.15           C
ATOM   2742  CD1 LEU A 358      15.413  -8.316 -11.302  1.00 41.15           C
ATOM   2743  CD2 LEU A 358      15.284 -10.759 -11.791  1.00 41.15           C
ATOM   2744  C   LEU A 358      18.449 -11.396  -8.573  1.00 41.15           C
ATOM   2745  O   LEU A 358      19.150 -12.176  -9.220  1.00 41.15           O
ATOM   2746  N   ARG A 359      18.941 -10.733  -7.509  1.00 43.04           N
ATOM   2747  CA  ARG A 359      20.287 -10.991  -6.906  1.00 43.04           C
ATOM   2748  CB  ARG A 359      20.519  -9.879  -5.842  1.00 43.04           C
ATOM   2749  CG  ARG A 359      21.993  -9.655  -5.400  1.00 43.04           C
ATOM   2750  CD  ARG A 359      22.181  -8.906  -4.062  1.00 43.04           C
ATOM   2751  NE  ARG A 359      21.561  -7.551  -4.090  1.00 43.04           N
ATOM   2752  CZ  ARG A 359      20.447  -7.191  -3.465  1.00 43.04           C
ATOM   2753  NH1 ARG A 359      19.798  -7.940  -2.625  1.00 43.04           N
ATOM   2754  NH2 ARG A 359      19.973  -6.027  -3.723  1.00 43.04           N
ATOM   2755  C   ARG A 359      20.529 -12.419  -6.287  1.00 43.04           C
ATOM   2756  O   ARG A 359      21.655 -12.914  -6.339  1.00 43.04           O
ATOM   2757  N   ALA A 360      19.505 -13.072  -5.702  1.00 42.89           N
ATOM   2758  CA  ALA A 360      19.571 -14.511  -5.319  1.00 42.89           C
ATOM   2759  CB  ALA A 360      18.230 -14.801  -4.614  1.00 42.89           C
ATOM   2760  C   ALA A 360      19.866 -15.569  -6.445  1.00 42.89           C
ATOM   2761  O   ALA A 360      20.432 -16.624  -6.147  1.00 42.89           O
ATOM   2762  N   LEU A 361      19.481 -15.313  -7.706  1.00 44.75           N
ATOM   2763  CA  LEU A 361      19.742 -16.236  -8.841  1.00 44.75           C
ATOM   2764  CB  LEU A 361      18.592 -16.078  -9.879  1.00 44.75           C
ATOM   2765  CG  LEU A 361      17.224 -16.749  -9.609  1.00 44.75           C
ATOM   2766  CD1 LEU A 361      17.277 -18.240  -9.249  1.00 44.75           C
ATOM   2767  CD2 LEU A 361      16.350 -15.989  -8.608  1.00 44.75           C
ATOM   2768  C   LEU A 361      21.138 -16.026  -9.547  1.00 44.75           C
ATOM   2769  O   LEU A 361      21.649 -14.900  -9.560  1.00 44.75           O
ATOM   2770  N   PRO A 362      21.766 -17.051 -10.211  1.00 46.28           N
ATOM   2771  CA  PRO A 362      23.089 -16.870 -10.869  1.00 46.28           C
ATOM   2772  CD  PRO A 362      21.309 -18.455 -10.142  1.00 46.28           C
ATOM   2773  CB  PRO A 362      23.493 -18.319 -11.235  1.00 46.28           C
ATOM   2774  CG  PRO A 362      22.278 -19.227 -11.030  1.00 46.28           C
ATOM   2775  C   PRO A 362      23.160 -15.865 -12.077  1.00 46.28           C
ATOM   2776  O   PRO A 362      22.220 -15.702 -12.857  1.00 46.28           O
ATOM   2777  N   GLU A 363      24.339 -15.254 -12.273  1.00 51.90           N
ATOM   2778  CA  GLU A 363      24.655 -14.421 -13.488  1.00 51.90           C
ATOM   2779  CB  GLU A 363      25.825 -13.486 -13.055  1.00 51.90           C
ATOM   2780  CG  GLU A 363      27.222 -14.146 -12.877  1.00 51.90           C
ATOM   2781  CD  GLU A 363      28.341 -13.204 -12.444  1.00 51.90           C
ATOM   2782  OE1 GLU A 363      28.392 -12.006 -12.702  1.00 51.90           O
ATOM   2783  OE2 GLU A 363      29.315 -13.858 -11.757  1.00 51.90           O
ATOM   2784  C   GLU A 363      24.950 -15.154 -14.861  1.00 51.90           C
ATOM   2785  O   GLU A 363      25.494 -14.564 -15.800  1.00 51.90           O
ATOM   2786  N   VAL A 364      24.610 -16.442 -14.960  1.00 58.12           N
ATOM   2787  CA  VAL A 364      24.949 -17.353 -16.092  1.00 58.12           C
ATOM   2788  CB  VAL A 364      26.260 -18.145 -15.740  1.00 58.12           C
ATOM   2789  CG1 VAL A 364      26.157 -19.071 -14.504  1.00 58.12           C
ATOM   2790  CG2 VAL A 364      26.802 -18.949 -16.941  1.00 58.12           C
ATOM   2791  C   VAL A 364      23.698 -18.258 -16.381  1.00 58.12           C
ATOM   2792  O   VAL A 364      23.008 -18.673 -15.443  1.00 58.12           O
ATOM   2793  N   HIS A 365      23.362 -18.570 -17.652  1.00 63.74           N
ATOM   2794  CA  HIS A 365      22.049 -19.211 -17.969  1.00 63.74           C
ATOM   2795  ND1 HIS A 365      19.497 -20.390 -19.645  1.00 63.74           N
ATOM   2796  CG  HIS A 365      20.246 -19.236 -19.794  1.00 63.74           C
ATOM   2797  CB  HIS A 365      21.743 -19.166 -19.490  1.00 63.74           C
ATOM   2798  NE2 HIS A 365      18.188 -18.671 -20.591  1.00 63.74           N
ATOM   2799  CD2 HIS A 365      19.464 -18.212 -20.342  1.00 63.74           C
ATOM   2800  CE1 HIS A 365      18.299 -19.944 -20.121  1.00 63.74           C
ATOM   2801  C   HIS A 365      21.915 -20.670 -17.404  1.00 63.74           C
ATOM   2802  O   HIS A 365      22.706 -21.554 -17.736  1.00 63.74           O
ATOM   2803  N   TYR A 366      20.895 -20.875 -16.567  1.00 68.80           N
ATOM   2804  CA  TYR A 366      20.672 -22.092 -15.741  1.00 68.80           C
ATOM   2805  CB  TYR A 366      19.179 -22.040 -15.271  1.00 68.80           C
ATOM   2806  CG  TYR A 366      18.027 -21.968 -16.313  1.00 68.80           C
ATOM   2807  CD1 TYR A 366      17.537 -23.132 -16.913  1.00 68.80           C
ATOM   2808  CD2 TYR A 366      17.416 -20.754 -16.624  1.00 68.80           C
ATOM   2809  CE1 TYR A 366      16.497 -23.073 -17.835  1.00 68.80           C
ATOM   2810  CE2 TYR A 366      16.363 -20.691 -17.531  1.00 68.80           C
ATOM   2811  CZ  TYR A 366      15.930 -21.856 -18.159  1.00 68.80           C
ATOM   2812  OH  TYR A 366      14.953 -21.767 -19.107  1.00 68.80           O
ATOM   2813  C   TYR A 366      21.197 -23.515 -16.178  1.00 68.80           C
ATOM   2814  O   TYR A 366      22.016 -24.104 -15.473  1.00 68.80           O
ATOM   2815  N   HIS A 367      20.714 -24.096 -17.288  1.00 66.12           N
ATOM   2816  CA  HIS A 367      20.800 -25.578 -17.548  1.00 66.12           C
ATOM   2817  ND1 HIS A 367      22.383 -28.494 -18.277  1.00 66.12           N
ATOM   2818  CG  HIS A 367      22.325 -27.279 -18.940  1.00 66.12           C
ATOM   2819  CB  HIS A 367      22.141 -25.925 -18.245  1.00 66.12           C
ATOM   2820  NE2 HIS A 367      22.665 -28.823 -20.600  1.00 66.12           N
ATOM   2821  CD2 HIS A 367      22.533 -27.476 -20.317  1.00 66.12           C
ATOM   2822  CE1 HIS A 367      22.579 -29.333 -19.337  1.00 66.12           C
ATOM   2823  C   HIS A 367      20.239 -26.531 -16.410  1.00 66.12           C
ATOM   2824  O   HIS A 367      20.857 -27.491 -15.952  1.00 66.12           O
ATOM   2825  N   LEU A 368      19.009 -26.228 -15.981  1.00 62.80           N
ATOM   2826  CA  LEU A 368      18.243 -26.947 -14.932  1.00 62.80           C
ATOM   2827  CB  LEU A 368      18.503 -26.320 -13.526  1.00 62.80           C
ATOM   2828  CG  LEU A 368      19.725 -26.847 -12.730  1.00 62.80           C
ATOM   2829  CD1 LEU A 368      20.968 -25.974 -12.934  1.00 62.80           C
ATOM   2830  CD2 LEU A 368      19.416 -26.893 -11.224  1.00 62.80           C
ATOM   2831  C   LEU A 368      16.711 -26.854 -15.267  1.00 62.80           C
ATOM   2832  O   LEU A 368      16.228 -25.874 -15.844  1.00 62.80           O
ATOM   2833  N   GLY A 369      15.919 -27.856 -14.847  1.00 58.09           N
ATOM   2834  CA  GLY A 369      14.430 -27.792 -14.966  1.00 58.09           C
ATOM   2835  C   GLY A 369      13.861 -28.096 -16.369  1.00 58.09           C
ATOM   2836  O   GLY A 369      13.749 -29.264 -16.749  1.00 58.09           O
ATOM   2837  N   GLN A 370      13.485 -27.049 -17.117  1.00 58.33           N
ATOM   2838  CA  GLN A 370      13.065 -27.175 -18.543  1.00 58.33           C
ATOM   2839  CB  GLN A 370      11.516 -27.202 -18.708  1.00 58.33           C
ATOM   2840  CG  GLN A 370      10.744 -28.389 -18.065  1.00 58.33           C
ATOM   2841  CD  GLN A 370      10.282 -28.190 -16.614  1.00 58.33           C
ATOM   2842  OE1 GLN A 370      10.004 -27.098 -16.136  1.00 58.33           O
ATOM   2843  NE2 GLN A 370      10.130 -29.249 -15.864  1.00 58.33           N
ATOM   2844  C   GLN A 370      13.689 -26.026 -19.408  1.00 58.33           C
ATOM   2845  O   GLN A 370      13.821 -24.882 -18.975  1.00 58.33           O
ATOM   2846  N   LYS A 371      14.060 -26.351 -20.660  1.00 62.39           N
ATOM   2847  CA  LYS A 371      14.937 -25.494 -21.523  1.00 62.39           C
ATOM   2848  CB  LYS A 371      14.245 -24.187 -21.998  1.00 62.39           C
ATOM   2849  CG  LYS A 371      14.959 -23.440 -23.153  1.00 62.39           C
ATOM   2850  CD  LYS A 371      15.215 -24.227 -24.462  1.00 62.39           C
ATOM   2851  CE  LYS A 371      16.602 -24.858 -24.645  1.00 62.39           C
ATOM   2852  NZ  LYS A 371      16.671 -25.628 -25.901  1.00 62.39           N
ATOM   2853  C   LYS A 371      16.402 -25.319 -21.001  1.00 62.39           C
ATOM   2854  O   LYS A 371      16.888 -24.222 -20.709  1.00 62.39           O
ATOM   2855  N   ASP A 372      17.130 -26.440 -20.929  1.00 64.74           N
ATOM   2856  CA  ASP A 372      18.435 -26.481 -20.237  1.00 64.74           C
ATOM   2857  CB  ASP A 372      18.664 -27.923 -19.699  1.00 64.74           C
ATOM   2858  CG  ASP A 372      17.678 -28.460 -18.651  1.00 64.74           C
ATOM   2859  OD1 ASP A 372      16.460 -28.342 -18.725  1.00 64.74           O
ATOM   2860  OD2 ASP A 372      18.303 -29.126 -17.647  1.00 64.74           O
ATOM   2861  C   ASP A 372      19.597 -25.983 -21.170  1.00 64.74           C
ATOM   2862  O   ASP A 372      19.981 -26.687 -22.108  1.00 64.74           O
ATOM   2863  N   ARG A 373      20.140 -24.770 -20.930  1.00 66.35           N
ATOM   2864  CA  ARG A 373      21.037 -24.089 -21.918  1.00 66.35           C
ATOM   2865  CB  ARG A 373      20.370 -22.747 -22.297  1.00 66.35           C
ATOM   2866  CG  ARG A 373      19.081 -22.825 -23.151  1.00 66.35           C
ATOM   2867  CD  ARG A 373      18.204 -21.562 -23.092  1.00 66.35           C
ATOM   2868  NE  ARG A 373      17.439 -21.347 -24.349  1.00 66.35           N
ATOM   2869  CZ  ARG A 373      16.424 -20.501 -24.498  1.00 66.35           C
ATOM   2870  NH1 ARG A 373      15.983 -19.706 -23.571  1.00 66.35           N
ATOM   2871  NH2 ARG A 373      15.830 -20.474 -25.635  1.00 66.35           N
ATOM   2872  C   ARG A 373      22.569 -23.962 -21.559  1.00 66.35           C
ATOM   2873  O   ARG A 373      23.357 -24.591 -22.267  1.00 66.35           O
ATOM   2874  N   GLU A 374      23.041 -23.161 -20.567  1.00 58.65           N
ATOM   2875  CA  GLU A 374      24.512 -22.875 -20.393  1.00 58.65           C
ATOM   2876  CB  GLU A 374      24.723 -21.334 -20.468  1.00 58.65           C
ATOM   2877  CG  GLU A 374      26.191 -20.880 -20.683  1.00 58.65           C
ATOM   2878  CD  GLU A 374      26.313 -19.388 -20.967  1.00 58.65           C
ATOM   2879  OE1 GLU A 374      26.165 -18.518 -20.116  1.00 58.65           O
ATOM   2880  OE2 GLU A 374      26.575 -19.131 -22.277  1.00 58.65           O
ATOM   2881  C   GLU A 374      25.268 -23.602 -19.213  1.00 58.65           C
ATOM   2882  O   GLU A 374      26.075 -24.490 -19.490  1.00 58.65           O
ATOM   2883  N   THR A 375      25.119 -23.197 -17.935  1.00 49.12           N
ATOM   2884  CA  THR A 375      26.077 -23.581 -16.829  1.00 49.12           C
ATOM   2885  CB  THR A 375      26.001 -22.512 -15.688  1.00 49.12           C
ATOM   2886  OG1 THR A 375      27.019 -22.732 -14.722  1.00 49.12           O
ATOM   2887  CG2 THR A 375      24.685 -22.407 -14.900  1.00 49.12           C
ATOM   2888  C   THR A 375      26.062 -25.048 -16.259  1.00 49.12           C
ATOM   2889  O   THR A 375      27.098 -25.567 -15.837  1.00 49.12           O
ATOM   2890  N   ALA A 376      24.882 -25.672 -16.183  1.00 38.66           N
ATOM   2891  CA  ALA A 376      24.598 -26.954 -15.459  1.00 38.66           C
ATOM   2892  CB  ALA A 376      25.346 -28.124 -16.139  1.00 38.66           C
ATOM   2893  C   ALA A 376      24.653 -26.923 -13.886  1.00 38.66           C
ATOM   2894  O   ALA A 376      24.875 -27.944 -13.227  1.00 38.66           O
ATOM   2895  N   THR A 377      24.417 -25.745 -13.287  1.00 30.05           N
ATOM   2896  CA  THR A 377      24.619 -25.468 -11.836  1.00 30.05           C
ATOM   2897  CB  THR A 377      26.105 -25.100 -11.497  1.00 30.05           C
ATOM   2898  OG1 THR A 377      26.554 -23.993 -12.270  1.00 30.05           O
ATOM   2899  CG2 THR A 377      27.139 -26.212 -11.733  1.00 30.05           C
ATOM   2900  C   THR A 377      23.661 -24.308 -11.392  1.00 30.05           C
ATOM   2901  O   THR A 377      23.579 -23.258 -12.040  1.00 30.05           O
ATOM   2902  N   ILE A 378      22.934 -24.485 -10.277  1.00 24.69           N
ATOM   2903  CA  ILE A 378      22.212 -23.359  -9.593  1.00 24.69           C
ATOM   2904  CB  ILE A 378      20.817 -23.891  -9.079  1.00 24.69           C
ATOM   2905  CG1 ILE A 378      19.726 -22.813  -8.804  1.00 24.69           C
ATOM   2906  CG2 ILE A 378      20.914 -24.801  -7.826  1.00 24.69           C
ATOM   2907  CD1 ILE A 378      19.255 -22.018 -10.035  1.00 24.69           C
ATOM   2908  C   ILE A 378      23.134 -22.630  -8.540  1.00 24.69           C
ATOM   2909  O   ILE A 378      24.248 -23.076  -8.236  1.00 24.69           O
ATOM   2910  N   ALA A 379      22.662 -21.498  -8.003  1.00 18.97           N
ATOM   2911  CA  ALA A 379      23.190 -20.945  -6.734  1.00 18.97           C
ATOM   2912  CB  ALA A 379      23.037 -19.417  -6.814  1.00 18.97           C
ATOM   2913  C   ALA A 379      22.434 -21.539  -5.510  1.00 18.97           C
ATOM   2914  O   ALA A 379      21.181 -21.641  -5.530  1.00 18.97           O
ATOM   2915  OXT ALA A 379      23.106 -21.921  -4.524  1.00 18.97           O
TER    2916      ALA A 379
ATOM   2917  N   ALA B  21       3.510  15.171 -56.738  1.00 60.41           N
ATOM   2918  CA  ALA B  21       2.634  15.589 -55.620  1.00 60.41           C
ATOM   2919  CB  ALA B  21       1.942  16.897 -56.050  1.00 60.41           C
ATOM   2920  C   ALA B  21       1.600  14.499 -55.195  1.00 60.41           C
ATOM   2921  O   ALA B  21       0.913  13.896 -56.026  1.00 60.41           O
ATOM   2922  N   ALA B  22       1.445  14.301 -53.877  1.00 55.35           N
ATOM   2923  CA  ALA B  22       0.345  13.486 -53.301  1.00 55.35           C
ATOM   2924  CB  ALA B  22       1.008  12.282 -52.603  1.00 55.35           C
ATOM   2925  C   ALA B  22      -0.526  14.333 -52.319  1.00 55.35           C
ATOM   2926  O   ALA B  22      -0.002  15.053 -51.462  1.00 55.35           O
ATOM   2927  N   THR B  23      -1.864  14.201 -52.393  1.00 48.59           N
ATOM   2928  CA  THR B  23      -2.772  14.686 -51.306  1.00 48.59           C
ATOM   2929  CB  THR B  23      -4.268  14.632 -51.761  1.00 48.59           C
ATOM   2930  OG1 THR B  23      -5.074  15.326 -50.815  1.00 48.59           O
ATOM   2931  CG2 THR B  23      -4.918  13.241 -51.913  1.00 48.59           C
ATOM   2932  C   THR B  23      -2.559  13.909 -49.967  1.00 48.59           C
ATOM   2933  O   THR B  23      -2.413  12.683 -49.990  1.00 48.59           O
ATOM   2934  N   PHE B  24      -2.631  14.578 -48.803  1.00 40.96           N
ATOM   2935  CA  PHE B  24      -2.734  13.845 -47.514  1.00 40.96           C
ATOM   2936  CB  PHE B  24      -2.420  14.779 -46.312  1.00 40.96           C
ATOM   2937  CG  PHE B  24      -2.438  14.002 -44.982  1.00 40.96           C
ATOM   2938  CD1 PHE B  24      -1.384  13.141 -44.655  1.00 40.96           C
ATOM   2939  CD2 PHE B  24      -3.602  13.995 -44.204  1.00 40.96           C
ATOM   2940  CE1 PHE B  24      -1.514  12.252 -43.592  1.00 40.96           C
ATOM   2941  CE2 PHE B  24      -3.730  13.099 -43.148  1.00 40.96           C
ATOM   2942  CZ  PHE B  24      -2.698  12.213 -42.865  1.00 40.96           C
ATOM   2943  C   PHE B  24      -4.106  13.085 -47.380  1.00 40.96           C
ATOM   2944  O   PHE B  24      -5.186  13.664 -47.546  1.00 40.96           O
ATOM   2945  N   ARG B  25      -4.028  11.795 -47.033  1.00 36.92           N
ATOM   2946  CA  ARG B  25      -5.214  10.960 -46.732  1.00 36.92           C
ATOM   2947  CB  ARG B  25      -5.422  10.026 -47.956  1.00 36.92           C
ATOM   2948  CG  ARG B  25      -6.734   9.216 -47.889  1.00 36.92           C
ATOM   2949  CD  ARG B  25      -6.907   8.274 -49.082  1.00 36.92           C
ATOM   2950  NE  ARG B  25      -8.160   7.508 -48.865  1.00 36.92           N
ATOM   2951  CZ  ARG B  25      -8.618   6.539 -49.642  1.00 36.92           C
ATOM   2952  NH1 ARG B  25      -8.034   6.130 -50.729  1.00 36.92           N
ATOM   2953  NH2 ARG B  25      -9.716   5.971 -49.292  1.00 36.92           N
ATOM   2954  C   ARG B  25      -5.005  10.188 -45.389  1.00 36.92           C
ATOM   2955  O   ARG B  25      -4.233   9.229 -45.342  1.00 36.92           O
ATOM   2956  N   ALA B  26      -5.757  10.524 -44.325  1.00 33.74           N
ATOM   2957  CA  ALA B  26      -5.706   9.774 -43.028  1.00 33.74           C
ATOM   2958  CB  ALA B  26      -6.639  10.547 -42.072  1.00 33.74           C
ATOM   2959  C   ALA B  26      -6.026   8.229 -43.032  1.00 33.74           C
ATOM   2960  O   ALA B  26      -5.552   7.499 -42.160  1.00 33.74           O
ATOM   2961  N   ASN B  27      -6.800   7.735 -44.015  1.00 32.10           N
ATOM   2962  CA  ASN B  27      -6.936   6.277 -44.323  1.00 32.10           C
ATOM   2963  CB  ASN B  27      -8.081   6.215 -45.376  1.00 32.10           C
ATOM   2964  CG  ASN B  27      -8.643   4.828 -45.688  1.00 32.10           C
ATOM   2965  OD1 ASN B  27      -8.079   4.049 -46.443  1.00 32.10           O
ATOM   2966  ND2 ASN B  27      -9.791   4.480 -45.169  1.00 32.10           N
ATOM   2967  C   ASN B  27      -5.640   5.507 -44.795  1.00 32.10           C
ATOM   2968  O   ASN B  27      -5.521   4.316 -44.511  1.00 32.10           O
ATOM   2969  N   ASP B  28      -4.717   6.150 -45.534  1.00 30.73           N
ATOM   2970  CA  ASP B  28      -3.475   5.498 -46.065  1.00 30.73           C
ATOM   2971  CB  ASP B  28      -3.526   5.516 -47.619  1.00 30.73           C
ATOM   2972  CG  ASP B  28      -4.538   4.564 -48.253  1.00 30.73           C
ATOM   2973  OD1 ASP B  28      -4.535   3.350 -48.090  1.00 30.73           O
ATOM   2974  OD2 ASP B  28      -5.427   5.208 -49.048  1.00 30.73           O
ATOM   2975  C   ASP B  28      -2.125   6.122 -45.566  1.00 30.73           C
ATOM   2976  O   ASP B  28      -1.152   5.394 -45.367  1.00 30.73           O
ATOM   2977  N   HIS B  29      -2.022   7.454 -45.448  1.00 28.82           N
ATOM   2978  CA  HIS B  29      -0.784   8.151 -45.013  1.00 28.82           C
ATOM   2979  ND1 HIS B  29      -0.865  10.694 -47.957  1.00 28.82           N
ATOM   2980  CG  HIS B  29      -0.568   9.556 -47.238  1.00 28.82           C
ATOM   2981  CB  HIS B  29      -0.719   9.530 -45.721  1.00 28.82           C
ATOM   2982  NE2 HIS B  29      -0.162   8.959 -49.409  1.00 28.82           N
ATOM   2983  CD2 HIS B  29      -0.148   8.522 -48.098  1.00 28.82           C
ATOM   2984  CE1 HIS B  29      -0.596  10.240 -49.221  1.00 28.82           C
ATOM   2985  C   HIS B  29      -0.721   8.334 -43.471  1.00 28.82           C
ATOM   2986  O   HIS B  29      -1.733   8.538 -42.793  1.00 28.82           O
ATOM   2987  N   GLN B  30       0.499   8.273 -42.931  1.00 28.52           N
ATOM   2988  CA  GLN B  30       0.713   8.244 -41.466  1.00 28.52           C
ATOM   2989  CB  GLN B  30       1.975   7.408 -41.167  1.00 28.52           C
ATOM   2990  CG  GLN B  30       1.890   5.913 -41.581  1.00 28.52           C
ATOM   2991  CD  GLN B  30       3.012   5.068 -40.999  1.00 28.52           C
ATOM   2992  OE1 GLN B  30       3.589   5.395 -39.973  1.00 28.52           O
ATOM   2993  NE2 GLN B  30       3.342   3.960 -41.608  1.00 28.52           N
ATOM   2994  C   GLN B  30       0.810   9.658 -40.821  1.00 28.52           C
ATOM   2995  O   GLN B  30       1.359  10.625 -41.364  1.00 28.52           O
ATOM   2996  N   HIS B  31       0.263   9.740 -39.610  1.00 30.98           N
ATOM   2997  CA  HIS B  31       0.004  11.020 -38.910  1.00 30.98           C
ATOM   2998  ND1 HIS B  31      -2.920   9.847 -40.116  1.00 30.98           N
ATOM   2999  CG  HIS B  31      -2.577  10.972 -39.379  1.00 30.98           C
ATOM   3000  CB  HIS B  31      -1.247  11.714 -39.528  1.00 30.98           C
ATOM   3001  NE2 HIS B  31      -4.522  10.273 -38.456  1.00 30.98           N
ATOM   3002  CD2 HIS B  31      -3.517  11.208 -38.376  1.00 30.98           C
ATOM   3003  CE1 HIS B  31      -4.071   9.499 -39.482  1.00 30.98           C
ATOM   3004  C   HIS B  31      -0.127  10.788 -37.374  1.00 30.98           C
ATOM   3005  O   HIS B  31      -0.336   9.668 -36.890  1.00 30.98           O
ATOM   3006  N   ILE B  32      -0.034  11.875 -36.601  1.00 37.50           N
ATOM   3007  CA  ILE B  32      -0.115  11.797 -35.119  1.00 37.50           C
ATOM   3008  CB  ILE B  32       1.207  12.273 -34.442  1.00 37.50           C
ATOM   3009  CG1 ILE B  32       2.578  11.875 -35.054  1.00 37.50           C
ATOM   3010  CG2 ILE B  32       1.206  11.896 -32.965  1.00 37.50           C
ATOM   3011  CD1 ILE B  32       2.831  10.366 -35.110  1.00 37.50           C
ATOM   3012  C   ILE B  32      -1.365  12.588 -34.609  1.00 37.50           C
ATOM   3013  O   ILE B  32      -1.478  13.798 -34.826  1.00 37.50           O
ATOM   3014  N   ARG B  33      -2.271  11.912 -33.894  1.00 45.04           N
ATOM   3015  CA  ARG B  33      -3.531  12.516 -33.381  1.00 45.04           C
ATOM   3016  CB  ARG B  33      -4.653  11.449 -33.514  1.00 45.04           C
ATOM   3017  CG  ARG B  33      -5.025  11.067 -34.970  1.00 45.04           C
ATOM   3018  CD  ARG B  33      -6.358  10.316 -35.059  1.00 45.04           C
ATOM   3019  NE  ARG B  33      -6.675  10.023 -36.474  1.00 45.04           N
ATOM   3020  CZ  ARG B  33      -7.868   9.769 -36.978  1.00 45.04           C
ATOM   3021  NH1 ARG B  33      -8.970   9.763 -36.293  1.00 45.04           N
ATOM   3022  NH2 ARG B  33      -7.915   9.477 -38.227  1.00 45.04           N
ATOM   3023  C   ARG B  33      -3.388  13.014 -31.906  1.00 45.04           C
ATOM   3024  O   ARG B  33      -3.067  12.231 -31.006  1.00 45.04           O
ATOM   3025  N   TYR B  34      -3.651  14.302 -31.638  1.00 53.00           N
ATOM   3026  CA  TYR B  34      -3.591  14.864 -30.254  1.00 53.00           C
ATOM   3027  CB  TYR B  34      -3.498  16.412 -30.397  1.00 53.00           C
ATOM   3028  CG  TYR B  34      -3.213  17.214 -29.112  1.00 53.00           C
ATOM   3029  CD1 TYR B  34      -2.056  16.980 -28.358  1.00 53.00           C
ATOM   3030  CD2 TYR B  34      -4.089  18.231 -28.717  1.00 53.00           C
ATOM   3031  CE1 TYR B  34      -1.789  17.741 -27.224  1.00 53.00           C
ATOM   3032  CE2 TYR B  34      -3.816  18.993 -27.581  1.00 53.00           C
ATOM   3033  CZ  TYR B  34      -2.676  18.735 -26.827  1.00 53.00           C
ATOM   3034  OH  TYR B  34      -2.437  19.446 -25.683  1.00 53.00           O
ATOM   3035  C   TYR B  34      -4.799  14.426 -29.356  1.00 53.00           C
ATOM   3036  O   TYR B  34      -5.956  14.681 -29.711  1.00 53.00           O
ATOM   3037  N   ASN B  35      -4.543  13.824 -28.174  1.00 58.11           N
ATOM   3038  CA  ASN B  35      -5.532  13.844 -27.063  1.00 58.11           C
ATOM   3039  CB  ASN B  35      -5.658  12.527 -26.255  1.00 58.11           C
ATOM   3040  CG  ASN B  35      -4.823  12.127 -25.079  1.00 58.11           C
ATOM   3041  OD1 ASN B  35      -5.288  12.210 -23.955  1.00 58.11           O
ATOM   3042  ND2 ASN B  35      -3.694  11.514 -25.300  1.00 58.11           N
ATOM   3043  C   ASN B  35      -5.363  15.120 -26.176  1.00 58.11           C
ATOM   3044  O   ASN B  35      -4.383  15.186 -25.426  1.00 58.11           O
ATOM   3045  N   PRO B  36      -6.279  16.127 -26.186  1.00 58.30           N
ATOM   3046  CA  PRO B  36      -6.193  17.274 -25.248  1.00 58.30           C
ATOM   3047  CD  PRO B  36      -7.505  16.147 -27.013  1.00 58.30           C
ATOM   3048  CB  PRO B  36      -7.052  18.274 -26.039  1.00 58.30           C
ATOM   3049  CG  PRO B  36      -8.206  17.432 -26.583  1.00 58.30           C
ATOM   3050  C   PRO B  36      -6.639  17.002 -23.761  1.00 58.30           C
ATOM   3051  O   PRO B  36      -6.358  17.826 -22.897  1.00 58.30           O
ATOM   3052  N   LEU B  37      -7.259  15.845 -23.445  1.00 56.36           N
ATOM   3053  CA  LEU B  37      -7.343  15.297 -22.057  1.00 56.36           C
ATOM   3054  CB  LEU B  37      -8.177  13.977 -22.095  1.00 56.36           C
ATOM   3055  CG  LEU B  37      -9.711  14.083 -22.260  1.00 56.36           C
ATOM   3056  CD1 LEU B  37     -10.323  12.674 -22.284  1.00 56.36           C
ATOM   3057  CD2 LEU B  37     -10.348  14.869 -21.105  1.00 56.36           C
ATOM   3058  C   LEU B  37      -5.969  15.051 -21.341  1.00 56.36           C
ATOM   3059  O   LEU B  37      -5.757  15.558 -20.238  1.00 56.36           O
ATOM   3060  N   GLN B  38      -5.062  14.263 -21.943  1.00 52.28           N
ATOM   3061  CA  GLN B  38      -3.695  14.038 -21.396  1.00 52.28           C
ATOM   3062  CB  GLN B  38      -3.227  12.592 -21.761  1.00 52.28           C
ATOM   3063  CG  GLN B  38      -4.072  11.364 -21.305  1.00 52.28           C
ATOM   3064  CD  GLN B  38      -3.672  10.029 -21.961  1.00 52.28           C
ATOM   3065  OE1 GLN B  38      -2.754   9.911 -22.766  1.00 52.28           O
ATOM   3066  NE2 GLN B  38      -4.369   8.964 -21.662  1.00 52.28           N
ATOM   3067  C   GLN B  38      -2.577  15.058 -21.843  1.00 52.28           C
ATOM   3068  O   GLN B  38      -1.425  14.889 -21.441  1.00 52.28           O
ATOM   3069  N   ASP B  39      -2.833  16.024 -22.745  1.00 47.30           N
ATOM   3070  CA  ASP B  39      -1.769  16.645 -23.607  1.00 47.30           C
ATOM   3071  CB  ASP B  39      -1.117  17.862 -22.886  1.00 47.30           C
ATOM   3072  CG  ASP B  39      -0.089  17.558 -21.796  1.00 47.30           C
ATOM   3073  OD1 ASP B  39       1.053  17.174 -22.015  1.00 47.30           O
ATOM   3074  OD2 ASP B  39      -0.574  17.766 -20.543  1.00 47.30           O
ATOM   3075  C   ASP B  39      -0.787  15.693 -24.411  1.00 47.30           C
ATOM   3076  O   ASP B  39       0.285  16.117 -24.848  1.00 47.30           O
ATOM   3077  N   GLU B  40      -1.175  14.428 -24.652  1.00 43.81           N
ATOM   3078  CA  GLU B  40      -0.331  13.418 -25.338  1.00 43.81           C
ATOM   3079  CB  GLU B  40      -0.331  12.084 -24.537  1.00 43.81           C
ATOM   3080  CG  GLU B  40       0.543  12.003 -23.264  1.00 43.81           C
ATOM   3081  CD  GLU B  40       0.699  10.560 -22.771  1.00 43.81           C
ATOM   3082  OE1 GLU B  40       0.892   9.591 -23.500  1.00 43.81           O
ATOM   3083  OE2 GLU B  40       0.616  10.453 -21.425  1.00 43.81           O
ATOM   3084  C   GLU B  40      -0.810  13.147 -26.801  1.00 43.81           C
ATOM   3085  O   GLU B  40      -1.980  13.242 -27.176  1.00 43.81           O
ATOM   3086  N   TRP B  41       0.144  12.706 -27.610  1.00 41.80           N
ATOM   3087  CA  TRP B  41      -0.042  12.442 -29.056  1.00 41.80           C
ATOM   3088  CB  TRP B  41       1.193  13.160 -29.657  1.00 41.80           C
ATOM   3089  CG  TRP B  41       1.178  14.694 -29.710  1.00 41.80           C
ATOM   3090  CD2 TRP B  41       0.631  15.530 -30.668  1.00 41.80           C
ATOM   3091  CD1 TRP B  41       1.866  15.541 -28.815  1.00 41.80           C
ATOM   3092  NE1 TRP B  41       1.785  16.890 -29.207  1.00 41.80           N
ATOM   3093  CE2 TRP B  41       1.032  16.856 -30.365  1.00 41.80           C
ATOM   3094  CE3 TRP B  41      -0.180  15.269 -31.804  1.00 41.80           C
ATOM   3095  CZ2 TRP B  41       0.678  17.918 -31.221  1.00 41.80           C
ATOM   3096  CZ3 TRP B  41      -0.538  16.341 -32.623  1.00 41.80           C
ATOM   3097  CH2 TRP B  41      -0.085  17.638 -32.353  1.00 41.80           C
ATOM   3098  C   TRP B  41      -0.109  10.900 -29.386  1.00 41.80           C
ATOM   3099  O   TRP B  41       0.532  10.091 -28.709  1.00 41.80           O
ATOM   3100  N   VAL B  42      -0.868  10.485 -30.422  1.00 41.88           N
ATOM   3101  CA  VAL B  42      -1.084   9.034 -30.772  1.00 41.88           C
ATOM   3102  CB  VAL B  42      -2.585   8.613 -30.541  1.00 41.88           C
ATOM   3103  CG1 VAL B  42      -2.885   7.126 -30.871  1.00 41.88           C
ATOM   3104  CG2 VAL B  42      -3.079   8.845 -29.095  1.00 41.88           C
ATOM   3105  C   VAL B  42      -0.622   8.754 -32.249  1.00 41.88           C
ATOM   3106  O   VAL B  42      -1.196   9.302 -33.192  1.00 41.88           O
ATOM   3107  N   LEU B  43       0.380   7.878 -32.472  1.00 44.51           N
ATOM   3108  CA  LEU B  43       0.832   7.470 -33.848  1.00 44.51           C
ATOM   3109  CB  LEU B  43       2.221   6.766 -33.662  1.00 44.51           C
ATOM   3110  CG  LEU B  43       3.059   6.172 -34.843  1.00 44.51           C
ATOM   3111  CD1 LEU B  43       2.368   5.166 -35.779  1.00 44.51           C
ATOM   3112  CD2 LEU B  43       3.701   7.234 -35.737  1.00 44.51           C
ATOM   3113  C   LEU B  43      -0.220   6.577 -34.585  1.00 44.51           C
ATOM   3114  O   LEU B  43      -0.472   5.450 -34.160  1.00 44.51           O
ATOM   3115  N   VAL B  44      -0.801   7.027 -35.706  1.00 47.17           N
ATOM   3116  CA  VAL B  44      -1.768   6.202 -36.496  1.00 47.17           C
ATOM   3117  CB  VAL B  44      -3.068   7.015 -36.822  1.00 47.17           C
ATOM   3118  CG1 VAL B  44      -4.115   6.188 -37.605  1.00 47.17           C
ATOM   3119  CG2 VAL B  44      -3.800   7.542 -35.565  1.00 47.17           C
ATOM   3120  C   VAL B  44      -1.032   5.601 -37.743  1.00 47.17           C
ATOM   3121  O   VAL B  44      -0.827   6.272 -38.760  1.00 47.17           O
ATOM   3122  N   SER B  45      -0.658   4.311 -37.662  1.00 52.48           N
ATOM   3123  CA  SER B  45      -0.286   3.508 -38.858  1.00 52.48           C
ATOM   3124  CB  SER B  45       0.889   2.564 -38.498  1.00 52.48           C
ATOM   3125  OG  SER B  45       2.120   3.267 -38.360  1.00 52.48           O
ATOM   3126  C   SER B  45      -1.530   2.729 -39.387  1.00 52.48           C
ATOM   3127  O   SER B  45      -1.700   1.540 -39.102  1.00 52.48           O
ATOM   3128  N   ALA B  46      -2.370   3.401 -40.196  1.00 57.03           N
ATOM   3129  CA  ALA B  46      -3.611   2.800 -40.776  1.00 57.03           C
ATOM   3130  CB  ALA B  46      -4.190   3.916 -41.667  1.00 57.03           C
ATOM   3131  C   ALA B  46      -3.514   1.437 -41.557  1.00 57.03           C
ATOM   3132  O   ALA B  46      -4.471   0.659 -41.586  1.00 57.03           O
ATOM   3133  N   HIS B  47      -2.357   1.156 -42.171  1.00 59.99           N
ATOM   3134  CA  HIS B  47      -2.046  -0.152 -42.800  1.00 59.99           C
ATOM   3135  ND1 HIS B  47      -0.805   2.085 -45.548  1.00 59.99           N
ATOM   3136  CG  HIS B  47      -1.450   0.925 -45.154  1.00 59.99           C
ATOM   3137  CB  HIS B  47      -1.017   0.142 -43.926  1.00 59.99           C
ATOM   3138  NE2 HIS B  47      -2.474   1.471 -47.115  1.00 59.99           N
ATOM   3139  CD2 HIS B  47      -2.434   0.556 -46.080  1.00 59.99           C
ATOM   3140  CE1 HIS B  47      -1.504   2.340 -46.695  1.00 59.99           C
ATOM   3141  C   HIS B  47      -1.470  -1.289 -41.877  1.00 59.99           C
ATOM   3142  O   HIS B  47      -1.475  -2.430 -42.344  1.00 59.99           O
ATOM   3143  N   ARG B  48      -0.900  -1.066 -40.664  1.00 66.00           N
ATOM   3144  CA  ARG B  48      -0.065  -2.119 -39.979  1.00 66.00           C
ATOM   3145  CB  ARG B  48       0.956  -1.528 -38.962  1.00 66.00           C
ATOM   3146  CG  ARG B  48       0.568  -1.476 -37.473  1.00 66.00           C
ATOM   3147  CD  ARG B  48       1.712  -1.170 -36.492  1.00 66.00           C
ATOM   3148  NE  ARG B  48       2.757  -2.230 -36.425  1.00 66.00           N
ATOM   3149  CZ  ARG B  48       3.251  -2.773 -35.314  1.00 66.00           C
ATOM   3150  NH1 ARG B  48       2.873  -2.488 -34.104  1.00 66.00           N
ATOM   3151  NH2 ARG B  48       4.173  -3.655 -35.445  1.00 66.00           N
ATOM   3152  C   ARG B  48      -0.727  -3.472 -39.542  1.00 66.00           C
ATOM   3153  O   ARG B  48      -0.019  -4.475 -39.415  1.00 66.00           O
ATOM   3154  N   MET B  49      -2.060  -3.543 -39.411  1.00 69.18           N
ATOM   3155  CA  MET B  49      -2.814  -4.836 -39.476  1.00 69.18           C
ATOM   3156  CB  MET B  49      -4.302  -4.508 -39.169  1.00 69.18           C
ATOM   3157  CG  MET B  49      -5.116  -3.726 -40.233  1.00 69.18           C
ATOM   3158  SD  MET B  49      -5.324  -4.640 -41.782  1.00 69.18           S
ATOM   3159  CE  MET B  49      -6.380  -6.005 -41.263  1.00 69.18           C
ATOM   3160  C   MET B  49      -2.601  -5.795 -40.719  1.00 69.18           C
ATOM   3161  O   MET B  49      -2.931  -6.979 -40.635  1.00 69.18           O
ATOM   3162  N   LYS B  50      -2.002  -5.335 -41.836  1.00 73.32           N
ATOM   3163  CA  LYS B  50      -1.476  -6.219 -42.927  1.00 73.32           C
ATOM   3164  CB  LYS B  50      -1.055  -5.310 -44.116  1.00 73.32           C
ATOM   3165  CG  LYS B  50      -2.157  -4.499 -44.844  1.00 73.32           C
ATOM   3166  CD  LYS B  50      -1.582  -3.502 -45.873  1.00 73.32           C
ATOM   3167  CE  LYS B  50      -1.036  -4.155 -47.155  1.00 73.32           C
ATOM   3168  NZ  LYS B  50      -0.300  -3.157 -47.952  1.00 73.32           N
ATOM   3169  C   LYS B  50      -0.274  -7.185 -42.582  1.00 73.32           C
ATOM   3170  O   LYS B  50       0.007  -8.102 -43.360  1.00 73.32           O
ATOM   3171  N   ARG B  51       0.451  -7.002 -41.460  1.00 78.54           N
ATOM   3172  CA  ARG B  51       1.445  -7.991 -40.944  1.00 78.54           C
ATOM   3173  CB  ARG B  51       1.928  -7.470 -39.560  1.00 78.54           C
ATOM   3174  CG  ARG B  51       2.884  -6.256 -39.561  1.00 78.54           C
ATOM   3175  CD  ARG B  51       3.183  -5.554 -38.212  1.00 78.54           C
ATOM   3176  NE  ARG B  51       2.817  -6.268 -36.949  1.00 78.54           N
ATOM   3177  CZ  ARG B  51       1.671  -6.098 -36.287  1.00 78.54           C
ATOM   3178  NH1 ARG B  51       0.675  -5.373 -36.696  1.00 78.54           N
ATOM   3179  NH2 ARG B  51       1.539  -6.694 -35.161  1.00 78.54           N
ATOM   3180  C   ARG B  51       0.886  -9.453 -40.739  1.00 78.54           C
ATOM   3181  O   ARG B  51      -0.212  -9.563 -40.194  1.00 78.54           O
ATOM   3182  N   PRO B  52       1.586 -10.586 -41.048  1.00 75.85           N
ATOM   3183  CA  PRO B  52       1.067 -11.961 -40.743  1.00 75.85           C
ATOM   3184  CD  PRO B  52       2.810 -10.585 -41.869  1.00 75.85           C
ATOM   3185  CB  PRO B  52       2.267 -12.836 -41.154  1.00 75.85           C
ATOM   3186  CG  PRO B  52       2.969 -12.053 -42.261  1.00 75.85           C
ATOM   3187  C   PRO B  52       0.541 -12.336 -39.313  1.00 75.85           C
ATOM   3188  O   PRO B  52      -0.360 -13.165 -39.196  1.00 75.85           O
ATOM   3189  N   TRP B  53       1.131 -11.760 -38.250  1.00 69.65           N
ATOM   3190  CA  TRP B  53       0.841 -12.106 -36.829  1.00 69.65           C
ATOM   3191  CB  TRP B  53      -0.565 -11.631 -36.358  1.00 69.65           C
ATOM   3192  CG  TRP B  53      -0.754 -11.721 -34.834  1.00 69.65           C
ATOM   3193  CD2 TRP B  53      -0.141 -10.948 -33.869  1.00 69.65           C
ATOM   3194  CD1 TRP B  53      -1.369 -12.782 -34.132  1.00 69.65           C
ATOM   3195  NE1 TRP B  53      -1.151 -12.686 -32.741  1.00 69.65           N
ATOM   3196  CE2 TRP B  53      -0.375 -11.551 -32.608  1.00 69.65           C
ATOM   3197  CE3 TRP B  53       0.704  -9.815 -33.978  1.00 69.65           C
ATOM   3198  CZ2 TRP B  53       0.243 -11.033 -31.454  1.00 69.65           C
ATOM   3199  CZ3 TRP B  53       1.279  -9.301 -32.816  1.00 69.65           C
ATOM   3200  CH2 TRP B  53       1.047  -9.899 -31.575  1.00 69.65           C
ATOM   3201  C   TRP B  53       1.207 -13.576 -36.423  1.00 69.65           C
ATOM   3202  O   TRP B  53       0.371 -14.482 -36.453  1.00 69.65           O
ATOM   3203  N   GLN B  54       2.450 -13.779 -35.969  1.00 59.49           N
ATOM   3204  CA  GLN B  54       2.891 -15.078 -35.371  1.00 59.49           C
ATOM   3205  CB  GLN B  54       4.211 -15.478 -36.092  1.00 59.49           C
ATOM   3206  CG  GLN B  54       4.230 -15.570 -37.650  1.00 59.49           C
ATOM   3207  CD  GLN B  54       5.568 -15.185 -38.280  1.00 59.49           C
ATOM   3208  OE1 GLN B  54       6.511 -15.963 -38.337  1.00 59.49           O
ATOM   3209  NE2 GLN B  54       5.720 -13.967 -38.737  1.00 59.49           N
ATOM   3210  C   GLN B  54       3.063 -15.057 -33.798  1.00 59.49           C
ATOM   3211  O   GLN B  54       3.777 -15.905 -33.254  1.00 59.49           O
ATOM   3212  N   GLY B  55       2.421 -14.125 -33.057  1.00 49.17           N
ATOM   3213  CA  GLY B  55       2.488 -14.073 -31.567  1.00 49.17           C
ATOM   3214  C   GLY B  55       1.417 -14.913 -30.830  1.00 49.17           C
ATOM   3215  O   GLY B  55       1.021 -15.979 -31.311  1.00 49.17           O
ATOM   3216  N   GLN B  56       0.959 -14.486 -29.636  1.00 45.51           N
ATOM   3217  CA  GLN B  56      -0.047 -15.283 -28.867  1.00 45.51           C
ATOM   3218  CB  GLN B  56      -0.007 -15.071 -27.324  1.00 45.51           C
ATOM   3219  CG  GLN B  56      -0.440 -13.692 -26.762  1.00 45.51           C
ATOM   3220  CD  GLN B  56      -0.647 -13.534 -25.245  1.00 45.51           C
ATOM   3221  OE1 GLN B  56      -1.545 -12.837 -24.790  1.00 45.51           O
ATOM   3222  NE2 GLN B  56       0.148 -14.128 -24.399  1.00 45.51           N
ATOM   3223  C   GLN B  56      -1.507 -15.194 -29.429  1.00 45.51           C
ATOM   3224  O   GLN B  56      -2.038 -14.122 -29.734  1.00 45.51           O
ATOM   3225  N   VAL B  57      -2.152 -16.362 -29.477  1.00 45.15           N
ATOM   3226  CA  VAL B  57      -3.620 -16.495 -29.680  1.00 45.15           C
ATOM   3227  CB  VAL B  57      -3.939 -17.857 -30.398  1.00 45.15           C
ATOM   3228  CG1 VAL B  57      -3.420 -17.911 -31.855  1.00 45.15           C
ATOM   3229  CG2 VAL B  57      -3.490 -19.151 -29.674  1.00 45.15           C
ATOM   3230  C   VAL B  57      -4.378 -16.321 -28.316  1.00 45.15           C
ATOM   3231  O   VAL B  57      -4.067 -16.992 -27.325  1.00 45.15           O
ATOM   3232  N   GLU B  58      -5.364 -15.413 -28.252  1.00 48.27           N
ATOM   3233  CA  GLU B  58      -6.168 -15.174 -27.025  1.00 48.27           C
ATOM   3234  CB  GLU B  58      -6.805 -13.753 -27.033  1.00 48.27           C
ATOM   3235  CG  GLU B  58      -5.838 -12.544 -26.956  1.00 48.27           C
ATOM   3236  CD  GLU B  58      -4.788 -12.600 -25.845  1.00 48.27           C
ATOM   3237  OE1 GLU B  58      -5.022 -12.882 -24.673  1.00 48.27           O
ATOM   3238  OE2 GLU B  58      -3.550 -12.327 -26.314  1.00 48.27           O
ATOM   3239  C   GLU B  58      -7.279 -16.257 -26.802  1.00 48.27           C
ATOM   3240  O   GLU B  58      -8.127 -16.414 -27.690  1.00 48.27           O
ATOM   3241  N   PRO B  59      -7.368 -16.967 -25.637  1.00 48.78           N
ATOM   3242  CA  PRO B  59      -8.538 -17.825 -25.317  1.00 48.78           C
ATOM   3243  CD  PRO B  59      -6.289 -17.048 -24.632  1.00 48.78           C
ATOM   3244  CB  PRO B  59      -8.124 -18.461 -23.971  1.00 48.78           C
ATOM   3245  CG  PRO B  59      -6.600 -18.358 -23.915  1.00 48.78           C
ATOM   3246  C   PRO B  59      -9.901 -17.066 -25.222  1.00 48.78           C
ATOM   3247  O   PRO B  59     -10.084 -16.185 -24.375  1.00 48.78           O
ATOM   3248  N   GLN B  60     -10.872 -17.432 -26.067  1.00 46.46           N
ATOM   3249  CA  GLN B  60     -12.259 -16.896 -25.975  1.00 46.46           C
ATOM   3250  CB  GLN B  60     -13.082 -17.321 -27.225  1.00 46.46           C
ATOM   3251  CG  GLN B  60     -12.597 -16.783 -28.598  1.00 46.46           C
ATOM   3252  CD  GLN B  60     -11.450 -17.547 -29.270  1.00 46.46           C
ATOM   3253  OE1 GLN B  60     -11.122 -18.690 -28.971  1.00 46.46           O
ATOM   3254  NE2 GLN B  60     -10.801 -16.934 -30.215  1.00 46.46           N
ATOM   3255  C   GLN B  60     -12.979 -17.355 -24.664  1.00 46.46           C
ATOM   3256  O   GLN B  60     -12.814 -18.493 -24.208  1.00 46.46           O
ATOM   3257  N   LEU B  61     -13.784 -16.472 -24.049  1.00 43.09           N
ATOM   3258  CA  LEU B  61     -14.512 -16.813 -22.795  1.00 43.09           C
ATOM   3259  CB  LEU B  61     -15.070 -15.497 -22.178  1.00 43.09           C
ATOM   3260  CG  LEU B  61     -15.485 -15.465 -20.680  1.00 43.09           C
ATOM   3261  CD1 LEU B  61     -16.773 -16.244 -20.364  1.00 43.09           C
ATOM   3262  CD2 LEU B  61     -14.359 -15.908 -19.729  1.00 43.09           C
ATOM   3263  C   LEU B  61     -15.602 -17.913 -23.036  1.00 43.09           C
ATOM   3264  O   LEU B  61     -16.455 -17.780 -23.919  1.00 43.09           O
ATOM   3265  N   LEU B  62     -15.537 -19.008 -22.260  1.00 37.28           N
ATOM   3266  CA  LEU B  62     -16.450 -20.173 -22.417  1.00 37.28           C
ATOM   3267  CB  LEU B  62     -16.126 -21.247 -21.338  1.00 37.28           C
ATOM   3268  CG  LEU B  62     -14.737 -21.931 -21.346  1.00 37.28           C
ATOM   3269  CD1 LEU B  62     -14.664 -22.921 -20.173  1.00 37.28           C
ATOM   3270  CD2 LEU B  62     -14.449 -22.678 -22.658  1.00 37.28           C
ATOM   3271  C   LEU B  62     -17.966 -19.822 -22.307  1.00 37.28           C
ATOM   3272  O   LEU B  62     -18.400 -19.153 -21.365  1.00 37.28           O
ATOM   3273  N   LYS B  63     -18.770 -20.329 -23.253  1.00 34.15           N
ATOM   3274  CA  LYS B  63     -20.237 -20.092 -23.249  1.00 34.15           C
ATOM   3275  CB  LYS B  63     -20.845 -20.614 -24.588  1.00 34.15           C
ATOM   3276  CG  LYS B  63     -20.717 -22.120 -24.930  1.00 34.15           C
ATOM   3277  CD  LYS B  63     -21.645 -22.556 -26.084  1.00 34.15           C
ATOM   3278  CE  LYS B  63     -21.591 -24.062 -26.397  1.00 34.15           C
ATOM   3279  NZ  LYS B  63     -22.213 -24.879 -25.332  1.00 34.15           N
ATOM   3280  C   LYS B  63     -21.025 -20.535 -21.959  1.00 34.15           C
ATOM   3281  O   LYS B  63     -21.719 -19.734 -21.324  1.00 34.15           O
ATOM   3282  N   THR B  64     -20.917 -21.807 -21.554  1.00 32.28           N
ATOM   3283  CA  THR B  64     -21.726 -22.367 -20.436  1.00 32.28           C
ATOM   3284  CB  THR B  64     -22.023 -23.865 -20.749  1.00 32.28           C
ATOM   3285  OG1 THR B  64     -22.607 -24.003 -22.043  1.00 32.28           O
ATOM   3286  CG2 THR B  64     -23.019 -24.511 -19.777  1.00 32.28           C
ATOM   3287  C   THR B  64     -21.058 -22.108 -19.044  1.00 32.28           C
ATOM   3288  O   THR B  64     -20.239 -22.893 -18.561  1.00 32.28           O
ATOM   3289  N   VAL B  65     -21.463 -21.009 -18.393  1.00 32.27           N
ATOM   3290  CA  VAL B  65     -21.190 -20.756 -16.945  1.00 32.27           C
ATOM   3291  CB  VAL B  65     -20.433 -19.396 -16.723  1.00 32.27           C
ATOM   3292  CG1 VAL B  65     -20.126 -19.073 -15.242  1.00 32.27           C
ATOM   3293  CG2 VAL B  65     -19.106 -19.251 -17.504  1.00 32.27           C
ATOM   3294  C   VAL B  65     -22.580 -20.825 -16.191  1.00 32.27           C
ATOM   3295  O   VAL B  65     -23.541 -20.200 -16.661  1.00 32.27           O
ATOM   3296  N   PRO B  66     -22.768 -21.537 -15.038  1.00 34.37           N
ATOM   3297  CA  PRO B  66     -24.076 -21.552 -14.312  1.00 34.37           C
ATOM   3298  CD  PRO B  66     -21.714 -22.342 -14.389  1.00 34.37           C
ATOM   3299  CB  PRO B  66     -23.811 -22.640 -13.246  1.00 34.37           C
ATOM   3300  CG  PRO B  66     -22.299 -22.619 -13.007  1.00 34.37           C
ATOM   3301  C   PRO B  66     -24.541 -20.184 -13.701  1.00 34.37           C
ATOM   3302  O   PRO B  66     -23.745 -19.266 -13.482  1.00 34.37           O
ATOM   3303  N   ARG B  67     -25.843 -20.070 -13.364  1.00 36.65           N
ATOM   3304  CA  ARG B  67     -26.361 -18.907 -12.575  1.00 36.65           C
ATOM   3305  CB  ARG B  67     -27.913 -18.936 -12.539  1.00 36.65           C
ATOM   3306  CG  ARG B  67     -28.564 -17.645 -11.967  1.00 36.65           C
ATOM   3307  CD  ARG B  67     -30.075 -17.719 -11.717  1.00 36.65           C
ATOM   3308  NE  ARG B  67     -30.813 -17.758 -13.005  1.00 36.65           N
ATOM   3309  CZ  ARG B  67     -32.111 -17.982 -13.142  1.00 36.65           C
ATOM   3310  NH1 ARG B  67     -32.927 -18.189 -12.152  1.00 36.65           N
ATOM   3311  NH2 ARG B  67     -32.584 -17.994 -14.336  1.00 36.65           N
ATOM   3312  C   ARG B  67     -25.710 -18.713 -11.164  1.00 36.65           C
ATOM   3313  O   ARG B  67     -25.249 -17.617 -10.839  1.00 36.65           O
ATOM   3314  N   HIS B  68     -25.664 -19.765 -10.343  1.00 38.36           N
ATOM   3315  CA  HIS B  68     -24.820 -19.794  -9.128  1.00 38.36           C
ATOM   3316  ND1 HIS B  68     -24.594 -21.198  -5.895  1.00 38.36           N
ATOM   3317  CG  HIS B  68     -25.089 -20.105  -6.587  1.00 38.36           C
ATOM   3318  CB  HIS B  68     -25.748 -20.201  -7.957  1.00 38.36           C
ATOM   3319  NE2 HIS B  68     -24.281 -19.199  -4.660  1.00 38.36           N
ATOM   3320  CD2 HIS B  68     -24.904 -18.923  -5.859  1.00 38.36           C
ATOM   3321  CE1 HIS B  68     -24.145 -20.554  -4.769  1.00 38.36           C
ATOM   3322  C   HIS B  68     -23.610 -20.756  -9.367  1.00 38.36           C
ATOM   3323  O   HIS B  68     -23.784 -21.956  -9.602  1.00 38.36           O
ATOM   3324  N   ASP B  69     -22.381 -20.224  -9.287  1.00 39.32           N
ATOM   3325  CA  ASP B  69     -21.168 -21.067  -9.140  1.00 39.32           C
ATOM   3326  CB  ASP B  69     -20.016 -20.374  -9.914  1.00 39.32           C
ATOM   3327  CG  ASP B  69     -18.715 -21.178  -9.995  1.00 39.32           C
ATOM   3328  OD1 ASP B  69     -18.280 -21.892  -9.097  1.00 39.32           O
ATOM   3329  OD2 ASP B  69     -18.079 -21.010 -11.182  1.00 39.32           O
ATOM   3330  C   ASP B  69     -20.886 -21.294  -7.603  1.00 39.32           C
ATOM   3331  O   ASP B  69     -20.483 -20.324  -6.950  1.00 39.32           O
ATOM   3332  N   PRO B  70     -21.042 -22.506  -6.988  1.00 41.47           N
ATOM   3333  CA  PRO B  70     -20.808 -22.698  -5.520  1.00 41.47           C
ATOM   3334  CD  PRO B  70     -21.461 -23.739  -7.685  1.00 41.47           C
ATOM   3335  CB  PRO B  70     -21.344 -24.130  -5.309  1.00 41.47           C
ATOM   3336  CG  PRO B  70     -21.179 -24.832  -6.658  1.00 41.47           C
ATOM   3337  C   PRO B  70     -19.363 -22.466  -4.948  1.00 41.47           C
ATOM   3338  O   PRO B  70     -19.213 -22.167  -3.764  1.00 41.47           O
ATOM   3339  N   LEU B  71     -18.324 -22.576  -5.788  1.00 44.34           N
ATOM   3340  CA  LEU B  71     -16.929 -22.181  -5.442  1.00 44.34           C
ATOM   3341  CB  LEU B  71     -15.959 -22.859  -6.461  1.00 44.34           C
ATOM   3342  CG  LEU B  71     -15.751 -24.398  -6.435  1.00 44.34           C
ATOM   3343  CD1 LEU B  71     -16.950 -25.197  -6.976  1.00 44.34           C
ATOM   3344  CD2 LEU B  71     -14.520 -24.753  -7.289  1.00 44.34           C
ATOM   3345  C   LEU B  71     -16.620 -20.638  -5.430  1.00 44.34           C
ATOM   3346  O   LEU B  71     -15.611 -20.249  -4.842  1.00 44.34           O
ATOM   3347  N   ASN B  72     -17.381 -19.780  -6.140  1.00 48.74           N
ATOM   3348  CA  ASN B  72     -16.968 -18.385  -6.453  1.00 48.74           C
ATOM   3349  CB  ASN B  72     -17.865 -17.929  -7.641  1.00 48.74           C
ATOM   3350  CG  ASN B  72     -17.437 -16.623  -8.320  1.00 48.74           C
ATOM   3351  OD1 ASN B  72     -17.160 -15.618  -7.681  1.00 48.74           O
ATOM   3352  ND2 ASN B  72     -17.361 -16.576  -9.624  1.00 48.74           N
ATOM   3353  C   ASN B  72     -17.011 -17.407  -5.212  1.00 48.74           C
ATOM   3354  O   ASN B  72     -18.110 -17.172  -4.702  1.00 48.74           O
ATOM   3355  N   PRO B  73     -15.901 -16.749  -4.756  1.00 53.33           N
ATOM   3356  CA  PRO B  73     -15.958 -15.707  -3.679  1.00 53.33           C
ATOM   3357  CD  PRO B  73     -14.522 -17.127  -5.126  1.00 53.33           C
ATOM   3358  CB  PRO B  73     -14.473 -15.288  -3.598  1.00 53.33           C
ATOM   3359  CG  PRO B  73     -13.684 -16.531  -4.001  1.00 53.33           C
ATOM   3360  C   PRO B  73     -16.895 -14.449  -3.782  1.00 53.33           C
ATOM   3361  O   PRO B  73     -17.010 -13.708  -2.804  1.00 53.33           O
ATOM   3362  N   LEU B  74     -17.523 -14.186  -4.937  1.00 54.13           N
ATOM   3363  CA  LEU B  74     -18.458 -13.036  -5.158  1.00 54.13           C
ATOM   3364  CB  LEU B  74     -17.925 -12.270  -6.409  1.00 54.13           C
ATOM   3365  CG  LEU B  74     -16.898 -11.128  -6.166  1.00 54.13           C
ATOM   3366  CD1 LEU B  74     -15.588 -11.569  -5.496  1.00 54.13           C
ATOM   3367  CD2 LEU B  74     -16.565 -10.463  -7.506  1.00 54.13           C
ATOM   3368  C   LEU B  74     -19.994 -13.378  -5.293  1.00 54.13           C
ATOM   3369  O   LEU B  74     -20.808 -12.449  -5.239  1.00 54.13           O
ATOM   3370  N   CYS B  75     -20.411 -14.647  -5.479  1.00 50.88           N
ATOM   3371  CA  CYS B  75     -21.841 -15.021  -5.690  1.00 50.88           C
ATOM   3372  CB  CYS B  75     -21.796 -16.333  -6.521  1.00 50.88           C
ATOM   3373  SG  CYS B  75     -21.496 -17.811  -5.494  1.00 50.88           S
ATOM   3374  C   CYS B  75     -22.737 -15.076  -4.379  1.00 50.88           C
ATOM   3375  O   CYS B  75     -22.187 -15.184  -3.275  1.00 50.88           O
ATOM   3376  N   PRO B  76     -24.106 -14.985  -4.413  1.00 45.36           N
ATOM   3377  CA  PRO B  76     -24.950 -14.830  -3.185  1.00 45.36           C
ATOM   3378  CD  PRO B  76     -24.899 -14.906  -5.657  1.00 45.36           C
ATOM   3379  CB  PRO B  76     -26.329 -14.504  -3.793  1.00 45.36           C
ATOM   3380  CG  PRO B  76     -26.304 -15.214  -5.142  1.00 45.36           C
ATOM   3381  C   PRO B  76     -25.023 -16.066  -2.234  1.00 45.36           C
ATOM   3382  O   PRO B  76     -25.130 -17.213  -2.679  1.00 45.36           O
ATOM   3383  N   GLY B  77     -24.961 -15.837  -0.916  1.00 42.44           N
ATOM   3384  CA  GLY B  77     -24.813 -16.947   0.078  1.00 42.44           C
ATOM   3385  C   GLY B  77     -23.470 -17.724   0.184  1.00 42.44           C
ATOM   3386  O   GLY B  77     -23.365 -18.609   1.034  1.00 42.44           O
ATOM   3387  N   ALA B  78     -22.469 -17.427  -0.657  1.00 42.17           N
ATOM   3388  CA  ALA B  78     -21.155 -18.110  -0.640  1.00 42.17           C
ATOM   3389  CB  ALA B  78     -20.654 -18.032  -2.096  1.00 42.17           C
ATOM   3390  C   ALA B  78     -20.129 -17.512   0.376  1.00 42.17           C
ATOM   3391  O   ALA B  78     -20.252 -16.380   0.857  1.00 42.17           O
ATOM   3392  N   ILE B  79     -19.090 -18.297   0.686  1.00 46.47           N
ATOM   3393  CA  ILE B  79     -17.952 -17.836   1.536  1.00 46.47           C
ATOM   3394  CB  ILE B  79     -17.347 -19.022   2.380  1.00 46.47           C
ATOM   3395  CG1 ILE B  79     -18.357 -19.964   3.106  1.00 46.47           C
ATOM   3396  CG2 ILE B  79     -16.300 -18.530   3.413  1.00 46.47           C
ATOM   3397  CD1 ILE B  79     -19.359 -19.287   4.057  1.00 46.47           C
ATOM   3398  C   ILE B  79     -16.887 -17.130   0.624  1.00 46.47           C
ATOM   3399  O   ILE B  79     -16.493 -17.650  -0.427  1.00 46.47           O
ATOM   3400  N   ARG B  80     -16.394 -15.955   1.043  1.00 52.71           N
ATOM   3401  CA  ARG B  80     -15.266 -15.263   0.357  1.00 52.71           C
ATOM   3402  CB  ARG B  80     -15.241 -13.794   0.886  1.00 52.71           C
ATOM   3403  CG  ARG B  80     -16.516 -12.915   0.733  1.00 52.71           C
ATOM   3404  CD  ARG B  80     -16.264 -11.461   1.168  1.00 52.71           C
ATOM   3405  NE  ARG B  80     -17.513 -10.808   1.610  1.00 52.71           N
ATOM   3406  CZ  ARG B  80     -17.595  -9.747   2.400  1.00 52.71           C
ATOM   3407  NH1 ARG B  80     -16.573  -9.118   2.909  1.00 52.71           N
ATOM   3408  NH2 ARG B  80     -18.772  -9.326   2.684  1.00 52.71           N
ATOM   3409  C   ARG B  80     -13.876 -16.015   0.516  1.00 52.71           C
ATOM   3410  O   ARG B  80     -13.797 -17.130   1.038  1.00 52.71           O
ATOM   3411  N   ALA B  81     -12.741 -15.408   0.113  1.00 53.51           N
ATOM   3412  CA  ALA B  81     -11.386 -15.898   0.534  1.00 53.51           C
ATOM   3413  CB  ALA B  81     -10.377 -15.164  -0.364  1.00 53.51           C
ATOM   3414  C   ALA B  81     -11.006 -15.800   2.065  1.00 53.51           C
ATOM   3415  O   ALA B  81     -10.150 -16.546   2.542  1.00 53.51           O
ATOM   3416  N   ASN B  82     -11.651 -14.898   2.825  1.00 54.19           N
ATOM   3417  CA  ASN B  82     -11.734 -14.987   4.312  1.00 54.19           C
ATOM   3418  CB  ASN B  82     -11.836 -13.489   4.745  1.00 54.19           C
ATOM   3419  CG  ASN B  82     -11.656 -13.174   6.231  1.00 54.19           C
ATOM   3420  OD1 ASN B  82     -11.283 -13.996   7.059  1.00 54.19           O
ATOM   3421  ND2 ASN B  82     -11.917 -11.957   6.626  1.00 54.19           N
ATOM   3422  C   ASN B  82     -12.955 -15.880   4.770  1.00 54.19           C
ATOM   3423  O   ASN B  82     -13.758 -16.331   3.950  1.00 54.19           O
ATOM   3424  N   GLY B  83     -13.186 -16.058   6.084  1.00 51.29           N
ATOM   3425  CA  GLY B  83     -14.500 -16.585   6.590  1.00 51.29           C
ATOM   3426  C   GLY B  83     -15.758 -15.665   6.563  1.00 51.29           C
ATOM   3427  O   GLY B  83     -16.708 -15.923   7.302  1.00 51.29           O
ATOM   3428  N   GLU B  84     -15.789 -14.625   5.713  1.00 47.71           N
ATOM   3429  CA  GLU B  84     -16.976 -13.747   5.533  1.00 47.71           C
ATOM   3430  CB  GLU B  84     -16.510 -12.358   5.004  1.00 47.71           C
ATOM   3431  CG  GLU B  84     -15.814 -11.420   6.025  1.00 47.71           C
ATOM   3432  CD  GLU B  84     -16.713 -10.915   7.155  1.00 47.71           C
ATOM   3433  OE1 GLU B  84     -17.643 -10.133   6.995  1.00 47.71           O
ATOM   3434  OE2 GLU B  84     -16.366 -11.433   8.363  1.00 47.71           O
ATOM   3435  C   GLU B  84     -18.041 -14.367   4.573  1.00 47.71           C
ATOM   3436  O   GLU B  84     -17.727 -14.837   3.475  1.00 47.71           O
ATOM   3437  N   VAL B  85     -19.310 -14.317   4.993  1.00 46.49           N
ATOM   3438  CA  VAL B  85     -20.467 -14.726   4.145  1.00 46.49           C
ATOM   3439  CB  VAL B  85     -21.652 -15.302   5.011  1.00 46.49           C
ATOM   3440  CG1 VAL B  85     -21.269 -16.527   5.871  1.00 46.49           C
ATOM   3441  CG2 VAL B  85     -22.385 -14.299   5.936  1.00 46.49           C
ATOM   3442  C   VAL B  85     -20.923 -13.547   3.216  1.00 46.49           C
ATOM   3443  O   VAL B  85     -21.170 -12.425   3.679  1.00 46.49           O
ATOM   3444  N   ASN B  86     -21.130 -13.813   1.919  1.00 47.21           N
ATOM   3445  CA  ASN B  86     -21.965 -12.927   1.060  1.00 47.21           C
ATOM   3446  CB  ASN B  86     -21.757 -13.263  -0.441  1.00 47.21           C
ATOM   3447  CG  ASN B  86     -20.376 -12.942  -1.015  1.00 47.21           C
ATOM   3448  OD1 ASN B  86     -19.833 -11.858  -0.854  1.00 47.21           O
ATOM   3449  ND2 ASN B  86     -19.790 -13.852  -1.741  1.00 47.21           N
ATOM   3450  C   ASN B  86     -23.490 -13.074   1.437  1.00 47.21           C
ATOM   3451  O   ASN B  86     -23.958 -14.215   1.546  1.00 47.21           O
ATOM   3452  N   PRO B  87     -24.326 -12.009   1.620  1.00 50.97           N
ATOM   3453  CA  PRO B  87     -25.796 -12.177   1.807  1.00 50.97           C
ATOM   3454  CD  PRO B  87     -23.890 -10.606   1.517  1.00 50.97           C
ATOM   3455  CB  PRO B  87     -26.223 -10.728   2.131  1.00 50.97           C
ATOM   3456  CG  PRO B  87     -25.203  -9.833   1.423  1.00 50.97           C
ATOM   3457  C   PRO B  87     -26.531 -12.801   0.571  1.00 50.97           C
ATOM   3458  O   PRO B  87     -25.984 -12.869  -0.536  1.00 50.97           O
ATOM   3459  N   GLN B  88     -27.797 -13.222   0.732  1.00 52.60           N
ATOM   3460  CA  GLN B  88     -28.647 -13.598  -0.438  1.00 52.60           C
ATOM   3461  CB  GLN B  88     -29.748 -14.584   0.030  1.00 52.60           C
ATOM   3462  CG  GLN B  88     -30.498 -15.267  -1.148  1.00 52.60           C
ATOM   3463  CD  GLN B  88     -31.673 -16.173  -0.767  1.00 52.60           C
ATOM   3464  OE1 GLN B  88     -31.961 -16.474   0.384  1.00 52.60           O
ATOM   3465  NE2 GLN B  88     -32.401 -16.646  -1.744  1.00 52.60           N
ATOM   3466  C   GLN B  88     -29.168 -12.324  -1.200  1.00 52.60           C
ATOM   3467  O   GLN B  88     -30.315 -11.890  -1.058  1.00 52.60           O
ATOM   3468  N   TYR B  89     -28.281 -11.721  -2.002  1.00 54.49           N
ATOM   3469  CA  TYR B  89     -28.545 -10.439  -2.698  1.00 54.49           C
ATOM   3470  CB  TYR B  89     -27.208  -9.637  -2.753  1.00 54.49           C
ATOM   3471  CG  TYR B  89     -26.097 -10.107  -3.721  1.00 54.49           C
ATOM   3472  CD1 TYR B  89     -25.079 -10.981  -3.318  1.00 54.49           C
ATOM   3473  CD2 TYR B  89     -26.062  -9.575  -5.013  1.00 54.49           C
ATOM   3474  CE1 TYR B  89     -24.083 -11.363  -4.218  1.00 54.49           C
ATOM   3475  CE2 TYR B  89     -25.060  -9.946  -5.903  1.00 54.49           C
ATOM   3476  CZ  TYR B  89     -24.092 -10.861  -5.517  1.00 54.49           C
ATOM   3477  OH  TYR B  89     -23.193 -11.295  -6.451  1.00 54.49           O
ATOM   3478  C   TYR B  89     -29.253 -10.661  -4.076  1.00 54.49           C
ATOM   3479  O   TYR B  89     -28.727 -11.365  -4.940  1.00 54.49           O
ATOM   3480  N   ASP B  90     -30.439 -10.068  -4.291  1.00 53.31           N
ATOM   3481  CA  ASP B  90     -31.137 -10.142  -5.614  1.00 53.31           C
ATOM   3482  CB  ASP B  90     -32.664 -10.132  -5.343  1.00 53.31           C
ATOM   3483  CG  ASP B  90     -33.517 -10.600  -6.524  1.00 53.31           C
ATOM   3484  OD1 ASP B  90     -33.285 -11.607  -7.184  1.00 53.31           O
ATOM   3485  OD2 ASP B  90     -34.572  -9.779  -6.759  1.00 53.31           O
ATOM   3486  C   ASP B  90     -30.691  -9.096  -6.706  1.00 53.31           C
ATOM   3487  O   ASP B  90     -30.836  -9.386  -7.895  1.00 53.31           O
ATOM   3488  N   SER B  91     -30.191  -7.907  -6.329  1.00 50.18           N
ATOM   3489  CA  SER B  91     -29.768  -6.846  -7.291  1.00 50.18           C
ATOM   3490  CB  SER B  91     -30.624  -5.588  -6.946  1.00 50.18           C
ATOM   3491  OG  SER B  91     -32.025  -5.813  -7.130  1.00 50.18           O
ATOM   3492  C   SER B  91     -28.204  -6.677  -7.266  1.00 50.18           C
ATOM   3493  O   SER B  91     -27.465  -7.658  -7.339  1.00 50.18           O
ATOM   3494  N   THR B  92     -27.679  -5.452  -7.142  1.00 51.45           N
ATOM   3495  CA  THR B  92     -26.233  -5.188  -6.872  1.00 51.45           C
ATOM   3496  CB  THR B  92     -25.948  -3.730  -7.357  1.00 51.45           C
ATOM   3497  OG1 THR B  92     -24.556  -3.457  -7.319  1.00 51.45           O
ATOM   3498  CG2 THR B  92     -26.626  -2.595  -6.565  1.00 51.45           C
ATOM   3499  C   THR B  92     -25.816  -5.454  -5.378  1.00 51.45           C
ATOM   3500  O   THR B  92     -26.593  -5.208  -4.447  1.00 51.45           O
ATOM   3501  N   PHE B  93     -24.581  -5.926  -5.144  1.00 52.42           N
ATOM   3502  CA  PHE B  93     -23.988  -6.009  -3.776  1.00 52.42           C
ATOM   3503  CB  PHE B  93     -23.942  -7.482  -3.290  1.00 52.42           C
ATOM   3504  CG  PHE B  93     -23.212  -7.782  -1.963  1.00 52.42           C
ATOM   3505  CD1 PHE B  93     -23.601  -7.144  -0.780  1.00 52.42           C
ATOM   3506  CD2 PHE B  93     -22.092  -8.621  -1.953  1.00 52.42           C
ATOM   3507  CE1 PHE B  93     -22.855  -7.307   0.385  1.00 52.42           C
ATOM   3508  CE2 PHE B  93     -21.361  -8.800  -0.781  1.00 52.42           C
ATOM   3509  CZ  PHE B  93     -21.737  -8.135   0.383  1.00 52.42           C
ATOM   3510  C   PHE B  93     -22.590  -5.330  -3.729  1.00 52.42           C
ATOM   3511  O   PHE B  93     -21.674  -5.689  -4.471  1.00 52.42           O
ATOM   3512  N   LEU B  94     -22.426  -4.410  -2.771  1.00 52.37           N
ATOM   3513  CA  LEU B  94     -21.108  -3.826  -2.435  1.00 52.37           C
ATOM   3514  CB  LEU B  94     -21.291  -2.291  -2.473  1.00 52.37           C
ATOM   3515  CG  LEU B  94     -19.983  -1.464  -2.428  1.00 52.37           C
ATOM   3516  CD1 LEU B  94     -20.289  -0.051  -2.894  1.00 52.37           C
ATOM   3517  CD2 LEU B  94     -19.368  -1.367  -1.022  1.00 52.37           C
ATOM   3518  C   LEU B  94     -20.559  -4.371  -1.078  1.00 52.37           C
ATOM   3519  O   LEU B  94     -21.203  -4.263  -0.028  1.00 52.37           O
ATOM   3520  N   PHE B  95     -19.316  -4.866  -1.106  1.00 54.99           N
ATOM   3521  CA  PHE B  95     -18.479  -5.070   0.109  1.00 54.99           C
ATOM   3522  CB  PHE B  95     -18.242  -6.590   0.331  1.00 54.99           C
ATOM   3523  CG  PHE B  95     -17.465  -7.404  -0.729  1.00 54.99           C
ATOM   3524  CD1 PHE B  95     -18.111  -7.855  -1.884  1.00 54.99           C
ATOM   3525  CD2 PHE B  95     -16.134  -7.769  -0.505  1.00 54.99           C
ATOM   3526  CE1 PHE B  95     -17.445  -8.676  -2.789  1.00 54.99           C
ATOM   3527  CE2 PHE B  95     -15.460  -8.573  -1.420  1.00 54.99           C
ATOM   3528  CZ  PHE B  95     -16.120  -9.034  -2.556  1.00 54.99           C
ATOM   3529  C   PHE B  95     -17.150  -4.242   0.050  1.00 54.99           C
ATOM   3530  O   PHE B  95     -16.588  -3.995  -1.023  1.00 54.99           O
ATOM   3531  N   ASP B  96     -16.595  -3.848   1.210  1.00 56.94           N
ATOM   3532  CA  ASP B  96     -15.157  -3.450   1.302  1.00 56.94           C
ATOM   3533  CB  ASP B  96     -14.869  -2.793   2.678  1.00 56.94           C
ATOM   3534  CG  ASP B  96     -14.967  -3.682   3.923  1.00 56.94           C
ATOM   3535  OD1 ASP B  96     -15.938  -4.381   4.193  1.00 56.94           O
ATOM   3536  OD2 ASP B  96     -13.859  -3.600   4.706  1.00 56.94           O
ATOM   3537  C   ASP B  96     -14.207  -4.642   0.950  1.00 56.94           C
ATOM   3538  O   ASP B  96     -14.344  -5.718   1.539  1.00 56.94           O
ATOM   3539  N   ASN B  97     -13.309  -4.484  -0.040  1.00 59.68           N
ATOM   3540  CA  ASN B  97     -12.534  -5.627  -0.603  1.00 59.68           C
ATOM   3541  CB  ASN B  97     -11.649  -5.090  -1.766  1.00 59.68           C
ATOM   3542  CG  ASN B  97     -11.047  -6.157  -2.700  1.00 59.68           C
ATOM   3543  OD1 ASN B  97     -10.962  -7.345  -2.406  1.00 59.68           O
ATOM   3544  ND2 ASN B  97     -10.610  -5.785  -3.874  1.00 59.68           N
ATOM   3545  C   ASN B  97     -11.709  -6.398   0.484  1.00 59.68           C
ATOM   3546  O   ASN B  97     -10.984  -5.785   1.272  1.00 59.68           O
ATOM   3547  N   ASP B  98     -11.821  -7.739   0.517  1.00 64.14           N
ATOM   3548  CA  ASP B  98     -10.966  -8.595   1.403  1.00 64.14           C
ATOM   3549  CB  ASP B  98     -11.284 -10.099   1.208  1.00 64.14           C
ATOM   3550  CG  ASP B  98     -12.717 -10.526   1.477  1.00 64.14           C
ATOM   3551  OD1 ASP B  98     -13.235 -10.543   2.589  1.00 64.14           O
ATOM   3552  OD2 ASP B  98     -13.353 -10.897   0.335  1.00 64.14           O
ATOM   3553  C   ASP B  98      -9.421  -8.379   1.258  1.00 64.14           C
ATOM   3554  O   ASP B  98      -8.712  -8.373   2.267  1.00 64.14           O
ATOM   3555  N   PHE B  99      -8.925  -8.140   0.030  1.00 63.83           N
ATOM   3556  CA  PHE B  99      -7.679  -7.372  -0.159  1.00 63.83           C
ATOM   3557  CB  PHE B  99      -6.813  -8.078  -1.253  1.00 63.83           C
ATOM   3558  CG  PHE B  99      -5.355  -7.616  -1.115  1.00 63.83           C
ATOM   3559  CD1 PHE B  99      -5.026  -6.317  -1.519  1.00 63.83           C
ATOM   3560  CD2 PHE B  99      -4.560  -8.266  -0.166  1.00 63.83           C
ATOM   3561  CE1 PHE B  99      -4.050  -5.605  -0.833  1.00 63.83           C
ATOM   3562  CE2 PHE B  99      -3.559  -7.563   0.492  1.00 63.83           C
ATOM   3563  CZ  PHE B  99      -3.338  -6.221   0.188  1.00 63.83           C
ATOM   3564  C   PHE B  99      -7.976  -5.852  -0.478  1.00 63.83           C
ATOM   3565  O   PHE B  99      -8.242  -5.543  -1.647  1.00 63.83           O
ATOM   3566  N   PRO B 100      -7.857  -4.859   0.453  1.00 57.51           N
ATOM   3567  CA  PRO B 100      -7.979  -3.426   0.095  1.00 57.51           C
ATOM   3568  CD  PRO B 100      -7.792  -5.092   1.910  1.00 57.51           C
ATOM   3569  CB  PRO B 100      -8.478  -2.814   1.414  1.00 57.51           C
ATOM   3570  CG  PRO B 100      -7.846  -3.681   2.505  1.00 57.51           C
ATOM   3571  C   PRO B 100      -6.653  -2.797  -0.455  1.00 57.51           C
ATOM   3572  O   PRO B 100      -5.676  -2.592   0.273  1.00 57.51           O
ATOM   3573  N   ALA B 101      -6.651  -2.429  -1.742  1.00 50.67           N
ATOM   3574  CA  ALA B 101      -5.540  -1.650  -2.357  1.00 50.67           C
ATOM   3575  CB  ALA B 101      -5.777  -1.764  -3.863  1.00 50.67           C
ATOM   3576  C   ALA B 101      -5.326  -0.150  -1.935  1.00 50.67           C
ATOM   3577  O   ALA B 101      -4.342   0.438  -2.377  1.00 50.67           O
ATOM   3578  N   LEU B 102      -6.192   0.449  -1.097  1.00 46.40           N
ATOM   3579  CA  LEU B 102      -5.839   1.607  -0.220  1.00 46.40           C
ATOM   3580  CB  LEU B 102      -6.156   2.983  -0.883  1.00 46.40           C
ATOM   3581  CG  LEU B 102      -5.271   3.446  -2.078  1.00 46.40           C
ATOM   3582  CD1 LEU B 102      -5.915   3.114  -3.437  1.00 46.40           C
ATOM   3583  CD2 LEU B 102      -5.005   4.961  -2.047  1.00 46.40           C
ATOM   3584  C   LEU B 102      -6.525   1.434   1.193  1.00 46.40           C
ATOM   3585  O   LEU B 102      -7.553   0.760   1.327  1.00 46.40           O
ATOM   3586  N   GLN B 103      -5.962   2.033   2.264  1.00 44.19           N
ATOM   3587  CA  GLN B 103      -6.581   2.022   3.633  1.00 44.19           C
ATOM   3588  CB  GLN B 103      -5.645   1.300   4.646  1.00 44.19           C
ATOM   3589  CG  GLN B 103      -5.499  -0.237   4.499  1.00 44.19           C
ATOM   3590  CD  GLN B 103      -4.737  -0.917   5.648  1.00 44.19           C
ATOM   3591  OE1 GLN B 103      -4.545  -0.394   6.740  1.00 44.19           O
ATOM   3592  NE2 GLN B 103      -4.300  -2.132   5.459  1.00 44.19           N
ATOM   3593  C   GLN B 103      -6.877   3.467   4.192  1.00 44.19           C
ATOM   3594  O   GLN B 103      -6.010   4.332   4.037  1.00 44.19           O
ATOM   3595  N   PRO B 104      -8.001   3.781   4.918  1.00 46.07           N
ATOM   3596  CA  PRO B 104      -8.155   5.086   5.638  1.00 46.07           C
ATOM   3597  CD  PRO B 104      -9.165   2.884   5.070  1.00 46.07           C
ATOM   3598  CB  PRO B 104      -9.614   5.022   6.146  1.00 46.07           C
ATOM   3599  CG  PRO B 104      -9.999   3.542   6.168  1.00 46.07           C
ATOM   3600  C   PRO B 104      -7.123   5.389   6.778  1.00 46.07           C
ATOM   3601  O   PRO B 104      -6.650   6.518   6.909  1.00 46.07           O
ATOM   3602  N   ASP B 105      -6.775   4.369   7.574  1.00 46.78           N
ATOM   3603  CA  ASP B 105      -5.778   4.467   8.675  1.00 46.78           C
ATOM   3604  CB  ASP B 105      -6.187   3.297   9.618  1.00 46.78           C
ATOM   3605  CG  ASP B 105      -5.615   3.372  11.030  1.00 46.78           C
ATOM   3606  OD1 ASP B 105      -5.821   4.301  11.802  1.00 46.78           O
ATOM   3607  OD2 ASP B 105      -4.865   2.284  11.344  1.00 46.78           O
ATOM   3608  C   ASP B 105      -4.248   4.424   8.286  1.00 46.78           C
ATOM   3609  O   ASP B 105      -3.417   4.382   9.196  1.00 46.78           O
ATOM   3610  N   ALA B 106      -3.847   4.436   6.996  1.00 42.99           N
ATOM   3611  CA  ALA B 106      -2.415   4.415   6.598  1.00 42.99           C
ATOM   3612  CB  ALA B 106      -2.374   4.226   5.068  1.00 42.99           C
ATOM   3613  C   ALA B 106      -1.608   5.686   7.072  1.00 42.99           C
ATOM   3614  O   ALA B 106      -1.909   6.781   6.577  1.00 42.99           O
ATOM   3615  N   PRO B 107      -0.618   5.622   8.020  1.00 39.02           N
ATOM   3616  CA  PRO B 107       0.089   6.834   8.514  1.00 39.02           C
ATOM   3617  CD  PRO B 107      -0.138   4.374   8.647  1.00 39.02           C
ATOM   3618  CB  PRO B 107       0.893   6.280   9.708  1.00 39.02           C
ATOM   3619  CG  PRO B 107       1.144   4.818   9.351  1.00 39.02           C
ATOM   3620  C   PRO B 107       0.980   7.519   7.435  1.00 39.02           C
ATOM   3621  O   PRO B 107       1.533   6.862   6.549  1.00 39.02           O
ATOM   3622  N   SER B 108       1.103   8.851   7.518  1.00 35.57           N
ATOM   3623  CA  SER B 108       1.797   9.648   6.475  1.00 35.57           C
ATOM   3624  CB  SER B 108       1.566  11.144   6.797  1.00 35.57           C
ATOM   3625  OG  SER B 108       2.084  11.974   5.754  1.00 35.57           O
ATOM   3626  C   SER B 108       3.327   9.308   6.311  1.00 35.57           C
ATOM   3627  O   SER B 108       4.085   9.653   7.225  1.00 35.57           O
ATOM   3628  N   PRO B 109       3.849   8.712   5.192  1.00 33.69           N
ATOM   3629  CA  PRO B 109       5.312   8.653   4.916  1.00 33.69           C
ATOM   3630  CD  PRO B 109       3.060   8.022   4.154  1.00 33.69           C
ATOM   3631  CB  PRO B 109       5.382   8.070   3.485  1.00 33.69           C
ATOM   3632  CG  PRO B 109       3.964   8.156   2.937  1.00 33.69           C
ATOM   3633  C   PRO B 109       6.085   9.992   5.033  1.00 33.69           C
ATOM   3634  O   PRO B 109       5.535  11.055   4.739  1.00 33.69           O
ATOM   3635  N   GLY B 110       7.356   9.917   5.463  1.00 33.84           N
ATOM   3636  CA  GLY B 110       8.240  11.108   5.569  1.00 33.84           C
ATOM   3637  C   GLY B 110       8.530  11.813   4.214  1.00 33.84           C
ATOM   3638  O   GLY B 110       9.310  11.246   3.441  1.00 33.84           O
ATOM   3639  N   PRO B 111       7.929  12.985   3.856  1.00 35.98           N
ATOM   3640  CA  PRO B 111       7.977  13.502   2.466  1.00 35.98           C
ATOM   3641  CD  PRO B 111       7.074  13.800   4.752  1.00 35.98           C
ATOM   3642  CB  PRO B 111       6.717  14.383   2.431  1.00 35.98           C
ATOM   3643  CG  PRO B 111       6.581  14.935   3.854  1.00 35.98           C
ATOM   3644  C   PRO B 111       9.310  14.252   2.171  1.00 35.98           C
ATOM   3645  O   PRO B 111       9.549  15.367   2.645  1.00 35.98           O
ATOM   3646  N   SER B 112      10.204  13.594   1.426  1.00 38.67           N
ATOM   3647  CA  SER B 112      11.580  14.109   1.228  1.00 38.67           C
ATOM   3648  CB  SER B 112      12.509  12.873   1.126  1.00 38.67           C
ATOM   3649  OG  SER B 112      13.868  13.258   1.341  1.00 38.67           O
ATOM   3650  C   SER B 112      11.727  15.097   0.022  1.00 38.67           C
ATOM   3651  O   SER B 112      10.950  15.109  -0.933  1.00 38.67           O
ATOM   3652  N   ASP B 113      12.807  15.883   0.039  1.00 40.39           N
ATOM   3653  CA  ASP B 113      13.413  16.432  -1.212  1.00 40.39           C
ATOM   3654  CB  ASP B 113      14.294  17.643  -0.793  1.00 40.39           C
ATOM   3655  CG  ASP B 113      15.556  17.333   0.028  1.00 40.39           C
ATOM   3656  OD1 ASP B 113      15.552  16.706   1.083  1.00 40.39           O
ATOM   3657  OD2 ASP B 113      16.687  17.811  -0.554  1.00 40.39           O
ATOM   3658  C   ASP B 113      14.217  15.435  -2.132  1.00 40.39           C
ATOM   3659  O   ASP B 113      14.613  15.841  -3.224  1.00 40.39           O
ATOM   3660  N   HIS B 114      14.525  14.202  -1.682  1.00 41.17           N
ATOM   3661  CA  HIS B 114      15.598  13.347  -2.259  1.00 41.17           C
ATOM   3662  ND1 HIS B 114      17.687  10.629  -2.124  1.00 41.17           N
ATOM   3663  CG  HIS B 114      17.146  11.533  -1.226  1.00 41.17           C
ATOM   3664  CB  HIS B 114      15.738  12.109  -1.316  1.00 41.17           C
ATOM   3665  NE2 HIS B 114      19.273  11.208  -0.451  1.00 41.17           N
ATOM   3666  CD2 HIS B 114      18.084  11.875  -0.235  1.00 41.17           C
ATOM   3667  CE1 HIS B 114      18.944  10.515  -1.578  1.00 41.17           C
ATOM   3668  C   HIS B 114      15.380  12.949  -3.768  1.00 41.17           C
ATOM   3669  O   HIS B 114      14.485  12.136  -4.014  1.00 41.17           O
ATOM   3670  N   PRO B 115      16.140  13.444  -4.798  1.00 42.11           N
ATOM   3671  CA  PRO B 115      15.892  13.090  -6.239  1.00 42.11           C
ATOM   3672  CD  PRO B 115      17.193  14.466  -4.623  1.00 42.11           C
ATOM   3673  CB  PRO B 115      17.066  13.807  -6.930  1.00 42.11           C
ATOM   3674  CG  PRO B 115      17.375  15.009  -6.037  1.00 42.11           C
ATOM   3675  C   PRO B 115      15.780  11.595  -6.700  1.00 42.11           C
ATOM   3676  O   PRO B 115      15.189  11.280  -7.736  1.00 42.11           O
ATOM   3677  N   LEU B 116      16.370  10.703  -5.910  1.00 40.13           N
ATOM   3678  CA  LEU B 116      16.259   9.234  -6.056  1.00 40.13           C
ATOM   3679  CB  LEU B 116      17.547   8.558  -5.477  1.00 40.13           C
ATOM   3680  CG  LEU B 116      18.900   9.304  -5.354  1.00 40.13           C
ATOM   3681  CD1 LEU B 116      19.783   8.544  -4.375  1.00 40.13           C
ATOM   3682  CD2 LEU B 116      19.623   9.400  -6.687  1.00 40.13           C
ATOM   3683  C   LEU B 116      14.991   8.635  -5.345  1.00 40.13           C
ATOM   3684  O   LEU B 116      14.250   7.865  -5.959  1.00 40.13           O
ATOM   3685  N   PHE B 117      14.838   8.887  -4.024  1.00 39.42           N
ATOM   3686  CA  PHE B 117      14.056   8.015  -3.102  1.00 39.42           C
ATOM   3687  CB  PHE B 117      15.027   7.197  -2.183  1.00 39.42           C
ATOM   3688  CG  PHE B 117      16.113   6.323  -2.856  1.00 39.42           C
ATOM   3689  CD1 PHE B 117      17.434   6.393  -2.409  1.00 39.42           C
ATOM   3690  CD2 PHE B 117      15.835   5.590  -4.011  1.00 39.42           C
ATOM   3691  CE1 PHE B 117      18.453   5.796  -3.145  1.00 39.42           C
ATOM   3692  CE2 PHE B 117      16.850   4.992  -4.749  1.00 39.42           C
ATOM   3693  CZ  PHE B 117      18.165   5.099  -4.312  1.00 39.42           C
ATOM   3694  C   PHE B 117      13.006   8.861  -2.315  1.00 39.42           C
ATOM   3695  O   PHE B 117      13.150   9.156  -1.124  1.00 39.42           O
ATOM   3696  N   GLN B 118      11.940   9.258  -3.023  1.00 39.93           N
ATOM   3697  CA  GLN B 118      10.939  10.233  -2.529  1.00 39.93           C
ATOM   3698  CB  GLN B 118      11.118  11.487  -3.425  1.00 39.93           C
ATOM   3699  CG  GLN B 118      10.451  12.775  -2.897  1.00 39.93           C
ATOM   3700  CD  GLN B 118       8.971  12.918  -3.220  1.00 39.93           C
ATOM   3701  OE1 GLN B 118       8.589  13.118  -4.365  1.00 39.93           O
ATOM   3702  NE2 GLN B 118       8.099  12.803  -2.251  1.00 39.93           N
ATOM   3703  C   GLN B 118       9.500   9.613  -2.529  1.00 39.93           C
ATOM   3704  O   GLN B 118       8.872   9.429  -3.578  1.00 39.93           O
ATOM   3705  N   ALA B 119       8.985   9.300  -1.328  1.00 36.93           N
ATOM   3706  CA  ALA B 119       7.619   8.747  -1.142  1.00 36.93           C
ATOM   3707  CB  ALA B 119       7.795   7.578  -0.153  1.00 36.93           C
ATOM   3708  C   ALA B 119       6.572   9.801  -0.630  1.00 36.93           C
ATOM   3709  O   ALA B 119       6.824  10.500   0.356  1.00 36.93           O
ATOM   3710  N   LYS B 120       5.385   9.890  -1.264  1.00 38.32           N
ATOM   3711  CA  LYS B 120       4.207  10.632  -0.701  1.00 38.32           C
ATOM   3712  CB  LYS B 120       3.682  11.684  -1.732  1.00 38.32           C
ATOM   3713  CG  LYS B 120       2.896  11.099  -2.925  1.00 38.32           C
ATOM   3714  CD  LYS B 120       2.015  12.042  -3.768  1.00 38.32           C
ATOM   3715  CE  LYS B 120       0.575  12.203  -3.253  1.00 38.32           C
ATOM   3716  NZ  LYS B 120       0.501  13.208  -2.176  1.00 38.32           N
ATOM   3717  C   LYS B 120       3.076   9.689  -0.130  1.00 38.32           C
ATOM   3718  O   LYS B 120       3.108   8.461  -0.269  1.00 38.32           O
ATOM   3719  N   SER B 121       2.059  10.287   0.516  1.00 37.54           N
ATOM   3720  CA  SER B 121       1.033   9.543   1.299  1.00 37.54           C
ATOM   3721  CB  SER B 121       0.518  10.498   2.407  1.00 37.54           C
ATOM   3722  OG  SER B 121       1.587  10.930   3.257  1.00 37.54           O
ATOM   3723  C   SER B 121      -0.149   8.936   0.473  1.00 37.54           C
ATOM   3724  O   SER B 121      -0.878   9.652  -0.221  1.00 37.54           O
ATOM   3725  N   ALA B 122      -0.358   7.612   0.608  1.00 36.78           N
ATOM   3726  CA  ALA B 122      -1.502   6.899  -0.014  1.00 36.78           C
ATOM   3727  CB  ALA B 122      -0.893   5.800  -0.901  1.00 36.78           C
ATOM   3728  C   ALA B 122      -2.505   6.329   1.042  1.00 36.78           C
ATOM   3729  O   ALA B 122      -2.406   5.177   1.477  1.00 36.78           O
ATOM   3730  N   ARG B 123      -3.506   7.136   1.422  1.00 38.34           N
ATOM   3731  CA  ARG B 123      -4.720   6.643   2.140  1.00 38.34           C
ATOM   3732  CB  ARG B 123      -4.841   7.348   3.524  1.00 38.34           C
ATOM   3733  CG  ARG B 123      -5.198   8.845   3.483  1.00 38.34           C
ATOM   3734  CD  ARG B 123      -5.093   9.582   4.827  1.00 38.34           C
ATOM   3735  NE  ARG B 123      -5.019  11.046   4.557  1.00 38.34           N
ATOM   3736  CZ  ARG B 123      -3.907  11.729   4.301  1.00 38.34           C
ATOM   3737  NH1 ARG B 123      -2.715  11.210   4.295  1.00 38.34           N
ATOM   3738  NH2 ARG B 123      -4.027  12.980   4.031  1.00 38.34           N
ATOM   3739  C   ARG B 123      -5.985   6.714   1.213  1.00 38.34           C
ATOM   3740  O   ARG B 123      -6.033   7.437   0.210  1.00 38.34           O
ATOM   3741  N   GLY B 124      -7.004   5.906   1.512  1.00 34.97           N
ATOM   3742  CA  GLY B 124      -8.097   5.616   0.544  1.00 34.97           C
ATOM   3743  C   GLY B 124      -8.964   4.404   0.925  1.00 34.97           C
ATOM   3744  O   GLY B 124      -8.962   3.964   2.072  1.00 34.97           O
ATOM   3745  N   VAL B 125      -9.682   3.814  -0.034  1.00 33.56           N
ATOM   3746  CA  VAL B 125     -10.312   2.466   0.163  1.00 33.56           C
ATOM   3747  CB  VAL B 125     -11.528   2.473   1.162  1.00 33.56           C
ATOM   3748  CG1 VAL B 125     -12.785   3.159   0.616  1.00 33.56           C
ATOM   3749  CG2 VAL B 125     -11.920   1.073   1.683  1.00 33.56           C
ATOM   3750  C   VAL B 125     -10.625   1.781  -1.205  1.00 33.56           C
ATOM   3751  O   VAL B 125     -11.189   2.402  -2.111  1.00 33.56           O
ATOM   3752  N   CYS B 126     -10.330   0.477  -1.318  1.00 32.10           N
ATOM   3753  CA  CYS B 126     -10.928  -0.382  -2.368  1.00 32.10           C
ATOM   3754  CB  CYS B 126      -9.851  -1.366  -2.849  1.00 32.10           C
ATOM   3755  SG  CYS B 126     -10.559  -2.663  -3.928  1.00 32.10           S
ATOM   3756  C   CYS B 126     -12.229  -1.103  -1.877  1.00 32.10           C
ATOM   3757  O   CYS B 126     -12.225  -1.840  -0.885  1.00 32.10           O
ATOM   3758  N   LYS B 127     -13.330  -0.918  -2.613  1.00 30.24           N
ATOM   3759  CA  LYS B 127     -14.586  -1.703  -2.435  1.00 30.24           C
ATOM   3760  CB  LYS B 127     -15.733  -0.754  -1.995  1.00 30.24           C
ATOM   3761  CG  LYS B 127     -15.618  -0.066  -0.610  1.00 30.24           C
ATOM   3762  CD  LYS B 127     -16.420   1.248  -0.526  1.00 30.24           C
ATOM   3763  CE  LYS B 127     -16.640   1.707   0.925  1.00 30.24           C
ATOM   3764  NZ  LYS B 127     -17.711   2.721   0.982  1.00 30.24           N
ATOM   3765  C   LYS B 127     -14.933  -2.476  -3.755  1.00 30.24           C
ATOM   3766  O   LYS B 127     -14.783  -1.956  -4.866  1.00 30.24           O
ATOM   3767  N   VAL B 128     -15.408  -3.723  -3.634  1.00 32.46           N
ATOM   3768  CA  VAL B 128     -15.909  -4.533  -4.789  1.00 32.46           C
ATOM   3769  CB  VAL B 128     -15.534  -6.048  -4.619  1.00 32.46           C
ATOM   3770  CG1 VAL B 128     -16.059  -6.970  -5.746  1.00 32.46           C
ATOM   3771  CG2 VAL B 128     -14.022  -6.323  -4.524  1.00 32.46           C
ATOM   3772  C   VAL B 128     -17.457  -4.354  -4.890  1.00 32.46           C
ATOM   3773  O   VAL B 128     -18.179  -4.623  -3.925  1.00 32.46           O
ATOM   3774  N   MET B 129     -17.963  -3.965  -6.069  1.00 35.71           N
ATOM   3775  CA  MET B 129     -19.413  -4.044  -6.375  1.00 35.71           C
ATOM   3776  CB  MET B 129     -19.891  -2.647  -6.841  1.00 35.71           C
ATOM   3777  CG  MET B 129     -21.423  -2.521  -6.948  1.00 35.71           C
ATOM   3778  SD  MET B 129     -21.858  -0.890  -7.572  1.00 35.71           S
ATOM   3779  CE  MET B 129     -22.242  -1.294  -9.281  1.00 35.71           C
ATOM   3780  C   MET B 129     -19.695  -5.198  -7.394  1.00 35.71           C
ATOM   3781  O   MET B 129     -19.424  -5.074  -8.594  1.00 35.71           O
ATOM   3782  N   CYS B 130     -20.293  -6.302  -6.918  1.00 38.91           N
ATOM   3783  CA  CYS B 130     -20.980  -7.282  -7.797  1.00 38.91           C
ATOM   3784  CB  CYS B 130     -21.325  -8.527  -6.955  1.00 38.91           C
ATOM   3785  SG  CYS B 130     -19.831  -9.306  -6.261  1.00 38.91           S
ATOM   3786  C   CYS B 130     -22.274  -6.668  -8.422  1.00 38.91           C
ATOM   3787  O   CYS B 130     -23.156  -6.182  -7.711  1.00 38.91           O
ATOM   3788  N   PHE B 131     -22.364  -6.662  -9.752  1.00 42.61           N
ATOM   3789  CA  PHE B 131     -23.498  -6.028 -10.480  1.00 42.61           C
ATOM   3790  CB  PHE B 131     -23.063  -5.937 -11.964  1.00 42.61           C
ATOM   3791  CG  PHE B 131     -21.902  -5.051 -12.417  1.00 42.61           C
ATOM   3792  CD1 PHE B 131     -21.852  -3.688 -12.119  1.00 42.61           C
ATOM   3793  CD2 PHE B 131     -20.965  -5.593 -13.301  1.00 42.61           C
ATOM   3794  CE1 PHE B 131     -20.893  -2.873 -12.716  1.00 42.61           C
ATOM   3795  CE2 PHE B 131     -19.993  -4.789 -13.872  1.00 42.61           C
ATOM   3796  CZ  PHE B 131     -19.970  -3.425 -13.600  1.00 42.61           C
ATOM   3797  C   PHE B 131     -24.893  -6.751 -10.350  1.00 42.61           C
ATOM   3798  O   PHE B 131     -25.910  -6.084 -10.149  1.00 42.61           O
ATOM   3799  N   HIS B 132     -24.937  -8.086 -10.507  1.00 44.26           N
ATOM   3800  CA  HIS B 132     -26.148  -8.924 -10.265  1.00 44.26           C
ATOM   3801  ND1 HIS B 132     -29.419  -8.630 -11.061  1.00 44.26           N
ATOM   3802  CG  HIS B 132     -28.403  -9.468 -11.494  1.00 44.26           C
ATOM   3803  CB  HIS B 132     -26.948  -9.022 -11.602  1.00 44.26           C
ATOM   3804  NE2 HIS B 132     -30.224 -10.846 -11.328  1.00 44.26           N
ATOM   3805  CD2 HIS B 132     -28.882 -10.779 -11.656  1.00 44.26           C
ATOM   3806  CE1 HIS B 132     -30.441  -9.542 -10.974  1.00 44.26           C
ATOM   3807  C   HIS B 132     -25.716 -10.339  -9.706  1.00 44.26           C
ATOM   3808  O   HIS B 132     -24.632 -10.814 -10.073  1.00 44.26           O
ATOM   3809  N   PRO B 133     -26.503 -11.102  -8.889  1.00 44.29           N
ATOM   3810  CA  PRO B 133     -26.138 -12.493  -8.456  1.00 44.29           C
ATOM   3811  CD  PRO B 133     -27.765 -10.638  -8.276  1.00 44.29           C
ATOM   3812  CB  PRO B 133     -27.354 -12.858  -7.581  1.00 44.29           C
ATOM   3813  CG  PRO B 133     -28.485 -11.956  -8.056  1.00 44.29           C
ATOM   3814  C   PRO B 133     -25.858 -13.630  -9.499  1.00 44.29           C
ATOM   3815  O   PRO B 133     -25.295 -14.666  -9.136  1.00 44.29           O
ATOM   3816  N   TRP B 134     -26.273 -13.457 -10.760  1.00 44.39           N
ATOM   3817  CA  TRP B 134     -26.051 -14.446 -11.846  1.00 44.39           C
ATOM   3818  CB  TRP B 134     -27.172 -14.162 -12.892  1.00 44.39           C
ATOM   3819  CG  TRP B 134     -27.275 -14.974 -14.200  1.00 44.39           C
ATOM   3820  CD2 TRP B 134     -28.257 -14.864 -15.178  1.00 44.39           C
ATOM   3821  CD1 TRP B 134     -26.387 -15.949 -14.694  1.00 44.39           C
ATOM   3822  NE1 TRP B 134     -26.792 -16.477 -15.927  1.00 44.39           N
ATOM   3823  CE2 TRP B 134     -27.935 -15.769 -16.225  1.00 44.39           C
ATOM   3824  CE3 TRP B 134     -29.333 -13.948 -15.333  1.00 44.39           C
ATOM   3825  CZ2 TRP B 134     -28.675 -15.761 -17.426  1.00 44.39           C
ATOM   3826  CZ3 TRP B 134     -30.051 -13.961 -16.532  1.00 44.39           C
ATOM   3827  CH2 TRP B 134     -29.727 -14.855 -17.561  1.00 44.39           C
ATOM   3828  C   TRP B 134     -24.569 -14.401 -12.365  1.00 44.39           C
ATOM   3829  O   TRP B 134     -24.139 -13.454 -13.026  1.00 44.39           O
ATOM   3830  N   SER B 135     -23.804 -15.471 -12.091  1.00 46.67           N
ATOM   3831  CA  SER B 135     -22.366 -15.584 -12.482  1.00 46.67           C
ATOM   3832  CB  SER B 135     -21.796 -16.798 -11.708  1.00 46.67           C
ATOM   3833  OG  SER B 135     -20.372 -16.862 -11.823  1.00 46.67           O
ATOM   3834  C   SER B 135     -21.982 -15.632 -14.010  1.00 46.67           C
ATOM   3835  O   SER B 135     -20.800 -15.464 -14.317  1.00 46.67           O
ATOM   3836  N   ASP B 136     -22.926 -15.833 -14.944  1.00 50.38           N
ATOM   3837  CA  ASP B 136     -22.722 -15.578 -16.405  1.00 50.38           C
ATOM   3838  CB  ASP B 136     -23.285 -16.807 -17.187  1.00 50.38           C
ATOM   3839  CG  ASP B 136     -22.640 -17.092 -18.552  1.00 50.38           C
ATOM   3840  OD1 ASP B 136     -21.628 -16.540 -18.969  1.00 50.38           O
ATOM   3841  OD2 ASP B 136     -23.268 -18.091 -19.229  1.00 50.38           O
ATOM   3842  C   ASP B 136     -23.302 -14.223 -16.966  1.00 50.38           C
ATOM   3843  O   ASP B 136     -22.924 -13.853 -18.078  1.00 50.38           O
ATOM   3844  N   VAL B 137     -24.203 -13.475 -16.287  1.00 54.99           N
ATOM   3845  CA  VAL B 137     -24.863 -12.268 -16.887  1.00 54.99           C
ATOM   3846  CB  VAL B 137     -26.279 -12.015 -16.263  1.00 54.99           C
ATOM   3847  CG1 VAL B 137     -26.318 -11.339 -14.880  1.00 54.99           C
ATOM   3848  CG2 VAL B 137     -27.221 -11.191 -17.159  1.00 54.99           C
ATOM   3849  C   VAL B 137     -23.926 -11.017 -16.898  1.00 54.99           C
ATOM   3850  O   VAL B 137     -23.769 -10.302 -15.904  1.00 54.99           O
ATOM   3851  N   THR B 138     -23.312 -10.711 -18.042  1.00 60.39           N
ATOM   3852  CA  THR B 138     -22.592  -9.422 -18.231  1.00 60.39           C
ATOM   3853  CB  THR B 138     -21.708  -9.544 -19.517  1.00 60.39           C
ATOM   3854  OG1 THR B 138     -21.037 -10.796 -19.647  1.00 60.39           O
ATOM   3855  CG2 THR B 138     -20.586  -8.512 -19.594  1.00 60.39           C
ATOM   3856  C   THR B 138     -23.591  -8.199 -18.277  1.00 60.39           C
ATOM   3857  O   THR B 138     -24.766  -8.349 -18.623  1.00 60.39           O
ATOM   3858  N   LEU B 139     -23.119  -6.969 -17.999  1.00 60.77           N
ATOM   3859  CA  LEU B 139     -23.890  -5.703 -18.249  1.00 60.77           C
ATOM   3860  CB  LEU B 139     -22.906  -4.504 -18.167  1.00 60.77           C
ATOM   3861  CG  LEU B 139     -22.238  -4.144 -16.819  1.00 60.77           C
ATOM   3862  CD1 LEU B 139     -21.294  -2.948 -17.033  1.00 60.77           C
ATOM   3863  CD2 LEU B 139     -23.274  -3.787 -15.743  1.00 60.77           C
ATOM   3864  C   LEU B 139     -24.800  -5.567 -19.545  1.00 60.77           C
ATOM   3865  O   LEU B 139     -25.947  -5.150 -19.360  1.00 60.77           O
ATOM   3866  N   PRO B 140     -24.422  -5.910 -20.818  1.00 58.91           N
ATOM   3867  CA  PRO B 140     -25.395  -5.982 -21.952  1.00 58.91           C
ATOM   3868  CD  PRO B 140     -23.065  -6.352 -21.184  1.00 58.91           C
ATOM   3869  CB  PRO B 140     -24.436  -6.101 -23.136  1.00 58.91           C
ATOM   3870  CG  PRO B 140     -23.183  -6.813 -22.630  1.00 58.91           C
ATOM   3871  C   PRO B 140     -26.503  -7.091 -21.976  1.00 58.91           C
ATOM   3872  O   PRO B 140     -27.329  -7.125 -22.889  1.00 58.91           O
ATOM   3873  N   LEU B 141     -26.522  -7.972 -20.979  1.00 53.87           N
ATOM   3874  CA  LEU B 141     -27.626  -8.937 -20.706  1.00 53.87           C
ATOM   3875  CB  LEU B 141     -26.997 -10.348 -20.528  1.00 53.87           C
ATOM   3876  CG  LEU B 141     -26.196 -10.984 -21.687  1.00 53.87           C
ATOM   3877  CD1 LEU B 141     -26.914 -10.754 -23.023  1.00 53.87           C
ATOM   3878  CD2 LEU B 141     -24.745 -10.471 -21.723  1.00 53.87           C
ATOM   3879  C   LEU B 141     -28.526  -8.580 -19.478  1.00 53.87           C
ATOM   3880  O   LEU B 141     -29.623  -9.122 -19.330  1.00 53.87           O
ATOM   3881  N   MET B 142     -28.089  -7.649 -18.618  1.00 46.54           N
ATOM   3882  CA  MET B 142     -28.923  -7.038 -17.565  1.00 46.54           C
ATOM   3883  CB  MET B 142     -27.984  -6.235 -16.624  1.00 46.54           C
ATOM   3884  CG  MET B 142     -27.059  -7.155 -15.810  1.00 46.54           C
ATOM   3885  SD  MET B 142     -25.975  -6.246 -14.711  1.00 46.54           S
ATOM   3886  CE  MET B 142     -25.003  -7.698 -14.315  1.00 46.54           C
ATOM   3887  C   MET B 142     -30.024  -6.140 -18.192  1.00 46.54           C
ATOM   3888  O   MET B 142     -29.746  -5.212 -18.957  1.00 46.54           O
ATOM   3889  N   SER B 143     -31.289  -6.423 -17.852  1.00 41.22           N
ATOM   3890  CA  SER B 143     -32.438  -5.549 -18.216  1.00 41.22           C
ATOM   3891  CB  SER B 143     -33.658  -6.176 -17.501  1.00 41.22           C
ATOM   3892  OG  SER B 143     -34.868  -5.487 -17.809  1.00 41.22           O
ATOM   3893  C   SER B 143     -32.239  -4.051 -17.811  1.00 41.22           C
ATOM   3894  O   SER B 143     -31.561  -3.772 -16.819  1.00 41.22           O
ATOM   3895  N   VAL B 144     -32.837  -3.092 -18.536  1.00 37.43           N
ATOM   3896  CA  VAL B 144     -32.723  -1.630 -18.198  1.00 37.43           C
ATOM   3897  CB  VAL B 144     -33.415  -0.748 -19.299  1.00 37.43           C
ATOM   3898  CG1 VAL B 144     -33.253   0.767 -19.048  1.00 37.43           C
ATOM   3899  CG2 VAL B 144     -32.876  -0.987 -20.737  1.00 37.43           C
ATOM   3900  C   VAL B 144     -33.039  -1.298 -16.668  1.00 37.43           C
ATOM   3901  O   VAL B 144     -32.170  -0.696 -16.034  1.00 37.43           O
ATOM   3902  N   PRO B 145     -34.120  -1.806 -16.002  1.00 37.27           N
ATOM   3903  CA  PRO B 145     -34.191  -1.949 -14.510  1.00 37.27           C
ATOM   3904  CD  PRO B 145     -35.392  -2.110 -16.683  1.00 37.27           C
ATOM   3905  CB  PRO B 145     -35.480  -2.778 -14.362  1.00 37.27           C
ATOM   3906  CG  PRO B 145     -36.365  -2.332 -15.528  1.00 37.27           C
ATOM   3907  C   PRO B 145     -33.008  -2.528 -13.638  1.00 37.27           C
ATOM   3908  O   PRO B 145     -32.761  -2.022 -12.539  1.00 37.27           O
ATOM   3909  N   GLU B 146     -32.281  -3.572 -14.078  1.00 36.26           N
ATOM   3910  CA  GLU B 146     -31.025  -4.036 -13.400  1.00 36.26           C
ATOM   3911  CB  GLU B 146     -30.667  -5.491 -13.830  1.00 36.26           C
ATOM   3912  CG  GLU B 146     -31.458  -6.647 -13.171  1.00 36.26           C
ATOM   3913  CD  GLU B 146     -32.816  -6.973 -13.780  1.00 36.26           C
ATOM   3914  OE1 GLU B 146     -33.865  -6.418 -13.471  1.00 36.26           O
ATOM   3915  OE2 GLU B 146     -32.737  -7.967 -14.706  1.00 36.26           O
ATOM   3916  C   GLU B 146     -29.788  -3.094 -13.612  1.00 36.26           C
ATOM   3917  O   GLU B 146     -29.113  -2.732 -12.646  1.00 36.26           O
ATOM   3918  N   ILE B 147     -29.480  -2.700 -14.857  1.00 36.62           N
ATOM   3919  CA  ILE B 147     -28.428  -1.677 -15.151  1.00 36.62           C
ATOM   3920  CB  ILE B 147     -27.892  -1.914 -16.611  1.00 36.62           C
ATOM   3921  CG1 ILE B 147     -26.574  -1.151 -16.905  1.00 36.62           C
ATOM   3922  CG2 ILE B 147     -28.954  -1.700 -17.715  1.00 36.62           C
ATOM   3923  CD1 ILE B 147     -25.838  -1.575 -18.188  1.00 36.62           C
ATOM   3924  C   ILE B 147     -28.748  -0.188 -14.702  1.00 36.62           C
ATOM   3925  O   ILE B 147     -27.803   0.578 -14.490  1.00 36.62           O
ATOM   3926  N   ARG B 148     -30.010   0.223 -14.420  1.00 37.55           N
ATOM   3927  CA  ARG B 148     -30.294   1.400 -13.537  1.00 37.55           C
ATOM   3928  CB  ARG B 148     -31.719   2.001 -13.716  1.00 37.55           C
ATOM   3929  CG  ARG B 148     -32.876   1.369 -12.906  1.00 37.55           C
ATOM   3930  CD  ARG B 148     -34.256   2.036 -13.069  1.00 37.55           C
ATOM   3931  NE  ARG B 148     -34.826   1.765 -14.414  1.00 37.55           N
ATOM   3932  CZ  ARG B 148     -36.093   1.923 -14.771  1.00 37.55           C
ATOM   3933  NH1 ARG B 148     -37.031   2.352 -13.980  1.00 37.55           N
ATOM   3934  NH2 ARG B 148     -36.403   1.633 -15.983  1.00 37.55           N
ATOM   3935  C   ARG B 148     -29.823   1.208 -12.048  1.00 37.55           C
ATOM   3936  O   ARG B 148     -29.131   2.075 -11.517  1.00 37.55           O
ATOM   3937  N   ALA B 149     -30.105   0.063 -11.392  1.00 35.76           N
ATOM   3938  CA  ALA B 149     -29.494  -0.292 -10.078  1.00 35.76           C
ATOM   3939  CB  ALA B 149     -30.113  -1.632  -9.639  1.00 35.76           C
ATOM   3940  C   ALA B 149     -27.923  -0.275  -9.962  1.00 35.76           C
ATOM   3941  O   ALA B 149     -27.409   0.114  -8.909  1.00 35.76           O
ATOM   3942  N   VAL B 150     -27.157  -0.621 -11.020  1.00 36.01           N
ATOM   3943  CA  VAL B 150     -25.667  -0.415 -11.051  1.00 36.01           C
ATOM   3944  CB  VAL B 150     -24.894  -1.320 -12.082  1.00 36.01           C
ATOM   3945  CG1 VAL B 150     -25.377  -2.788 -12.158  1.00 36.01           C
ATOM   3946  CG2 VAL B 150     -24.768  -0.774 -13.519  1.00 36.01           C
ATOM   3947  C   VAL B 150     -25.218   1.097 -11.066  1.00 36.01           C
ATOM   3948  O   VAL B 150     -24.348   1.468 -10.276  1.00 36.01           O
ATOM   3949  N   VAL B 151     -25.813   1.976 -11.903  1.00 34.62           N
ATOM   3950  CA  VAL B 151     -25.647   3.466 -11.774  1.00 34.62           C
ATOM   3951  CB  VAL B 151     -26.093   4.223 -13.074  1.00 34.62           C
ATOM   3952  CG1 VAL B 151     -27.588   4.107 -13.408  1.00 34.62           C
ATOM   3953  CG2 VAL B 151     -25.728   5.725 -13.076  1.00 34.62           C
ATOM   3954  C   VAL B 151     -26.180   4.101 -10.436  1.00 34.62           C
ATOM   3955  O   VAL B 151     -25.502   4.968  -9.883  1.00 34.62           O
ATOM   3956  N   ASP B 152     -27.328   3.671  -9.885  1.00 30.14           N
ATOM   3957  CA  ASP B 152     -27.765   4.038  -8.501  1.00 30.14           C
ATOM   3958  CB  ASP B 152     -29.168   3.438  -8.203  1.00 30.14           C
ATOM   3959  CG  ASP B 152     -30.338   3.927  -9.059  1.00 30.14           C
ATOM   3960  OD1 ASP B 152     -30.251   4.260 -10.233  1.00 30.14           O
ATOM   3961  OD2 ASP B 152     -31.510   3.940  -8.377  1.00 30.14           O
ATOM   3962  C   ASP B 152     -26.747   3.657  -7.365  1.00 30.14           C
ATOM   3963  O   ASP B 152     -26.468   4.488  -6.497  1.00 30.14           O
ATOM   3964  N   ALA B 153     -26.151   2.448  -7.400  1.00 27.12           N
ATOM   3965  CA  ALA B 153     -24.925   2.134  -6.626  1.00 27.12           C
ATOM   3966  CB  ALA B 153     -24.672   0.628  -6.772  1.00 27.12           C
ATOM   3967  C   ALA B 153     -23.676   3.020  -6.946  1.00 27.12           C
ATOM   3968  O   ALA B 153     -23.177   3.646  -6.015  1.00 27.12           O
ATOM   3969  N   TRP B 154     -23.209   3.168  -8.206  1.00 24.40           N
ATOM   3970  CA  TRP B 154     -22.170   4.189  -8.573  1.00 24.40           C
ATOM   3971  CB  TRP B 154     -21.945   4.246 -10.113  1.00 24.40           C
ATOM   3972  CG  TRP B 154     -21.454   2.999 -10.873  1.00 24.40           C
ATOM   3973  CD2 TRP B 154     -21.617   2.738 -12.224  1.00 24.40           C
ATOM   3974  CD1 TRP B 154     -20.725   1.895 -10.369  1.00 24.40           C
ATOM   3975  NE1 TRP B 154     -20.441   0.947 -11.375  1.00 24.40           N
ATOM   3976  CE2 TRP B 154     -21.016   1.485 -12.510  1.00 24.40           C
ATOM   3977  CE3 TRP B 154     -22.243   3.483 -13.258  1.00 24.40           C
ATOM   3978  CZ2 TRP B 154     -21.051   0.961 -13.822  1.00 24.40           C
ATOM   3979  CZ3 TRP B 154     -22.278   2.940 -14.542  1.00 24.40           C
ATOM   3980  CH2 TRP B 154     -21.685   1.700 -14.820  1.00 24.40           C
ATOM   3981  C   TRP B 154     -22.397   5.639  -8.004  1.00 24.40           C
ATOM   3982  O   TRP B 154     -21.469   6.183  -7.407  1.00 24.40           O
ATOM   3983  N   ALA B 155     -23.611   6.213  -8.131  1.00 23.29           N
ATOM   3984  CA  ALA B 155     -24.021   7.488  -7.477  1.00 23.29           C
ATOM   3985  CB  ALA B 155     -25.418   7.821  -8.044  1.00 23.29           C
ATOM   3986  C   ALA B 155     -24.002   7.533  -5.912  1.00 23.29           C
ATOM   3987  O   ALA B 155     -23.389   8.441  -5.341  1.00 23.29           O
ATOM   3988  N   SER B 156     -24.629   6.559  -5.224  1.00 25.32           N
ATOM   3989  CA  SER B 156     -24.455   6.351  -3.753  1.00 25.32           C
ATOM   3990  CB  SER B 156     -25.319   5.118  -3.379  1.00 25.32           C
ATOM   3991  OG  SER B 156     -25.312   4.869  -1.971  1.00 25.32           O
ATOM   3992  C   SER B 156     -22.974   6.225  -3.247  1.00 25.32           C
ATOM   3993  O   SER B 156     -22.586   6.913  -2.301  1.00 25.32           O
ATOM   3994  N   VAL B 157     -22.156   5.405  -3.925  1.00 27.86           N
ATOM   3995  CA  VAL B 157     -20.693   5.246  -3.682  1.00 27.86           C
ATOM   3996  CB  VAL B 157     -20.179   4.121  -4.651  1.00 27.86           C
ATOM   3997  CG1 VAL B 157     -18.653   3.922  -4.660  1.00 27.86           C
ATOM   3998  CG2 VAL B 157     -20.750   2.740  -4.296  1.00 27.86           C
ATOM   3999  C   VAL B 157     -19.888   6.584  -3.767  1.00 27.86           C
ATOM   4000  O   VAL B 157     -19.407   7.074  -2.747  1.00 27.86           O
ATOM   4001  N   THR B 158     -19.743   7.180  -4.956  1.00 32.11           N
ATOM   4002  CA  THR B 158     -19.067   8.505  -5.133  1.00 32.11           C
ATOM   4003  CB  THR B 158     -19.024   8.795  -6.662  1.00 32.11           C
ATOM   4004  OG1 THR B 158     -18.247   9.946  -6.961  1.00 32.11           O
ATOM   4005  CG2 THR B 158     -20.379   9.116  -7.257  1.00 32.11           C
ATOM   4006  C   THR B 158     -19.580   9.729  -4.283  1.00 32.11           C
ATOM   4007  O   THR B 158     -18.821  10.680  -4.091  1.00 32.11           O
ATOM   4008  N   GLU B 159     -20.826   9.711  -3.780  1.00 34.03           N
ATOM   4009  CA  GLU B 159     -21.283  10.616  -2.691  1.00 34.03           C
ATOM   4010  CB  GLU B 159     -22.832  10.648  -2.774  1.00 34.03           C
ATOM   4011  CG  GLU B 159     -23.497  11.753  -1.912  1.00 34.03           C
ATOM   4012  CD  GLU B 159     -25.025  11.749  -1.885  1.00 34.03           C
ATOM   4013  OE1 GLU B 159     -25.741  10.901  -2.410  1.00 34.03           O
ATOM   4014  OE2 GLU B 159     -25.514  12.806  -1.186  1.00 34.03           O
ATOM   4015  C   GLU B 159     -20.715  10.258  -1.264  1.00 34.03           C
ATOM   4016  O   GLU B 159     -20.125  11.132  -0.627  1.00 34.03           O
ATOM   4017  N   GLU B 160     -20.863   9.016  -0.751  1.00 34.82           N
ATOM   4018  CA  GLU B 160     -20.235   8.591   0.546  1.00 34.82           C
ATOM   4019  CB  GLU B 160     -20.902   7.281   1.063  1.00 34.82           C
ATOM   4020  CG  GLU B 160     -20.582   5.974   0.289  1.00 34.82           C
ATOM   4021  CD  GLU B 160     -21.084   4.664   0.885  1.00 34.82           C
ATOM   4022  OE1 GLU B 160     -21.086   4.406   2.084  1.00 34.82           O
ATOM   4023  OE2 GLU B 160     -21.471   3.780  -0.073  1.00 34.82           O
ATOM   4024  C   GLU B 160     -18.660   8.563   0.590  1.00 34.82           C
ATOM   4025  O   GLU B 160     -18.059   9.087   1.531  1.00 34.82           O
ATOM   4026  N   LEU B 161     -17.991   8.001  -0.434  1.00 35.78           N
ATOM   4027  CA  LEU B 161     -16.526   8.183  -0.662  1.00 35.78           C
ATOM   4028  CB  LEU B 161     -16.059   7.282  -1.846  1.00 35.78           C
ATOM   4029  CG  LEU B 161     -15.884   5.755  -1.665  1.00 35.78           C
ATOM   4030  CD1 LEU B 161     -14.955   5.401  -0.507  1.00 35.78           C
ATOM   4031  CD2 LEU B 161     -17.192   4.990  -1.474  1.00 35.78           C
ATOM   4032  C   LEU B 161     -16.078   9.658  -0.921  1.00 35.78           C
ATOM   4033  O   LEU B 161     -15.055  10.076  -0.377  1.00 35.78           O
ATOM   4034  N   GLY B 162     -16.826  10.437  -1.722  1.00 34.25           N
ATOM   4035  CA  GLY B 162     -16.558  11.889  -1.902  1.00 34.25           C
ATOM   4036  C   GLY B 162     -16.875  12.910  -0.771  1.00 34.25           C
ATOM   4037  O   GLY B 162     -16.496  14.077  -0.883  1.00 34.25           O
ATOM   4038  N   ALA B 163     -17.498  12.489   0.334  1.00 35.66           N
ATOM   4039  CA  ALA B 163     -17.329  13.162   1.650  1.00 35.66           C
ATOM   4040  CB  ALA B 163     -18.461  12.602   2.534  1.00 35.66           C
ATOM   4041  C   ALA B 163     -15.912  13.026   2.329  1.00 35.66           C
ATOM   4042  O   ALA B 163     -15.470  13.956   3.005  1.00 35.66           O
ATOM   4043  N   GLN B 164     -15.218  11.886   2.159  1.00 38.67           N
ATOM   4044  CA  GLN B 164     -13.828  11.670   2.663  1.00 38.67           C
ATOM   4045  CB  GLN B 164     -13.708  10.174   3.086  1.00 38.67           C
ATOM   4046  CG  GLN B 164     -14.548   9.699   4.304  1.00 38.67           C
ATOM   4047  CD  GLN B 164     -14.164  10.282   5.670  1.00 38.67           C
ATOM   4048  OE1 GLN B 164     -13.064  10.759   5.921  1.00 38.67           O
ATOM   4049  NE2 GLN B 164     -15.053  10.233   6.626  1.00 38.67           N
ATOM   4050  C   GLN B 164     -12.667  12.055   1.674  1.00 38.67           C
ATOM   4051  O   GLN B 164     -11.646  12.587   2.118  1.00 38.67           O
ATOM   4052  N   TYR B 165     -12.758  11.712   0.373  1.00 42.68           N
ATOM   4053  CA  TYR B 165     -11.573  11.625  -0.533  1.00 42.68           C
ATOM   4054  CB  TYR B 165     -11.366  10.144  -0.969  1.00 42.68           C
ATOM   4055  CG  TYR B 165     -11.092   9.139   0.159  1.00 42.68           C
ATOM   4056  CD1 TYR B 165      -9.931   9.239   0.932  1.00 42.68           C
ATOM   4057  CD2 TYR B 165     -12.047   8.166   0.472  1.00 42.68           C
ATOM   4058  CE1 TYR B 165      -9.737   8.386   2.015  1.00 42.68           C
ATOM   4059  CE2 TYR B 165     -11.836   7.294   1.535  1.00 42.68           C
ATOM   4060  CZ  TYR B 165     -10.684   7.409   2.303  1.00 42.68           C
ATOM   4061  OH  TYR B 165     -10.464   6.528   3.315  1.00 42.68           O
ATOM   4062  C   TYR B 165     -11.726  12.525  -1.807  1.00 42.68           C
ATOM   4063  O   TYR B 165     -12.739  12.363  -2.498  1.00 42.68           O
ATOM   4064  N   PRO B 166     -10.763  13.410  -2.219  1.00 46.54           N
ATOM   4065  CA  PRO B 166     -10.892  14.224  -3.462  1.00 46.54           C
ATOM   4066  CD  PRO B 166      -9.468  13.600  -1.544  1.00 46.54           C
ATOM   4067  CB  PRO B 166      -9.671  15.159  -3.371  1.00 46.54           C
ATOM   4068  CG  PRO B 166      -8.639  14.366  -2.574  1.00 46.54           C
ATOM   4069  C   PRO B 166     -11.019  13.471  -4.826  1.00 46.54           C
ATOM   4070  O   PRO B 166     -11.713  13.968  -5.714  1.00 46.54           O
ATOM   4071  N   TRP B 167     -10.395  12.295  -5.002  1.00 49.66           N
ATOM   4072  CA  TRP B 167     -10.701  11.395  -6.143  1.00 49.66           C
ATOM   4073  CB  TRP B 167      -9.401  11.179  -6.950  1.00 49.66           C
ATOM   4074  CG  TRP B 167      -9.638  10.548  -8.327  1.00 49.66           C
ATOM   4075  CD2 TRP B 167     -10.201  11.142  -9.441  1.00 49.66           C
ATOM   4076  CD1 TRP B 167      -9.315   9.232  -8.716  1.00 49.66           C
ATOM   4077  NE1 TRP B 167      -9.617   9.009 -10.074  1.00 49.66           N
ATOM   4078  CE2 TRP B 167     -10.172  10.202 -10.493  1.00 49.66           C
ATOM   4079  CE3 TRP B 167     -10.709  12.450  -9.658  1.00 49.66           C
ATOM   4080  CZ2 TRP B 167     -10.596  10.574 -11.781  1.00 49.66           C
ATOM   4081  CZ3 TRP B 167     -11.149  12.788 -10.939  1.00 49.66           C
ATOM   4082  CH2 TRP B 167     -11.089  11.864 -11.990  1.00 49.66           C
ATOM   4083  C   TRP B 167     -11.365  10.054  -5.687  1.00 49.66           C
ATOM   4084  O   TRP B 167     -10.935   9.383  -4.743  1.00 49.66           O
ATOM   4085  N   VAL B 168     -12.389   9.643  -6.444  1.00 50.93           N
ATOM   4086  CA  VAL B 168     -13.042   8.313  -6.310  1.00 50.93           C
ATOM   4087  CB  VAL B 168     -14.417   8.456  -5.579  1.00 50.93           C
ATOM   4088  CG1 VAL B 168     -15.453   9.351  -6.282  1.00 50.93           C
ATOM   4089  CG2 VAL B 168     -15.073   7.087  -5.308  1.00 50.93           C
ATOM   4090  C   VAL B 168     -13.070   7.614  -7.706  1.00 50.93           C
ATOM   4091  O   VAL B 168     -13.883   7.954  -8.572  1.00 50.93           O
ATOM   4092  N   GLN B 169     -12.193   6.616  -7.932  1.00 50.41           N
ATOM   4093  CA  GLN B 169     -12.149   5.895  -9.228  1.00 50.41           C
ATOM   4094  CB  GLN B 169     -10.677   5.532  -9.578  1.00 50.41           C
ATOM   4095  CG  GLN B 169     -10.446   5.062 -11.045  1.00 50.41           C
ATOM   4096  CD  GLN B 169     -10.875   6.060 -12.127  1.00 50.41           C
ATOM   4097  OE1 GLN B 169     -10.191   7.033 -12.411  1.00 50.41           O
ATOM   4098  NE2 GLN B 169     -12.030   5.884 -12.720  1.00 50.41           N
ATOM   4099  C   GLN B 169     -13.114   4.671  -9.250  1.00 50.41           C
ATOM   4100  O   GLN B 169     -12.733   3.554  -8.901  1.00 50.41           O
ATOM   4101  N   ILE B 170     -14.350   4.875  -9.725  1.00 52.71           N
ATOM   4102  CA  ILE B 170     -15.269   3.774 -10.142  1.00 52.71           C
ATOM   4103  CB  ILE B 170     -16.784   4.213 -10.142  1.00 52.71           C
ATOM   4104  CG1 ILE B 170     -17.193   5.454 -10.986  1.00 52.71           C
ATOM   4105  CG2 ILE B 170     -17.415   4.311  -8.733  1.00 52.71           C
ATOM   4106  CD1 ILE B 170     -16.679   6.846 -10.546  1.00 52.71           C
ATOM   4107  C   ILE B 170     -14.803   3.168 -11.517  1.00 52.71           C
ATOM   4108  O   ILE B 170     -14.845   3.832 -12.557  1.00 52.71           O
ATOM   4109  N   PHE B 171     -14.310   1.921 -11.504  1.00 55.93           N
ATOM   4110  CA  PHE B 171     -13.769   1.225 -12.704  1.00 55.93           C
ATOM   4111  CB  PHE B 171     -12.221   1.427 -12.810  1.00 55.93           C
ATOM   4112  CG  PHE B 171     -11.348   0.616 -11.837  1.00 55.93           C
ATOM   4113  CD1 PHE B 171     -10.906  -0.672 -12.170  1.00 55.93           C
ATOM   4114  CD2 PHE B 171     -11.068   1.128 -10.573  1.00 55.93           C
ATOM   4115  CE1 PHE B 171     -10.193  -1.428 -11.243  1.00 55.93           C
ATOM   4116  CE2 PHE B 171     -10.374   0.367  -9.645  1.00 55.93           C
ATOM   4117  CZ  PHE B 171      -9.936  -0.912  -9.979  1.00 55.93           C
ATOM   4118  C   PHE B 171     -14.189  -0.281 -12.737  1.00 55.93           C
ATOM   4119  O   PHE B 171     -14.274  -0.958 -11.713  1.00 55.93           O
ATOM   4120  N   GLU B 172     -14.362  -0.840 -13.932  1.00 58.80           N
ATOM   4121  CA  GLU B 172     -14.529  -2.305 -14.126  1.00 58.80           C
ATOM   4122  CB  GLU B 172     -15.911  -2.464 -14.802  1.00 58.80           C
ATOM   4123  CG  GLU B 172     -16.425  -3.909 -15.054  1.00 58.80           C
ATOM   4124  CD  GLU B 172     -16.920  -4.106 -16.478  1.00 58.80           C
ATOM   4125  OE1 GLU B 172     -16.300  -3.695 -17.445  1.00 58.80           O
ATOM   4126  OE2 GLU B 172     -18.087  -4.793 -16.572  1.00 58.80           O
ATOM   4127  C   GLU B 172     -13.315  -2.896 -14.921  1.00 58.80           C
ATOM   4128  O   GLU B 172     -12.701  -2.239 -15.765  1.00 58.80           O
ATOM   4129  N   ASN B 173     -12.959  -4.147 -14.620  1.00 59.00           N
ATOM   4130  CA  ASN B 173     -11.937  -4.931 -15.374  1.00 59.00           C
ATOM   4131  CB  ASN B 173     -10.619  -5.077 -14.555  1.00 59.00           C
ATOM   4132  CG  ASN B 173     -10.681  -5.595 -13.113  1.00 59.00           C
ATOM   4133  OD1 ASN B 173     -10.415  -6.741 -12.793  1.00 59.00           O
ATOM   4134  ND2 ASN B 173     -11.010  -4.761 -12.165  1.00 59.00           N
ATOM   4135  C   ASN B 173     -12.597  -6.269 -15.832  1.00 59.00           C
ATOM   4136  O   ASN B 173     -12.877  -7.149 -15.014  1.00 59.00           O
ATOM   4137  N   LYS B 174     -12.933  -6.376 -17.126  1.00 56.94           N
ATOM   4138  CA  LYS B 174     -13.846  -7.432 -17.644  1.00 56.94           C
ATOM   4139  CB  LYS B 174     -15.042  -6.678 -18.269  1.00 56.94           C
ATOM   4140  CG  LYS B 174     -16.238  -7.510 -18.769  1.00 56.94           C
ATOM   4141  CD  LYS B 174     -16.146  -7.926 -20.254  1.00 56.94           C
ATOM   4142  CE  LYS B 174     -17.527  -8.369 -20.735  1.00 56.94           C
ATOM   4143  NZ  LYS B 174     -17.582  -8.612 -22.181  1.00 56.94           N
ATOM   4144  C   LYS B 174     -13.121  -8.388 -18.629  1.00 56.94           C
ATOM   4145  O   LYS B 174     -12.504  -7.954 -19.608  1.00 56.94           O
ATOM   4146  N   GLY B 175     -13.218  -9.700 -18.367  1.00 53.05           N
ATOM   4147  CA  GLY B 175     -12.462 -10.716 -19.140  1.00 53.05           C
ATOM   4148  C   GLY B 175     -11.024 -10.961 -18.629  1.00 53.05           C
ATOM   4149  O   GLY B 175     -10.343 -10.065 -18.124  1.00 53.05           O
ATOM   4150  N   ALA B 176     -10.534 -12.188 -18.824  1.00 50.00           N
ATOM   4151  CA  ALA B 176      -9.156 -12.569 -18.405  1.00 50.00           C
ATOM   4152  CB  ALA B 176      -9.139 -14.104 -18.489  1.00 50.00           C
ATOM   4153  C   ALA B 176      -7.950 -11.858 -19.133  1.00 50.00           C
ATOM   4154  O   ALA B 176      -6.915 -11.623 -18.506  1.00 50.00           O
ATOM   4155  N   MET B 177      -8.105 -11.446 -20.408  1.00 51.00           N
ATOM   4156  CA  MET B 177      -7.215 -10.447 -21.086  1.00 51.00           C
ATOM   4157  CB  MET B 177      -7.760 -10.167 -22.521  1.00 51.00           C
ATOM   4158  CG  MET B 177      -7.872 -11.355 -23.501  1.00 51.00           C
ATOM   4159  SD  MET B 177      -9.303 -12.396 -23.131  1.00 51.00           S
ATOM   4160  CE  MET B 177      -8.509 -13.961 -22.752  1.00 51.00           C
ATOM   4161  C   MET B 177      -7.003  -9.080 -20.336  1.00 51.00           C
ATOM   4162  O   MET B 177      -5.885  -8.562 -20.289  1.00 51.00           O
ATOM   4163  N   MET B 178      -8.064  -8.517 -19.730  1.00 50.53           N
ATOM   4164  CA  MET B 178      -7.963  -7.328 -18.831  1.00 50.53           C
ATOM   4165  CB  MET B 178      -9.265  -6.509 -19.049  1.00 50.53           C
ATOM   4166  CG  MET B 178      -9.427  -5.862 -20.440  1.00 50.53           C
ATOM   4167  SD  MET B 178      -8.669  -4.225 -20.547  1.00 50.53           S
ATOM   4168  CE  MET B 178      -6.924  -4.596 -20.765  1.00 50.53           C
ATOM   4169  C   MET B 178      -7.699  -7.658 -17.321  1.00 50.53           C
ATOM   4170  O   MET B 178      -8.215  -6.981 -16.427  1.00 50.53           O
ATOM   4171  N   GLY B 179      -6.839  -8.651 -17.034  1.00 47.76           N
ATOM   4172  CA  GLY B 179      -6.422  -9.029 -15.655  1.00 47.76           C
ATOM   4173  C   GLY B 179      -7.451  -9.203 -14.520  1.00 47.76           C
ATOM   4174  O   GLY B 179      -7.156  -8.835 -13.380  1.00 47.76           O
ATOM   4175  N   CYS B 180      -8.620  -9.792 -14.806  1.00 46.12           N
ATOM   4176  CA  CYS B 180      -9.696  -9.912 -13.798  1.00 46.12           C
ATOM   4177  CB  CYS B 180     -11.047  -9.968 -14.533  1.00 46.12           C
ATOM   4178  SG  CYS B 180     -12.381  -9.782 -13.300  1.00 46.12           S
ATOM   4179  C   CYS B 180      -9.458 -11.093 -12.807  1.00 46.12           C
ATOM   4180  O   CYS B 180      -9.611 -12.268 -13.149  1.00 46.12           O
ATOM   4181  N   SER B 181      -9.106 -10.758 -11.555  1.00 43.75           N
ATOM   4182  CA  SER B 181      -8.890 -11.763 -10.466  1.00 43.75           C
ATOM   4183  CB  SER B 181      -8.141 -10.984  -9.352  1.00 43.75           C
ATOM   4184  OG  SER B 181      -7.547 -11.855  -8.387  1.00 43.75           O
ATOM   4185  C   SER B 181     -10.149 -12.562  -9.932  1.00 43.75           C
ATOM   4186  O   SER B 181     -10.010 -13.368  -9.010  1.00 43.75           O
ATOM   4187  N   ASN B 182     -11.353 -12.377 -10.511  1.00 43.65           N
ATOM   4188  CA  ASN B 182     -12.543 -13.247 -10.300  1.00 43.65           C
ATOM   4189  CB  ASN B 182     -13.312 -12.736  -9.052  1.00 43.65           C
ATOM   4190  CG  ASN B 182     -14.524 -13.572  -8.660  1.00 43.65           C
ATOM   4191  OD1 ASN B 182     -15.601 -13.425  -9.208  1.00 43.65           O
ATOM   4192  ND2 ASN B 182     -14.430 -14.485  -7.740  1.00 43.65           N
ATOM   4193  C   ASN B 182     -13.440 -13.285 -11.606  1.00 43.65           C
ATOM   4194  O   ASN B 182     -13.740 -12.207 -12.134  1.00 43.65           O
ATOM   4195  N   PRO B 183     -13.946 -14.446 -12.128  1.00 46.79           N
ATOM   4196  CA  PRO B 183     -14.901 -14.463 -13.286  1.00 46.79           C
ATOM   4197  CD  PRO B 183     -13.522 -15.794 -11.694  1.00 46.79           C
ATOM   4198  CB  PRO B 183     -14.753 -15.925 -13.760  1.00 46.79           C
ATOM   4199  CG  PRO B 183     -14.430 -16.724 -12.496  1.00 46.79           C
ATOM   4200  C   PRO B 183     -16.406 -14.049 -13.078  1.00 46.79           C
ATOM   4201  O   PRO B 183     -17.163 -14.073 -14.052  1.00 46.79           O
ATOM   4202  N   HIS B 184     -16.856 -13.661 -11.871  1.00 48.47           N
ATOM   4203  CA  HIS B 184     -18.218 -13.088 -11.660  1.00 48.47           C
ATOM   4204  ND1 HIS B 184     -20.713 -14.121  -9.462  1.00 48.47           N
ATOM   4205  CG  HIS B 184     -19.963 -12.985  -9.724  1.00 48.47           C
ATOM   4206  CB  HIS B 184     -18.493 -13.042 -10.128  1.00 48.47           C
ATOM   4207  NE2 HIS B 184     -22.061 -12.177  -9.319  1.00 48.47           N
ATOM   4208  CD2 HIS B 184     -20.759 -11.830  -9.631  1.00 48.47           C
ATOM   4209  CE1 HIS B 184     -21.932 -13.534  -9.239  1.00 48.47           C
ATOM   4210  C   HIS B 184     -18.393 -11.655 -12.305  1.00 48.47           C
ATOM   4211  O   HIS B 184     -17.461 -10.851 -12.216  1.00 48.47           O
ATOM   4212  N   PRO B 185     -19.551 -11.253 -12.902  1.00 48.48           N
ATOM   4213  CA  PRO B 185     -19.789  -9.846 -13.345  1.00 48.48           C
ATOM   4214  CD  PRO B 185     -20.578 -12.201 -13.365  1.00 48.48           C
ATOM   4215  CB  PRO B 185     -21.180  -9.965 -14.004  1.00 48.48           C
ATOM   4216  CG  PRO B 185     -21.285 -11.422 -14.458  1.00 48.48           C
ATOM   4217  C   PRO B 185     -19.696  -8.733 -12.238  1.00 48.48           C
ATOM   4218  O   PRO B 185     -20.650  -8.476 -11.494  1.00 48.48           O
ATOM   4219  N   HIS B 186     -18.532  -8.065 -12.146  1.00 46.73           N
ATOM   4220  CA  HIS B 186     -18.263  -7.039 -11.096  1.00 46.73           C
ATOM   4221  ND1 HIS B 186     -15.567  -9.182 -10.556  1.00 46.73           N
ATOM   4222  CG  HIS B 186     -16.078  -8.039  -9.971  1.00 46.73           C
ATOM   4223  CB  HIS B 186     -17.578  -7.727  -9.874  1.00 46.73           C
ATOM   4224  NE2 HIS B 186     -13.813  -7.851  -9.685  1.00 46.73           N
ATOM   4225  CD2 HIS B 186     -15.038  -7.244  -9.458  1.00 46.73           C
ATOM   4226  CE1 HIS B 186     -14.233  -8.978 -10.344  1.00 46.73           C
ATOM   4227  C   HIS B 186     -17.470  -5.782 -11.600  1.00 46.73           C
ATOM   4228  O   HIS B 186     -16.627  -5.850 -12.500  1.00 46.73           O
ATOM   4229  N   CYS B 187     -17.678  -4.645 -10.921  1.00 42.97           N
ATOM   4230  CA  CYS B 187     -16.700  -3.528 -10.895  1.00 42.97           C
ATOM   4231  CB  CYS B 187     -17.438  -2.244 -11.342  1.00 42.97           C
ATOM   4232  SG  CYS B 187     -18.693  -1.709 -10.134  1.00 42.97           S
ATOM   4233  C   CYS B 187     -15.991  -3.372  -9.509  1.00 42.97           C
ATOM   4234  O   CYS B 187     -16.349  -3.986  -8.497  1.00 42.97           O
ATOM   4235  N   GLN B 188     -14.958  -2.527  -9.473  1.00 38.74           N
ATOM   4236  CA  GLN B 188     -14.349  -2.028  -8.216  1.00 38.74           C
ATOM   4237  CB  GLN B 188     -12.885  -2.537  -8.130  1.00 38.74           C
ATOM   4238  CG  GLN B 188     -12.736  -4.053  -7.850  1.00 38.74           C
ATOM   4239  CD  GLN B 188     -11.284  -4.505  -7.711  1.00 38.74           C
ATOM   4240  OE1 GLN B 188     -10.600  -4.212  -6.739  1.00 38.74           O
ATOM   4241  NE2 GLN B 188     -10.760  -5.227  -8.665  1.00 38.74           N
ATOM   4242  C   GLN B 188     -14.405  -0.467  -8.152  1.00 38.74           C
ATOM   4243  O   GLN B 188     -14.383   0.246  -9.158  1.00 38.74           O
ATOM   4244  N   VAL B 189     -14.426   0.071  -6.933  1.00 35.91           N
ATOM   4245  CA  VAL B 189     -14.132   1.508  -6.673  1.00 35.91           C
ATOM   4246  CB  VAL B 189     -15.373   2.232  -6.060  1.00 35.91           C
ATOM   4247  CG1 VAL B 189     -15.825   1.685  -4.695  1.00 35.91           C
ATOM   4248  CG2 VAL B 189     -15.149   3.751  -5.938  1.00 35.91           C
ATOM   4249  C   VAL B 189     -12.828   1.625  -5.826  1.00 35.91           C
ATOM   4250  O   VAL B 189     -12.753   1.059  -4.735  1.00 35.91           O
ATOM   4251  N   TRP B 190     -11.809   2.352  -6.308  1.00 33.81           N
ATOM   4252  CA  TRP B 190     -10.618   2.707  -5.482  1.00 33.81           C
ATOM   4253  CB  TRP B 190      -9.297   2.234  -6.145  1.00 33.81           C
ATOM   4254  CG  TRP B 190      -8.958   0.729  -6.202  1.00 33.81           C
ATOM   4255  CD2 TRP B 190      -7.711   0.180  -6.462  1.00 33.81           C
ATOM   4256  CD1 TRP B 190      -9.852  -0.364  -6.267  1.00 33.81           C
ATOM   4257  NE1 TRP B 190      -9.200  -1.569  -6.581  1.00 33.81           N
ATOM   4258  CE2 TRP B 190      -7.882  -1.200  -6.740  1.00 33.81           C
ATOM   4259  CE3 TRP B 190      -6.421   0.764  -6.530  1.00 33.81           C
ATOM   4260  CZ2 TRP B 190      -6.787  -1.984  -7.162  1.00 33.81           C
ATOM   4261  CZ3 TRP B 190      -5.347  -0.034  -6.927  1.00 33.81           C
ATOM   4262  CH2 TRP B 190      -5.529  -1.383  -7.257  1.00 33.81           C
ATOM   4263  C   TRP B 190     -10.622   4.248  -5.234  1.00 33.81           C
ATOM   4264  O   TRP B 190     -10.332   5.044  -6.135  1.00 33.81           O
ATOM   4265  N   ALA B 191     -10.956   4.668  -4.007  1.00 33.11           N
ATOM   4266  CA  ALA B 191     -10.820   6.083  -3.580  1.00 33.11           C
ATOM   4267  CB  ALA B 191     -11.904   6.302  -2.515  1.00 33.11           C
ATOM   4268  C   ALA B 191      -9.392   6.463  -3.079  1.00 33.11           C
ATOM   4269  O   ALA B 191      -8.657   5.615  -2.564  1.00 33.11           O
ATOM   4270  N   SER B 192      -9.005   7.738  -3.238  1.00 33.71           N
ATOM   4271  CA  SER B 192      -7.635   8.219  -2.916  1.00 33.71           C
ATOM   4272  CB  SER B 192      -6.761   8.152  -4.196  1.00 33.71           C
ATOM   4273  OG  SER B 192      -7.181   9.069  -5.209  1.00 33.71           O
ATOM   4274  C   SER B 192      -7.629   9.649  -2.281  1.00 33.71           C
ATOM   4275  O   SER B 192      -8.205  10.599  -2.822  1.00 33.71           O
ATOM   4276  N   SER B 193      -6.893   9.817  -1.171  1.00 34.18           N
ATOM   4277  CA  SER B 193      -6.541  11.153  -0.585  1.00 34.18           C
ATOM   4278  CB  SER B 193      -5.684  10.859   0.664  1.00 34.18           C
ATOM   4279  OG  SER B 193      -4.416  10.263   0.348  1.00 34.18           O
ATOM   4280  C   SER B 193      -5.831  12.225  -1.485  1.00 34.18           C
ATOM   4281  O   SER B 193      -5.957  13.429  -1.265  1.00 34.18           O
ATOM   4282  N   PHE B 194      -5.057  11.759  -2.461  1.00 34.13           N
ATOM   4283  CA  PHE B 194      -4.439  12.573  -3.536  1.00 34.13           C
ATOM   4284  CB  PHE B 194      -2.992  12.004  -3.722  1.00 34.13           C
ATOM   4285  CG  PHE B 194      -2.836  10.520  -4.149  1.00 34.13           C
ATOM   4286  CD1 PHE B 194      -2.920   9.498  -3.194  1.00 34.13           C
ATOM   4287  CD2 PHE B 194      -2.698  10.183  -5.497  1.00 34.13           C
ATOM   4288  CE1 PHE B 194      -2.950   8.165  -3.594  1.00 34.13           C
ATOM   4289  CE2 PHE B 194      -2.701   8.848  -5.892  1.00 34.13           C
ATOM   4290  CZ  PHE B 194      -2.856   7.843  -4.944  1.00 34.13           C
ATOM   4291  C   PHE B 194      -5.293  12.574  -4.856  1.00 34.13           C
ATOM   4292  O   PHE B 194      -6.174  11.730  -5.065  1.00 34.13           O
ATOM   4293  N   LEU B 195      -4.975  13.493  -5.785  1.00 33.40           N
ATOM   4294  CA  LEU B 195      -5.395  13.347  -7.207  1.00 33.40           C
ATOM   4295  CB  LEU B 195      -5.611  14.720  -7.905  1.00 33.40           C
ATOM   4296  CG  LEU B 195      -6.678  15.688  -7.330  1.00 33.40           C
ATOM   4297  CD1 LEU B 195      -6.853  16.890  -8.274  1.00 33.40           C
ATOM   4298  CD2 LEU B 195      -8.046  15.026  -7.112  1.00 33.40           C
ATOM   4299  C   LEU B 195      -4.346  12.471  -7.987  1.00 33.40           C
ATOM   4300  O   LEU B 195      -3.226  12.961  -8.181  1.00 33.40           O
ATOM   4301  N   PRO B 196      -4.616  11.210  -8.444  1.00 31.41           N
ATOM   4302  CA  PRO B 196      -3.638  10.428  -9.259  1.00 31.41           C
ATOM   4303  CD  PRO B 196      -5.857  10.477  -8.129  1.00 31.41           C
ATOM   4304  CB  PRO B 196      -4.354   9.065  -9.360  1.00 31.41           C
ATOM   4305  CG  PRO B 196      -5.836   9.304  -9.092  1.00 31.41           C
ATOM   4306  C   PRO B 196      -3.232  11.064 -10.635  1.00 31.41           C
ATOM   4307  O   PRO B 196      -3.864  12.018 -11.094  1.00 31.41           O
ATOM   4308  N   ASP B 197      -2.168  10.553 -11.286  1.00 30.00           N
ATOM   4309  CA  ASP B 197      -1.578  11.186 -12.518  1.00 30.00           C
ATOM   4310  CB  ASP B 197      -0.451  10.292 -13.105  1.00 30.00           C
ATOM   4311  CG  ASP B 197       0.780  10.051 -12.240  1.00 30.00           C
ATOM   4312  OD1 ASP B 197       1.308  10.901 -11.529  1.00 30.00           O
ATOM   4313  OD2 ASP B 197       1.248   8.781 -12.368  1.00 30.00           O
ATOM   4314  C   ASP B 197      -2.579  11.620 -13.649  1.00 30.00           C
ATOM   4315  O   ASP B 197      -2.608  12.798 -14.008  1.00 30.00           O
ATOM   4316  N   ILE B 198      -3.441  10.715 -14.146  1.00 30.97           N
ATOM   4317  CA  ILE B 198      -4.545  11.071 -15.096  1.00 30.97           C
ATOM   4318  CB  ILE B 198      -5.135   9.760 -15.742  1.00 30.97           C
ATOM   4319  CG1 ILE B 198      -4.134   8.879 -16.563  1.00 30.97           C
ATOM   4320  CG2 ILE B 198      -6.342  10.035 -16.675  1.00 30.97           C
ATOM   4321  CD1 ILE B 198      -3.383   7.809 -15.754  1.00 30.97           C
ATOM   4322  C   ILE B 198      -5.636  12.046 -14.484  1.00 30.97           C
ATOM   4323  O   ILE B 198      -6.084  12.957 -15.182  1.00 30.97           O
ATOM   4324  N   ALA B 199      -6.058  11.880 -13.216  1.00 32.84           N
ATOM   4325  CA  ALA B 199      -6.957  12.841 -12.514  1.00 32.84           C
ATOM   4326  CB  ALA B 199      -7.273  12.193 -11.159  1.00 32.84           C
ATOM   4327  C   ALA B 199      -6.456  14.317 -12.341  1.00 32.84           C
ATOM   4328  O   ALA B 199      -7.203  15.242 -12.666  1.00 32.84           O
ATOM   4329  N   GLN B 200      -5.214  14.551 -11.868  1.00 37.10           N
ATOM   4330  CA  GLN B 200      -4.530  15.878 -11.984  1.00 37.10           C
ATOM   4331  CB  GLN B 200      -3.141  15.753 -11.286  1.00 37.10           C
ATOM   4332  CG  GLN B 200      -2.269  17.074 -11.232  1.00 37.10           C
ATOM   4333  CD  GLN B 200      -0.628  16.877 -11.270  1.00 37.10           C
ATOM   4334  OE1 GLN B 200      -0.755  16.699 -12.481  1.00 37.10           O
ATOM   4335  NE2 GLN B 200      -0.770  17.078  -9.979  1.00 37.10           N
ATOM   4336  C   GLN B 200      -4.405  16.427 -13.452  1.00 37.10           C
ATOM   4337  O   GLN B 200      -4.823  17.553 -13.727  1.00 37.10           O
ATOM   4338  N   ARG B 201      -3.842  15.636 -14.371  1.00 40.76           N
ATOM   4339  CA  ARG B 201      -3.634  16.019 -15.792  1.00 40.76           C
ATOM   4340  CB  ARG B 201      -2.845  14.811 -16.353  1.00 40.76           C
ATOM   4341  CG  ARG B 201      -2.268  14.956 -17.770  1.00 40.76           C
ATOM   4342  CD  ARG B 201      -2.040  13.585 -18.410  1.00 40.76           C
ATOM   4343  NE  ARG B 201      -0.893  12.817 -17.886  1.00 40.76           N
ATOM   4344  CZ  ARG B 201      -0.563  11.608 -18.310  1.00 40.76           C
ATOM   4345  NH1 ARG B 201      -1.278  10.894 -19.133  1.00 40.76           N
ATOM   4346  NH2 ARG B 201       0.548  11.134 -17.903  1.00 40.76           N
ATOM   4347  C   ARG B 201      -4.924  16.382 -16.613  1.00 40.76           C
ATOM   4348  O   ARG B 201      -4.949  17.422 -17.277  1.00 40.76           O
ATOM   4349  N   GLU B 202      -5.997  15.571 -16.537  1.00 42.09           N
ATOM   4350  CA  GLU B 202      -7.349  15.957 -17.033  1.00 42.09           C
ATOM   4351  CB  GLU B 202      -8.281  14.720 -16.992  1.00 42.09           C
ATOM   4352  CG  GLU B 202      -7.949  13.585 -17.993  1.00 42.09           C
ATOM   4353  CD  GLU B 202      -9.060  12.551 -18.142  1.00 42.09           C
ATOM   4354  OE1 GLU B 202     -10.229  12.745 -17.828  1.00 42.09           O
ATOM   4355  OE2 GLU B 202      -8.615  11.385 -18.679  1.00 42.09           O
ATOM   4356  C   GLU B 202      -8.028  17.169 -16.305  1.00 42.09           C
ATOM   4357  O   GLU B 202      -8.653  17.990 -16.979  1.00 42.09           O
ATOM   4358  N   GLU B 203      -7.911  17.305 -14.969  1.00 43.16           N
ATOM   4359  CA  GLU B 203      -8.259  18.563 -14.239  1.00 43.16           C
ATOM   4360  CB  GLU B 203      -8.056  18.255 -12.719  1.00 43.16           C
ATOM   4361  CG  GLU B 203      -8.455  19.313 -11.654  1.00 43.16           C
ATOM   4362  CD  GLU B 203      -7.590  20.572 -11.592  1.00 43.16           C
ATOM   4363  OE1 GLU B 203      -6.407  20.579 -11.273  1.00 43.16           O
ATOM   4364  OE2 GLU B 203      -8.288  21.685 -11.940  1.00 43.16           O
ATOM   4365  C   GLU B 203      -7.530  19.846 -14.770  1.00 43.16           C
ATOM   4366  O   GLU B 203      -8.193  20.799 -15.175  1.00 43.16           O
ATOM   4367  N   ARG B 204      -6.194  19.853 -14.808  1.00 40.98           N
ATOM   4368  CA  ARG B 204      -5.383  20.953 -15.399  1.00 40.98           C
ATOM   4369  CB  ARG B 204      -3.926  20.601 -15.001  1.00 40.98           C
ATOM   4370  CG  ARG B 204      -2.817  21.567 -15.488  1.00 40.98           C
ATOM   4371  CD  ARG B 204      -1.413  21.290 -14.894  1.00 40.98           C
ATOM   4372  NE  ARG B 204      -0.975  19.865 -14.901  1.00 40.98           N
ATOM   4373  CZ  ARG B 204      -0.653  19.134 -15.959  1.00 40.98           C
ATOM   4374  NH1 ARG B 204      -0.664  19.574 -17.182  1.00 40.98           N
ATOM   4375  NH2 ARG B 204      -0.318  17.910 -15.749  1.00 40.98           N
ATOM   4376  C   ARG B 204      -5.604  21.245 -16.928  1.00 40.98           C
ATOM   4377  O   ARG B 204      -5.742  22.413 -17.297  1.00 40.98           O
ATOM   4378  N   SER B 205      -5.655  20.229 -17.806  1.00 36.40           N
ATOM   4379  CA  SER B 205      -5.962  20.421 -19.258  1.00 36.40           C
ATOM   4380  CB  SER B 205      -5.571  19.135 -20.017  1.00 36.40           C
ATOM   4381  OG  SER B 205      -4.175  18.845 -19.900  1.00 36.40           O
ATOM   4382  C   SER B 205      -7.419  20.900 -19.602  1.00 36.40           C
ATOM   4383  O   SER B 205      -7.584  21.801 -20.430  1.00 36.40           O
ATOM   4384  N   GLN B 206      -8.469  20.367 -18.947  1.00 32.09           N
ATOM   4385  CA  GLN B 206      -9.830  20.993 -18.950  1.00 32.09           C
ATOM   4386  CB  GLN B 206     -10.851  20.022 -18.298  1.00 32.09           C
ATOM   4387  CG  GLN B 206     -11.147  18.735 -19.117  1.00 32.09           C
ATOM   4388  CD  GLN B 206     -12.005  17.703 -18.389  1.00 32.09           C
ATOM   4389  OE1 GLN B 206     -13.221  17.626 -18.520  1.00 32.09           O
ATOM   4390  NE2 GLN B 206     -11.388  16.864 -17.610  1.00 32.09           N
ATOM   4391  C   GLN B 206      -9.915  22.428 -18.315  1.00 32.09           C
ATOM   4392  O   GLN B 206     -10.595  23.288 -18.882  1.00 32.09           O
ATOM   4393  N   GLN B 207      -9.221  22.715 -17.196  1.00 27.50           N
ATOM   4394  CA  GLN B 207      -9.078  24.094 -16.639  1.00 27.50           C
ATOM   4395  CB  GLN B 207      -8.390  23.982 -15.251  1.00 27.50           C
ATOM   4396  CG  GLN B 207      -8.457  25.264 -14.381  1.00 27.50           C
ATOM   4397  CD  GLN B 207      -7.822  25.163 -12.988  1.00 27.50           C
ATOM   4398  OE1 GLN B 207      -7.410  24.122 -12.489  1.00 27.50           O
ATOM   4399  NE2 GLN B 207      -7.733  26.268 -12.297  1.00 27.50           N
ATOM   4400  C   GLN B 207      -8.378  25.130 -17.584  1.00 27.50           C
ATOM   4401  O   GLN B 207      -8.944  26.199 -17.821  1.00 27.50           O
ATOM   4402  N   ALA B 208      -7.195  24.812 -18.141  1.00 24.56           N
ATOM   4403  CA  ALA B 208      -6.558  25.606 -19.228  1.00 24.56           C
ATOM   4404  CB  ALA B 208      -5.213  24.911 -19.512  1.00 24.56           C
ATOM   4405  C   ALA B 208      -7.411  25.841 -20.526  1.00 24.56           C
ATOM   4406  O   ALA B 208      -7.465  26.972 -21.022  1.00 24.56           O
ATOM   4407  N   TYR B 209      -8.130  24.819 -21.035  1.00 24.45           N
ATOM   4408  CA  TYR B 209      -9.191  25.016 -22.063  1.00 24.45           C
ATOM   4409  CB  TYR B 209      -9.649  23.619 -22.573  1.00 24.45           C
ATOM   4410  CG  TYR B 209     -10.494  23.692 -23.856  1.00 24.45           C
ATOM   4411  CD1 TYR B 209     -11.866  23.965 -23.789  1.00 24.45           C
ATOM   4412  CD2 TYR B 209      -9.883  23.570 -25.107  1.00 24.45           C
ATOM   4413  CE1 TYR B 209     -12.613  24.115 -24.954  1.00 24.45           C
ATOM   4414  CE2 TYR B 209     -10.634  23.720 -26.270  1.00 24.45           C
ATOM   4415  CZ  TYR B 209     -11.997  23.981 -26.193  1.00 24.45           C
ATOM   4416  OH  TYR B 209     -12.719  24.188 -27.334  1.00 24.45           O
ATOM   4417  C   TYR B 209     -10.380  25.947 -21.621  1.00 24.45           C
ATOM   4418  O   TYR B 209     -10.659  26.918 -22.323  1.00 24.45           O
ATOM   4419  N   LYS B 210     -11.069  25.679 -20.495  1.00 25.70           N
ATOM   4420  CA  LYS B 210     -12.129  26.583 -19.949  1.00 25.70           C
ATOM   4421  CB  LYS B 210     -12.732  25.874 -18.702  1.00 25.70           C
ATOM   4422  CG  LYS B 210     -13.902  26.589 -17.976  1.00 25.70           C
ATOM   4423  CD  LYS B 210     -15.218  26.651 -18.768  1.00 25.70           C
ATOM   4424  CE  LYS B 210     -16.292  27.430 -17.993  1.00 25.70           C
ATOM   4425  NZ  LYS B 210     -17.521  27.545 -18.795  1.00 25.70           N
ATOM   4426  C   LYS B 210     -11.704  28.076 -19.681  1.00 25.70           C
ATOM   4427  O   LYS B 210     -12.466  28.985 -20.014  1.00 25.70           O
ATOM   4428  N   SER B 211     -10.506  28.341 -19.125  1.00 26.27           N
ATOM   4429  CA  SER B 211      -9.930  29.716 -19.060  1.00 26.27           C
ATOM   4430  CB  SER B 211      -8.698  29.677 -18.121  1.00 26.27           C
ATOM   4431  OG  SER B 211      -7.595  28.953 -18.676  1.00 26.27           O
ATOM   4432  C   SER B 211      -9.612  30.432 -20.422  1.00 26.27           C
ATOM   4433  O   SER B 211      -9.844  31.638 -20.534  1.00 26.27           O
ATOM   4434  N   GLN B 212      -9.087  29.723 -21.439  1.00 27.78           N
ATOM   4435  CA  GLN B 212      -8.911  30.285 -22.815  1.00 27.78           C
ATOM   4436  CB  GLN B 212      -7.860  29.436 -23.585  1.00 27.78           C
ATOM   4437  CG  GLN B 212      -6.389  29.504 -23.083  1.00 27.78           C
ATOM   4438  CD  GLN B 212      -5.286  28.762 -23.858  1.00 27.78           C
ATOM   4439  OE1 GLN B 212      -4.121  28.812 -23.491  1.00 27.78           O
ATOM   4440  NE2 GLN B 212      -5.553  28.067 -24.938  1.00 27.78           N
ATOM   4441  C   GLN B 212     -10.232  30.410 -23.657  1.00 27.78           C
ATOM   4442  O   GLN B 212     -10.532  31.480 -24.187  1.00 27.78           O
ATOM   4443  N   HIS B 213     -10.981  29.309 -23.827  1.00 29.95           N
ATOM   4444  CA  HIS B 213     -12.213  29.262 -24.664  1.00 29.95           C
ATOM   4445  ND1 HIS B 213     -12.958  27.232 -27.554  1.00 29.95           N
ATOM   4446  CG  HIS B 213     -13.312  27.476 -26.233  1.00 29.95           C
ATOM   4447  CB  HIS B 213     -12.319  27.770 -25.111  1.00 29.95           C
ATOM   4448  NE2 HIS B 213     -15.307  27.119 -27.282  1.00 29.95           N
ATOM   4449  CD2 HIS B 213     -14.700  27.392 -26.075  1.00 29.95           C
ATOM   4450  CE1 HIS B 213     -14.209  27.060 -28.090  1.00 29.95           C
ATOM   4451  C   HIS B 213     -13.528  29.827 -24.002  1.00 29.95           C
ATOM   4452  O   HIS B 213     -14.423  30.264 -24.728  1.00 29.95           O
ATOM   4453  N   GLY B 214     -13.701  29.756 -22.668  1.00 32.01           N
ATOM   4454  CA  GLY B 214     -15.006  30.060 -21.997  1.00 32.01           C
ATOM   4455  C   GLY B 214     -16.095  28.953 -21.904  1.00 32.01           C
ATOM   4456  O   GLY B 214     -17.178  29.202 -21.373  1.00 32.01           O
ATOM   4457  N   GLU B 215     -15.821  27.741 -22.397  1.00 38.22           N
ATOM   4458  CA  GLU B 215     -16.763  26.588 -22.397  1.00 38.22           C
ATOM   4459  CB  GLU B 215     -17.498  26.596 -23.769  1.00 38.22           C
ATOM   4460  CG  GLU B 215     -18.811  25.786 -23.830  1.00 38.22           C
ATOM   4461  CD  GLU B 215     -19.595  25.912 -25.130  1.00 38.22           C
ATOM   4462  OE1 GLU B 215     -19.497  26.844 -25.923  1.00 38.22           O
ATOM   4463  OE2 GLU B 215     -20.390  24.832 -25.340  1.00 38.22           O
ATOM   4464  C   GLU B 215     -15.967  25.252 -22.135  1.00 38.22           C
ATOM   4465  O   GLU B 215     -14.802  25.172 -22.551  1.00 38.22           O
ATOM   4466  N   PRO B 216     -16.510  24.166 -21.501  1.00 43.17           N
ATOM   4467  CA  PRO B 216     -15.792  22.866 -21.387  1.00 43.17           C
ATOM   4468  CD  PRO B 216     -17.830  24.157 -20.852  1.00 43.17           C
ATOM   4469  CB  PRO B 216     -16.812  21.932 -20.715  1.00 43.17           C
ATOM   4470  CG  PRO B 216     -17.813  22.860 -20.059  1.00 43.17           C
ATOM   4471  C   PRO B 216     -15.314  22.236 -22.725  1.00 43.17           C
ATOM   4472  O   PRO B 216     -16.040  22.210 -23.724  1.00 43.17           O
ATOM   4473  N   LEU B 217     -14.119  21.646 -22.687  1.00 45.85           N
ATOM   4474  CA  LEU B 217     -13.573  20.844 -23.820  1.00 45.85           C
ATOM   4475  CB  LEU B 217     -12.173  20.362 -23.349  1.00 45.85           C
ATOM   4476  CG  LEU B 217     -11.149  19.984 -24.441  1.00 45.85           C
ATOM   4477  CD1 LEU B 217      -9.846  19.606 -23.729  1.00 45.85           C
ATOM   4478  CD2 LEU B 217     -11.559  18.838 -25.384  1.00 45.85           C
ATOM   4479  C   LEU B 217     -14.505  19.686 -24.308  1.00 45.85           C
ATOM   4480  O   LEU B 217     -14.810  19.576 -25.490  1.00 45.85           O
ATOM   4481  N   LEU B 218     -14.978  18.864 -23.376  1.00 46.90           N
ATOM   4482  CA  LEU B 218     -15.834  17.686 -23.637  1.00 46.90           C
ATOM   4483  CB  LEU B 218     -15.748  16.850 -22.339  1.00 46.90           C
ATOM   4484  CG  LEU B 218     -14.459  16.098 -21.922  1.00 46.90           C
ATOM   4485  CD1 LEU B 218     -14.109  14.931 -22.854  1.00 46.90           C
ATOM   4486  CD2 LEU B 218     -13.245  17.000 -21.688  1.00 46.90           C
ATOM   4487  C   LEU B 218     -17.324  17.986 -24.042  1.00 46.90           C
ATOM   4488  O   LEU B 218     -17.895  17.212 -24.809  1.00 46.90           O
ATOM   4489  N   MET B 219     -17.950  19.089 -23.579  1.00 42.04           N
ATOM   4490  CA  MET B 219     -19.212  19.617 -24.189  1.00 42.04           C
ATOM   4491  CB  MET B 219     -19.869  20.598 -23.182  1.00 42.04           C
ATOM   4492  CG  MET B 219     -21.310  21.009 -23.562  1.00 42.04           C
ATOM   4493  SD  MET B 219     -22.084  21.934 -22.228  1.00 42.04           S
ATOM   4494  CE  MET B 219     -21.533  23.605 -22.587  1.00 42.04           C
ATOM   4495  C   MET B 219     -19.041  20.211 -25.638  1.00 42.04           C
ATOM   4496  O   MET B 219     -19.835  19.879 -26.524  1.00 42.04           O
ATOM   4497  N   GLU B 220     -17.988  21.009 -25.910  1.00 37.69           N
ATOM   4498  CA  GLU B 220     -17.515  21.276 -27.308  1.00 37.69           C
ATOM   4499  CB  GLU B 220     -16.335  22.294 -27.268  1.00 37.69           C
ATOM   4500  CG  GLU B 220     -16.679  23.739 -26.819  1.00 37.69           C
ATOM   4501  CD  GLU B 220     -17.731  24.422 -27.689  1.00 37.69           C
ATOM   4502  OE1 GLU B 220     -18.937  24.269 -27.537  1.00 37.69           O
ATOM   4503  OE2 GLU B 220     -17.194  25.168 -28.686  1.00 37.69           O
ATOM   4504  C   GLU B 220     -17.173  20.013 -28.181  1.00 37.69           C
ATOM   4505  O   GLU B 220     -17.546  19.941 -29.357  1.00 37.69           O
ATOM   4506  N   TYR B 221     -16.524  18.997 -27.590  1.00 34.23           N
ATOM   4507  CA  TYR B 221     -16.381  17.646 -28.186  1.00 34.23           C
ATOM   4508  CB  TYR B 221     -15.337  16.854 -27.350  1.00 34.23           C
ATOM   4509  CG  TYR B 221     -14.669  15.695 -28.097  1.00 34.23           C
ATOM   4510  CD1 TYR B 221     -13.804  15.953 -29.167  1.00 34.23           C
ATOM   4511  CD2 TYR B 221     -14.953  14.374 -27.749  1.00 34.23           C
ATOM   4512  CE1 TYR B 221     -13.307  14.906 -29.936  1.00 34.23           C
ATOM   4513  CE2 TYR B 221     -14.409  13.330 -28.492  1.00 34.23           C
ATOM   4514  CZ  TYR B 221     -13.616  13.597 -29.601  1.00 34.23           C
ATOM   4515  OH  TYR B 221     -13.220  12.588 -30.428  1.00 34.23           O
ATOM   4516  C   TYR B 221     -17.707  16.877 -28.497  1.00 34.23           C
ATOM   4517  O   TYR B 221     -17.848  16.347 -29.602  1.00 34.23           O
ATOM   4518  N   ASN B 222     -18.731  17.003 -27.611  1.00 32.19           N
ATOM   4519  CA  ASN B 222     -20.081  16.483 -27.747  1.00 32.19           C
ATOM   4520  CB  ASN B 222     -20.893  16.701 -26.457  1.00 32.19           C
ATOM   4521  CG  ASN B 222     -22.119  15.804 -26.470  1.00  0.00           C
ATOM   4522  OD1 ASN B 222     -22.062  14.660 -26.023  1.00  0.00           O
ATOM   4523  ND2 ASN B 222     -23.262  16.337 -26.975  1.00  0.00           N
ATOM   4524  C   ASN B 222     -20.870  17.117 -28.899  1.00 32.19           C
ATOM   4525  O   ASN B 222     -21.332  16.384 -29.771  1.00 32.19           O
ATOM   4526  N   ARG B 223     -21.025  18.473 -28.960  1.00 32.33           N
ATOM   4527  CA  ARG B 223     -21.713  19.227 -30.069  1.00 32.33           C
ATOM   4528  CB  ARG B 223     -21.788  20.767 -29.771  1.00 32.33           C
ATOM   4529  CG  ARG B 223     -20.518  21.602 -30.085  1.00 32.33           C
ATOM   4530  CD  ARG B 223     -20.646  23.131 -30.156  1.00 32.33           C
ATOM   4531  NE  ARG B 223     -19.292  23.644 -30.526  1.00 32.33           N
ATOM   4532  CZ  ARG B 223     -18.986  24.485 -31.503  1.00 32.33           C
ATOM   4533  NH1 ARG B 223     -19.847  25.049 -32.290  1.00 32.33           N
ATOM   4534  NH2 ARG B 223     -17.739  24.752 -31.673  1.00 32.33           N
ATOM   4535  C   ARG B 223     -21.247  18.917 -31.543  1.00 32.33           C
ATOM   4536  O   ARG B 223     -22.067  18.671 -32.426  1.00 32.33           O
ATOM   4537  N   GLN B 224     -19.929  18.914 -31.780  1.00 31.69           N
ATOM   4538  CA  GLN B 224     -19.326  18.667 -33.114  1.00 31.69           C
ATOM   4539  CB  GLN B 224     -17.905  19.266 -33.065  1.00 31.69           C
ATOM   4540  CG  GLN B 224     -17.727  20.819 -33.042  1.00 31.69           C
ATOM   4541  CD  GLN B 224     -17.654  21.627 -34.348  1.00 31.69           C
ATOM   4542  OE1 GLN B 224     -17.831  22.837 -34.359  1.00 31.69           O
ATOM   4543  NE2 GLN B 224     -17.341  21.055 -35.483  1.00 31.69           N
ATOM   4544  C   GLN B 224     -19.266  17.166 -33.564  1.00 31.69           C
ATOM   4545  O   GLN B 224     -19.397  16.889 -34.756  1.00 31.69           O
ATOM   4546  N   GLU B 225     -19.061  16.206 -32.649  1.00 32.27           N
ATOM   4547  CA  GLU B 225     -19.290  14.756 -32.924  1.00 32.27           C
ATOM   4548  CB  GLU B 225     -18.639  13.974 -31.749  1.00 32.27           C
ATOM   4549  CG  GLU B 225     -17.079  13.951 -31.762  1.00 32.27           C
ATOM   4550  CD  GLU B 225     -16.481  12.816 -32.601  1.00 32.27           C
ATOM   4551  OE1 GLU B 225     -16.865  12.526 -33.728  1.00 32.27           O
ATOM   4552  OE2 GLU B 225     -15.477  12.153 -31.960  1.00 32.27           O
ATOM   4553  C   GLU B 225     -20.777  14.339 -33.237  1.00 32.27           C
ATOM   4554  O   GLU B 225     -20.981  13.455 -34.074  1.00 32.27           O
ATOM   4555  N   LEU B 226     -21.801  15.016 -32.675  1.00 32.98           N
ATOM   4556  CA  LEU B 226     -23.185  15.039 -33.253  1.00 32.98           C
ATOM   4557  CB  LEU B 226     -24.149  15.861 -32.338  1.00 32.98           C
ATOM   4558  CG  LEU B 226     -24.280  15.488 -30.839  1.00 32.98           C
ATOM   4559  CD1 LEU B 226     -25.090  16.549 -30.081  1.00 32.98           C
ATOM   4560  CD2 LEU B 226     -24.900  14.106 -30.618  1.00 32.98           C
ATOM   4561  C   LEU B 226     -23.292  15.565 -34.736  1.00 32.98           C
ATOM   4562  O   LEU B 226     -23.985  14.949 -35.548  1.00 32.98           O
ATOM   4563  N   LEU B 227     -22.612  16.675 -35.096  1.00 36.27           N
ATOM   4564  CA  LEU B 227     -22.518  17.160 -36.511  1.00 36.27           C
ATOM   4565  CB  LEU B 227     -21.880  18.585 -36.558  1.00 36.27           C
ATOM   4566  CG  LEU B 227     -22.506  19.739 -35.733  1.00 36.27           C
ATOM   4567  CD1 LEU B 227     -21.691  21.029 -35.926  1.00 36.27           C
ATOM   4568  CD2 LEU B 227     -23.977  20.003 -36.087  1.00 36.27           C
ATOM   4569  C   LEU B 227     -21.763  16.214 -37.518  1.00 36.27           C
ATOM   4570  O   LEU B 227     -22.232  16.014 -38.641  1.00 36.27           O
ATOM   4571  N   ARG B 228     -20.591  15.674 -37.145  1.00 45.45           N
ATOM   4572  CA  ARG B 228     -19.771  14.793 -38.028  1.00 45.45           C
ATOM   4573  CB  ARG B 228     -18.329  14.721 -37.461  1.00 45.45           C
ATOM   4574  CG  ARG B 228     -17.495  16.012 -37.486  1.00 45.45           C
ATOM   4575  CD  ARG B 228     -16.856  16.364 -38.836  1.00 45.45           C
ATOM   4576  NE  ARG B 228     -15.959  17.532 -38.622  1.00 45.45           N
ATOM   4577  CZ  ARG B 228     -15.022  17.947 -39.464  1.00 45.45           C
ATOM   4578  NH1 ARG B 228     -14.753  17.379 -40.602  1.00 45.45           N
ATOM   4579  NH2 ARG B 228     -14.338  18.984 -39.125  1.00 45.45           N
ATOM   4580  C   ARG B 228     -20.301  13.341 -38.230  1.00 45.45           C
ATOM   4581  O   ARG B 228     -20.276  12.844 -39.358  1.00 45.45           O
ATOM   4582  N   LYS B 229     -20.658  12.621 -37.146  1.00 53.97           N
ATOM   4583  CA  LYS B 229     -21.127  11.204 -37.197  1.00 53.97           C
ATOM   4584  CB  LYS B 229     -22.525  11.138 -37.872  1.00 53.97           C
ATOM   4585  CG  LYS B 229     -23.297   9.831 -37.601  1.00 53.97           C
ATOM   4586  CD  LYS B 229     -24.766   9.840 -38.071  1.00 53.97           C
ATOM   4587  CE  LYS B 229     -25.001   9.910 -39.591  1.00 53.97           C
ATOM   4588  NZ  LYS B 229     -24.465   8.716 -40.277  1.00 53.97           N
ATOM   4589  C   LYS B 229     -20.107  10.077 -37.623  1.00 53.97           C
ATOM   4590  O   LYS B 229     -20.246   8.949 -37.156  1.00 53.97           O
ATOM   4591  N   GLU B 230     -19.060  10.347 -38.424  1.00 61.70           N
ATOM   4592  CA  GLU B 230     -17.991   9.354 -38.781  1.00 61.70           C
ATOM   4593  CB  GLU B 230     -16.976  10.074 -39.719  1.00 61.70           C
ATOM   4594  CG  GLU B 230     -16.058  11.128 -39.037  1.00 61.70           C
ATOM   4595  CD  GLU B 230     -15.215  11.993 -39.965  1.00 61.70           C
ATOM   4596  OE1 GLU B 230     -15.583  13.072 -40.414  1.00 61.70           O
ATOM   4597  OE2 GLU B 230     -13.988  11.463 -40.198  1.00 61.70           O
ATOM   4598  C   GLU B 230     -17.271   8.546 -37.632  1.00 61.70           C
ATOM   4599  O   GLU B 230     -16.844   7.412 -37.857  1.00 61.70           O
ATOM   4600  N   ARG B 231     -17.139   9.128 -36.428  1.00 66.74           N
ATOM   4601  CA  ARG B 231     -16.762   8.380 -35.189  1.00 66.74           C
ATOM   4602  CB  ARG B 231     -15.716   9.246 -34.440  1.00 66.74           C
ATOM   4603  CG  ARG B 231     -14.295   9.213 -35.050  1.00 66.74           C
ATOM   4604  CD  ARG B 231     -13.385  10.339 -34.513  1.00 66.74           C
ATOM   4605  NE  ARG B 231     -12.872  11.232 -35.589  1.00 66.74           N
ATOM   4606  CZ  ARG B 231     -13.589  12.120 -36.274  1.00 66.74           C
ATOM   4607  NH1 ARG B 231     -14.860  12.327 -36.110  1.00 66.74           N
ATOM   4608  NH2 ARG B 231     -12.980  12.834 -37.152  1.00 66.74           N
ATOM   4609  C   ARG B 231     -17.936   7.952 -34.233  1.00 66.74           C
ATOM   4610  O   ARG B 231     -17.647   7.401 -33.166  1.00 66.74           O
ATOM   4611  N   LEU B 232     -19.227   8.158 -34.573  1.00 62.39           N
ATOM   4612  CA  LEU B 232     -20.379   7.695 -33.753  1.00 62.39           C
ATOM   4613  CB  LEU B 232     -21.699   8.303 -34.328  1.00 62.39           C
ATOM   4614  CG  LEU B 232     -23.028   7.994 -33.576  1.00 62.39           C
ATOM   4615  CD1 LEU B 232     -22.938   8.384 -32.103  1.00 62.39           C
ATOM   4616  CD2 LEU B 232     -24.238   8.717 -34.183  1.00 62.39           C
ATOM   4617  C   LEU B 232     -20.453   6.140 -33.634  1.00 62.39           C
ATOM   4618  O   LEU B 232     -20.582   5.417 -34.625  1.00 62.39           O
ATOM   4619  N   VAL B 233     -20.405   5.657 -32.390  1.00 57.56           N
ATOM   4620  CA  VAL B 233     -20.848   4.275 -32.052  1.00 57.56           C
ATOM   4621  CB  VAL B 233     -19.889   3.612 -31.006  1.00 57.56           C
ATOM   4622  CG1 VAL B 233     -20.326   2.180 -30.618  1.00 57.56           C
ATOM   4623  CG2 VAL B 233     -18.436   3.510 -31.519  1.00 57.56           C
ATOM   4624  C   VAL B 233     -22.357   4.303 -31.640  1.00 57.56           C
ATOM   4625  O   VAL B 233     -23.153   3.614 -32.275  1.00 57.56           O
ATOM   4626  N   LEU B 234     -22.758   5.056 -30.593  1.00 51.96           N
ATOM   4627  CA  LEU B 234     -24.148   5.017 -30.062  1.00 51.96           C
ATOM   4628  CB  LEU B 234     -24.121   3.994 -28.886  1.00 51.96           C
ATOM   4629  CG  LEU B 234     -25.441   3.464 -28.292  1.00 51.96           C
ATOM   4630  CD1 LEU B 234     -26.178   4.488 -27.432  1.00 51.96           C
ATOM   4631  CD2 LEU B 234     -26.377   2.889 -29.359  1.00 51.96           C
ATOM   4632  C   LEU B 234     -24.689   6.428 -29.661  1.00 51.96           C
ATOM   4633  O   LEU B 234     -24.105   7.120 -28.824  1.00 51.96           O
ATOM   4634  N   THR B 235     -25.844   6.836 -30.216  1.00 47.52           N
ATOM   4635  CA  THR B 235     -26.624   8.012 -29.721  1.00 47.52           C
ATOM   4636  CB  THR B 235     -26.848   9.059 -30.861  1.00 47.52           C
ATOM   4637  OG1 THR B 235     -27.379  10.263 -30.316  1.00 47.52           O
ATOM   4638  CG2 THR B 235     -27.766   8.652 -32.029  1.00 47.52           C
ATOM   4639  C   THR B 235     -27.970   7.571 -29.050  1.00 47.52           C
ATOM   4640  O   THR B 235     -28.720   6.754 -29.591  1.00 47.52           O
ATOM   4641  N   SER B 236     -28.324   8.181 -27.911  1.00 48.74           N
ATOM   4642  CA  SER B 236     -29.757   8.335 -27.513  1.00 48.74           C
ATOM   4643  CB  SER B 236     -30.015   7.388 -26.307  1.00 48.74           C
ATOM   4644  OG  SER B 236     -31.401   7.352 -25.955  1.00 48.74           O
ATOM   4645  C   SER B 236     -30.100   9.858 -27.324  1.00 48.74           C
ATOM   4646  O   SER B 236     -29.435  10.740 -27.877  1.00 48.74           O
ATOM   4647  N   GLU B 237     -31.145  10.186 -26.549  1.00 49.38           N
ATOM   4648  CA  GLU B 237     -31.486  11.594 -26.182  1.00 49.38           C
ATOM   4649  CB  GLU B 237     -32.905  11.531 -25.542  1.00 49.38           C
ATOM   4650  CG  GLU B 237     -33.513  12.902 -25.139  1.00 49.38           C
ATOM   4651  CD  GLU B 237     -34.808  12.836 -24.329  1.00 49.38           C
ATOM   4652  OE1 GLU B 237     -35.171  11.870 -23.663  1.00 49.38           O
ATOM   4653  OE2 GLU B 237     -35.507  13.998 -24.399  1.00 49.38           O
ATOM   4654  C   GLU B 237     -30.407  12.311 -25.291  1.00 49.38           C
ATOM   4655  O   GLU B 237     -29.860  13.341 -25.678  1.00 49.38           O
ATOM   4656  N   HIS B 238     -30.126  11.775 -24.096  1.00 50.84           N
ATOM   4657  CA  HIS B 238     -29.234  12.427 -23.094  1.00 50.84           C
ATOM   4658  ND1 HIS B 238     -31.302  13.617 -20.552  1.00 50.84           N
ATOM   4659  CG  HIS B 238     -31.087  12.423 -21.218  1.00 50.84           C
ATOM   4660  CB  HIS B 238     -29.715  11.960 -21.692  1.00 50.84           C
ATOM   4661  NE2 HIS B 238     -33.334  12.423 -20.820  1.00 50.84           N
ATOM   4662  CD2 HIS B 238     -32.285  11.708 -21.366  1.00 50.84           C
ATOM   4663  CE1 HIS B 238     -32.657  13.527 -20.374  1.00 50.84           C
ATOM   4664  C   HIS B 238     -27.690  12.170 -23.214  1.00 50.84           C
ATOM   4665  O   HIS B 238     -26.938  12.816 -22.480  1.00 50.84           O
ATOM   4666  N   TRP B 239     -27.202  11.219 -24.035  1.00 51.64           N
ATOM   4667  CA  TRP B 239     -25.763  10.819 -24.051  1.00 51.64           C
ATOM   4668  CB  TRP B 239     -25.461   9.574 -23.167  1.00 51.64           C
ATOM   4669  CG  TRP B 239     -25.896   9.602 -21.701  1.00 51.64           C
ATOM   4670  CD2 TRP B 239     -25.124   9.760 -20.572  1.00 51.64           C
ATOM   4671  CD1 TRP B 239     -27.204   9.383 -21.231  1.00 51.64           C
ATOM   4672  NE1 TRP B 239     -27.277   9.488 -19.835  1.00 51.64           N
ATOM   4673  CE2 TRP B 239     -25.973   9.702 -19.448  1.00 51.64           C
ATOM   4674  CE3 TRP B 239     -23.727   9.843 -20.404  1.00 51.64           C
ATOM   4675  CZ2 TRP B 239     -25.426   9.724 -18.149  1.00 51.64           C
ATOM   4676  CZ3 TRP B 239     -23.203   9.870 -19.116  1.00 51.64           C
ATOM   4677  CH2 TRP B 239     -24.039   9.812 -17.999  1.00 51.64           C
ATOM   4678  C   TRP B 239     -25.272  10.520 -25.498  1.00 51.64           C
ATOM   4679  O   TRP B 239     -25.965   9.900 -26.316  1.00 51.64           O
ATOM   4680  N   LEU B 240     -24.019  10.903 -25.750  1.00 51.27           N
ATOM   4681  CA  LEU B 240     -23.267  10.498 -26.954  1.00 51.27           C
ATOM   4682  CB  LEU B 240     -22.645  11.799 -27.527  1.00 51.27           C
ATOM   4683  CG  LEU B 240     -21.916  11.651 -28.883  1.00 51.27           C
ATOM   4684  CD1 LEU B 240     -22.861  11.145 -29.980  1.00 51.27           C
ATOM   4685  CD2 LEU B 240     -21.305  12.993 -29.282  1.00 51.27           C
ATOM   4686  C   LEU B 240     -22.163   9.459 -26.607  1.00 51.27           C
ATOM   4687  O   LEU B 240     -21.402   9.625 -25.646  1.00 51.27           O
ATOM   4688  N   VAL B 241     -22.008   8.434 -27.451  1.00 52.96           N
ATOM   4689  CA  VAL B 241     -20.797   7.574 -27.445  1.00 52.96           C
ATOM   4690  CB  VAL B 241     -21.017   6.133 -26.909  1.00 52.96           C
ATOM   4691  CG1 VAL B 241     -19.675   5.381 -26.694  1.00 52.96           C
ATOM   4692  CG2 VAL B 241     -21.796   6.088 -25.597  1.00 52.96           C
ATOM   4693  C   VAL B 241     -20.168   7.521 -28.860  1.00 52.96           C
ATOM   4694  O   VAL B 241     -20.796   7.374 -29.907  1.00 52.96           O
ATOM   4695  N   LEU B 242     -18.856   7.554 -28.820  1.00 55.60           N
ATOM   4696  CA  LEU B 242     -17.971   7.674 -29.982  1.00 55.60           C
ATOM   4697  CB  LEU B 242     -17.737   9.202 -30.213  1.00 55.60           C
ATOM   4698  CG  LEU B 242     -17.337  10.087 -28.987  1.00 55.60           C
ATOM   4699  CD1 LEU B 242     -15.843  10.033 -28.701  1.00 55.60           C
ATOM   4700  CD2 LEU B 242     -17.736  11.544 -29.190  1.00 55.60           C
ATOM   4701  C   LEU B 242     -16.695   6.847 -29.667  1.00 55.60           C
ATOM   4702  O   LEU B 242     -16.261   6.743 -28.513  1.00 55.60           O
ATOM   4703  N   VAL B 243     -16.007   6.341 -30.690  1.00 59.92           N
ATOM   4704  CA  VAL B 243     -14.528   6.134 -30.582  1.00 59.92           C
ATOM   4705  CB  VAL B 243     -13.948   5.096 -31.595  1.00 59.92           C
ATOM   4706  CG1 VAL B 243     -14.504   3.665 -31.427  1.00 59.92           C
ATOM   4707  CG2 VAL B 243     -14.115   5.513 -33.061  1.00 59.92           C
ATOM   4708  C   VAL B 243     -13.833   7.544 -30.658  1.00 59.92           C
ATOM   4709  O   VAL B 243     -14.076   8.258 -31.642  1.00 59.92           O
ATOM   4710  N   PRO B 244     -13.036   8.051 -29.672  1.00 62.67           N
ATOM   4711  CA  PRO B 244     -12.409   9.387 -29.797  1.00 62.67           C
ATOM   4712  CD  PRO B 244     -12.630   7.315 -28.462  1.00 62.67           C
ATOM   4713  CB  PRO B 244     -11.841   9.605 -28.384  1.00 62.67           C
ATOM   4714  CG  PRO B 244     -11.579   8.212 -27.812  1.00 62.67           C
ATOM   4715  C   PRO B 244     -11.402   9.476 -30.982  1.00 62.67           C
ATOM   4716  O   PRO B 244     -10.789   8.483 -31.387  1.00 62.67           O
ATOM   4717  N   PHE B 245     -11.226  10.675 -31.550  1.00 64.12           N
ATOM   4718  CA  PHE B 245     -10.123  10.933 -32.534  1.00 64.12           C
ATOM   4719  CB  PHE B 245     -10.150  12.459 -32.804  1.00 64.12           C
ATOM   4720  CG  PHE B 245      -9.148  12.947 -33.864  1.00 64.12           C
ATOM   4721  CD1 PHE B 245      -9.456  12.829 -35.221  1.00 64.12           C
ATOM   4722  CD2 PHE B 245      -7.923  13.503 -33.482  1.00 64.12           C
ATOM   4723  CE1 PHE B 245      -8.548  13.251 -36.188  1.00 64.12           C
ATOM   4724  CE2 PHE B 245      -7.012  13.913 -34.451  1.00 64.12           C
ATOM   4725  CZ  PHE B 245      -7.323  13.787 -35.803  1.00 64.12           C
ATOM   4726  C   PHE B 245      -8.717  10.410 -32.088  1.00 64.12           C
ATOM   4727  O   PHE B 245      -8.043   9.642 -32.760  1.00 64.12           O
ATOM   4728  N   TRP B 246      -8.352  10.781 -30.881  1.00 65.52           N
ATOM   4729  CA  TRP B 246      -7.192  10.251 -30.154  1.00 65.52           C
ATOM   4730  CB  TRP B 246      -7.072  11.358 -29.092  1.00 65.52           C
ATOM   4731  CG  TRP B 246      -8.178  11.483 -27.989  1.00 65.52           C
ATOM   4732  CD2 TRP B 246      -9.123  12.491 -27.842  1.00 65.52           C
ATOM   4733  CD1 TRP B 246      -8.384  10.621 -26.881  1.00 65.52           C
ATOM   4734  NE1 TRP B 246      -9.404  11.090 -26.030  1.00 65.52           N
ATOM   4735  CE2 TRP B 246      -9.843  12.250 -26.641  1.00 65.52           C
ATOM   4736  CE3 TRP B 246      -9.418  13.629 -28.638  1.00 65.52           C
ATOM   4737  CZ2 TRP B 246     -10.844  13.153 -26.219  1.00 65.52           C
ATOM   4738  CZ3 TRP B 246     -10.408  14.507 -28.195  1.00 65.52           C
ATOM   4739  CH2 TRP B 246     -11.108  14.275 -27.004  1.00 65.52           C
ATOM   4740  C   TRP B 246      -7.223   8.805 -29.532  1.00 65.52           C
ATOM   4741  O   TRP B 246      -6.548   8.562 -28.527  1.00 65.52           O
ATOM   4742  N   ALA B 247      -7.965   7.843 -30.097  1.00 64.26           N
ATOM   4743  CA  ALA B 247      -8.120   6.494 -29.500  1.00 64.26           C
ATOM   4744  CB  ALA B 247      -9.293   5.847 -30.261  1.00 64.26           C
ATOM   4745  C   ALA B 247      -6.807   5.628 -29.474  1.00 64.26           C
ATOM   4746  O   ALA B 247      -6.298   5.185 -30.503  1.00 64.26           O
ATOM   4747  N   THR B 248      -6.246   5.387 -28.279  1.00 68.24           N
ATOM   4748  CA  THR B 248      -5.005   4.554 -28.101  1.00 68.24           C
ATOM   4749  CB  THR B 248      -4.293   4.832 -26.729  1.00 68.24           C
ATOM   4750  OG1 THR B 248      -4.976   4.244 -25.625  1.00 68.24           O
ATOM   4751  CG2 THR B 248      -4.065   6.304 -26.351  1.00 68.24           C
ATOM   4752  C   THR B 248      -5.200   3.006 -28.317  1.00 68.24           C
ATOM   4753  O   THR B 248      -4.370   2.347 -28.945  1.00 68.24           O
ATOM   4754  N   TRP B 249      -6.275   2.437 -27.748  1.00 73.87           N
ATOM   4755  CA  TRP B 249      -6.692   1.021 -27.966  1.00 73.87           C
ATOM   4756  CB  TRP B 249      -7.385   0.533 -26.665  1.00 73.87           C
ATOM   4757  CG  TRP B 249      -6.474   0.296 -25.458  1.00 73.87           C
ATOM   4758  CD2 TRP B 249      -5.733  -0.829 -25.178  1.00 73.87           C
ATOM   4759  CD1 TRP B 249      -6.194   1.203 -24.416  1.00 73.87           C
ATOM   4760  NE1 TRP B 249      -5.314   0.653 -23.466  1.00 73.87           N
ATOM   4761  CE2 TRP B 249      -5.031  -0.605 -23.968  1.00 73.87           C
ATOM   4762  CE3 TRP B 249      -5.541  -2.022 -25.911  1.00 73.87           C
ATOM   4763  CZ2 TRP B 249      -4.109  -1.569 -23.499  1.00 73.87           C
ATOM   4764  CZ3 TRP B 249      -4.647  -2.967 -25.414  1.00 73.87           C
ATOM   4765  CH2 TRP B 249      -3.931  -2.742 -24.233  1.00 73.87           C
ATOM   4766  C   TRP B 249      -7.677   0.873 -29.187  1.00 73.87           C
ATOM   4767  O   TRP B 249      -8.464   1.802 -29.405  1.00 73.87           O
ATOM   4768  N   PRO B 250      -7.725  -0.242 -29.982  1.00 77.81           N
ATOM   4769  CA  PRO B 250      -8.493  -0.300 -31.265  1.00 77.81           C
ATOM   4770  CD  PRO B 250      -7.096  -1.528 -29.639  1.00 77.81           C
ATOM   4771  CB  PRO B 250      -8.308  -1.753 -31.741  1.00 77.81           C
ATOM   4772  CG  PRO B 250      -7.116  -2.284 -30.964  1.00 77.81           C
ATOM   4773  C   PRO B 250      -9.991   0.113 -31.259  1.00 77.81           C
ATOM   4774  O   PRO B 250     -10.421   0.943 -32.056  1.00 77.81           O
ATOM   4775  N   TYR B 251     -10.770  -0.442 -30.332  1.00 81.50           N
ATOM   4776  CA  TYR B 251     -12.207  -0.092 -30.188  1.00 81.50           C
ATOM   4777  CB  TYR B 251     -13.012  -1.419 -30.332  1.00 81.50           C
ATOM   4778  CG  TYR B 251     -12.924  -2.081 -31.721  1.00 81.50           C
ATOM   4779  CD1 TYR B 251     -11.988  -3.092 -31.941  1.00 81.50           C
ATOM   4780  CD2 TYR B 251     -13.684  -1.611 -32.792  1.00 81.50           C
ATOM   4781  CE1 TYR B 251     -11.801  -3.617 -33.217  1.00 81.50           C
ATOM   4782  CE2 TYR B 251     -13.528  -2.162 -34.061  1.00 81.50           C
ATOM   4783  CZ  TYR B 251     -12.576  -3.157 -34.274  1.00 81.50           C
ATOM   4784  OH  TYR B 251     -12.441  -3.727 -35.507  1.00 81.50           O
ATOM   4785  C   TYR B 251     -12.502   0.726 -28.891  1.00 81.50           C
ATOM   4786  O   TYR B 251     -13.621   0.656 -28.392  1.00 81.50           O
ATOM   4787  N   GLN B 252     -11.583   1.552 -28.334  1.00 78.65           N
ATOM   4788  CA  GLN B 252     -11.911   2.380 -27.140  1.00 78.65           C
ATOM   4789  CB  GLN B 252     -10.683   3.002 -26.436  1.00 78.65           C
ATOM   4790  CG  GLN B 252      -9.881   4.098 -27.179  1.00 78.65           C
ATOM   4791  CD  GLN B 252      -9.021   4.973 -26.276  1.00 78.65           C
ATOM   4792  OE1 GLN B 252      -9.261   6.155 -26.065  1.00 78.65           O
ATOM   4793  NE2 GLN B 252      -7.966   4.435 -25.742  1.00 78.65           N
ATOM   4794  C   GLN B 252     -13.016   3.434 -27.396  1.00 78.65           C
ATOM   4795  O   GLN B 252     -12.962   4.160 -28.387  1.00 78.65           O
ATOM   4796  N   THR B 253     -14.005   3.496 -26.502  1.00 72.80           N
ATOM   4797  CA  THR B 253     -15.140   4.438 -26.642  1.00 72.80           C
ATOM   4798  CB  THR B 253     -16.506   3.733 -26.857  1.00 72.80           C
ATOM   4799  OG1 THR B 253     -16.893   2.944 -25.737  1.00 72.80           O
ATOM   4800  CG2 THR B 253     -16.617   2.887 -28.131  1.00 72.80           C
ATOM   4801  C   THR B 253     -15.194   5.420 -25.443  1.00 72.80           C
ATOM   4802  O   THR B 253     -15.145   5.016 -24.278  1.00 72.80           O
ATOM   4803  N   LEU B 254     -15.357   6.710 -25.744  1.00 68.55           N
ATOM   4804  CA  LEU B 254     -15.648   7.744 -24.725  1.00 68.55           C
ATOM   4805  CB  LEU B 254     -14.835   8.998 -25.144  1.00 68.55           C
ATOM   4806  CG  LEU B 254     -14.763  10.162 -24.131  1.00 68.55           C
ATOM   4807  CD1 LEU B 254     -13.957   9.778 -22.883  1.00 68.55           C
ATOM   4808  CD2 LEU B 254     -14.101  11.385 -24.788  1.00 68.55           C
ATOM   4809  C   LEU B 254     -17.198   7.952 -24.641  1.00 68.55           C
ATOM   4810  O   LEU B 254     -17.837   8.379 -25.607  1.00 68.55           O
ATOM   4811  N   LEU B 255     -17.796   7.595 -23.497  1.00 65.95           N
ATOM   4812  CA  LEU B 255     -19.253   7.773 -23.232  1.00 65.95           C
ATOM   4813  CB  LEU B 255     -19.702   6.514 -22.423  1.00 65.95           C
ATOM   4814  CG  LEU B 255     -21.202   6.208 -22.149  1.00 65.95           C
ATOM   4815  CD1 LEU B 255     -21.367   5.069 -21.138  1.00 65.95           C
ATOM   4816  CD2 LEU B 255     -22.035   7.407 -21.717  1.00 65.95           C
ATOM   4817  C   LEU B 255     -19.472   9.129 -22.482  1.00 65.95           C
ATOM   4818  O   LEU B 255     -19.167   9.249 -21.290  1.00 65.95           O
ATOM   4819  N   LEU B 256     -20.003  10.140 -23.179  1.00 63.95           N
ATOM   4820  CA  LEU B 256     -20.225  11.507 -22.627  1.00 63.95           C
ATOM   4821  CB  LEU B 256     -19.623  12.600 -23.560  1.00 63.95           C
ATOM   4822  CG  LEU B 256     -18.144  12.476 -24.012  1.00 63.95           C
ATOM   4823  CD1 LEU B 256     -18.040  11.758 -25.368  1.00 63.95           C
ATOM   4824  CD2 LEU B 256     -17.509  13.861 -24.161  1.00 63.95           C
ATOM   4825  C   LEU B 256     -21.756  11.825 -22.476  1.00 63.95           C
ATOM   4826  O   LEU B 256     -22.528  11.465 -23.372  1.00 63.95           O
ATOM   4827  N   PRO B 257     -22.264  12.566 -21.450  1.00 61.42           N
ATOM   4828  CA  PRO B 257     -23.586  13.237 -21.538  1.00 61.42           C
ATOM   4829  CD  PRO B 257     -21.539  12.865 -20.215  1.00 61.42           C
ATOM   4830  CB  PRO B 257     -23.805  13.785 -20.113  1.00 61.42           C
ATOM   4831  CG  PRO B 257     -22.619  13.345 -19.253  1.00 61.42           C
ATOM   4832  C   PRO B 257     -23.644  14.336 -22.653  1.00 61.42           C
ATOM   4833  O   PRO B 257     -22.671  15.054 -22.905  1.00 61.42           O
ATOM   4834  N   ARG B 258     -24.798  14.471 -23.312  1.00 56.48           N
ATOM   4835  CA  ARG B 258     -25.064  15.610 -24.237  1.00 56.48           C
ATOM   4836  CB  ARG B 258     -26.322  15.236 -25.066  1.00 56.48           C
ATOM   4837  CG  ARG B 258     -26.532  16.133 -26.310  1.00 56.48           C
ATOM   4838  CD  ARG B 258     -27.981  16.173 -26.837  1.00 56.48           C
ATOM   4839  NE  ARG B 258     -28.912  16.883 -25.912  1.00 56.48           N
ATOM   4840  CZ  ARG B 258     -29.034  18.195 -25.770  1.00 56.48           C
ATOM   4841  NH1 ARG B 258     -28.334  19.075 -26.421  1.00 56.48           N
ATOM   4842  NH2 ARG B 258     -29.905  18.614 -24.923  1.00 56.48           N
ATOM   4843  C   ARG B 258     -25.187  17.011 -23.525  1.00 56.48           C
ATOM   4844  O   ARG B 258     -24.590  17.990 -23.979  1.00 56.48           O
ATOM   4845  N   ARG B 259     -25.933  17.095 -22.406  1.00 50.76           N
ATOM   4846  CA  ARG B 259     -25.859  18.250 -21.473  1.00 50.76           C
ATOM   4847  CB  ARG B 259     -27.117  18.167 -20.557  1.00 50.76           C
ATOM   4848  CG  ARG B 259     -27.400  19.435 -19.705  1.00 50.76           C
ATOM   4849  CD  ARG B 259     -28.571  19.307 -18.716  1.00 50.76           C
ATOM   4850  NE  ARG B 259     -28.140  18.532 -17.517  1.00 50.76           N
ATOM   4851  CZ  ARG B 259     -28.472  18.788 -16.257  1.00 50.76           C
ATOM   4852  NH1 ARG B 259     -29.289  19.730 -15.889  1.00 50.76           N
ATOM   4853  NH2 ARG B 259     -27.941  18.058 -15.340  1.00 50.76           N
ATOM   4854  C   ARG B 259     -24.526  18.285 -20.643  1.00 50.76           C
ATOM   4855  O   ARG B 259     -23.885  17.265 -20.377  1.00 50.76           O
ATOM   4856  N   HIS B 260     -24.149  19.477 -20.170  1.00 46.69           N
ATOM   4857  CA  HIS B 260     -23.095  19.637 -19.138  1.00 46.69           C
ATOM   4858  ND1 HIS B 260     -21.258  22.963 -18.307  1.00 46.69           N
ATOM   4859  CG  HIS B 260     -21.563  21.615 -18.365  1.00 46.69           C
ATOM   4860  CB  HIS B 260     -22.884  21.163 -18.973  1.00 46.69           C
ATOM   4861  NE2 HIS B 260     -19.475  21.648 -17.451  1.00 46.69           N
ATOM   4862  CD2 HIS B 260     -20.500  20.836 -17.858  1.00 46.69           C
ATOM   4863  CE1 HIS B 260     -20.019  22.871 -17.749  1.00 46.69           C
ATOM   4864  C   HIS B 260     -23.413  18.953 -17.754  1.00 46.69           C
ATOM   4865  O   HIS B 260     -24.385  19.299 -17.078  1.00 46.69           O
ATOM   4866  N   VAL B 261     -22.566  18.002 -17.348  1.00 45.03           N
ATOM   4867  CA  VAL B 261     -22.650  17.320 -16.023  1.00 45.03           C
ATOM   4868  CB  VAL B 261     -23.169  15.846 -16.183  1.00 45.03           C
ATOM   4869  CG1 VAL B 261     -23.283  15.085 -14.846  1.00 45.03           C
ATOM   4870  CG2 VAL B 261     -24.541  15.707 -16.879  1.00 45.03           C
ATOM   4871  C   VAL B 261     -21.220  17.349 -15.382  1.00 45.03           C
ATOM   4872  O   VAL B 261     -20.260  16.861 -15.980  1.00 45.03           O
ATOM   4873  N   ARG B 262     -21.077  17.816 -14.132  1.00 45.79           N
ATOM   4874  CA  ARG B 262     -19.812  17.653 -13.343  1.00 45.79           C
ATOM   4875  CB  ARG B 262     -19.894  18.588 -12.095  1.00 45.79           C
ATOM   4876  CG  ARG B 262     -20.898  18.190 -10.977  1.00 45.79           C
ATOM   4877  CD  ARG B 262     -21.066  19.218  -9.862  1.00 45.79           C
ATOM   4878  NE  ARG B 262     -22.047  18.684  -8.882  1.00 45.79           N
ATOM   4879  CZ  ARG B 262     -22.234  19.146  -7.655  1.00 45.79           C
ATOM   4880  NH1 ARG B 262     -21.572  20.139  -7.139  1.00 45.79           N
ATOM   4881  NH2 ARG B 262     -23.133  18.570  -6.937  1.00 45.79           N
ATOM   4882  C   ARG B 262     -19.400  16.173 -12.976  1.00 45.79           C
ATOM   4883  O   ARG B 262     -18.259  15.756 -13.181  1.00 45.79           O
ATOM   4884  N   ARG B 263     -20.330  15.412 -12.383  1.00 46.94           N
ATOM   4885  CA  ARG B 263     -20.078  14.101 -11.735  1.00 46.94           C
ATOM   4886  CB  ARG B 263     -19.900  14.295 -10.199  1.00 46.94           C
ATOM   4887  CG  ARG B 263     -18.719  15.121  -9.636  1.00 46.94           C
ATOM   4888  CD  ARG B 263     -18.845  15.188  -8.104  1.00 46.94           C
ATOM   4889  NE  ARG B 263     -17.880  16.160  -7.542  1.00 46.94           N
ATOM   4890  CZ  ARG B 263     -18.073  16.907  -6.462  1.00 46.94           C
ATOM   4891  NH1 ARG B 263     -19.169  16.936  -5.767  1.00 46.94           N
ATOM   4892  NH2 ARG B 263     -17.108  17.656  -6.084  1.00 46.94           N
ATOM   4893  C   ARG B 263     -21.307  13.149 -11.959  1.00 46.94           C
ATOM   4894  O   ARG B 263     -22.443  13.581 -12.185  1.00 46.94           O
ATOM   4895  N   LEU B 264     -21.106  11.835 -11.766  1.00 47.88           N
ATOM   4896  CA  LEU B 264     -22.209  10.823 -11.701  1.00 47.88           C
ATOM   4897  CB  LEU B 264     -21.474   9.452 -11.504  1.00 47.88           C
ATOM   4898  CG  LEU B 264     -22.145   8.124 -11.936  1.00 47.88           C
ATOM   4899  CD1 LEU B 264     -23.464   7.868 -11.209  1.00 47.88           C
ATOM   4900  CD2 LEU B 264     -22.328   8.009 -13.455  1.00 47.88           C
ATOM   4901  C   LEU B 264     -23.433  11.160 -10.725  1.00 47.88           C
ATOM   4902  O   LEU B 264     -24.575  11.015 -11.166  1.00 47.88           O
ATOM   4903  N   PRO B 265     -23.297  11.687  -9.469  1.00 46.98           N
ATOM   4904  CA  PRO B 265     -24.441  12.194  -8.643  1.00 46.98           C
ATOM   4905  CD  PRO B 265     -22.100  11.507  -8.663  1.00 46.98           C
ATOM   4906  CB  PRO B 265     -23.805  12.332  -7.238  1.00 46.98           C
ATOM   4907  CG  PRO B 265     -22.302  12.452  -7.487  1.00 46.98           C
ATOM   4908  C   PRO B 265     -25.192  13.495  -9.083  1.00 46.98           C
ATOM   4909  O   PRO B 265     -26.308  13.713  -8.608  1.00 46.98           O
ATOM   4910  N   GLU B 266     -24.642  14.335  -9.981  1.00 44.34           N
ATOM   4911  CA  GLU B 266     -25.455  15.370 -10.695  1.00 44.34           C
ATOM   4912  CB  GLU B 266     -24.486  16.507 -11.134  1.00 44.34           C
ATOM   4913  CG  GLU B 266     -25.184  17.858 -11.470  1.00 44.34           C
ATOM   4914  CD  GLU B 266     -24.278  18.934 -12.057  1.00 44.34           C
ATOM   4915  OE1 GLU B 266     -23.659  18.803 -13.107  1.00 44.34           O
ATOM   4916  OE2 GLU B 266     -24.224  20.055 -11.291  1.00 44.34           O
ATOM   4917  C   GLU B 266     -26.387  14.845 -11.861  1.00 44.34           C
ATOM   4918  O   GLU B 266     -27.176  15.628 -12.399  1.00 44.34           O
ATOM   4919  N   LEU B 267     -26.367  13.547 -12.237  1.00 39.76           N
ATOM   4920  CA  LEU B 267     -27.322  12.977 -13.227  1.00 39.76           C
ATOM   4921  CB  LEU B 267     -26.974  11.499 -13.558  1.00 39.76           C
ATOM   4922  CG  LEU B 267     -25.613  11.159 -14.211  1.00 39.76           C
ATOM   4923  CD1 LEU B 267     -25.584   9.650 -14.504  1.00 39.76           C
ATOM   4924  CD2 LEU B 267     -25.334  11.957 -15.485  1.00 39.76           C
ATOM   4925  C   LEU B 267     -28.820  13.045 -12.783  1.00 39.76           C
ATOM   4926  O   LEU B 267     -29.211  12.539 -11.725  1.00 39.76           O
ATOM   4927  N   THR B 268     -29.675  13.614 -13.645  1.00 36.41           N
ATOM   4928  CA  THR B 268     -31.157  13.570 -13.456  1.00 36.41           C
ATOM   4929  CB  THR B 268     -31.891  14.534 -14.449  1.00 36.41           C
ATOM   4930  OG1 THR B 268     -31.814  14.076 -15.793  1.00 36.41           O
ATOM   4931  CG2 THR B 268     -31.405  15.993 -14.474  1.00 36.41           C
ATOM   4932  C   THR B 268     -31.739  12.104 -13.579  1.00 36.41           C
ATOM   4933  O   THR B 268     -31.220  11.355 -14.410  1.00 36.41           O
ATOM   4934  N   PRO B 269     -32.805  11.636 -12.863  1.00 34.81           N
ATOM   4935  CA  PRO B 269     -33.404  10.278 -13.090  1.00 34.81           C
ATOM   4936  CD  PRO B 269     -33.363  12.335 -11.691  1.00 34.81           C
ATOM   4937  CB  PRO B 269     -34.619  10.314 -12.148  1.00 34.81           C
ATOM   4938  CG  PRO B 269     -34.195  11.245 -11.010  1.00 34.81           C
ATOM   4939  C   PRO B 269     -33.744   9.793 -14.549  1.00 34.81           C
ATOM   4940  O   PRO B 269     -33.568   8.615 -14.865  1.00 34.81           O
ATOM   4941  N   ALA B 270     -34.164  10.703 -15.445  1.00 34.30           N
ATOM   4942  CA  ALA B 270     -34.186  10.453 -16.918  1.00 34.30           C
ATOM   4943  CB  ALA B 270     -34.984  11.626 -17.518  1.00 34.30           C
ATOM   4944  C   ALA B 270     -32.796  10.264 -17.630  1.00 34.30           C
ATOM   4945  O   ALA B 270     -32.641   9.356 -18.447  1.00 34.30           O
ATOM   4946  N   GLU B 271     -31.791  11.093 -17.312  1.00 36.32           N
ATOM   4947  CA  GLU B 271     -30.366  10.870 -17.698  1.00 36.32           C
ATOM   4948  CB  GLU B 271     -29.663  12.204 -17.317  1.00 36.32           C
ATOM   4949  CG  GLU B 271     -28.279  12.489 -17.939  1.00 36.32           C
ATOM   4950  CD  GLU B 271     -27.701  13.851 -17.542  1.00 36.32           C
ATOM   4951  OE1 GLU B 271     -27.838  14.361 -16.433  1.00 36.32           O
ATOM   4952  OE2 GLU B 271     -27.027  14.447 -18.563  1.00 36.32           O
ATOM   4953  C   GLU B 271     -29.713   9.568 -17.089  1.00 36.32           C
ATOM   4954  O   GLU B 271     -29.113   8.783 -17.818  1.00 36.32           O
ATOM   4955  N   ARG B 272     -29.890   9.290 -15.788  1.00 36.83           N
ATOM   4956  CA  ARG B 272     -29.580   7.978 -15.140  1.00 36.83           C
ATOM   4957  CB  ARG B 272     -29.979   8.204 -13.655  1.00 36.83           C
ATOM   4958  CG  ARG B 272     -29.557   7.112 -12.647  1.00 36.83           C
ATOM   4959  CD  ARG B 272     -30.084   7.381 -11.225  1.00 36.83           C
ATOM   4960  NE  ARG B 272     -31.524   7.014 -11.128  1.00 36.83           N
ATOM   4961  CZ  ARG B 272     -32.240   6.990 -10.015  1.00 36.83           C
ATOM   4962  NH1 ARG B 272     -31.796   7.361  -8.851  1.00 36.83           N
ATOM   4963  NH2 ARG B 272     -33.447   6.558 -10.101  1.00 36.83           N
ATOM   4964  C   ARG B 272     -30.230   6.695 -15.789  1.00 36.83           C
ATOM   4965  O   ARG B 272     -29.506   5.762 -16.144  1.00 36.83           O
ATOM   4966  N   ASP B 273     -31.563   6.655 -15.994  1.00 35.81           N
ATOM   4967  CA  ASP B 273     -32.231   5.584 -16.796  1.00 35.81           C
ATOM   4968  CB  ASP B 273     -33.755   5.690 -16.531  1.00 35.81           C
ATOM   4969  CG  ASP B 273     -34.595   4.550 -17.107  1.00 35.81           C
ATOM   4970  OD1 ASP B 273     -34.185   3.411 -17.291  1.00 35.81           O
ATOM   4971  OD2 ASP B 273     -35.857   4.943 -17.417  1.00 35.81           O
ATOM   4972  C   ASP B 273     -31.871   5.536 -18.327  1.00 35.81           C
ATOM   4973  O   ASP B 273     -31.758   4.442 -18.886  1.00 35.81           O
ATOM   4974  N   ASP B 274     -31.647   6.670 -19.018  1.00 34.29           N
ATOM   4975  CA  ASP B 274     -30.987   6.646 -20.352  1.00 34.29           C
ATOM   4976  CB  ASP B 274     -31.179   7.995 -21.085  1.00 34.29           C
ATOM   4977  CG  ASP B 274     -31.008   7.884 -22.603  1.00 34.29           C
ATOM   4978  OD1 ASP B 274     -31.414   6.942 -23.275  1.00 34.29           O
ATOM   4979  OD2 ASP B 274     -30.359   8.949 -23.138  1.00 34.29           O
ATOM   4980  C   ASP B 274     -29.508   6.128 -20.348  1.00 34.29           C
ATOM   4981  O   ASP B 274     -29.160   5.416 -21.281  1.00 34.29           O
ATOM   4982  N   LEU B 275     -28.663   6.373 -19.327  1.00 32.94           N
ATOM   4983  CA  LEU B 275     -27.370   5.642 -19.166  1.00 32.94           C
ATOM   4984  CB  LEU B 275     -26.573   6.228 -17.973  1.00 32.94           C
ATOM   4985  CG  LEU B 275     -25.105   5.741 -17.857  1.00 32.94           C
ATOM   4986  CD1 LEU B 275     -24.236   6.123 -19.059  1.00 32.94           C
ATOM   4987  CD2 LEU B 275     -24.469   6.247 -16.561  1.00 32.94           C
ATOM   4988  C   LEU B 275     -27.469   4.080 -19.087  1.00 32.94           C
ATOM   4989  O   LEU B 275     -26.716   3.392 -19.774  1.00 32.94           O
ATOM   4990  N   ALA B 276     -28.405   3.527 -18.303  1.00 31.94           N
ATOM   4991  CA  ALA B 276     -28.841   2.110 -18.426  1.00 31.94           C
ATOM   4992  CB  ALA B 276     -29.976   2.005 -17.390  1.00 31.94           C
ATOM   4993  C   ALA B 276     -29.207   1.592 -19.869  1.00 31.94           C
ATOM   4994  O   ALA B 276     -28.676   0.568 -20.305  1.00 31.94           O
ATOM   4995  N   SER B 277     -30.028   2.333 -20.635  1.00 33.17           N
ATOM   4996  CA  SER B 277     -30.192   2.120 -22.107  1.00 33.17           C
ATOM   4997  CB  SER B 277     -31.333   3.065 -22.555  1.00 33.17           C
ATOM   4998  OG  SER B 277     -31.759   2.780 -23.885  1.00 33.17           O
ATOM   4999  C   SER B 277     -28.900   2.275 -22.999  1.00 33.17           C
ATOM   5000  O   SER B 277     -28.652   1.437 -23.864  1.00 33.17           O
ATOM   5001  N   ILE B 278     -28.079   3.318 -22.791  1.00 35.53           N
ATOM   5002  CA  ILE B 278     -26.744   3.508 -23.449  1.00 35.53           C
ATOM   5003  CB  ILE B 278     -26.172   4.919 -23.038  1.00 35.53           C
ATOM   5004  CG1 ILE B 278     -27.023   6.150 -23.470  1.00 35.53           C
ATOM   5005  CG2 ILE B 278     -24.690   5.178 -23.402  1.00 35.53           C
ATOM   5006  CD1 ILE B 278     -26.901   6.660 -24.917  1.00 35.53           C
ATOM   5007  C   ILE B 278     -25.755   2.320 -23.170  1.00 35.53           C
ATOM   5008  O   ILE B 278     -25.378   1.620 -24.107  1.00 35.53           O
ATOM   5009  N   MET B 279     -25.343   2.081 -21.911  1.00 40.60           N
ATOM   5010  CA  MET B 279     -24.413   0.971 -21.531  1.00 40.60           C
ATOM   5011  CB  MET B 279     -24.169   1.037 -20.001  1.00 40.60           C
ATOM   5012  CG  MET B 279     -23.533   2.326 -19.438  1.00 40.60           C
ATOM   5013  SD  MET B 279     -23.195   2.156 -17.677  1.00 40.60           S
ATOM   5014  CE  MET B 279     -24.827   2.093 -16.902  1.00 40.60           C
ATOM   5015  C   MET B 279     -24.830  -0.480 -21.962  1.00 40.60           C
ATOM   5016  O   MET B 279     -23.969  -1.268 -22.356  1.00 40.60           O
ATOM   5017  N   LYS B 280     -26.133  -0.812 -21.962  1.00 46.54           N
ATOM   5018  CA  LYS B 280     -26.692  -1.925 -22.781  1.00 46.54           C
ATOM   5019  CB  LYS B 280     -28.233  -1.862 -22.547  1.00 46.54           C
ATOM   5020  CG  LYS B 280     -29.081  -3.000 -23.159  1.00 46.54           C
ATOM   5021  CD  LYS B 280     -29.162  -4.230 -22.242  1.00 46.54           C
ATOM   5022  CE  LYS B 280     -30.055  -5.325 -22.832  1.00 46.54           C
ATOM   5023  NZ  LYS B 280     -30.112  -6.430 -21.863  1.00 46.54           N
ATOM   5024  C   LYS B 280     -26.266  -1.902 -24.300  1.00 46.54           C
ATOM   5025  O   LYS B 280     -25.540  -2.784 -24.760  1.00 46.54           O
ATOM   5026  N   LYS B 281     -26.660  -0.870 -25.056  1.00 51.61           N
ATOM   5027  CA  LYS B 281     -26.352  -0.722 -26.508  1.00 51.61           C
ATOM   5028  CB  LYS B 281     -27.168   0.490 -27.019  1.00 51.61           C
ATOM   5029  CG  LYS B 281     -28.716   0.401 -26.934  1.00 51.61           C
ATOM   5030  CD  LYS B 281     -29.406   1.753 -27.220  1.00 51.61           C
ATOM   5031  CE  LYS B 281     -30.905   1.799 -26.887  1.00 51.61           C
ATOM   5032  NZ  LYS B 281     -31.686   1.065 -27.896  1.00 51.61           N
ATOM   5033  C   LYS B 281     -24.833  -0.668 -26.945  1.00 51.61           C
ATOM   5034  O   LYS B 281     -24.511  -1.178 -28.019  1.00 51.61           O
ATOM   5035  N   LEU B 282     -23.887  -0.132 -26.142  1.00 55.53           N
ATOM   5036  CA  LEU B 282     -22.412  -0.298 -26.396  1.00 55.53           C
ATOM   5037  CB  LEU B 282     -21.483   0.632 -25.544  1.00 55.53           C
ATOM   5038  CG  LEU B 282     -21.536   2.147 -25.745  1.00 55.53           C
ATOM   5039  CD1 LEU B 282     -21.394   2.482 -27.233  1.00 55.53           C
ATOM   5040  CD2 LEU B 282     -22.815   2.702 -25.128  1.00 55.53           C
ATOM   5041  C   LEU B 282     -21.876  -1.726 -26.168  1.00 55.53           C
ATOM   5042  O   LEU B 282     -21.201  -2.289 -27.025  1.00 55.53           O
ATOM   5043  N   LEU B 283     -22.113  -2.270 -24.974  1.00 54.12           N
ATOM   5044  CA  LEU B 283     -21.610  -3.603 -24.583  1.00 54.12           C
ATOM   5045  CB  LEU B 283     -21.705  -3.650 -23.034  1.00 54.12           C
ATOM   5046  CG  LEU B 283     -21.043  -2.509 -22.204  1.00 54.12           C
ATOM   5047  CD1 LEU B 283     -21.324  -2.682 -20.712  1.00 54.12           C
ATOM   5048  CD2 LEU B 283     -19.543  -2.399 -22.467  1.00 54.12           C
ATOM   5049  C   LEU B 283     -22.233  -4.797 -25.401  1.00 54.12           C
ATOM   5050  O   LEU B 283     -21.572  -5.813 -25.609  1.00 54.12           O
ATOM   5051  N   THR B 284     -23.461  -4.634 -25.926  1.00 52.28           N
ATOM   5052  CA  THR B 284     -24.000  -5.401 -27.084  1.00 52.28           C
ATOM   5053  CB  THR B 284     -25.522  -5.114 -27.259  1.00 52.28           C
ATOM   5054  OG1 THR B 284     -25.762  -3.733 -27.447  1.00 52.28           O
ATOM   5055  CG2 THR B 284     -26.427  -5.520 -26.088  1.00 52.28           C
ATOM   5056  C   THR B 284     -23.189  -5.185 -28.407  1.00 52.28           C
ATOM   5057  O   THR B 284     -22.574  -6.151 -28.842  1.00 52.28           O
ATOM   5058  N   LYS B 285     -23.083  -3.976 -29.002  1.00 49.76           N
ATOM   5059  CA  LYS B 285     -22.182  -3.699 -30.180  1.00 49.76           C
ATOM   5060  CB  LYS B 285     -22.219  -2.176 -30.503  1.00 49.76           C
ATOM   5061  CG  LYS B 285     -23.521  -1.718 -31.190  1.00 49.76           C
[truncated: 60,862 more chars]
