# Supplementary material for: Biochemical and computational analyses of two phenotypically related GALT mutations (S222N and S135L) that lead to atypical galactosemia
Source: Data Brief. 2015 Feb 7;3:34–9. doi: 10.1016/j.dib.2015.01.001 (PMC4509990; doi:10.1016/j.dib.2015.01.001)
Supplement: Supplementary file 1 — Supplementary data: Supplementary Movie 1: Animation of the H132Q/S222N heterodimer. This animation was created using the UCSF Chimera software Animation tool [14]. It highlights the location and local molecular environment of the two mutations seen in our patient. The protein database file for this GALT structure (Supplementary File 2) and python script used to create this animation (Supplementary File 5) are included. Supplementary Movie 2: Animation highlighting the location of the S222N and S135L mutations. This animation was created using the UCSF Chimera software Animation tool [14]. It highlights the location and local molecular environment of the two mutations known that result in loss of GALT enzyme activity in erythrocytes without loss of whole body galactose oxidation. The protein database file for this GALT structure (Supplementary File 3) and python script used to create this animation (Supplementary File 6) are included. Supplementary Fig. 1: RT-PCR electrophoresis shows no shift in GALT cDNA size between father, patient, and control (HeLa) cells. Supplementary Fig. 2: cDNA sequencing shows exons 6, 7, and 8 are intact with no exon skipping event. The S222N variant of uncertain significant (VUS) was detected. Supplementary File 1: GALT H132Q homodimer.pdb Raw data used to generate GALT protein model. This file was submitted by Dr. Anna Marabotti and created by using the “mutate model” function of the Modeller program [11–13]. This model can be opened with any modeling software that accepts protein database files [14]. Supplementary File 2: GALT H132Q S222N Heterodimer.pdb Raw data used to generate GALT protein model. This file was submitted by Dr. Anna Marabotti and created by using the “mutate model” function of the Modeller program [11–13]. This model can be opened with any modeling software that accepts protein database files [14]. Supplementary File 3: GALT S135L homodimer.pdb Raw data used to generate GALT protein model. This file was submitted by [file mmc1.zip › BTC Supplementary files/Python Scripts/Animation 1.py]

import cPickle, base64
try:
	from SimpleSession.versions.v62 import beginRestore,\
	    registerAfterModelsCB, reportRestoreError, checkVersion
except ImportError:
	from chimera import UserError
	raise UserError('Cannot open session that was saved in a'
	    ' newer version of Chimera; update your version')
checkVersion([1, 9, 39798])
import chimera
from chimera import replyobj
replyobj.status('Restoring session...', \
    blankAfter=0)
replyobj.status('Beginning session restore...', \
    blankAfter=0, secondary=True)
beginRestore()

def restoreCoreModels():
	from SimpleSession.versions.v62 import init, restoreViewer, \
	     restoreMolecules, restoreColors, restoreSurfaces, \
	     restoreVRML, restorePseudoBondGroups, restoreModelAssociations
	molInfo = cPickle.loads(base64.b64decode('gAJ9cQEoVRFyaWJib25JbnNpZGVDb2xvcnECSwFOfYdVCWJhbGxTY2FsZXEDSwFHP9AAAAAAAAB9h1UJcG9pbnRTaXplcQRLAUc/8AAAAAAAAH2HVQVjb2xvcnEFSwFLAH2HVQpyaWJib25UeXBlcQZLAUsAfYdVCnN0aWNrU2NhbGVxB0sBRz/wAAAAAAAAfYdVDGFyb21hdGljTW9kZXEISwFLAX2HVQp2ZHdEZW5zaXR5cQlLAUdAFAAAAAAAAH2HVQZoaWRkZW5xCksBiX2HVQ1hcm9tYXRpY0NvbG9ycQtLAU59h1UPcmliYm9uU21vb3RoaW5ncQxLAUsAfYdVCWF1dG9jaGFpbnENSwGIfYdVCG9wdGlvbmFscQ59cQ9VCG9wZW5lZEFzcRCIiUsBKFg1AAAAL1VzZXJzL2JlbmNvY2Fub3VnaGVyL0Rlc2t0b3AvSElTMTMyR0xOLVNFUjIyMkFTTi5wZGJVA1BEQk6JdHERfYeHc1UPbG93ZXJDYXNlQ2hhaW5zcRJLAYl9h1UJbGluZVdpZHRocRNLAUc/8AAAAAAAAH2HVQ9yZXNpZHVlTGFiZWxQb3NxFEsBSwB9h1UEbmFtZXEVSwFYFwAAAEhJUzEzMkdMTi1TRVIyMjJBU04ucGRifYdVD2Fyb21hdGljRGlzcGxheXEWSwGJfYdVD3JpYmJvblN0aWZmbmVzc3EXSwFHP+mZmZmZmZp9h1UKcGRiSGVhZGVyc3EYXXEZfXEaKFgGAAAARVhQRFRBXXEbWD4AAABFWFBEVEEgICAgVEhFT1JFVElDQUwgTU9ERUwsIE1PREVMTEVSIDkuMTMgMjAxNC8wOS8xMiAxMDowOTo0MnEcYVgGAAAAUkVNQVJLXXEdKFg2AAAAUkVNQVJLICAgNiBNT0RFTExFUiBPQkpFQ1RJVkUgRlVOQ1RJT046ICAgICAgICAgOC40MzQ0cR5YMwAAAFJFTUFSSyAgIDYgTU9ERUxMRVIgQkVTVCBURU1QTEFURSAlIFNFUSBJRDogIDk5Ljg2MXEfZXVhVQNpZHNxIEsBSwBLAIZ9h1UOc3VyZmFjZU9wYWNpdHlxIUsBR7/wAAAAAAAAfYdVEGFyb21hdGljTGluZVR5cGVxIksBSwJ9h1UUcmliYm9uSGlkZXNNYWluY2hhaW5xI0sBiH2HVQdkaXNwbGF5cSRLAYh9h3Uu'))
	resInfo = cPickle.loads(base64.b64decode('gAJ9cQEoVQZpbnNlcnRxAk3OAlUBIH2HVQtmaWxsRGlzcGxheXEDTc4CiX2HVQRuYW1lcQRNzgJYAwAAAExFVX1xBShYAwAAAENZU11xBihLNktpS21Ln0umTZ0BTdABTdQBTQYCTQ0CZVgDAAAAQVNQXXEHKEsHSxJLMEtFS0tLTUtUS1xLc0uDS7BL/Ev9TQoBTUcBTV8BTW4BTXkBTZcBTawBTbIBTbQBTbsBTcMBTdoBTeoBTRcCTWMCTWQCTXECTa4CTcYCZVgDAAAAVkFMXXEIKEsVSxdLJEssS0BLaEtrS3RLe0uBS4JLiEuTS6hL1EvcS95L8E03AU08AU1XAU18AU1+AU2LAU2TAU2nAU3PAU3SAU3bAU3iAU3oAU3pAU3vAU36AU0PAk07Ak1DAk1FAk1XAk2eAk2jAk2+AmVYAwAAAEdMTl1xCShLCUsRSyFLI0snS0NLUkthS29Lj0uUS6dLs0u5S7pLv0vLS+dNKAFNQwFNRQFNTAFNXQFNcAFNeAFNiAFNigFNjgFNqgFNuQFNyAFN9gFN+wFNDgJNGgJNIAJNIQJNJgJNMgJNTgJNjwJNqgJNrAJNswJNxAJlWAMAAABMWVNdcQooSx1LKktjS2pLmUu9S9BNAwFNBAFNCAFNOQFNXgFNhAFNkQFNygFN0QFNAAJNJAJNNwJNagJNawJNbwJNoAJNxQJlWAMAAABJTEVdcQsoSwtLOkt+S5VLsU0BAU1lAU1yAU2hAU3lAU38AU0YAk1oAk3MAmVYAwAAAFBST11xDChLD0sfSyZLLUsxSzRLN0tCS09LU0tWS1hLWkteS3BLd0t8S5FLokukS69Lw0vfS+VL7Ev0S/hNEgFNGwFNLwFNMAFNSgFNVQFNdgFNhgFNjQFNlAFNmAFNmwFNngFNqQFNtgFNugFNvQFNvwFNwQFNxQFN1wFN3gFN4wFN+AFNCQJNCwJNFgJNKgJNRgJNTAJNUwJNWwJNXwJNeQJNggJNlgJNlwJNsQJNvAJlWAMAAABHTFldcQ0oSyJLOEs+S1lLZ0uNS5pLnkvBTRYBTRkBTR0BTSEBTT0BTVwBTYkBTZ8BTaUBTcABTc4BTfQBTQECTQUCTSgCTX0CTYACTYQCTYgCTaQCTcMCZVgDAAAAVEhSXXEOKEsCSytLR0t1S4lL1kvjS+hL900HAU0PAU0cAU02AU1JAU1iAU1kAU1pAU2SAU2uAU3cAU3wAU09Ak1KAk1PAk1eAk1uAk12Ak2DAk2dAk2wAk3JAk3LAmVYAwAAAFBIRV1xDyhLA0tIS0pLTktgS25LlkutS+BNDQFNEQFNOgFNagFNrwFNsQFNtQFNxwFN1QFN/QFNFAJNRwJNdAJNeAJNoQJlWAMAAABBTEFdcRAoSwBLAUsFSxlLOUs8S1BLVUtiS2VLgEuES4ZLjkubS6pLsku7S+JL+Uv/TRoBTSABTSIBTSsBTTUBTUIBTUQBTU0BTU4BTVMBTWMBTWYBTWcBTWgBTWwBTYABTaABTaMBTbcBTbwBTckBTcwBTecBTesBTe0BTfUBTQICTRECTRkCTSICTUkCTWACTWYCTYECTYcCTYkCTZICTZwCTakCTasCTbQCTbUCTboCTcoCTc0CZVgDAAAATUVUXXERKEscS2xLeUucS51Lxk0CAU0VAU07AU1AAU2DAU3TAU3gAU0DAk0EAk0tAk1pAk18Ak2iAk2nAmVYAwAAAEhJU11xEihLCEsKSxpLL0tdS6NLpUvAS9lL700YAU0mAU0qAU0sAU1YAU1aAU1vAU1xAU2BAU2WAU3EAU3WAU0KAk0MAk0nAk1AAk1WAk1/Ak2NAk2RAk2TAk2/Ak3BAmVYAwAAAEdMVV1xEyhLE0slSz9LfUuKS4tLl0u1S7ZLwkvHS8xL0UvYS/VL+k0OAU0fAU0/AU1LAU1PAU1WAU1hAU16AU2MAU2mAU3kAU3xAU3yAU3+AU0cAk0dAk0pAk0uAk0zAk04Ak0/Ak1cAk1hAk11Ak2GAk2mAk2yAk22Ak29Ak3IAmVYAwAAAEFSR11xFChLBEsMSxtLHksuSztLZkt/S7RLt0vKS89L0kvtS+5L8UvyS/tNMwFNOAFNRgFNUAFNUgFNYAFNawFNcwFNggFNhQFNlQFNogFNzQFN5gFNGwJNHgJNMQJNNgJNOQJNVAJNVQJNWAJNWQJNYgJNmgJNnwJNrQJNtwJNuQJNxwJlWAMAAABUUlBdcRUoSxRLIEtxS4VLkkupS9pL4UvkTRcBTSQBTScBTXsBTYcBTdgBTewBTfkBTRACTUECTUgCTUsCTX4CTYsCTY4CZVgDAAAAQVNOXXEWKEsGSw5LM0s9S0FLTEuYS6FNCwFNIwFNJQFNbQFNdQFNmgFNpAFNqAFNswFN/wFNCAJNMAJNcgJNigJNjAJlWAMAAABUWVJdcRcoSw1LREuQS7xLyEvmTQkBTRMBTS0BTS4BTT4BTVkBTXQBTasBTfcBTSMCTS8CTU0CTXACTXoCTZQCTZUCTaUCTcACZVgDAAAAU0VSXXEYKEsYS0ZLV0tbS2RLckt6S4dLoEurS6xLuEu+S8lL100AAU0QAU0UAU0eAU00AU1/AU2tAU2+AU3CAU3LAU3ZAU3hAU3uAU0HAk0SAk0TAk0fAk0lAk0+Ak1nAk13Ak17Ak2FAk2bAmV1h1UFY2hhaW5xGU3OAlgBAAAAQX1xGlgBAAAAQk5dcRtNZwFNZwGGcRxhhnOHVQ5yaWJib25EcmF3TW9kZXEdTc4CSwJ9h1UCc3NxHk3OAomJhn1xHyiJiIZOXXEgKEsKSwWGcSFLE0sFhnEiS0hLBIZxI0tiSwOGcSRLZ0sHhnElS5JLBoZxJkulSweGcSdL00sEhnEoS9pLBIZxKUvoSwWGcSpNFAFLBYZxK00qAUsFhnEsTXEBSwWGcS1NegFLBYZxLk2vAUsEhnEvTckBSwOGcTBNzgFLB4ZxMU35AUsGhnEyTQwCSweGcTNNOgJLBIZxNE1BAksEhnE1TU8CSwWGcTZNewJLBYZxN02RAksFhnE4ZYaIiYZOXXE5KEsbSwOGcTpLdksDhnE7S3tLFYZxPEubSwOGcT1LsEsRhnE+S8RLDIZxP0vzSwOGcUBL+EsVhnFBTT0BSwWGcUJNSgFLCoZxQ02CAUsDhnFETd0BSwOGcUVN4gFLFYZxRk0CAksDhnFHTRcCSxGGcUhNKwJLDIZxSU1aAksDhnFKTV8CSxWGcUtNpAJLBYZxTE2xAksKhnFNZYZ1h1UIbW9sZWN1bGVxTk3OAksAfYdVC3JpYmJvbkNvbG9ycU9NzgJLAX1xUChLAk5dcVFLAUsBhnFSYYZLA05dcVNLAksBhnFUYYZLBE5dcVVLA0sBhnFWYYZLBU5dcVdLBEsBhnFYYYZLBk5dcVlLBUsBhnFaYYZLB05dcVtLBksBhnFcYYZLCE5dcV1LB0sBhnFeYYZLCU5dcV9LCEsBhnFgYYZLCk5dcWFLCUsBhnFiYYZLC05dcWNLCksBhnFkYYZLDE5dcWVLC0sBhnFmYYZLDU5dcWdLDEsBhnFoYYZLDk5dcWlLDUsBhnFqYYZLD05dcWtLDksBhnFsYYZLEE5dcW1LD0sBhnFuYYZLEU5dcW9LEEsBhnFwYYZLEk5dcXFLEUsBhnFyYYZLE05dcXNLEksBhnF0YYZLFE5dcXVLE0sBhnF2YYZLFU5dcXdLFEsBhnF4YYZLFk5dcXlLFUsBhnF6YYZLF05dcXtLFksBhnF8YYZLGE5dcX1LF0sBhnF+YYZLGU5dcX9LGEsBhnGAYYZLGk5dcYFLGUsBhnGCYYZLG05dcYNLGksBhnGEYYZLHE5dcYVLG0sBhnGGYYZLHU5dcYdLHEsBhnGIYYZLHk5dcYlLHUsBhnGKYYZLH05dcYtLHksBhnGMYYZLIE5dcY1LH0sBhnGOYYZLIU5dcY9LIEsBhnGQYYZLIk5dcZFLIUsBhnGSYYZLI05dcZNLIksBhnGUYYZLJE5dcZVLI0sBhnGWYYZLJU5dcZdLJEsBhnGYYYZLJk5dcZlLJUsBhnGaYYZLJ05dcZtLJksBhnGcYYZLKE5dcZ1LJ0sBhnGeYYZLKU5dcZ9LKEsBhnGgYYZLKk5dcaFLKUsBhnGiYYZLK05dcaNLKksBhnGkYYZLLE5dcaVLK0sBhnGmYYZLLU5dcadLLEsBhnGoYYZLLk5dcalLLUsBhnGqYYZLL05dcatLLksBhnGsYYZLME5dca1LL0sBhnGuYYZLMU5dca9LMEsBhnGwYYZLMk5dcbFLMUsBhnGyYYZLM05dcbNLMksBhnG0YYZLNE5dcbVLM0sBhnG2YYZLNU5dcbdLNEsBhnG4YYZLNk5dcblLNUsBhnG6YYZLN05dcbtLNksBhnG8YYZLOE5dcb1LN0sBhnG+YYZLOU5dcb9LOEsBhnHAYYZLOk5dccFLOUsBhnHCYYZLO05dccNLOksBhnHEYYZLPE5dccVLO0sBhnHGYYZLPU5dccdLPEsBhnHIYYZLPk5dcclLPUsBhnHKYYZLP05dcctLPksBhnHMYYZLQE5dcc1LP0sBhnHOYYZLQU5dcc9LQEsBhnHQYYZLQk5dcdFLQUsBhnHSYYZLQ05dcdNLQksBhnHUYYZLRE5dcdVLQ0sBhnHWYYZLRU5dcddLREsBhnHYYYZLRk5dcdlLRUsBhnHaYYZLR05dcdtLRksBhnHcYYZLSE5dcd1LR0sBhnHeYYZLSU5dcd9LSEsBhnHgYYZLSk5dceFLSUsBhnHiYYZLS05dceNLSksBhnHkYYZLTE5dceVLS0sBhnHmYYZLTU5dcedLTEsBhnHoYYZLTk5dcelLTUsBhnHqYYZLT05dcetLTksBhnHsYYZLUE5dce1LT0sBhnHuYYZLUU5dce9LUEsBhnHwYYZLUk5dcfFLUUsBhnHyYYZLU05dcfNLUksBhnH0YYZLVE5dcfVLU0sBhnH2YYZLVU5dcfdLVEsBhnH4YYZLVk5dcflLVUsBhnH6YYZLV05dcftLVksBhnH8YYZLWE5dcf1LV0sBhnH+YYZLWU5dcf9LWEsBhnIAAQAAYYZLWk5dcgEBAABLWUsBhnICAQAAYYZLW05dcgMBAABLWksBhnIEAQAAYYZLXE5dcgUBAABLW0sBhnIGAQAAYYZLXU5dcgcBAABLXEsBhnIIAQAAYYZLXk5dcgkBAABLXUsBhnIKAQAAYYZLX05dcgsBAABLXksBhnIMAQAAYYZLYE5dcg0BAABLX0sBhnIOAQAAYYZLYU5dcg8BAABLYEsBhnIQAQAAYYZLYk5dchEBAABLYUsBhnISAQAAYYZLY05dchMBAABLYksBhnIUAQAAYYZLZE5dchUBAABLY0sBhnIWAQAAYYZLZU5dchcBAABLZEsBhnIYAQAAYYZLZk5dchkBAABLZUsBhnIaAQAAYYZLZ05dchsBAABLZksBhnIcAQAAYYZLaE5dch0BAABLZ0sBhnIeAQAAYYZLaU5dch8BAABLaEsBhnIgAQAAYYZLak5dciEBAABLaUsBhnIiAQAAYYZLa05dciMBAABLaksBhnIkAQAAYYZLbE5dciUBAABLa0sBhnImAQAAYYZLbU5dcicBAABLbEsBhnIoAQAAYYZLbk5dcikBAABLbUsBhnIqAQAAYYZLb05dcisBAABLbksBhnIsAQAAYYZLcE5dci0BAABLb0sBhnIuAQAAYYZLcU5dci8BAABLcEsBhnIwAQAAYYZLck5dcjEBAABLcUsBhnIyAQAAYYZLc05dcjMBAABLcksBhnI0AQAAYYZLdE5dcjUBAABLc0sBhnI2AQAAYYZLdU5dcjcBAABLdEsBhnI4AQAAYYZLdk5dcjkBAABLdUsBhnI6AQAAYYZLd05dcjsBAABLdksBhnI8AQAAYYZLeE5dcj0BAABLd0sBhnI+AQAAYYZLeU5dcj8BAABLeEsBhnJAAQAAYYZLek5dckEBAABLeUsBhnJCAQAAYYZLe05dckMBAABLeksBhnJEAQAAYYZLfE5dckUBAABLe0sBhnJGAQAAYYZLfU5dckcBAABLfEsBhnJIAQAAYYZLfk5dckkBAABLfUsBhnJKAQAAYYZLf05dcksBAABLfksBhnJMAQAAYYZLgE5dck0BAABLf0sBhnJOAQAAYYZLgU5dck8BAABLgEsBhnJQAQAAYYZLgk5dclEBAABLgUsBhnJSAQAAYYZLg05dclMBAABLgksBhnJUAQAAYYZLhE5dclUBAABLg0sBhnJWAQAAYYZLhU5dclcBAABLhEsBhnJYAQAAYYZLhk5dclkBAABLhUsBhnJaAQAAYYZLh05dclsBAABLhksBhnJcAQAAYYZLiE5dcl0BAABLh0sBhnJeAQAAYYZLiU5dcl8BAABLiEsBhnJgAQAAYYZLik5dcmEBAABLiUsBhnJiAQAAYYZLi05dcmMBAABLiksBhnJkAQAAYYZLjE5dcmUBAABLi0sBhnJmAQAAYYZLjU5dcmcBAABLjEsBhnJoAQAAYYZLjk5dcmkBAABLjUsBhnJqAQAAYYZLj05dcmsBAABLjksBhnJsAQAAYYZLkE5dcm0BAABLj0sBhnJuAQAAYYZLkU5dcm8BAABLkEsBhnJwAQAAYYZLkk5dcnEBAABLkUsBhnJyAQAAYYZLk05dcnMBAABLkksBhnJ0AQAAYYZLlE5dcnUBAABLk0sBhnJ2AQAAYYZLlU5dcncBAABLlEsBhnJ4AQAAYYZLlk5dcnkBAABLlUsBhnJ6AQAAYYZLl05dcnsBAABLlksBhnJ8AQAAYYZLmE5dcn0BAABLl0sBhnJ+AQAAYYZLmU5dcn8BAABLmEsBhnKAAQAAYYZLmk5dcoEBAABLmUsBhnKCAQAAYYZLm05dcoMBAABLmksBhnKEAQAAYYZLnE5dcoUBAABLm0sBhnKGAQAAYYZLnU5dcocBAABLnEsBhnKIAQAAYYZLnk5dcokBAABLnUsBhnKKAQAAYYZLn05dcosBAABLnksBhnKMAQAAYYZLoE5dco0BAABLn0sBhnKOAQAAYYZLoU5dco8BAABLoEsBhnKQAQAAYYZLok5dcpEBAABLoUsBhnKSAQAAYYZLo05dcpMBAABLoksBhnKUAQAAYYZLpE5dcpUBAABLo0sBhnKWAQAAYYZLpU5dcpcBAABLpEsBhnKYAQAAYYZLpk5dcpkBAABLpUsBhnKaAQAAYYZLp05dcpsBAABLpksBhnKcAQAAYYZLqE5dcp0BAABLp0sBhnKeAQAAYYZLqU5dcp8BAABLqEsBhnKgAQAAYYZLqk5dcqEBAABLqUsBhnKiAQAAYYZLq05dcqMBAABLqksBhnKkAQAAYYZLrE5dcqUBAABLq0sBhnKmAQAAYYZLrU5dcqcBAABLrEsBhnKoAQAAYYZLrk5dcqkBAABLrUsBhnKqAQAAYYZLr05dcqsBAABLrksBhnKsAQAAYYZLsE5dcq0BAABLr0sBhnKuAQAAYYZLsU5dcq8BAABLsEsBhnKwAQAAYYZLsk5dcrEBAABLsUsBhnKyAQAAYYZLs05dcrMBAABLsksBhnK0AQAAYYZLtE5dcrUBAABLs0sBhnK2AQAAYYZLtU5dcrcBAABLtEsBhnK4AQAAYYZLtk5dcrkBAABLtUsBhnK6AQAAYYZLt05dcrsBAABLtksBhnK8AQAAYYZLuE5dcr0BAABLt0sBhnK+AQAAYYZLuU5dcr8BAABLuEsBhnLAAQAAYYZLuk5dcsEBAABLuUsBhnLCAQAAYYZLu05dcsMBAABLuksBhnLEAQAAYYZLvE5dcsUBAABLu0sBhnLGAQAAYYZLvU5dcscBAABLvEsBhnLIAQAAYYZLvk5dcskBAABLvUsBhnLKAQAAYYZLv05dcssBAABLvksBhnLMAQAAYYZLwE5dcs0BAABLv0sBhnLOAQAAYYZLwU5dcs8BAABLwEsBhnLQAQAAYYZLwk5dctEBAABLwUsBhnLSAQAAYYZLw05dctMBAABLwksBhnLUAQAAYYZLxE5dctUBAABLw0sBhnLWAQAAYYZLxU5dctcBAABLxEsBhnLYAQAAYYZLxk5dctkBAABLxUsBhnLaAQAAYYZLx05dctsBAABLxksBhnLcAQAAYYZLyE5dct0BAABLx0sBhnLeAQAAYYZLyU5dct8BAABLyEsBhnLgAQAAYYZLyk5dcuEBAABLyUsBhnLiAQAAYYZLy05dcuMBAABLyksBhnLkAQAAYYZLzE5dcuUBAABLy0sBhnLmAQAAYYZLzU5dcucBAABLzEsBhnLoAQAAYYZLzk5dcukBAABLzUsBhnLqAQAAYYZLz05dcusBAABLzksBhnLsAQAAYYZL0E5dcu0BAABLz0sBhnLuAQAAYYZL0U5dcu8BAABL0EsBhnLwAQAAYYZL0k5dcvEBAABL0UsBhnLyAQAAYYZL005dcvMBAABL0ksBhnL0AQAAYYZL1E5dcvUBAABL00sBhnL2AQAAYYZL1U5dcvcBAABL1EsBhnL4AQAAYYZL1k5dcvkBAABL1UsBhnL6AQAAYYZL105dcvsBAABL1ksBhnL8AQAAYYZL2E5dcv0BAABL10sBhnL+AQAAYYZL2U5dcv8BAABL2EsBhnIAAgAAYYZL2k5dcgECAABL2UsBhnICAgAAYYZL205dcgMCAABL2ksBhnIEAgAAYYZL3E5dcgUCAABL20sBhnIGAgAAYYZL3U5dcgcCAABL3EsBhnIIAgAAYYZL3k5dcgkCAABL3UsBhnIKAgAAYYZL305dcgsCAABL3ksBhnIMAgAAYYZL4E5dcg0CAABL30sBhnIOAgAAYYZL4U5dcg8CAABL4EsBhnIQAgAAYYZL4k5dchECAABL4UsBhnISAgAAYYZL405dchMCAABL4ksBhnIUAgAAYYZL5E5dchUCAABL40sBhnIWAgAAYYZL5U5dchcCAABL5EsBhnIYAgAAYYZL5k5dchkCAABL5UsBhnIaAgAAYYZL505dchsCAABL5ksBhnIcAgAAYYZL6E5dch0CAABL50sBhnIeAgAAYYZL6U5dch8CAABL6EsBhnIgAgAAYYZL6k5dciECAABL6UsBhnIiAgAAYYZL605dciMCAABL6ksBhnIkAgAAYYZL7E5dciUCAABL60sBhnImAgAAYYZL7U5dcicCAABL7EsBhnIoAgAAYYZL7k5dcikCAABL7UsBhnIqAgAAYYZL705dcisCAABL7ksBhnIsAgAAYYZL8E5dci0CAABL70sBhnIuAgAAYYZL8U5dci8CAABL8EsBhnIwAgAAYYZL8k5dcjECAABL8UsBhnIyAgAAYYZL805dcjMCAABL8ksBhnI0AgAAYYZL9E5dcjUCAABL80sBhnI2AgAAYYZL9U5dcjcCAABL9EsBhnI4AgAAYYZL9k5dcjkCAABL9UsBhnI6AgAAYYZL905dcjsCAABL9ksBhnI8AgAAYYZL+E5dcj0CAABL90sBhnI+AgAAYYZL+U5dcj8CAABL+EsBhnJAAgAAYYZL+k5dckECAABL+UsBhnJCAgAAYYZL+05dckMCAABL+ksBhnJEAgAAYYZL/E5dckUCAABL+0sBhnJGAgAAYYZL/U5dckcCAABL/EsBhnJIAgAAYYZL/k5dckkCAABL/UsBhnJKAgAAYYZL/05dcksCAABL/ksBhnJMAgAAYYZNAAFOXXJNAgAAS/9LAYZyTgIAAGGGTQEBTl1yTwIAAE0AAUsBhnJQAgAAYYZNAgFOXXJRAgAATQEBSwGGclICAABhhk0DAU5dclMCAABNAgFLAYZyVAIAAGGGTQQBTl1yVQIAAE0DAUsBhnJWAgAAYYZNBQFOXXJXAgAATQQBSwGGclgCAABhhk0GAU5dclkCAABNBQFLAYZyWgIAAGGGTQcBTl1yWwIAAE0GAUsBhnJcAgAAYYZNCAFOXXJdAgAATQcBSwGGcl4CAABhhk0JAU5dcl8CAABNCAFLAYZyYAIAAGGGTQoBTl1yYQIAAE0JAUsBhnJiAgAAYYZNCwFOXXJjAgAATQoBSwGGcmQCAABhhk0MAU5dcmUCAABNCwFLAYZyZgIAAGGGTQ0BTl1yZwIAAE0MAUsBhnJoAgAAYYZNDgFOXXJpAgAATQ0BSwGGcmoCAABhhk0PAU5dcmsCAABNDgFLAYZybAIAAGGGTRABTl1ybQIAAE0PAUsBhnJuAgAAYYZNEQFOXXJvAgAATRABSwGGcnACAABhhk0SAU5dcnECAABNEQFLAYZycgIAAGGGTRMBTl1ycwIAAE0SAUsBhnJ0AgAAYYZNFAFOXXJ1AgAATRMBSwGGcnYCAABhhk0VAU5dcncCAABNFAFLAYZyeAIAAGGGTRYBTl1yeQIAAE0VAUsBhnJ6AgAAYYZNFwFOXXJ7AgAATRYBSwGGcnwCAABhhk0YAU5dcn0CAABNFwFLAYZyfgIAAGGGTRkBTl1yfwIAAE0YAUsBhnKAAgAAYYZNGgFOXXKBAgAATRkBSwGGcoICAABhhk0bAU5dcoMCAABNGgFLAYZyhAIAAGGGTRwBTl1yhQIAAE0bAUsBhnKGAgAAYYZNHQFOXXKHAgAATRwBSwGGcogCAABhhk0eAU5dcokCAABNHQFLAYZyigIAAGGGTR8BTl1yiwIAAE0eAUsBhnKMAgAAYYZNIAFOXXKNAgAATR8BSwGGco4CAABhhk0hAU5dco8CAABNIAFLAYZykAIAAGGGTSIBTl1ykQIAAE0hAUsBhnKSAgAAYYZNIwFOXXKTAgAATSIBSwGGcpQCAABhhk0kAU5dcpUCAABNIwFLAYZylgIAAGGGTSUBTl1ylwIAAE0kAUsBhnKYAgAAYYZNJgFOXXKZAgAATSUBSwGGcpoCAABhhk0nAU5dcpsCAABNJgFLAYZynAIAAGGGTSgBTl1ynQIAAE0nAUsBhnKeAgAAYYZNKQFOXXKfAgAATSgBSwGGcqACAABhhk0qAU5dcqECAABNKQFLAYZyogIAAGGGTSsBTl1yowIAAE0qAUsBhnKkAgAAYYZNLAFOXXKlAgAATSsBSwGGcqYCAABhhk0tAU5dcqcCAABNLAFLAYZyqAIAAGGGTS4BTl1yqQIAAE0tAUsBhnKqAgAAYYZNLwFOXXKrAgAATS4BSwGGcqwCAABhhk0wAU5dcq0CAABNLwFLAYZyrgIAAGGGTTEBTl1yrwIAAE0wAUsBhnKwAgAAYYZNMgFOXXKxAgAATTEBSwGGcrICAABhhk0zAU5dcrMCAABNMgFLAYZytAIAAGGGTTQBTl1ytQIAAE0zAUsBhnK2AgAAYYZNNQFOXXK3AgAATTQBSwGGcrgCAABhhk02AU5dcrkCAABNNQFLAYZyugIAAGGGTTcBTl1yuwIAAE02AUsBhnK8AgAAYYZNOAFOXXK9AgAATTcBSwGGcr4CAABhhk05AU5dcr8CAABNOAFLAYZywAIAAGGGTToBTl1ywQIAAE05AUsBhnLCAgAAYYZNOwFOXXLDAgAATToBSwGGcsQCAABhhk08AU5dcsUCAABNOwFLAYZyxgIAAGGGTT0BTl1yxwIAAE08AUsBhnLIAgAAYYZNPgFOXXLJAgAATT0BSwGGcsoCAABhhk0/AU5dcssCAABNPgFLAYZyzAIAAGGGTUABTl1yzQIAAE0/AUsBhnLOAgAAYYZNQQFOXXLPAgAATUABSwGGctACAABhhk1CAU5dctECAABNQQFLAYZy0gIAAGGGTUMBTl1y0wIAAE1CAUsBhnLUAgAAYYZNRAFOXXLVAgAATUMBSwGGctYCAABhhk1FAU5dctcCAABNRAFLAYZy2AIAAGGGTUYBTl1y2QIAAE1FAUsBhnLaAgAAYYZNRwFOXXLbAgAATUYBSwGGctwCAABhhk1IAU5dct0CAABNRwFLAYZy3gIAAGGGTUkBTl1y3wIAAE1IAUsBhnLgAgAAYYZNSgFOXXLhAgAATUkBSwGGcuICAABhhk1LAU5dcuMCAABNSgFLAYZy5AIAAGGGTUwBTl1y5QIAAE1LAUsBhnLmAgAAYYZNTQFOXXLnAgAATUwBSwGGcugCAABhhk1OAU5dcukCAABNTQFLAYZy6gIAAGGGTU8BTl1y6wIAAE1OAUsBhnLsAgAAYYZNUAFOXXLtAgAATU8BSwGGcu4CAABhhk1RAU5dcu8CAABNUAFLAYZy8AIAAGGGTVIBTl1y8QIAAE1RAUsBhnLyAgAAYYZNUwFOXXLzAgAATVIBSwGGcvQCAABhhk1UAU5dcvUCAABNUwFLAYZy9gIAAGGGTVUBTl1y9wIAAE1UAUsBhnL4AgAAYYZNVgFOXXL5AgAATVUBSwGGcvoCAABhhk1XAU5dcvsCAABNVgFLAYZy/AIAAGGGTVgBTl1y/QIAAE1XAUsBhnL+AgAAYYZNWQFOXXL/AgAATVgBSwGGcgADAABhhk1aAU5dcgEDAABNWQFLAYZyAgMAAGGGTVsBTl1yAwMAAE1aAUsBhnIEAwAAYYZNXAFOXXIFAwAATVsBSwGGcgYDAABhhk1dAU5dcgcDAABNXAFLAYZyCAMAAGGGTV4BTl1yCQMAAE1dAUsBhnIKAwAAYYZNXwFOXXILAwAATV4BSwGGcgwDAABhhk1gAU5dcg0DAABNXwFLAYZyDgMAAGGGTWEBTl1yDwMAAE1gAUsBhnIQAwAAYYZNYgFOXXIRAwAATWEBSwGGchIDAABhhk1jAU5dchMDAABNYgFLAYZyFAMAAGGGTWQBTl1yFQMAAE1jAUsBhnIWAwAAYYZNZQFOXXIXAwAATWQBSwGGchgDAABhhk1mAU5dchkDAABNZQFLAYZyGgMAAGGGTWcBTl1yGwMAAE1mAUsBhnIcAwAAYYZNaAFOXXIdAwAATWcBSwGGch4DAABhhk1pAU5dch8DAABNaAFLAYZyIAMAAGGGTWoBTl1yIQMAAE1pAUsBhnIiAwAAYYZNawFOXXIjAwAATWoBSwGGciQDAABhhk1sAU5dciUDAABNawFLAYZyJgMAAGGGTW0BTl1yJwMAAE1sAUsBhnIoAwAAYYZNbgFOXXIpAwAATW0BSwGGcioDAABhhk1vAU5dcisDAABNbgFLAYZyLAMAAGGGTXABTl1yLQMAAE1vAUsBhnIuAwAAYYZNcQFOXXIvAwAATXABSwGGcjADAABhhk1yAU5dcjEDAABNcQFLAYZyMgMAAGGGTXMBTl1yMwMAAE1yAUsBhnI0AwAAYYZNdAFOXXI1AwAATXMBSwGGcjYDAABhhk11AU5dcjcDAABNdAFLAYZyOAMAAGGGTXYBTl1yOQMAAE11AUsBhnI6AwAAYYZNdwFOXXI7AwAATXYBSwGGcjwDAABhhk14AU5dcj0DAABNdwFLAYZyPgMAAGGGTXkBTl1yPwMAAE14AUsBhnJAAwAAYYZNegFOXXJBAwAATXkBSwGGckIDAABhhk17AU5dckMDAABNegFLAYZyRAMAAGGGTXwBTl1yRQMAAE17AUsBhnJGAwAAYYZNfQFOXXJHAwAATXwBSwGGckgDAABhhk1+AU5dckkDAABNfQFLAYZySgMAAGGGTX8BTl1ySwMAAE1+AUsBhnJMAwAAYYZNgAFOXXJNAwAATX8BSwGGck4DAABhhk2BAU5dck8DAABNgAFLAYZyUAMAAGGGTYIBTl1yUQMAAE2BAUsBhnJSAwAAYYZNgwFOXXJTAwAATYIBSwGGclQDAABhhk2EAU5dclUDAABNgwFLAYZyVgMAAGGGTYUBTl1yVwMAAE2EAUsBhnJYAwAAYYZNhgFOXXJZAwAATYUBSwGGcloDAABhhk2HAU5dclsDAABNhgFLAYZyXAMAAGGGTYgBTl1yXQMAAE2HAUsBhnJeAwAAYYZNiQFOXXJfAwAATYgBSwGGcmADAABhhk2KAU5dcmEDAABNiQFLAYZyYgMAAGGGTYsBTl1yYwMAAE2KAUsBhnJkAwAAYYZNjAFOXXJlAwAATYsBSwGGcmYDAABhhk2NAU5dcmcDAABNjAFLAYZyaAMAAGGGTY4BTl1yaQMAAE2NAUsBhnJqAwAAYYZNjwFOXXJrAwAATY4BSwGGcmwDAABhhk2QAU5dcm0DAABNjwFLAYZybgMAAGGGTZEBTl1ybwMAAE2QAUsBhnJwAwAAYYZNkgFOXXJxAwAATZEBSwGGcnIDAABhhk2TAU5dcnMDAABNkgFLAYZydAMAAGGGTZQBTl1ydQMAAE2TAUsBhnJ2AwAAYYZNlQFOXXJ3AwAATZQBSwGGcngDAABhhk2WAU5dcnkDAABNlQFLAYZyegMAAGGGTZcBTl1yewMAAE2WAUsBhnJ8AwAAYYZNmAFOXXJ9AwAATZcBSwGGcn4DAABhhk2ZAU5dcn8DAABNmAFLAYZygAMAAGGGTZoBTl1ygQMAAE2ZAUsBhnKCAwAAYYZNmwFOXXKDAwAATZoBSwGGcoQDAABhhk2cAU5dcoUDAABNmwFLAYZyhgMAAGGGTZ0BTl1yhwMAAE2cAUsBhnKIAwAAYYZNngFOXXKJAwAATZ0BSwGGcooDAABhhk2fAU5dcosDAABNngFLAYZyjAMAAGGGTaABTl1yjQMAAE2fAUsBhnKOAwAAYYZNoQFOXXKPAwAATaABSwGGcpADAABhhk2iAU5dcpEDAABNoQFLAYZykgMAAGGGTaMBTl1ykwMAAE2iAUsBhnKUAwAAYYZNpAFOXXKVAwAATaMBSwGGcpYDAABhhk2lAU5dcpcDAABNpAFLAYZymAMAAGGGTaYBTl1ymQMAAE2lAUsBhnKaAwAAYYZNpwFOXXKbAwAATaYBSwGGcpwDAABhhk2oAU5dcp0DAABNpwFLAYZyngMAAGGGTakBTl1ynwMAAE2oAUsBhnKgAwAAYYZNqgFOXXKhAwAATakBSwGGcqIDAABhhk2rAU5dcqMDAABNqgFLAYZypAMAAGGGTawBTl1ypQMAAE2rAUsBhnKmAwAAYYZNrQFOXXKnAwAATawBSwGGcqgDAABhhk2uAU5dcqkDAABNrQFLAYZyqgMAAGGGTa8BTl1yqwMAAE2uAUsBhnKsAwAAYYZNsAFOXXKtAwAATa8BSwGGcq4DAABhhk2xAU5dcq8DAABNsAFLAYZysAMAAGGGTbIBTl1ysQMAAE2xAUsBhnKyAwAAYYZNswFOXXKzAwAATbIBSwGGcrQDAABhhk20AU5dcrUDAABNswFLAYZytgMAAGGGTbUBTl1ytwMAAE20AUsBhnK4AwAAYYZNtgFOXXK5AwAATbUBSwGGcroDAABhhk23AU5dcrsDAABNtgFLAYZyvAMAAGGGTbgBTl1yvQMAAE23AUsBhnK+AwAAYYZNuQFOXXK/AwAATbgBSwGGcsADAABhhk26AU5dcsEDAABNuQFLAYZywgMAAGGGTbsBTl1ywwMAAE26AUsBhnLEAwAAYYZNvAFOXXLFAwAATbsBSwGGcsYDAABhhk29AU5dcscDAABNvAFLAYZyyAMAAGGGTb4BTl1yyQMAAE29AUsBhnLKAwAAYYZNvwFOXXLLAwAATb4BSwGGcswDAABhhk3AAU5dcs0DAABNvwFLAYZyzgMAAGGGTcEBTl1yzwMAAE3AAUsBhnLQAwAAYYZNwgFOXXLRAwAATcEBSwGGctIDAABhhk3DAU5dctMDAABNwgFLAYZy1AMAAGGGTcQBTl1y1QMAAE3DAUsBhnLWAwAAYYZNxQFOXXLXAwAATcQBSwGGctgDAABhhk3GAU5dctkDAABNxQFLAYZy2gMAAGGGTccBTl1y2wMAAE3GAUsBhnLcAwAAYYZNyAFOXXLdAwAATccBSwGGct4DAABhhk3JAU5dct8DAABNyAFLAYZy4AMAAGGGTcoBTl1y4QMAAE3JAUsBhnLiAwAAYYZNywFOXXLjAwAATcoBSwGGcuQDAABhhk3MAU5dcuUDAABNywFLAYZy5gMAAGGGTc0BTl1y5wMAAE3MAUsBhnLoAwAAYYZNzgFOXXLpAwAATc0BSwGGcuoDAABhhk3PAU5dcusDAABNzgFLAYZy7AMAAGGGTdABTl1y7QMAAE3PAUsBhnLuAwAAYYZN0QFOXXLvAwAATdABSwGGcvADAABhhk3SAU5dcvEDAABN0QFLAYZy8gMAAGGGTdMBTl1y8wMAAE3SAUsBhnL0AwAAYYZN1AFOXXL1AwAATdMBSwGGcvYDAABhhk3VAU5dcvcDAABN1AFLAYZy+AMAAGGGTdYBTl1y+QMAAE3VAUsBhnL6AwAAYYZN1wFOXXL7AwAATdYBSwGGcvwDAABhhk3YAU5dcv0DAABN1wFLAYZy/gMAAGGGTdkBTl1y/wMAAE3YAUsBhnIABAAAYYZN2gFOXXIBBAAATdkBSwGGcgIEAABhhk3bAU5dcgMEAABN2gFLAYZyBAQAAGGGTdwBTl1yBQQAAE3bAUsBhnIGBAAAYYZN3QFOXXIHBAAATdwBSwGGcggEAABhhk3eAU5dcgkEAABN3QFLAYZyCgQAAGGGTd8BTl1yCwQAAE3eAUsBhnIMBAAAYYZN4AFOXXINBAAATd8BSwGGcg4EAABhhk3hAU5dcg8EAABN4AFLAYZyEAQAAGGGTeIBTl1yEQQAAE3hAUsBhnISBAAAYYZN4wFOXXITBAAATeIBSwGGchQEAABhhk3kAU5dchUEAABN4wFLAYZyFgQAAGGGTeUBTl1yFwQAAE3kAUsBhnIYBAAAYYZN5gFOXXIZBAAATeUBSwGGchoEAABhhk3nAU5dchsEAABN5gFLAYZyHAQAAGGGTegBTl1yHQQAAE3nAUsBhnIeBAAAYYZN6QFOXXIfBAAATegBSwGGciAEAABhhk3qAU5dciEEAABN6QFLAYZyIgQAAGGGTesBTl1yIwQAAE3qAUsBhnIkBAAAYYZN7AFOXXIlBAAATesBSwGGciYEAABhhk3tAU5dcicEAABN7AFLAYZyKAQAAGGGTe4BTl1yKQQAAE3tAUsBhnIqBAAAYYZN7wFOXXIrBAAATe4BSwGGciwEAABhhk3wAU5dci0EAABN7wFLAYZyLgQAAGGGTfEBTl1yLwQAAE3wAUsBhnIwBAAAYYZN8gFOXXIxBAAATfEBSwGGcjIEAABhhk3zAU5dcjMEAABN8gFLAYZyNAQAAGGGTfQBTl1yNQQAAE3zAUsBhnI2BAAAYYZN9QFOXXI3BAAATfQBSwGGcjgEAABhhk32AU5dcjkEAABN9QFLAYZyOgQAAGGGTfcBTl1yOwQAAE32AUsBhnI8BAAAYYZN+AFOXXI9BAAATfcBSwGGcj4EAABhhk35AU5dcj8EAABN+AFLAYZyQAQAAGGGTfoBTl1yQQQAAE35AUsBhnJCBAAAYYZN+wFOXXJDBAAATfoBSwGGckQEAABhhk38AU5dckUEAABN+wFLAYZyRgQAAGGGTf0BTl1yRwQAAE38AUsBhnJIBAAAYYZN/gFOXXJJBAAATf0BSwGGckoEAABhhk3/AU5dcksEAABN/gFLAYZyTAQAAGGGTQACTl1yTQQAAE3/AUsBhnJOBAAAYYZNAQJOXXJPBAAATQACSwGGclAEAABhhk0CAk5dclEEAABNAQJLAYZyUgQAAGGGTQMCTl1yUwQAAE0CAksBhnJUBAAAYYZNBAJOXXJVBAAATQMCSwGGclYEAABhhk0FAk5dclcEAABNBAJLAYZyWAQAAGGGTQYCTl1yWQQAAE0FAksBhnJaBAAAYYZNBwJOXXJbBAAATQYCSwGGclwEAABhhk0IAk5dcl0EAABNBwJLAYZyXgQAAGGGTQkCTl1yXwQAAE0IAksBhnJgBAAAYYZNCgJOXXJhBAAATQkCSwGGcmIEAABhhk0LAk5dcmMEAABNCgJLAYZyZAQAAGGGTQwCTl1yZQQAAE0LAksBhnJmBAAAYYZNDQJOXXJnBAAATQwCSwGGcmgEAABhhk0OAk5dcmkEAABNDQJLAYZyagQAAGGGTQ8CTl1yawQAAE0OAksBhnJsBAAAYYZNEAJOXXJtBAAATQ8CSwGGcm4EAABhhk0RAk5dcm8EAABNEAJLAYZycAQAAGGGTRICTl1ycQQAAE0RAksBhnJyBAAAYYZNEwJOXXJzBAAATRICSwGGcnQEAABhhk0UAk5dcnUEAABNEwJLAYZydgQAAGGGTRUCTl1ydwQAAE0UAksBhnJ4BAAAYYZNFgJOXXJ5BAAATRUCSwGGcnoEAABhhk0XAk5dcnsEAABNFgJLAYZyfAQAAGGGTRgCTl1yfQQAAE0XAksBhnJ+BAAAYYZNGQJOXXJ/BAAATRgCSwGGcoAEAABhhk0aAk5dcoEEAABNGQJLAYZyggQAAGGGTRsCTl1ygwQAAE0aAksBhnKEBAAAYYZNHAJOXXKFBAAATRsCSwGGcoYEAABhhk0dAk5dcocEAABNHAJLAYZyiAQAAGGGTR4CTl1yiQQAAE0dAksBhnKKBAAAYYZNHwJOXXKLBAAATR4CSwGGcowEAABhhk0gAk5dco0EAABNHwJLAYZyjgQAAGGGTSECTl1yjwQAAE0gAksBhnKQBAAAYYZNIgJOXXKRBAAATSECSwGGcpIEAABhhk0jAk5dcpMEAABNIgJLAYZylAQAAGGGTSQCTl1ylQQAAE0jAksBhnKWBAAAYYZNJQJOXXKXBAAATSQCSwGGcpgEAABhhk0mAk5dcpkEAABNJQJLAYZymgQAAGGGTScCTl1ymwQAAE0mAksBhnKcBAAAYYZNKAJOXXKdBAAATScCSwGGcp4EAABhhk0pAk5dcp8EAABNKAJLAYZyoAQAAGGGTSoCTl1yoQQAAE0pAksBhnKiBAAAYYZNKwJOXXKjBAAATSoCSwGGcqQEAABhhk0sAk5dcqUEAABNKwJLAYZypgQAAGGGTS0CTl1ypwQAAE0sAksBhnKoBAAAYYZNLgJOXXKpBAAATS0CSwGGcqoEAABhhk0vAk5dcqsEAABNLgJLAYZyrAQAAGGGTTACTl1yrQQAAE0vAksBhnKuBAAAYYZNMQJOXXKvBAAATTACSwGGcrAEAABhhk0yAk5dcrEEAABNMQJLAYZysgQAAGGGTTMCTl1yswQAAE0yAksBhnK0BAAAYYZNNAJOXXK1BAAATTMCSwGGcrYEAABhhk01Ak5dcrcEAABNNAJLAYZyuAQAAGGGTTYCTl1yuQQAAE01AksBhnK6BAAAYYZNNwJOXXK7BAAATTYCSwGGcrwEAABhhk04Ak5dcr0EAABNNwJLAYZyvgQAAGGGTTkCTl1yvwQAAE04AksBhnLABAAAYYZNOgJOXXLBBAAATTkCSwGGcsIEAABhhk07Ak5dcsMEAABNOgJLAYZyxAQAAGGGTTwCTl1yxQQAAE07AksBhnLGBAAAYYZNPQJOXXLHBAAATTwCSwGGcsgEAABhhk0+Ak5dcskEAABNPQJLAYZyygQAAGGGTT8CTl1yywQAAE0+AksBhnLMBAAAYYZNQAJOXXLNBAAATT8CSwGGcs4EAABhhk1BAk5dcs8EAABNQAJLAYZy0AQAAGGGTUICTl1y0QQAAE1BAksBhnLSBAAAYYZNQwJOXXLTBAAATUICSwGGctQEAABhhk1EAk5dctUEAABNQwJLAYZy1gQAAGGGTUUCTl1y1wQAAE1EAksBhnLYBAAAYYZNRgJOXXLZBAAATUUCSwGGctoEAABhhk1HAk5dctsEAABNRgJLAYZy3AQAAGGGTUgCTl1y3QQAAE1HAksBhnLeBAAAYYZNSQJOXXLfBAAATUgCSwGGcuAEAABhhk1KAk5dcuEEAABNSQJLAYZy4gQAAGGGTUsCTl1y4wQAAE1KAksBhnLkBAAAYYZNTAJOXXLlBAAATUsCSwGGcuYEAABhhk1NAk5dcucEAABNTAJLAYZy6AQAAGGGTU4CTl1y6QQAAE1NAksBhnLqBAAAYYZNTwJOXXLrBAAATU4CSwGGcuwEAABhhk1QAk5dcu0EAABNTwJLAYZy7gQAAGGGTVECTl1y7wQAAE1QAksBhnLwBAAAYYZNUgJOXXLxBAAATVECSwGGcvIEAABhhk1TAk5dcvMEAABNUgJLAYZy9AQAAGGGTVQCTl1y9QQAAE1TAksBhnL2BAAAYYZNVQJOXXL3BAAATVQCSwGGcvgEAABhhk1WAk5dcvkEAABNVQJLAYZy+gQAAGGGTVcCTl1y+wQAAE1WAksBhnL8BAAAYYZNWAJOXXL9BAAATVcCSwGGcv4EAABhhk1ZAk5dcv8EAABNWAJLAYZyAAUAAGGGTVoCTl1yAQUAAE1ZAksBhnICBQAAYYZNWwJOXXIDBQAATVoCSwGGcgQFAABhhk1cAk5dcgUFAABNWwJLAYZyBgUAAGGGTV0CTl1yBwUAAE1cAksBhnIIBQAAYYZNXgJOXXIJBQAATV0CSwGGcgoFAABhhk1fAk5dcgsFAABNXgJLAYZyDAUAAGGGTWACTl1yDQUAAE1fAksBhnIOBQAAYYZNYQJOXXIPBQAATWACSwGGchAFAABhhk1iAk5dchEFAABNYQJLAYZyEgUAAGGGTWMCTl1yEwUAAE1iAksBhnIUBQAAYYZNZAJOXXIVBQAATWMCSwGGchYFAABhhk1lAk5dchcFAABNZAJLAYZyGAUAAGGGTWYCTl1yGQUAAE1lAksBhnIaBQAAYYZNZwJOXXIbBQAATWYCSwGGchwFAABhhk1oAk5dch0FAABNZwJLAYZyHgUAAGGGTWkCTl1yHwUAAE1oAksBhnIgBQAAYYZNagJOXXIhBQAATWkCSwGGciIFAABhhk1rAk5dciMFAABNagJLAYZyJAUAAGGGTWwCTl1yJQUAAE1rAksBhnImBQAAYYZNbQJOXXInBQAATWwCSwGGcigFAABhhk1uAk5dcikFAABNbQJLAYZyKgUAAGGGTW8CTl1yKwUAAE1uAksBhnIsBQAAYYZNcAJOXXItBQAATW8CSwGGci4FAABhhk1xAk5dci8FAABNcAJLAYZyMAUAAGGGTXICTl1yMQUAAE1xAksBhnIyBQAAYYZNcwJOXXIzBQAATXICSwGGcjQFAABhhk10Ak5dcjUFAABNcwJLAYZyNgUAAGGGTXUCTl1yNwUAAE10AksBhnI4BQAAYYZNdgJOXXI5BQAATXUCSwGGcjoFAABhhk13Ak5dcjsFAABNdgJLAYZyPAUAAGGGTXgCTl1yPQUAAE13AksBhnI+BQAAYYZNeQJOXXI/BQAATXgCSwGGckAFAABhhk16Ak5dckEFAABNeQJLAYZyQgUAAGGGTXsCTl1yQwUAAE16AksBhnJEBQAAYYZNfAJOXXJFBQAATXsCSwGGckYFAABhhk19Ak5dckcFAABNfAJLAYZySAUAAGGGTX4CTl1ySQUAAE19AksBhnJKBQAAYYZNfwJOXXJLBQAATX4CSwGGckwFAABhhk2AAk5dck0FAABNfwJLAYZyTgUAAGGGTYECTl1yTwUAAE2AAksBhnJQBQAAYYZNggJOXXJRBQAATYECSwGGclIFAABhhk2DAk5dclMFAABNggJLAYZyVAUAAGGGTYQCTl1yVQUAAE2DAksBhnJWBQAAYYZNhQJOXXJXBQAATYQCSwGGclgFAABhhk2GAk5dclkFAABNhQJLAYZyWgUAAGGGTYcCTl1yWwUAAE2GAksBhnJcBQAAYYZNiAJOXXJdBQAATYcCSwGGcl4FAABhhk2JAk5dcl8FAABNiAJLAYZyYAUAAGGGTYoCTl1yYQUAAE2JAksBhnJiBQAAYYZNiwJOXXJjBQAATYoCSwGGcmQFAABhhk2MAk5dcmUFAABNiwJLAYZyZgUAAGGGTY0CTl1yZwUAAE2MAksBhnJoBQAAYYZNjgJOXXJpBQAATY0CSwGGcmoFAABhhk2PAk5dcmsFAABNjgJLAYZybAUAAGGGTZACTl1ybQUAAE2PAksBhnJuBQAAYYZNkQJOXXJvBQAATZACSwGGcnAFAABhhk2SAk5dcnEFAABNkQJLAYZycgUAAGGGTZMCTl1ycwUAAE2SAksBhnJ0BQAAYYZNlAJOXXJ1BQAATZMCSwGGcnYFAABhhk2VAk5dcncFAABNlAJLAYZyeAUAAGGGTZYCTl1yeQUAAE2VAksBhnJ6BQAAYYZNlwJOXXJ7BQAATZYCSwGGcnwFAABhhk2YAk5dcn0FAABNlwJLAYZyfgUAAGGGTZkCTl1yfwUAAE2YAksBhnKABQAAYYZNmgJOXXKBBQAATZkCSwGGcoIFAABhhk2bAk5dcoMFAABNmgJLAYZyhAUAAGGGTZwCTl1yhQUAAE2bAksBhnKGBQAAYYZNnQJOXXKHBQAATZwCSwGGcogFAABhhk2eAk5dcokFAABNnQJLAYZyigUAAGGGTZ8CTl1yiwUAAE2eAksBhnKMBQAAYYZNoAJOXXKNBQAATZ8CSwGGco4FAABhhk2hAk5dco8FAABNoAJLAYZykAUAAGGGTaICTl1ykQUAAE2hAksBhnKSBQAAYYZNowJOXXKTBQAATaICSwGGcpQFAABhhk2kAk5dcpUFAABNowJLAYZylgUAAGGGTaUCTl1ylwUAAE2kAksBhnKYBQAAYYZNpgJOXXKZBQAATaUCSwGGcpoFAABhhk2nAk5dcpsFAABNpgJLAYZynAUAAGGGTagCTl1ynQUAAE2nAksBhnKeBQAAYYZNqQJOXXKfBQAATagCSwGGcqAFAABhhk2qAk5dcqEFAABNqQJLAYZyogUAAGGGTasCTl1yowUAAE2qAksBhnKkBQAAYYZNrAJOXXKlBQAATasCSwGGcqYFAABhhk2tAk5dcqcFAABNrAJLAYZyqAUAAGGGTa4CTl1yqQUAAE2tAksBhnKqBQAAYYZNrwJOXXKrBQAATa4CSwGGcqwFAABhhk2wAk5dcq0FAABNrwJLAYZyrgUAAGGGTbECTl1yrwUAAE2wAksBhnKwBQAAYYZNsgJOXXKxBQAATbECSwGGcrIFAABhhk2zAk5dcrMFAABNsgJLAYZytAUAAGGGTbQCTl1ytQUAAE2zAksBhnK2BQAAYYZNtQJOXXK3BQAATbQCSwGGcrgFAABhhk22Ak5dcrkFAABNtQJLAYZyugUAAGGGTbcCTl1yuwUAAE22AksBhnK8BQAAYYZNuAJOXXK9BQAATbcCSwGGcr4FAABhhk25Ak5dcr8FAABNuAJLAYZywAUAAGGGTboCTl1ywQUAAE25AksBhnLCBQAAYYZNuwJOXXLDBQAATboCSwGGcsQFAABhhk28Ak5dcsUFAABNuwJLAYZyxgUAAGGGTb0CTl1yxwUAAE28AksBhnLIBQAAYYZNvgJOXXLJBQAATb0CSwGGcsoFAABhhk2/Ak5dcssFAABNvgJLAYZyzAUAAGGGTcACTl1yzQUAAE2/AksBhnLOBQAAYYZNwQJOXXLPBQAATcACSwGGctAFAABhhk3CAk5dctEFAABNwQJLAYZy0gUAAGGGTcMCTl1y0wUAAE3CAksBhnLUBQAAYYZNxAJOXXLVBQAATcMCSwGGctYFAABhhk3FAk5dctcFAABNxAJLAYZy2AUAAGGGTcYCTl1y2QUAAE3FAksBhnLaBQAAYYZNxwJOXXLbBQAATcYCSwGGctwFAABhhk3IAk5dct0FAABNxwJLAYZy3gUAAGGGTckCTl1y3wUAAE3IAksBhnLgBQAAYYZNygJOXXLhBQAATckCSwGGcuIFAABhhk3LAk5dcuMFAABNygJLAYZy5AUAAGGGTcwCTl1y5QUAAE3LAksBhnLmBQAAYYZNzQJOXXLnBQAATcwCSwGGcugFAABhhk3OAk5dcukFAABNzQJLAYZy6gUAAGGGdYdVBWxhYmVscusFAABNzgJYAAAAAH1y7AUAAChYCQAAAEdMTiAxMzIuQV1y7QUAAEtvYVgJAAAAQVNOIDIyMi5CXXLuBQAATTACYXWHVQpsYWJlbENvbG9ycu8FAABNzgJNzwJ9cvAFAAAoTdACTl1y8QUAAEsBSwGGcvIFAABhhk3RAk5dcvMFAABLAksBhnL0BQAAYYZN0gJOXXL1BQAASwNLAYZy9gUAAGGGTdMCTl1y9wUAAEsESwGGcvgFAABhhk3UAk5dcvkFAABLBUsBhnL6BQAAYYZN1QJOXXL7BQAASwZLAYZy/AUAAGGGTdYCTl1y/QUAAEsHSwGGcv4FAABhhk3XAk5dcv8FAABLCEsBhnIABgAAYYZN2AJOXXIBBgAASwlLAYZyAgYAAGGGTdkCTl1yAwYAAEsKSwGGcgQGAABhhk3aAk5dcgUGAABLC0sBhnIGBgAAYYZN2wJOXXIHBgAASwxLAYZyCAYAAGGGTdwCTl1yCQYAAEsNSwGGcgoGAABhhk3dAk5dcgsGAABLDksBhnIMBgAAYYZN3gJOXXINBgAASw9LAYZyDgYAAGGGTd8CTl1yDwYAAEsQSwGGchAGAABhhk3gAk5dchEGAABLEUsBhnISBgAAYYZN4QJOXXITBgAASxJLAYZyFAYAAGGGTeICTl1yFQYAAEsTSwGGchYGAABhhk3jAk5dchcGAABLFEsBhnIYBgAAYYZN5AJOXXIZBgAASxVLAYZyGgYAAGGGTeUCTl1yGwYAAEsWSwGGchwGAABhhk3mAk5dch0GAABLF0sBhnIeBgAAYYZN5wJOXXIfBgAASxhLAYZyIAYAAGGGTegCTl1yIQYAAEsZSwGGciIGAABhhk3pAk5dciMGAABLGksBhnIkBgAAYYZN6gJOXXIlBgAASxtLAYZyJgYAAGGGTesCTl1yJwYAAEscSwGGcigGAABhhk3sAk5dcikGAABLHUsBhnIqBgAAYYZN7QJOXXIrBgAASx5LAYZyLAYAAGGGTe4CTl1yLQYAAEsfSwGGci4GAABhhk3vAk5dci8GAABLIEsBhnIwBgAAYYZN8AJOXXIxBgAASyFLAYZyMgYAAGGGTfECTl1yMwYAAEsiSwGGcjQGAABhhk3yAk5dcjUGAABLI0sBhnI2BgAAYYZN8wJOXXI3BgAASyRLAYZyOAYAAGGGTfQCTl1yOQYAAEslSwGGcjoGAABhhk31Ak5dcjsGAABLJksBhnI8BgAAYYZN9gJOXXI9BgAASydLAYZyPgYAAGGGTfcCTl1yPwYAAEsoSwGGckAGAABhhk34Ak5dckEGAABLKUsBhnJCBgAAYYZN+QJOXXJDBgAASypLAYZyRAYAAGGGTfoCTl1yRQYAAEsrSwGGckYGAABhhk37Ak5dckcGAABLLEsBhnJIBgAAYYZN/AJOXXJJBgAASy1LAYZySgYAAGGGTf0CTl1ySwYAAEsuSwGGckwGAABhhk3+Ak5dck0GAABLL0sBhnJOBgAAYYZN/wJOXXJPBgAASzBLAYZyUAYAAGGGTQADTl1yUQYAAEsxSwGGclIGAABhhk0BA05dclMGAABLMksBhnJUBgAAYYZNAgNOXXJVBgAASzNLAYZyVgYAAGGGTQMDTl1yVwYAAEs0SwGGclgGAABhhk0EA05dclkGAABLNUsBhnJaBgAAYYZNBQNOXXJbBgAASzZLAYZyXAYAAGGGTQYDTl1yXQYAAEs3SwGGcl4GAABhhk0HA05dcl8GAABLOEsBhnJgBgAAYYZNCANOXXJhBgAASzlLAYZyYgYAAGGGTQkDTl1yYwYAAEs6SwGGcmQGAABhhk0KA05dcmUGAABLO0sBhnJmBgAAYYZNCwNOXXJnBgAASzxLAYZyaAYAAGGGTQwDTl1yaQYAAEs9SwGGcmoGAABhhk0NA05dcmsGAABLPksBhnJsBgAAYYZNDgNOXXJtBgAASz9LAYZybgYAAGGGTQ8DTl1ybwYAAEtASwGGcnAGAABhhk0QA05dcnEGAABLQUsBhnJyBgAAYYZNEQNOXXJzBgAAS0JLAYZydAYAAGGGTRIDTl1ydQYAAEtDSwGGcnYGAABhhk0TA05dcncGAABLREsBhnJ4BgAAYYZNFANOXXJ5BgAAS0VLAYZyegYAAGGGTRUDTl1yewYAAEtGSwGGcnwGAABhhk0WA05dcn0GAABLR0sBhnJ+BgAAYYZNFwNOXXJ/BgAAS0hLAYZygAYAAGGGTRgDTl1ygQYAAEtJSwGGcoIGAABhhk0ZA05dcoMGAABLSksBhnKEBgAAYYZNGgNOXXKFBgAAS0tLAYZyhgYAAGGGTRsDTl1yhwYAAEtMSwGGcogGAABhhk0cA05dcokGAABLTUsBhnKKBgAAYYZNHQNOXXKLBgAAS05LAYZyjAYAAGGGTR4DTl1yjQYAAEtPSwGGco4GAABhhk0fA05dco8GAABLUEsBhnKQBgAAYYZNIANOXXKRBgAAS1FLAYZykgYAAGGGTSEDTl1ykwYAAEtSSwGGcpQGAABhhk0iA05dcpUGAABLU0sBhnKWBgAAYYZNIwNOXXKXBgAAS1RLAYZymAYAAGGGTSQDTl1ymQYAAEtVSwGGcpoGAABhhk0lA05dcpsGAABLVksBhnKcBgAAYYZNJgNOXXKdBgAAS1dLAYZyngYAAGGGTScDTl1ynwYAAEtYSwGGcqAGAABhhk0oA05dcqEGAABLWUsBhnKiBgAAYYZNKQNOXXKjBgAAS1pLAYZypAYAAGGGTSoDTl1ypQYAAEtbSwGGcqYGAABhhk0rA05dcqcGAABLXEsBhnKoBgAAYYZNLANOXXKpBgAAS11LAYZyqgYAAGGGTS0DTl1yqwYAAEteSwGGcqwGAABhhk0uA05dcq0GAABLX0sBhnKuBgAAYYZNLwNOXXKvBgAAS2BLAYZysAYAAGGGTTADTl1ysQYAAEthSwGGcrIGAABhhk0xA05dcrMGAABLYksBhnK0BgAAYYZNMgNOXXK1BgAAS2NLAYZytgYAAGGGTTMDTl1ytwYAAEtkSwGGcrgGAABhhk00A05dcrkGAABLZUsBhnK6BgAAYYZNNQNOXXK7BgAAS2ZLAYZyvAYAAGGGTTYDTl1yvQYAAEtnSwGGcr4GAABhhk03A05dcr8GAABLaEsBhnLABgAAYYZNOANOXXLBBgAAS2lLAYZywgYAAGGGTTkDTl1ywwYAAEtqSwGGcsQGAABhhk06A05dcsUGAABLa0sBhnLGBgAAYYZNOwNOXXLHBgAAS2xLAYZyyAYAAGGGTTwDTl1yyQYAAEttSwGGcsoGAABhhk09A05dcssGAABLbksBhnLMBgAAYYZNPgNOXXLNBgAAS29LAYZyzgYAAGGGTT8DTl1yzwYAAEtwSwGGctAGAABhhk1AA05dctEGAABLcUsBhnLSBgAAYYZNQQNOXXLTBgAAS3JLAYZy1AYAAGGGTUIDTl1y1QYAAEtzSwGGctYGAABhhk1DA05dctcGAABLdEsBhnLYBgAAYYZNRANOXXLZBgAAS3VLAYZy2gYAAGGGTUUDTl1y2wYAAEt2SwGGctwGAABhhk1GA05dct0GAABLd0sBhnLeBgAAYYZNRwNOXXLfBgAAS3hLAYZy4AYAAGGGTUgDTl1y4QYAAEt5SwGGcuIGAABhhk1JA05dcuMGAABLeksBhnLkBgAAYYZNSgNOXXLlBgAAS3tLAYZy5gYAAGGGTUsDTl1y5wYAAEt8SwGGcugGAABhhk1MA05dcukGAABLfUsBhnLqBgAAYYZNTQNOXXLrBgAAS35LAYZy7AYAAGGGTU4DTl1y7QYAAEt/SwGGcu4GAABhhk1PA05dcu8GAABLgEsBhnLwBgAAYYZNUANOXXLxBgAAS4FLAYZy8gYAAGGGTVEDTl1y8wYAAEuCSwGGcvQGAABhhk1SA05dcvUGAABLg0sBhnL2BgAAYYZNUwNOXXL3BgAAS4RLAYZy+AYAAGGGTVQDTl1y+QYAAEuFSwGGcvoGAABhhk1VA05dcvsGAABLhksBhnL8BgAAYYZNVgNOXXL9BgAAS4dLAYZy/gYAAGGGTVcDTl1y/wYAAEuISwGGcgAHAABhhk1YA05dcgEHAABLiUsBhnICBwAAYYZNWQNOXXIDBwAAS4pLAYZyBAcAAGGGTVoDTl1yBQcAAEuLSwGGcgYHAABhhk1bA05dcgcHAABLjEsBhnIIBwAAYYZNXANOXXIJBwAAS41LAYZyCgcAAGGGTV0DTl1yCwcAAEuOSwGGcgwHAABhhk1eA05dcg0HAABLj0sBhnIOBwAAYYZNXwNOXXIPBwAAS5BLAYZyEAcAAGGGTWADTl1yEQcAAEuRSwGGchIHAABhhk1hA05dchMHAABLkksBhnIUBwAAYYZNYgNOXXIVBwAAS5NLAYZyFgcAAGGGTWMDTl1yFwcAAEuUSwGGchgHAABhhk1kA05dchkHAABLlUsBhnIaBwAAYYZNZQNOXXIbBwAAS5ZLAYZyHAcAAGGGTWYDTl1yHQcAAEuXSwGGch4HAABhhk1nA05dch8HAABLmEsBhnIgBwAAYYZNaANOXXIhBwAAS5lLAYZyIgcAAGGGTWkDTl1yIwcAAEuaSwGGciQHAABhhk1qA05dciUHAABLm0sBhnImBwAAYYZNawNOXXInBwAAS5xLAYZyKAcAAGGGTWwDTl1yKQcAAEudSwGGcioHAABhhk1tA05dcisHAABLnksBhnIsBwAAYYZNbgNOXXItBwAAS59LAYZyLgcAAGGGTW8DTl1yLwcAAEugSwGGcjAHAABhhk1wA05dcjEHAABLoUsBhnIyBwAAYYZNcQNOXXIzBwAAS6JLAYZyNAcAAGGGTXIDTl1yNQcAAEujSwGGcjYHAABhhk1zA05dcjcHAABLpEsBhnI4BwAAYYZNdANOXXI5BwAAS6VLAYZyOgcAAGGGTXUDTl1yOwcAAEumSwGGcjwHAABhhk12A05dcj0HAABLp0sBhnI+BwAAYYZNdwNOXXI/BwAAS6hLAYZyQAcAAGGGTXgDTl1yQQcAAEupSwGGckIHAABhhk15A05dckMHAABLqksBhnJEBwAAYYZNegNOXXJFBwAAS6tLAYZyRgcAAGGGTXsDTl1yRwcAAEusSwGGckgHAABhhk18A05dckkHAABLrUsBhnJKBwAAYYZNfQNOXXJLBwAAS65LAYZyTAcAAGGGTX4DTl1yTQcAAEuvSwGGck4HAABhhk1/A05dck8HAABLsEsBhnJQBwAAYYZNgANOXXJRBwAAS7FLAYZyUgcAAGGGTYEDTl1yUwcAAEuySwGGclQHAABhhk2CA05dclUHAABLs0sBhnJWBwAAYYZNgwNOXXJXBwAAS7RLAYZyWAcAAGGGTYQDTl1yWQcAAEu1SwGGcloHAABhhk2FA05dclsHAABLtksBhnJcBwAAYYZNhgNOXXJdBwAAS7dLAYZyXgcAAGGGTYcDTl1yXwcAAEu4SwGGcmAHAABhhk2IA05dcmEHAABLuUsBhnJiBwAAYYZNiQNOXXJjBwAAS7pLAYZyZAcAAGGGTYoDTl1yZQcAAEu7SwGGcmYHAABhhk2LA05dcmcHAABLvEsBhnJoBwAAYYZNjANOXXJpBwAAS71LAYZyagcAAGGGTY0DTl1yawcAAEu+SwGGcmwHAABhhk2OA05dcm0HAABLv0sBhnJuBwAAYYZNjwNOXXJvBwAAS8BLAYZycAcAAGGGTZADTl1ycQcAAEvBSwGGcnIHAABhhk2RA05dcnMHAABLwksBhnJ0BwAAYYZNkgNOXXJ1BwAAS8NLAYZydgcAAGGGTZMDTl1ydwcAAEvESwGGcngHAABhhk2UA05dcnkHAABLxUsBhnJ6BwAAYYZNlQNOXXJ7BwAAS8ZLAYZyfAcAAGGGTZYDTl1yfQcAAEvHSwGGcn4HAABhhk2XA05dcn8HAABLyEsBhnKABwAAYYZNmANOXXKBBwAAS8lLAYZyggcAAGGGTZkDTl1ygwcAAEvKSwGGcoQHAABhhk2aA05dcoUHAABLy0sBhnKGBwAAYYZNmwNOXXKHBwAAS8xLAYZyiAcAAGGGTZwDTl1yiQcAAEvNSwGGcooHAABhhk2dA05dcosHAABLzksBhnKMBwAAYYZNngNOXXKNBwAAS89LAYZyjgcAAGGGTZ8DTl1yjwcAAEvQSwGGcpAHAABhhk2gA05dcpEHAABL0UsBhnKSBwAAYYZNoQNOXXKTBwAAS9JLAYZylAcAAGGGTaIDTl1ylQcAAEvTSwGGcpYHAABhhk2jA05dcpcHAABL1EsBhnKYBwAAYYZNpANOXXKZBwAAS9VLAYZymgcAAGGGTaUDTl1ymwcAAEvWSwGGcpwHAABhhk2mA05dcp0HAABL10sBhnKeBwAAYYZNpwNOXXKfBwAAS9hLAYZyoAcAAGGGTagDTl1yoQcAAEvZSwGGcqIHAABhhk2pA05dcqMHAABL2ksBhnKkBwAAYYZNqgNOXXKlBwAAS9tLAYZypgcAAGGGTasDTl1ypwcAAEvcSwGGcqgHAABhhk2sA05dcqkHAABL3UsBhnKqBwAAYYZNrQNOXXKrBwAAS95LAYZyrAcAAGGGTa4DTl1yrQcAAEvfSwGGcq4HAABhhk2vA05dcq8HAABL4EsBhnKwBwAAYYZNsANOXXKxBwAAS+FLAYZysgcAAGGGTbEDTl1yswcAAEviSwGGcrQHAABhhk2yA05dcrUHAABL40sBhnK2BwAAYYZNswNOXXK3BwAAS+RLAYZyuAcAAGGGTbQDTl1yuQcAAEvlSwGGcroHAABhhk21A05dcrsHAABL5ksBhnK8BwAAYYZNtgNOXXK9BwAAS+dLAYZyvgcAAGGGTbcDTl1yvwcAAEvoSwGGcsAHAABhhk24A05dcsEHAABL6UsBhnLCBwAAYYZNuQNOXXLDBwAAS+pLAYZyxAcAAGGGTboDTl1yxQcAAEvrSwGGcsYHAABhhk27A05dcscHAABL7EsBhnLIBwAAYYZNvANOXXLJBwAAS+1LAYZyygcAAGGGTb0DTl1yywcAAEvuSwGGcswHAABhhk2+A05dcs0HAABL70sBhnLOBwAAYYZNvwNOXXLPBwAAS/BLAYZy0AcAAGGGTcADTl1y0QcAAEvxSwGGctIHAABhhk3BA05dctMHAABL8ksBhnLUBwAAYYZNwgNOXXLVBwAAS/NLAYZy1gcAAGGGTcMDTl1y1wcAAEv0SwGGctgHAABhhk3EA05dctkHAABL9UsBhnLaBwAAYYZNxQNOXXLbBwAAS/ZLAYZy3AcAAGGGTcYDTl1y3QcAAEv3SwGGct4HAABhhk3HA05dct8HAABL+EsBhnLgBwAAYYZNyANOXXLhBwAAS/lLAYZy4gcAAGGGTckDTl1y4wcAAEv6SwGGcuQHAABhhk3KA05dcuUHAABL+0sBhnLmBwAAYYZNywNOXXLnBwAAS/xLAYZy6AcAAGGGTcwDTl1y6QcAAEv9SwGGcuoHAABhhk3NA05dcusHAABL/ksBhnLsBwAAYYZNzgNOXXLtBwAAS/9LAYZy7gcAAGGGTc8DTl1y7wcAAE0AAUsBhnLwBwAAYYZN0ANOXXLxBwAATQEBSwGGcvIHAABhhk3RA05dcvMHAABNAgFLAYZy9AcAAGGGTdIDTl1y9QcAAE0DAUsBhnL2BwAAYYZN0wNOXXL3BwAATQQBSwGGcvgHAABhhk3UA05dcvkHAABNBQFLAYZy+gcAAGGGTdUDTl1y+wcAAE0GAUsBhnL8BwAAYYZN1gNOXXL9BwAATQcBSwGGcv4HAABhhk3XA05dcv8HAABNCAFLAYZyAAgAAGGGTdgDTl1yAQgAAE0JAUsBhnICCAAAYYZN2QNOXXIDCAAATQoBSwGGcgQIAABhhk3aA05dcgUIAABNCwFLAYZyBggAAGGGTdsDTl1yBwgAAE0MAUsBhnIICAAAYYZN3ANOXXIJCAAATQ0BSwGGcgoIAABhhk3dA05dcgsIAABNDgFLAYZyDAgAAGGGTd4DTl1yDQgAAE0PAUsBhnIOCAAAYYZN3wNOXXIPCAAATRABSwGGchAIAABhhk3gA05dchEIAABNEQFLAYZyEggAAGGGTeEDTl1yEwgAAE0SAUsBhnIUCAAAYYZN4gNOXXIVCAAATRMBSwGGchYIAABhhk3jA05dchcIAABNFAFLAYZyGAgAAGGGTeQDTl1yGQgAAE0VAUsBhnIaCAAAYYZN5QNOXXIbCAAATRYBSwGGchwIAABhhk3mA05dch0IAABNFwFLAYZyHggAAGGGTecDTl1yHwgAAE0YAUsBhnIgCAAAYYZN6ANOXXIhCAAATRkBSwGGciIIAABhhk3pA05dciMIAABNGgFLAYZyJAgAAGGGTeoDTl1yJQgAAE0bAUsBhnImCAAAYYZN6wNOXXInCAAATRwBSwGGcigIAABhhk3sA05dcikIAABNHQFLAYZyKggAAGGGTe0DTl1yKwgAAE0eAUsBhnIsCAAAYYZN7gNOXXItCAAATR8BSwGGci4IAABhhk3vA05dci8IAABNIAFLAYZyMAgAAGGGTfADTl1yMQgAAE0hAUsBhnIyCAAAYYZN8QNOXXIzCAAATSIBSwGGcjQIAABhhk3yA05dcjUIAABNIwFLAYZyNggAAGGGTfMDTl1yNwgAAE0kAUsBhnI4CAAAYYZN9ANOXXI5CAAATSUBSwGGcjoIAABhhk31A05dcjsIAABNJgFLAYZyPAgAAGGGTfYDTl1yPQgAAE0nAUsBhnI+CAAAYYZN9wNOXXI/CAAATSgBSwGGckAIAABhhk34A05dckEIAABNKQFLAYZyQggAAGGGTfkDTl1yQwgAAE0qAUsBhnJECAAAYYZN+gNOXXJFCAAATSsBSwGGckYIAABhhk37A05dckcIAABNLAFLAYZySAgAAGGGTfwDTl1ySQgAAE0tAUsBhnJKCAAAYYZN/QNOXXJLCAAATS4BSwGGckwIAABhhk3+A05dck0IAABNLwFLAYZyTggAAGGGTf8DTl1yTwgAAE0wAUsBhnJQCAAAYYZNAAROXXJRCAAATTEBSwGGclIIAABhhk0BBE5dclMIAABNMgFLAYZyVAgAAGGGTQIETl1yVQgAAE0zAUsBhnJWCAAAYYZNAwROXXJXCAAATTQBSwGGclgIAABhhk0EBE5dclkIAABNNQFLAYZyWggAAGGGTQUETl1yWwgAAE02AUsBhnJcCAAAYYZNBgROXXJdCAAATTcBSwGGcl4IAABhhk0HBE5dcl8IAABNOAFLAYZyYAgAAGGGTQgETl1yYQgAAE05AUsBhnJiCAAAYYZNCQROXXJjCAAATToBSwGGcmQIAABhhk0KBE5dcmUIAABNOwFLAYZyZggAAGGGTQsETl1yZwgAAE08AUsBhnJoCAAAYYZNDAROXXJpCAAATT0BSwGGcmoIAABhhk0NBE5dcmsIAABNPgFLAYZybAgAAGGGTQ4ETl1ybQgAAE0/AUsBhnJuCAAAYYZNDwROXXJvCAAATUABSwGGcnAIAABhhk0QBE5dcnEIAABNQQFLAYZycggAAGGGTREETl1ycwgAAE1CAUsBhnJ0CAAAYYZNEgROXXJ1CAAATUMBSwGGcnYIAABhhk0TBE5dcncIAABNRAFLAYZyeAgAAGGGTRQETl1yeQgAAE1FAUsBhnJ6CAAAYYZNFQROXXJ7CAAATUYBSwGGcnwIAABhhk0WBE5dcn0IAABNRwFLAYZyfggAAGGGTRcETl1yfwgAAE1IAUsBhnKACAAAYYZNGAROXXKBCAAATUkBSwGGcoIIAABhhk0ZBE5dcoMIAABNSgFLAYZyhAgAAGGGTRoETl1yhQgAAE1LAUsBhnKGCAAAYYZNGwROXXKHCAAATUwBSwGGcogIAABhhk0cBE5dcokIAABNTQFLAYZyiggAAGGGTR0ETl1yiwgAAE1OAUsBhnKMCAAAYYZNHgROXXKNCAAATU8BSwGGco4IAABhhk0fBE5dco8IAABNUAFLAYZykAgAAGGGTSAETl1ykQgAAE1RAUsBhnKSCAAAYYZNIQROXXKTCAAATVIBSwGGcpQIAABhhk0iBE5dcpUIAABNUwFLAYZylggAAGGGTSMETl1ylwgAAE1UAUsBhnKYCAAAYYZNJAROXXKZCAAATVUBSwGGcpoIAABhhk0lBE5dcpsIAABNVgFLAYZynAgAAGGGTSYETl1ynQgAAE1XAUsBhnKeCAAAYYZNJwROXXKfCAAATVgBSwGGcqAIAABhhk0oBE5dcqEIAABNWQFLAYZyoggAAGGGTSkETl1yowgAAE1aAUsBhnKkCAAAYYZNKgROXXKlCAAATVsBSwGGcqYIAABhhk0rBE5dcqcIAABNXAFLAYZyqAgAAGGGTSwETl1yqQgAAE1dAUsBhnKqCAAAYYZNLQROXXKrCAAATV4BSwGGcqwIAABhhk0uBE5dcq0IAABNXwFLAYZyrggAAGGGTS8ETl1yrwgAAE1gAUsBhnKwCAAAYYZNMAROXXKxCAAATWEBSwGGcrIIAABhhk0xBE5dcrMIAABNYgFLAYZytAgAAGGGTTIETl1ytQgAAE1jAUsBhnK2CAAAYYZNMwROXXK3CAAATWQBSwGGcrgIAABhhk00BE5dcrkIAABNZQFLAYZyuggAAGGGTTUETl1yuwgAAE1mAUsBhnK8CAAAYYZNNgROXXK9CAAATWcBSwGGcr4IAABhhk03BE5dcr8IAABNaAFLAYZywAgAAGGGTTgETl1ywQgAAE1pAUsBhnLCCAAAYYZNOQROXXLDCAAATWoBSwGGcsQIAABhhk06BE5dcsUIAABNawFLAYZyxggAAGGGTTsETl1yxwgAAE1sAUsBhnLICAAAYYZNPAROXXLJCAAATW0BSwGGcsoIAABhhk09BE5dcssIAABNbgFLAYZyzAgAAGGGTT4ETl1yzQgAAE1vAUsBhnLOCAAAYYZNPwROXXLPCAAATXABSwGGctAIAABhhk1ABE5dctEIAABNcQFLAYZy0ggAAGGGTUEETl1y0wgAAE1yAUsBhnLUCAAAYYZNQgROXXLVCAAATXMBSwGGctYIAABhhk1DBE5dctcIAABNdAFLAYZy2AgAAGGGTUQETl1y2QgAAE11AUsBhnLaCAAAYYZNRQROXXLbCAAATXYBSwGGctwIAABhhk1GBE5dct0IAABNdwFLAYZy3ggAAGGGTUcETl1y3wgAAE14AUsBhnLgCAAAYYZNSAROXXLhCAAATXkBSwGGcuIIAABhhk1JBE5dcuMIAABNegFLAYZy5AgAAGGGTUoETl1y5QgAAE17AUsBhnLmCAAAYYZNSwROXXLnCAAATXwBSwGGcugIAABhhk1MBE5dcukIAABNfQFLAYZy6ggAAGGGTU0ETl1y6wgAAE1+AUsBhnLsCAAAYYZNTgROXXLtCAAATX8BSwGGcu4IAABhhk1PBE5dcu8IAABNgAFLAYZy8AgAAGGGTVAETl1y8QgAAE2BAUsBhnLyCAAAYYZNUQROXXLzCAAATYIBSwGGcvQIAABhhk1SBE5dcvUIAABNgwFLAYZy9ggAAGGGTVMETl1y9wgAAE2EAUsBhnL4CAAAYYZNVAROXXL5CAAATYUBSwGGcvoIAABhhk1VBE5dcvsIAABNhgFLAYZy/AgAAGGGTVYETl1y/QgAAE2HAUsBhnL+CAAAYYZNVwROXXL/CAAATYgBSwGGcgAJAABhhk1YBE5dcgEJAABNiQFLAYZyAgkAAGGGTVkETl1yAwkAAE2KAUsBhnIECQAAYYZNWgROXXIFCQAATYsBSwGGcgYJAABhhk1bBE5dcgcJAABNjAFLAYZyCAkAAGGGTVwETl1yCQkAAE2NAUsBhnIKCQAAYYZNXQROXXILCQAATY4BSwGGcgwJAABhhk1eBE5dcg0JAABNjwFLAYZyDgkAAGGGTV8ETl1yDwkAAE2QAUsBhnIQCQAAYYZNYAROXXIRCQAATZEBSwGGchIJAABhhk1hBE5dchMJAABNkgFLAYZyFAkAAGGGTWIETl1yFQkAAE2TAUsBhnIWCQAAYYZNYwROXXIXCQAATZQBSwGGchgJAABhhk1kBE5dchkJAABNlQFLAYZyGgkAAGGGTWUETl1yGwkAAE2WAUsBhnIcCQAAYYZNZgROXXIdCQAATZcBSwGGch4JAABhhk1nBE5dch8JAABNmAFLAYZyIAkAAGGGTWgETl1yIQkAAE2ZAUsBhnIiCQAAYYZNaQROXXIjCQAATZoBSwGGciQJAABhhk1qBE5dciUJAABNmwFLAYZyJgkAAGGGTWsETl1yJwkAAE2cAUsBhnIoCQAAYYZNbAROXXIpCQAATZ0BSwGGcioJAABhhk1tBE5dcisJAABNngFLAYZyLAkAAGGGTW4ETl1yLQkAAE2fAUsBhnIuCQAAYYZNbwROXXIvCQAATaABSwGGcjAJAABhhk1wBE5dcjEJAABNoQFLAYZyMgkAAGGGTXEETl1yMwkAAE2iAUsBhnI0CQAAYYZNcgROXXI1CQAATaMBSwGGcjYJAABhhk1zBE5dcjcJAABNpAFLAYZyOAkAAGGGTXQETl1yOQkAAE2lAUsBhnI6CQAAYYZNdQROXXI7CQAATaYBSwGGcjwJAABhhk12BE5dcj0JAABNpwFLAYZyPgkAAGGGTXcETl1yPwkAAE2oAUsBhnJACQAAYYZNeAROXXJBCQAATakBSwGGckIJAABhhk15BE5dckMJAABNqgFLAYZyRAkAAGGGTXoETl1yRQkAAE2rAUsBhnJGCQAAYYZNewROXXJHCQAATawBSwGGckgJAABhhk18BE5dckkJAABNrQFLAYZySgkAAGGGTX0ETl1ySwkAAE2uAUsBhnJMCQAAYYZNfgROXXJNCQAATa8BSwGGck4JAABhhk1/BE5dck8JAABNsAFLAYZyUAkAAGGGTYAETl1yUQkAAE2xAUsBhnJSCQAAYYZNgQROXXJTCQAATbIBSwGGclQJAABhhk2CBE5dclUJAABNswFLAYZyVgkAAGGGTYMETl1yVwkAAE20AUsBhnJYCQAAYYZNhAROXXJZCQAATbUBSwGGcloJAABhhk2FBE5dclsJAABNtgFLAYZyXAkAAGGGTYYETl1yXQkAAE23AUsBhnJeCQAAYYZNhwROXXJfCQAATbgBSwGGcmAJAABhhk2IBE5dcmEJAABNuQFLAYZyYgkAAGGGTYkETl1yYwkAAE26AUsBhnJkCQAAYYZNigROXXJlCQAATbsBSwGGcmYJAABhhk2LBE5dcmcJAABNvAFLAYZyaAkAAGGGTYwETl1yaQkAAE29AUsBhnJqCQAAYYZNjQROXXJrCQAATb4BSwGGcmwJAABhhk2OBE5dcm0JAABNvwFLAYZybgkAAGGGTY8ETl1ybwkAAE3AAUsBhnJwCQAAYYZNkAROXXJxCQAATcEBSwGGcnIJAABhhk2RBE5dcnMJAABNwgFLAYZydAkAAGGGTZIETl1ydQkAAE3DAUsBhnJ2CQAAYYZNkwROXXJ3CQAATcQBSwGGcngJAABhhk2UBE5dcnkJAABNxQFLAYZyegkAAGGGTZUETl1yewkAAE3GAUsBhnJ8CQAAYYZNlgROXXJ9CQAATccBSwGGcn4JAABhhk2XBE5dcn8JAABNyAFLAYZygAkAAGGGTZgETl1ygQkAAE3JAUsBhnKCCQAAYYZNmQROXXKDCQAATcoBSwGGcoQJAABhhk2aBE5dcoUJAABNywFLAYZyhgkAAGGGTZsETl1yhwkAAE3MAUsBhnKICQAAYYZNnAROXXKJCQAATc0BSwGGcooJAABhhk2dBE5dcosJAABNzgFLAYZyjAkAAGGGTZ4ETl1yjQkAAE3PAUsBhnKOCQAAYYZNnwROXXKPCQAATdABSwGGcpAJAABhhk2gBE5dcpEJAABN0QFLAYZykgkAAGGGTaEETl1ykwkAAE3SAUsBhnKUCQAAYYZNogROXXKVCQAATdMBSwGGcpYJAABhhk2jBE5dcpcJAABN1AFLAYZymAkAAGGGTaQETl1ymQkAAE3VAUsBhnKaCQAAYYZNpQROXXKbCQAATdYBSwGGcpwJAABhhk2mBE5dcp0JAABN1wFLAYZyngkAAGGGTacETl1ynwkAAE3YAUsBhnKgCQAAYYZNqAROXXKhCQAATdkBSwGGcqIJAABhhk2pBE5dcqMJAABN2gFLAYZypAkAAGGGTaoETl1ypQkAAE3bAUsBhnKmCQAAYYZNqwROXXKnCQAATdwBSwGGcqgJAABhhk2sBE5dcqkJAABN3QFLAYZyqgkAAGGGTa0ETl1yqwkAAE3eAUsBhnKsCQAAYYZNrgROXXKtCQAATd8BSwGGcq4JAABhhk2vBE5dcq8JAABN4AFLAYZysAkAAGGGTbAETl1ysQkAAE3hAUsBhnKyCQAAYYZNsQROXXKzCQAATeIBSwGGcrQJAABhhk2yBE5dcrUJAABN4wFLAYZytgkAAGGGTbMETl1ytwkAAE3kAUsBhnK4CQAAYYZNtAROXXK5CQAATeUBSwGGcroJAABhhk21BE5dcrsJAABN5gFLAYZyvAkAAGGGTbYETl1yvQkAAE3nAUsBhnK+CQAAYYZNtwROXXK/CQAATegBSwGGcsAJAABhhk24BE5dcsEJAABN6QFLAYZywgkAAGGGTbkETl1ywwkAAE3qAUsBhnLECQAAYYZNugROXXLFCQAATesBSwGGcsYJAABhhk27BE5dcscJAABN7AFLAYZyyAkAAGGGTbwETl1yyQkAAE3tAUsBhnLKCQAAYYZNvQROXXLLCQAATe4BSwGGcswJAABhhk2+BE5dcs0JAABN7wFLAYZyzgkAAGGGTb8ETl1yzwkAAE3wAUsBhnLQCQAAYYZNwAROXXLRCQAATfEBSwGGctIJAABhhk3BBE5dctMJAABN8gFLAYZy1AkAAGGGTcIETl1y1QkAAE3zAUsBhnLWCQAAYYZNwwROXXLXCQAATfQBSwGGctgJAABhhk3EBE5dctkJAABN9QFLAYZy2gkAAGGGTcUETl1y2wkAAE32AUsBhnLcCQAAYYZNxgROXXLdCQAATfcBSwGGct4JAABhhk3HBE5dct8JAABN+AFLAYZy4AkAAGGGTcgETl1y4QkAAE35AUsBhnLiCQAAYYZNyQROXXLjCQAATfoBSwGGcuQJAABhhk3KBE5dcuUJAABN+wFLAYZy5gkAAGGGTcsETl1y5wkAAE38AUsBhnLoCQAAYYZNzAROXXLpCQAATf0BSwGGcuoJAABhhk3NBE5dcusJAABN/gFLAYZy7AkAAGGGTc4ETl1y7QkAAE3/AUsBhnLuCQAAYYZNzwROXXLvCQAATQACSwGGcvAJAABhhk3QBE5dcvEJAABNAQJLAYZy8gkAAGGGTdEETl1y8wkAAE0CAksBhnL0CQAAYYZN0gROXXL1CQAATQMCSwGGcvYJAABhhk3TBE5dcvcJAABNBAJLAYZy+AkAAGGGTdQETl1y+QkAAE0FAksBhnL6CQAAYYZN1QROXXL7CQAATQYCSwGGcvwJAABhhk3WBE5dcv0JAABNBwJLAYZy/gkAAGGGTdcETl1y/wkAAE0IAksBhnIACgAAYYZN2AROXXIBCgAATQkCSwGGcgIKAABhhk3ZBE5dcgMKAABNCgJLAYZyBAoAAGGGTdoETl1yBQoAAE0LAksBhnIGCgAAYYZN2wROXXIHCgAATQwCSwGGcggKAABhhk3cBE5dcgkKAABNDQJLAYZyCgoAAGGGTd0ETl1yCwoAAE0OAksBhnIMCgAAYYZN3gROXXINCgAATQ8CSwGGcg4KAABhhk3fBE5dcg8KAABNEAJLAYZyEAoAAGGGTeAETl1yEQoAAE0RAksBhnISCgAAYYZN4QROXXITCgAATRICSwGGchQKAABhhk3iBE5dchUKAABNEwJLAYZyFgoAAGGGTeMETl1yFwoAAE0UAksBhnIYCgAAYYZN5AROXXIZCgAATRUCSwGGchoKAABhhk3lBE5dchsKAABNFgJLAYZyHAoAAGGGTeYETl1yHQoAAE0XAksBhnIeCgAAYYZN5wROXXIfCgAATRgCSwGGciAKAABhhk3oBE5dciEKAABNGQJLAYZyIgoAAGGGTekETl1yIwoAAE0aAksBhnIkCgAAYYZN6gROXXIlCgAATRsCSwGGciYKAABhhk3rBE5dcicKAABNHAJLAYZyKAoAAGGGTewETl1yKQoAAE0dAksBhnIqCgAAYYZN7QROXXIrCgAATR4CSwGGciwKAABhhk3uBE5dci0KAABNHwJLAYZyLgoAAGGGTe8ETl1yLwoAAE0gAksBhnIwCgAAYYZN8AROXXIxCgAATSECSwGGcjIKAABhhk3xBE5dcjMKAABNIgJLAYZyNAoAAGGGTfIETl1yNQoAAE0jAksBhnI2CgAAYYZN8wROXXI3CgAATSQCSwGGcjgKAABhhk30BE5dcjkKAABNJQJLAYZyOgoAAGGGTfUETl1yOwoAAE0mAksBhnI8CgAAYYZN9gROXXI9CgAATScCSwGGcj4KAABhhk33BE5dcj8KAABNKAJLAYZyQAoAAGGGTfgETl1yQQoAAE0pAksBhnJCCgAAYYZN+QROXXJDCgAATSoCSwGGckQKAABhhk36BE5dckUKAABNKwJLAYZyRgoAAGGGTfsETl1yRwoAAE0sAksBhnJICgAAYYZN/AROXXJJCgAATS0CSwGGckoKAABhhk39BE5dcksKAABNLgJLAYZyTAoAAGGGTf4ETl1yTQoAAE0vAksBhnJOCgAAYYZN/wROXXJPCgAATTACSwGGclAKAABhhk0ABU5dclEKAABNMQJLAYZyUgoAAGGGTQEFTl1yUwoAAE0yAksBhnJUCgAAYYZNAgVOXXJVCgAATTMCSwGGclYKAABhhk0DBU5dclcKAABNNAJLAYZyWAoAAGGGTQQFTl1yWQoAAE01AksBhnJaCgAAYYZNBQVOXXJbCgAATTYCSwGGclwKAABhhk0GBU5dcl0KAABNNwJLAYZyXgoAAGGGTQcFTl1yXwoAAE04AksBhnJgCgAAYYZNCAVOXXJhCgAATTkCSwGGcmIKAABhhk0JBU5dcmMKAABNOgJLAYZyZAoAAGGGTQoFTl1yZQoAAE07AksBhnJmCgAAYYZNCwVOXXJnCgAATTwCSwGGcmgKAABhhk0MBU5dcmkKAABNPQJLAYZyagoAAGGGTQ0FTl1yawoAAE0+AksBhnJsCgAAYYZNDgVOXXJtCgAATT8CSwGGcm4KAABhhk0PBU5dcm8KAABNQAJLAYZycAoAAGGGTRAFTl1ycQoAAE1BAksBhnJyCgAAYYZNEQVOXXJzCgAATUICSwGGcnQKAABhhk0SBU5dcnUKAABNQwJLAYZydgoAAGGGTRMFTl1ydwoAAE1EAksBhnJ4CgAAYYZNFAVOXXJ5CgAATUUCSwGGcnoKAABhhk0VBU5dcnsKAABNRgJLAYZyfAoAAGGGTRYFTl1yfQoAAE1HAksBhnJ+CgAAYYZNFwVOXXJ/CgAATUgCSwGGcoAKAABhhk0YBU5dcoEKAABNSQJLAYZyggoAAGGGTRkFTl1ygwoAAE1KAksBhnKECgAAYYZNGgVOXXKFCgAATUsCSwGGcoYKAABhhk0bBU5dcocKAABNTAJLAYZyiAoAAGGGTRwFTl1yiQoAAE1NAksBhnKKCgAAYYZNHQVOXXKLCgAATU4CSwGGcowKAABhhk0eBU5dco0KAABNTwJLAYZyjgoAAGGGTR8FTl1yjwoAAE1QAksBhnKQCgAAYYZNIAVOXXKRCgAATVECSwGGcpIKAABhhk0hBU5dcpMKAABNUgJLAYZylAoAAGGGTSIFTl1ylQoAAE1TAksBhnKWCgAAYYZNIwVOXXKXCgAATVQCSwGGcpgKAABhhk0kBU5dcpkKAABNVQJLAYZymgoAAGGGTSUFTl1ymwoAAE1WAksBhnKcCgAAYYZNJgVOXXKdCgAATVcCSwGGcp4KAABhhk0nBU5dcp8KAABNWAJLAYZyoAoAAGGGTSgFTl1yoQoAAE1ZAksBhnKiCgAAYYZNKQVOXXKjCgAATVoCSwGGcqQKAABhhk0qBU5dcqUKAABNWwJLAYZypgoAAGGGTSsFTl1ypwoAAE1cAksBhnKoCgAAYYZNLAVOXXKpCgAATV0CSwGGcqoKAABhhk0tBU5dcqsKAABNXgJLAYZyrAoAAGGGTS4FTl1yrQoAAE1fAksBhnKuCgAAYYZNLwVOXXKvCgAATWACSwGGcrAKAABhhk0wBU5dcrEKAABNYQJLAYZysgoAAGGGTTEFTl1yswoAAE1iAksBhnK0CgAAYYZNMgVOXXK1CgAATWMCSwGGcrYKAABhhk0zBU5dcrcKAABNZAJLAYZyuAoAAGGGTTQFTl1yuQoAAE1lAksBhnK6CgAAYYZNNQVOXXK7CgAATWYCSwGGcrwKAABhhk02BU5dcr0KAABNZwJLAYZyvgoAAGGGTTcFTl1yvwoAAE1oAksBhnLACgAAYYZNOAVOXXLBCgAATWkCSwGGcsIKAABhhk05BU5dcsMKAABNagJLAYZyxAoAAGGGTToFTl1yxQoAAE1rAksBhnLGCgAAYYZNOwVOXXLHCgAATWwCSwGGcsgKAABhhk08BU5dcskKAABNbQJLAYZyygoAAGGGTT0FTl1yywoAAE1uAksBhnLMCgAAYYZNPgVOXXLNCgAATW8CSwGGcs4KAABhhk0/BU5dcs8KAABNcAJLAYZy0AoAAGGGTUAFTl1y0QoAAE1xAksBhnLSCgAAYYZNQQVOXXLTCgAATXICSwGGctQKAABhhk1CBU5dctUKAABNcwJLAYZy1goAAGGGTUMFTl1y1woAAE10AksBhnLYCgAAYYZNRAVOXXLZCgAATXUCSwGGctoKAABhhk1FBU5dctsKAABNdgJLAYZy3AoAAGGGTUYFTl1y3QoAAE13AksBhnLeCgAAYYZNRwVOXXLfCgAATXgCSwGGcuAKAABhhk1IBU5dcuEKAABNeQJLAYZy4goAAGGGTUkFTl1y4woAAE16AksBhnLkCgAAYYZNSgVOXXLlCgAATXsCSwGGcuYKAABhhk1LBU5dcucKAABNfAJLAYZy6AoAAGGGTUwFTl1y6QoAAE19AksBhnLqCgAAYYZNTQVOXXLrCgAATX4CSwGGcuwKAABhhk1OBU5dcu0KAABNfwJLAYZy7goAAGGGTU8FTl1y7woAAE2AAksBhnLwCgAAYYZNUAVOXXLxCgAATYECSwGGcvIKAABhhk1RBU5dcvMKAABNggJLAYZy9AoAAGGGTVIFTl1y9QoAAE2DAksBhnL2CgAAYYZNUwVOXXL3CgAATYQCSwGGcvgKAABhhk1UBU5dcvkKAABNhQJLAYZy+goAAGGGTVUFTl1y+woAAE2GAksBhnL8CgAAYYZNVgVOXXL9CgAATYcCSwGGcv4KAABhhk1XBU5dcv8KAABNiAJLAYZyAAsAAGGGTVgFTl1yAQsAAE2JAksBhnICCwAAYYZNWQVOXXIDCwAATYoCSwGGcgQLAABhhk1aBU5dcgULAABNiwJLAYZyBgsAAGGGTVsFTl1yBwsAAE2MAksBhnIICwAAYYZNXAVOXXIJCwAATY0CSwGGcgoLAABhhk1dBU5dcgsLAABNjgJLAYZyDAsAAGGGTV4FTl1yDQsAAE2PAksBhnIOCwAAYYZNXwVOXXIPCwAATZACSwGGchALAABhhk1gBU5dchELAABNkQJLAYZyEgsAAGGGTWEFTl1yEwsAAE2SAksBhnIUCwAAYYZNYgVOXXIVCwAATZMCSwGGchYLAABhhk1jBU5dchcLAABNlAJLAYZyGAsAAGGGTWQFTl1yGQsAAE2VAksBhnIaCwAAYYZNZQVOXXIbCwAATZYCSwGGchwLAABhhk1mBU5dch0LAABNlwJLAYZyHgsAAGGGTWcFTl1yHwsAAE2YAksBhnIgCwAAYYZNaAVOXXIhCwAATZkCSwGGciILAABhhk1pBU5dciMLAABNmgJLAYZyJAsAAGGGTWoFTl1yJQsAAE2bAksBhnImCwAAYYZNawVOXXInCwAATZwCSwGGcigLAABhhk1sBU5dcikLAABNnQJLAYZyKgsAAGGGTW0FTl1yKwsAAE2eAksBhnIsCwAAYYZNbgVOXXItCwAATZ8CSwGGci4LAABhhk1vBU5dci8LAABNoAJLAYZyMAsAAGGGTXAFTl1yMQsAAE2hAksBhnIyCwAAYYZNcQVOXXIzCwAATaICSwGGcjQLAABhhk1yBU5dcjULAABNowJLAYZyNgsAAGGGTXMFTl1yNwsAAE2kAksBhnI4CwAAYYZNdAVOXXI5CwAATaUCSwGGcjoLAABhhk11BU5dcjsLAABNpgJLAYZyPAsAAGGGTXYFTl1yPQsAAE2nAksBhnI+CwAAYYZNdwVOXXI/CwAATagCSwGGckALAABhhk14BU5dckELAABNqQJLAYZyQgsAAGGGTXkFTl1yQwsAAE2qAksBhnJECwAAYYZNegVOXXJFCwAATasCSwGGckYLAABhhk17BU5dckcLAABNrAJLAYZySAsAAGGGTXwFTl1ySQsAAE2tAksBhnJKCwAAYYZNfQVOXXJLCwAATa4CSwGGckwLAABhhk1+BU5dck0LAABNrwJLAYZyTgsAAGGGTX8FTl1yTwsAAE2wAksBhnJQCwAAYYZNgAVOXXJRCwAATbECSwGGclILAABhhk2BBU5dclMLAABNsgJLAYZyVAsAAGGGTYIFTl1yVQsAAE2zAksBhnJWCwAAYYZNgwVOXXJXCwAATbQCSwGGclgLAABhhk2EBU5dclkLAABNtQJLAYZyWgsAAGGGTYUFTl1yWwsAAE22AksBhnJcCwAAYYZNhgVOXXJdCwAATbcCSwGGcl4LAABhhk2HBU5dcl8LAABNuAJLAYZyYAsAAGGGTYgFTl1yYQsAAE25AksBhnJiCwAAYYZNiQVOXXJjCwAATboCSwGGcmQLAABhhk2KBU5dcmULAABNuwJLAYZyZgsAAGGGTYsFTl1yZwsAAE28AksBhnJoCwAAYYZNjAVOXXJpCwAATb0CSwGGcmoLAABhhk2NBU5dcmsLAABNvgJLAYZybAsAAGGGTY4FTl1ybQsAAE2/AksBhnJuCwAAYYZNjwVOXXJvCwAATcACSwGGcnALAABhhk2QBU5dcnELAABNwQJLAYZycgsAAGGGTZEFTl1ycwsAAE3CAksBhnJ0CwAAYYZNkgVOXXJ1CwAATcMCSwGGcnYLAABhhk2TBU5dcncLAABNxAJLAYZyeAsAAGGGTZQFTl1yeQsAAE3FAksBhnJ6CwAAYYZNlQVOXXJ7CwAATcYCSwGGcnwLAABhhk2WBU5dcn0LAABNxwJLAYZyfgsAAGGGTZcFTl1yfwsAAE3IAksBhnKACwAAYYZNmAVOXXKBCwAATckCSwGGcoILAABhhk2ZBU5dcoMLAABNygJLAYZyhAsAAGGGTZoFTl1yhQsAAE3LAksBhnKGCwAAYYZNmwVOXXKHCwAATcwCSwGGcogLAABhhk2cBU5dcokLAABNzQJLAYZyigsAAGGGdYdVCGZpbGxNb2RlcosLAABNzgJLAX2HVQVpc0hldHKMCwAATc4CiX2HVQtsYWJlbE9mZnNldHKNCwAATc4CTn2HVQhwb3NpdGlvbnKOCwAAXXKPCwAAKEsVTWcBhnKQCwAASxVNZwGGcpELAABlVQ1yaWJib25EaXNwbGF5cpILAABNzgKIfYdVCG9wdGlvbmFscpMLAAB9VQRzc0lkcpQLAABNzgJK/////31ylQsAAChLAU5dcpYLAAAoSwpLBYZylwsAAEsbSwOGcpgLAABlhksCTl1ymQsAAChLE0sFhnKaCwAAS3ZLA4ZymwsAAGWGSwNOXXKcCwAAKEtISwSGcp0LAABLe0sVhnKeCwAAZYZLBE5dcp8LAAAoS2JLA4ZyoAsAAEubSwOGcqELAABlhksFTl1yogsAAChLZ0sHhnKjCwAAS7BLEYZypAsAAGWGSwZOXXKlCwAAKEuSSwaGcqYLAABLxEsMhnKnCwAAZYZLB05dcqgLAAAoS6VLB4ZyqQsAAEvzSwOGcqoLAABlhksITl1yqwsAAChL00sEhnKsCwAAS/hLFYZyrQsAAGWGSwlOXXKuCwAAKEvaSwSGcq8LAABNPQFLBYZysAsAAGWGSwpOXXKxCwAAKEvoSwWGcrILAABNSgFLCoZyswsAAGWGSwtOXXK0CwAAKE0UAUsFhnK1CwAATYIBSwOGcrYLAABlhksMTl1ytwsAAChNKgFLBYZyuAsAAE3dAUsDhnK5CwAAZYZLDU5dcroLAAAoTXEBSwWGcrsLAABN4gFLFYZyvAsAAGWGSw5OXXK9CwAAKE16AUsFhnK+CwAATQICSwOGcr8LAABlhksPTl1ywAsAAChNrwFLBIZywQsAAE0XAksRhnLCCwAAZYZLEE5dcsMLAAAoTckBSwOGcsQLAABNKwJLDIZyxQsAAGWGSxFOXXLGCwAAKE3OAUsHhnLHCwAATVoCSwOGcsgLAABlhksSTl1yyQsAAChN+QFLBoZyygsAAE1fAksVhnLLCwAAZYZLE05dcswLAAAoTQwCSweGcs0LAABNpAJLBYZyzgsAAGWGSxROXXLPCwAAKE06AksEhnLQCwAATbECSwqGctELAABlhksVTl1y0gsAAE1BAksEhnLTCwAAYYZLFk5dctQLAABNTwJLBYZy1QsAAGGGSxdOXXLWCwAATXsCSwWGctcLAABhhksYTl1y2AsAAE2RAksFhnLZCwAAYYZ1h3Uu'))
	atomInfo = cPickle.loads(base64.b64decode('gAJ9cQEoVQdyZXNpZHVlcQJNwxZLFX1xAyhLAU5dcQRLAEsFhnEFYYZLAk5dcQZLBUsFhnEHYYZLA05dcQhLCksHhnEJYYZLBE5dcQpLEUsLhnELYYZLBU5dcQxLHEsLhnENYYZLBk5dcQ5LJ0sFhnEPYYZLB05dcRBLLEsIhnERYYZLCE5dcRJLNEsIhnETYYZLCU5dcRRLPEsKhnEVYYZLCk5dcRZLRksJhnEXYYZLC05dcRhLT0sKhnEZYYZLDE5dcRpLWUsIhnEbYYZLDU5dcRxLYUsLhnEdYYZLDk5dcR5LbEsMhnEfYYZLD05dcSBLeEsIhnEhYYZLEE5dcSJLgEsHhnEjYYZLEU5dcSRLh0sIhnElYYZLEk5dcSZLj0sJhnEnYYZLE05dcShLmEsIhnEpYYZLFE5dcSpLoEsJhnErYYZLFk5dcSxLt0sHhnEtYYZLF05dcS5LvksIhnEvYYZLGE5dcTBLxksHhnExYYZLGU5dcTJLzUsGhnEzYYZLGk5dcTRL00sFhnE1YYZLG05dcTZL2EsKhnE3YYZLHE5dcThL4ksLhnE5YYZLHU5dcTpL7UsIhnE7YYZLHk5dcTxL9UsJhnE9YYZLH05dcT5L/ksLhnE/YYZLIE5dcUBNCQFLB4ZxQWGGSyFOXXFCTRABSw6GcUNhhksiTl1xRE0eAUsJhnFFYYZLI05dcUZNJwFLBIZxR2GGSyROXXFITSsBSwmGcUlhhkslTl1xSk00AUsHhnFLYYZLJk5dcUxNOwFLCYZxTWGGSydOXXFOTUQBSweGcU9hhksoTl1xUE1LAUsJhnFRYYZLKU5dcVJNVAFLCIZxU2GGSypOXXFUTVwBSwiGcVVhhksrTl1xVk1kAUsJhnFXYYZLLE5dcVhNbQFLB4ZxWWGGSy1OXXFaTXQBSweGcVthhksuTl1xXE17AUsHhnFdYYZLL05dcV5NggFLC4ZxX2GGSzBOXXFgTY0BSwqGcWFhhksxTl1xYk2XAUsIhnFjYYZLMk5dcWRNnwFLB4ZxZWGGSzNOXXFmTaYBSwiGcWdhhks0Tl1xaE2uAUsIhnFpYYZLNU5dcWpNtgFLB4Zxa2GGSzZOXXFsTb0BSwiGcW1hhks3Tl1xbk3FAUsGhnFvYYZLOE5dcXBNywFLB4ZxcWGGSzlOXXFyTdIBSwSGcXNhhks6Tl1xdE3WAUsFhnF1YYZLO05dcXZN2wFLCIZxd2GGSzxOXXF4TeMBSwuGcXlhhks9Tl1xek3uAUsFhnF7YYZLPk5dcXxN8wFLCIZxfWGGSz9OXXF+TfsBSwSGcX9hhktATl1xgE3/AUsJhnGBYYZLQU5dcYJNCAJLB4Zxg2GGS0JOXXGETQ8CSwiGcYVhhktDTl1xhk0XAksHhnGHYYZLRE5dcYhNHgJLCYZxiWGGS0VOXXGKTScCSwyGcYthhktGTl1xjE0zAksIhnGNYYZLR05dcY5NOwJLBoZxj2GGS0hOXXGQTUECSweGcZFhhktJTl1xkk1IAksLhnGTYYZLSk5dcZRNUwJLCIZxlWGGS0tOXXGWTVsCSwuGcZdhhktMTl1xmE1mAksIhnGZYYZLTU5dcZpNbgJLCIZxm2GGS05OXXGcTXYCSwiGcZ1hhktPTl1xnk1+AksLhnGfYYZLUE5dcaBNiQJLB4ZxoWGGS1FOXXGiTZACSwWGcaNhhktSTl1xpE2VAksIhnGlYYZLU05dcaZNnQJLCYZxp2GGS1ROXXGoTaYCSweGcalhhktVTl1xqk2tAksIhnGrYYZLVk5dcaxNtQJLBYZxrWGGS1dOXXGuTboCSweGca9hhktYTl1xsE3BAksGhnGxYYZLWU5dcbJNxwJLB4Zxs2GGS1pOXXG0Tc4CSwSGcbVhhktbTl1xtk3SAksHhnG3YYZLXE5dcbhN2QJLBoZxuWGGS11OXXG6Td8CSwiGcbthhkteTl1xvE3nAksKhnG9YYZLX05dcb5N8QJLB4Zxv2GGS2BOXXHATfgCSwiGccFhhkthTl1xwk0AA0sLhnHDYYZLYk5dccRNCwNLCYZxxWGGS2NOXXHGTRQDSwWGccdhhktkTl1xyE0ZA0sJhnHJYYZLZU5dccpNIgNLBoZxy2GGS2ZOXXHMTSgDSwWGcc1hhktnTl1xzk0tA0sLhnHPYYZLaE5dcdBNOANLBIZx0WGGS2lOXXHSTTwDSweGcdNhhktqTl1x1E1DA0sGhnHVYYZLa05dcdZNSQNLCYZx12GGS2xOXXHYTVIDSweGcdlhhkttTl1x2k1ZA0sIhnHbYYZLbk5dcdxNYQNLBoZx3WGGS29OXXHeTWcDSwuGcd9hhktwTl1x4E1yA0sJhnHhYYZLcU5dceJNewNLB4Zx42GGS3JOXXHkTYIDSw6GceVhhktzTl1x5k2QA0sGhnHnYYZLdE5dcehNlgNLCIZx6WGGS3VOXXHqTZ4DSweGcethhkt2Tl1x7E2lA0sHhnHtYYZLd05dce5NrANLCIZx72GGS3hOXXHwTbQDSweGcfFhhkt5Tl1x8k27A0sIhnHzYYZLek5dcfRNwwNLCIZx9WGGS3tOXXH2TcsDSwaGcfdhhkt8Tl1x+E3RA0sHhnH5YYZLfU5dcfpN2ANLB4Zx+2GGS35OXXH8Td8DSwmGcf1hhkt/Tl1x/k3oA0sIhnH/YYZLgE5dcgABAABN8ANLC4ZyAQEAAGGGS4FOXXICAQAATfsDSwWGcgMBAABhhkuCTl1yBAEAAE0ABEsHhnIFAQAAYYZLg05dcgYBAABNBwRLB4ZyBwEAAGGGS4ROXXIIAQAATQ4ESwiGcgkBAABhhkuFTl1yCgEAAE0WBEsFhnILAQAAYYZLhk5dcgwBAABNGwRLDoZyDQEAAGGGS4dOXXIOAQAATSkESwWGcg8BAABhhkuITl1yEAEAAE0uBEsGhnIRAQAAYYZLiU5dchIBAABNNARLB4ZyEwEAAGGGS4pOXXIUAQAATTsESweGchUBAABhhkuLTl1yFgEAAE1CBEsJhnIXAQAAYYZLjE5dchgBAABNSwRLCYZyGQEAAGGGS41OXXIaAQAATVQESwiGchsBAABhhkuOTl1yHAEAAE1cBEsEhnIdAQAAYYZLj05dch4BAABNYARLBYZyHwEAAGGGS5BOXXIgAQAATWUESwmGciEBAABhhkuRTl1yIgEAAE1uBEsMhnIjAQAAYYZLkk5dciQBAABNegRLB4ZyJQEAAGGGS5NOXXImAQAATYEESw6GcicBAABhhkuUTl1yKAEAAE2PBEsHhnIpAQAAYYZLlU5dcioBAABNlgRLCYZyKwEAAGGGS5ZOXXIsAQAATZ8ESwiGci0BAABhhkuXTl1yLgEAAE2nBEsLhnIvAQAAYYZLmE5dcjABAABNsgRLCYZyMQEAAGGGS5lOXXIyAQAATbsESwiGcjMBAABhhkuaTl1yNAEAAE3DBEsJhnI1AQAAYYZLm05dcjYBAABNzARLBIZyNwEAAGGGS5xOXXI4AQAATdAESwWGcjkBAABhhkudTl1yOgEAAE3VBEsIhnI7AQAAYYZLnk5dcjwBAABN3QRLCIZyPQEAAGGGS59OXXI+AQAATeUESwSGcj8BAABhhkugTl1yQAEAAE3pBEsGhnJBAQAAYYZLoU5dckIBAABN7wRLBoZyQwEAAGGGS6JOXXJEAQAATfUESwiGckUBAABhhkujTl1yRgEAAE39BEsHhnJHAQAAYYZLpE5dckgBAABNBAVLCoZySQEAAGGGS6VOXXJKAQAATQ4FSweGcksBAABhhkumTl1yTAEAAE0VBUsKhnJNAQAAYYZLp05dck4BAABNHwVLBoZyTwEAAGGGS6hOXXJQAQAATSUFSwmGclEBAABhhkupTl1yUgEAAE0uBUsHhnJTAQAAYYZLqk5dclQBAABNNQVLDoZyVQEAAGGGS6tOXXJWAQAATUMFSwWGclcBAABhhkusTl1yWAEAAE1IBUsGhnJZAQAAYYZLrU5dcloBAABNTgVLBoZyWwEAAGGGS65OXXJcAQAATVQFSwuGcl0BAABhhkuvTl1yXgEAAE1fBUsIhnJfAQAAYYZLsE5dcmABAABNZwVLB4ZyYQEAAGGGS7FOXXJiAQAATW4FSwiGcmMBAABhhkuyTl1yZAEAAE12BUsIhnJlAQAAYYZLs05dcmYBAABNfgVLBYZyZwEAAGGGS7ROXXJoAQAATYMFSwmGcmkBAABhhku1Tl1yagEAAE2MBUsLhnJrAQAAYYZLtk5dcmwBAABNlwVLCYZybQEAAGGGS7dOXXJuAQAATaAFSwmGcm8BAABhhku4Tl1ycAEAAE2pBUsLhnJxAQAAYYZLuU5dcnIBAABNtAVLBoZycwEAAGGGS7pOXXJ0AQAATboFSwmGcnUBAABhhku7Tl1ydgEAAE3DBUsJhnJ3AQAAYYZLvE5dcngBAABNzAVLBYZyeQEAAGGGS71OXXJ6AQAATdEFSwyGcnsBAABhhku+Tl1yfAEAAE3dBUsJhnJ9AQAAYYZLv05dcn4BAABN5gVLBoZyfwEAAGGGS8BOXXKAAQAATewFSwmGcoEBAABhhkvBTl1yggEAAE31BUsKhnKDAQAAYYZLwk5dcoQBAABN/wVLBIZyhQEAAGGGS8NOXXKGAQAATQMGSwmGcocBAABhhkvETl1yiAEAAE0MBksHhnKJAQAAYYZLxU5dcooBAABNEwZLCIZyiwEAAGGGS8ZOXXKMAQAATRsGSwiGco0BAABhhkvHTl1yjgEAAE0jBksIhnKPAQAAYYZLyE5dcpABAABNKwZLCYZykQEAAGGGS8lOXXKSAQAATTQGSwyGcpMBAABhhkvKTl1ylAEAAE1ABksGhnKVAQAAYYZLy05dcpYBAABNRgZLC4ZylwEAAGGGS8xOXXKYAQAATVEGSwmGcpkBAABhhkvNTl1ymgEAAE1aBksJhnKbAQAAYYZLzk5dcpwBAABNYwZLCIZynQEAAGGGS89OXXKeAQAATWsGSwiGcp8BAABhhkvQTl1yoAEAAE1zBksLhnKhAQAAYYZL0U5dcqIBAABNfgZLCYZyowEAAGGGS9JOXXKkAQAATYcGSwmGcqUBAABhhkvTTl1ypgEAAE2QBksLhnKnAQAAYYZL1E5dcqgBAABNmwZLCIZyqQEAAGGGS9VOXXKqAQAATaMGSweGcqsBAABhhkvWTl1yrAEAAE2qBksIhnKtAQAAYYZL105dcq4BAABNsgZLB4ZyrwEAAGGGS9hOXXKwAQAATbkGSwaGcrEBAABhhkvZTl1ysgEAAE2/BksJhnKzAQAAYYZL2k5dcrQBAABNyAZLCoZytQEAAGGGS9tOXXK2AQAATdIGSw6GcrcBAABhhkvcTl1yuAEAAE3gBksIhnK5AQAAYYZL3U5dcroBAABN6AZLB4ZyuwEAAGGGS95OXXK8AQAATe8GSwiGcr0BAABhhkvfTl1yvgEAAE33BksHhnK/AQAAYYZL4E5dcsABAABN/gZLB4ZywQEAAGGGS+FOXXLCAQAATQUHSwuGcsMBAABhhkviTl1yxAEAAE0QB0sOhnLFAQAAYYZL405dcsYBAABNHgdLBYZyxwEAAGGGS+ROXXLIAQAATSMHSweGcskBAABhhkvlTl1yygEAAE0qB0sOhnLLAQAAYYZL5k5dcswBAABNOAdLB4ZyzQEAAGGGS+dOXXLOAQAATT8HSwyGcs8BAABhhkvoTl1y0AEAAE1LB0sJhnLRAQAAYYZL6U5dctIBAABNVAdLB4Zy0wEAAGGGS+pOXXLUAQAATVsHSwiGctUBAABhhkvrTl1y1gEAAE1jB0sIhnLXAQAAYYZL7E5dctgBAABNawdLCIZy2QEAAGGGS+1OXXLaAQAATXMHSweGctsBAABhhkvuTl1y3AEAAE16B0sLhnLdAQAAYYZL705dct4BAABNhQdLC4Zy3wEAAGGGS/BOXXLgAQAATZAHSwqGcuEBAABhhkvxTl1y4gEAAE2aB0sHhnLjAQAAYYZL8k5dcuQBAABNoQdLC4Zy5QEAAGGGS/NOXXLmAQAATawHSwuGcucBAABhhkv0Tl1y6AEAAE23B0sIhnLpAQAAYYZL9U5dcuoBAABNvwdLB4Zy6wEAAGGGS/ZOXXLsAQAATcYHSwmGcu0BAABhhkv3Tl1y7gEAAE3PB0sIhnLvAQAAYYZL+E5dcvABAABN1wdLB4Zy8QEAAGGGS/lOXXLyAQAATd4HSweGcvMBAABhhkv6Tl1y9AEAAE3lB0sFhnL1AQAAYYZL+05dcvYBAABN6gdLCYZy9wEAAGGGS/xOXXL4AQAATfMHSwuGcvkBAABhhkv9Tl1y+gEAAE3+B0sIhnL7AQAAYYZL/k5dcvwBAABNBghLCIZy/QEAAGGGS/9OXXL+AQAATQ4ISwiGcv8BAABhhk0AAU5dcgACAABNFghLBYZyAQIAAGGGTQEBTl1yAgIAAE0bCEsGhnIDAgAAYYZNAgFOXXIEAgAATSEISwiGcgUCAABhhk0DAU5dcgYCAABNKQhLCIZyBwIAAGGGTQQBTl1yCAIAAE0xCEsJhnIJAgAAYYZNBQFOXXIKAgAATToISwmGcgsCAABhhk0GAU5dcgwCAABNQwhLCIZyDQIAAGGGTQcBTl1yDgIAAE1LCEsIhnIPAgAAYYZNCAFOXXIQAgAATVMISweGchECAABhhk0JAU5dchICAABNWghLCYZyEwIAAGGGTQoBTl1yFAIAAE1jCEsMhnIVAgAAYYZNCwFOXXIWAgAATW8ISwiGchcCAABhhk0MAU5dchgCAABNdwhLCIZyGQIAAGGGTQ0BTl1yGgIAAE1/CEsIhnIbAgAAYYZNDgFOXXIcAgAATYcISwuGch0CAABhhk0PAU5dch4CAABNkghLCYZyHwIAAGGGTRABTl1yIAIAAE2bCEsHhnIhAgAAYYZNEQFOXXIiAgAATaIISwaGciMCAABhhk0SAU5dciQCAABNqAhLC4ZyJQIAAGGGTRMBTl1yJgIAAE2zCEsHhnInAgAAYYZNFAFOXXIoAgAATboISwyGcikCAABhhk0VAU5dcioCAABNxghLBoZyKwIAAGGGTRYBTl1yLAIAAE3MCEsIhnItAgAAYYZNFwFOXXIuAgAATdQISwSGci8CAABhhk0YAU5dcjACAABN2AhLDoZyMQIAAGGGTRkBTl1yMgIAAE3mCEsKhnIzAgAAYYZNGgFOXXI0AgAATfAISwSGcjUCAABhhk0bAU5dcjYCAABN9AhLBYZyNwIAAGGGTRwBTl1yOAIAAE35CEsHhnI5AgAAYYZNHQFOXXI6AgAATQAJSweGcjsCAABhhk0eAU5dcjwCAABNBwlLBIZyPQIAAGGGTR8BTl1yPgIAAE0LCUsGhnI/AgAAYYZNIAFOXXJAAgAATREJSwmGckECAABhhk0hAU5dckICAABNGglLBYZyQwIAAGGGTSIBTl1yRAIAAE0fCUsEhnJFAgAAYYZNIwFOXXJGAgAATSMJSwWGckcCAABhhk0kAU5dckgCAABNKAlLCIZySQIAAGGGTSUBTl1ySgIAAE0wCUsOhnJLAgAAYYZNJgFOXXJMAgAATT4JSwiGck0CAABhhk0nAU5dck4CAABNRglLCoZyTwIAAGGGTSgBTl1yUAIAAE1QCUsOhnJRAgAAYYZNKQFOXXJSAgAATV4JSwmGclMCAABhhk0qAU5dclQCAABNZwlLCIZyVQIAAGGGTSsBTl1yVgIAAE1vCUsKhnJXAgAAYYZNLAFOXXJYAgAATXkJSwWGclkCAABhhk0tAU5dcloCAABNfglLCoZyWwIAAGGGTS4BTl1yXAIAAE2ICUsMhnJdAgAAYYZNLwFOXXJeAgAATZQJSwyGcl8CAABhhk0wAU5dcmACAABNoAlLB4ZyYQIAAGGGTTEBTl1yYgIAAE2nCUsHhnJjAgAAYYZNMgFOXXJkAgAATa4JSwiGcmUCAABhhk0zAU5dcmYCAABNtglLCIZyZwIAAGGGTTQBTl1yaAIAAE2+CUsLhnJpAgAAYYZNNQFOXXJqAgAATckJSwaGcmsCAABhhk02AU5dcmwCAABNzwlLBYZybQIAAGGGTTcBTl1ybgIAAE3UCUsHhnJvAgAAYYZNOAFOXXJwAgAATdsJSweGcnECAABhhk05AU5dcnICAABN4glLC4ZycwIAAGGGTToBTl1ydAIAAE3tCUsJhnJ1AgAAYYZNOwFOXXJ2AgAATfYJSwuGcncCAABhhk08AU5dcngCAABNAQpLCIZyeQIAAGGGTT0BTl1yegIAAE0JCksHhnJ7AgAAYYZNPgFOXXJ8AgAATRAKSwSGcn0CAABhhk0/AU5dcn4CAABNFApLDIZyfwIAAGGGTUABTl1ygAIAAE0gCksJhnKBAgAAYYZNQQFOXXKCAgAATSkKSwiGcoMCAABhhk1CAU5dcoQCAABNMQpLCIZyhQIAAGGGTUMBTl1yhgIAAE05CksFhnKHAgAAYYZNRAFOXXKIAgAATT4KSwmGcokCAABhhk1FAU5dcooCAABNRwpLBYZyiwIAAGGGTUYBTl1yjAIAAE1MCksJhnKNAgAAYYZNRwFOXXKOAgAATVUKSwuGco8CAABhhk1IAU5dcpACAABNYApLCIZykQIAAGGGTUkBTl1ykgIAAE1oCksIhnKTAgAAYYZNSgFOXXKUAgAATXAKSweGcpUCAABhhk1LAU5dcpYCAABNdwpLB4ZylwIAAGGGTUwBTl1ymAIAAE1+CksJhnKZAgAAYYZNTQFOXXKaAgAATYcKSwmGcpsCAABhhk1OAU5dcpwCAABNkApLBYZynQIAAGGGTU8BTl1yngIAAE2VCksFhnKfAgAAYYZNUAFOXXKgAgAATZoKSwmGcqECAABhhk1RAU5dcqICAABNowpLC4ZyowIAAGGGTVIBTl1ypAIAAE2uCksIhnKlAgAAYYZNUwFOXXKmAgAATbYKSwuGcqcCAABhhk1UAU5dcqgCAABNwQpLBYZyqQIAAGGGTVUBTl1yqgIAAE3GCksIhnKrAgAAYYZNVgFOXXKsAgAATc4KSweGcq0CAABhhk1XAU5dcq4CAABN1QpLCYZyrwIAAGGGTVgBTl1ysAIAAE3eCksHhnKxAgAAYYZNWQFOXXKyAgAATeUKSwqGcrMCAABhhk1aAU5dcrQCAABN7wpLDIZytQIAAGGGTVsBTl1ytgIAAE37CksKhnK3AgAAYYZNXAFOXXK4AgAATQULSwiGcrkCAABhhk1dAU5dcroCAABNDQtLBIZyuwIAAGGGTV4BTl1yvAIAAE0RC0sJhnK9AgAAYYZNXwFOXXK+AgAATRoLSwmGcr8CAABhhk1gAU5dcsACAABNIwtLCIZywQIAAGGGTWEBTl1ywgIAAE0rC0sLhnLDAgAAYYZNYgFOXXLEAgAATTYLSwmGcsUCAABhhk1jAU5dcsYCAABNPwtLB4ZyxwIAAGGGTWQBTl1yyAIAAE1GC0sFhnLJAgAAYYZNZQFOXXLKAgAATUsLSweGcssCAABhhk1mAU5dcswCAABNUgtLCIZyzQIAAGGGTWcBTl1yzgIAAE1aC0sGhnLPAgAAYYZNaAFOXXLQAgAATWALSwWGctECAABhhk1pAU5dctICAABNZQtLBYZy0wIAAGGGTWoBTl1y1AIAAE1qC0sHhnLVAgAAYYZNawFOXXLWAgAATXELSwuGctcCAABhhk1sAU5dctgCAABNfAtLC4Zy2QIAAGGGTW0BTl1y2gIAAE2HC0sFhnLbAgAAYYZNbgFOXXLcAgAATYwLSwiGct0CAABhhk1vAU5dct4CAABNlAtLCIZy3wIAAGGGTXABTl1y4AIAAE2cC0sKhnLhAgAAYYZNcQFOXXLiAgAATaYLSwmGcuMCAABhhk1yAU5dcuQCAABNrwtLCoZy5QIAAGGGTXMBTl1y5gIAAE25C0sIhnLnAgAAYYZNdAFOXXLoAgAATcELSwuGcukCAABhhk11AU5dcuoCAABNzAtLDIZy6wIAAGGGTXYBTl1y7AIAAE3YC0sIhnLtAgAAYYZNdwFOXXLuAgAATeALSweGcu8CAABhhk14AU5dcvACAABN5wtLCIZy8QIAAGGGTXkBTl1y8gIAAE3vC0sJhnLzAgAAYYZNegFOXXL0AgAATfgLSwiGcvUCAABhhk17AU5dcvYCAABNAAxLCYZy9wIAAGGGTXwBTl1y+AIAAE0JDEsOhnL5AgAAYYZNfQFOXXL6AgAATRcMSweGcvsCAABhhk1+AU5dcvwCAABNHgxLCIZy/QIAAGGGTX8BTl1y/gIAAE0mDEsHhnL/AgAAYYZNgAFOXXIAAwAATS0MSwaGcgEDAABhhk2BAU5dcgIDAABNMwxLBYZyAwMAAGGGTYIBTl1yBAMAAE04DEsKhnIFAwAAYYZNgwFOXXIGAwAATUIMSwuGcgcDAABhhk2EAU5dcggDAABNTQxLCIZyCQMAAGGGTYUBTl1yCgMAAE1VDEsJhnILAwAAYYZNhgFOXXIMAwAATV4MSwuGcg0DAABhhk2HAU5dcg4DAABNaQxLB4ZyDwMAAGGGTYgBTl1yEAMAAE1wDEsOhnIRAwAAYYZNiQFOXXISAwAATX4MSwmGchMDAABhhk2KAU5dchQDAABNhwxLBIZyFQMAAGGGTYsBTl1yFgMAAE2LDEsJhnIXAwAAYYZNjAFOXXIYAwAATZQMSweGchkDAABhhk2NAU5dchoDAABNmwxLCYZyGwMAAGGGTY4BTl1yHAMAAE2kDEsHhnIdAwAAYYZNjwFOXXIeAwAATasMSwmGch8DAABhhk2QAU5dciADAABNtAxLCIZyIQMAAGGGTZEBTl1yIgMAAE28DEsIhnIjAwAAYYZNkgFOXXIkAwAATcQMSwmGciUDAABhhk2TAU5dciYDAABNzQxLB4ZyJwMAAGGGTZQBTl1yKAMAAE3UDEsHhnIpAwAAYYZNlQFOXXIqAwAATdsMSweGcisDAABhhk2WAU5dciwDAABN4gxLC4ZyLQMAAGGGTZcBTl1yLgMAAE3tDEsKhnIvAwAAYYZNmAFOXXIwAwAATfcMSwiGcjEDAABhhk2ZAU5dcjIDAABN/wxLB4ZyMwMAAGGGTZoBTl1yNAMAAE0GDUsIhnI1AwAAYYZNmwFOXXI2AwAATQ4NSwiGcjcDAABhhk2cAU5dcjgDAABNFg1LB4ZyOQMAAGGGTZ0BTl1yOgMAAE0dDUsIhnI7AwAAYYZNngFOXXI8AwAATSUNSwaGcj0DAABhhk2fAU5dcj4DAABNKw1LB4ZyPwMAAGGGTaABTl1yQAMAAE0yDUsEhnJBAwAAYYZNoQFOXXJCAwAATTYNSwWGckMDAABhhk2iAU5dckQDAABNOw1LCIZyRQMAAGGGTaMBTl1yRgMAAE1DDUsLhnJHAwAAYYZNpAFOXXJIAwAATU4NSwWGckkDAABhhk2lAU5dckoDAABNUw1LCIZySwMAAGGGTaYBTl1yTAMAAE1bDUsEhnJNAwAAYYZNpwFOXXJOAwAATV8NSwmGck8DAABhhk2oAU5dclADAABNaA1LB4ZyUQMAAGGGTakBTl1yUgMAAE1vDUsIhnJTAwAAYYZNqgFOXXJUAwAATXcNSweGclUDAABhhk2rAU5dclYDAABNfg1LCYZyVwMAAGGGTawBTl1yWAMAAE2HDUsMhnJZAwAAYYZNrQFOXXJaAwAATZMNSwiGclsDAABhhk2uAU5dclwDAABNmw1LBoZyXQMAAGGGTa8BTl1yXgMAAE2hDUsHhnJfAwAAYYZNsAFOXXJgAwAATagNSwuGcmEDAABhhk2xAU5dcmIDAABNsw1LCIZyYwMAAGGGTbIBTl1yZAMAAE27DUsLhnJlAwAAYYZNswFOXXJmAwAATcYNSwiGcmcDAABhhk20AU5dcmgDAABNzg1LCIZyaQMAAGGGTbUBTl1yagMAAE3WDUsIhnJrAwAAYYZNtgFOXXJsAwAATd4NSwuGcm0DAABhhk23AU5dcm4DAABN6Q1LB4ZybwMAAGGGTbgBTl1ycAMAAE3wDUsFhnJxAwAAYYZNuQFOXXJyAwAATfUNSwiGcnMDAABhhk26AU5dcnQDAABN/Q1LCYZydQMAAGGGTbsBTl1ydgMAAE0GDksHhnJ3AwAAYYZNvAFOXXJ4AwAATQ0OSwiGcnkDAABhhk29AU5dcnoDAABNFQ5LBYZyewMAAGGGTb4BTl1yfAMAAE0aDksHhnJ9AwAAYYZNvwFOXXJ+AwAATSEOSwaGcn8DAABhhk3AAU5dcoADAABNJw5LB4ZygQMAAGGGTcEBTl1yggMAAE0uDksEhnKDAwAAYYZNwgFOXXKEAwAATTIOSweGcoUDAABhhk3DAU5dcoYDAABNOQ5LBoZyhwMAAGGGTcQBTl1yiAMAAE0/DksIhnKJAwAAYYZNxQFOXXKKAwAATUcOSwqGcosDAABhhk3GAU5dcowDAABNUQ5LB4ZyjQMAAGGGTccBTl1yjgMAAE1YDksIhnKPAwAAYYZNyAFOXXKQAwAATWAOSwuGcpEDAABhhk3JAU5dcpIDAABNaw5LCYZykwMAAGGGTcoBTl1ylAMAAE10DksFhnKVAwAAYYZNywFOXXKWAwAATXkOSwmGcpcDAABhhk3MAU5dcpgDAABNgg5LBoZymQMAAGGGTc0BTl1ymgMAAE2IDksFhnKbAwAAYYZNzgFOXXKcAwAATY0OSwuGcp0DAABhhk3PAU5dcp4DAABNmA5LBIZynwMAAGGGTdABTl1yoAMAAE2cDksHhnKhAwAAYYZN0QFOXXKiAwAATaMOSwaGcqMDAABhhk3SAU5dcqQDAABNqQ5LCYZypQMAAGGGTdMBTl1ypgMAAE2yDksHhnKnAwAAYYZN1AFOXXKoAwAATbkOSwiGcqkDAABhhk3VAU5dcqoDAABNwQ5LBoZyqwMAAGGGTdYBTl1yrAMAAE3HDksLhnKtAwAAYYZN1wFOXXKuAwAATdIOSwqGcq8DAABhhk3YAU5dcrADAABN3A5LB4ZysQMAAGGGTdkBTl1ysgMAAE3jDksOhnKzAwAAYYZN2gFOXXK0AwAATfEOSwaGcrUDAABhhk3bAU5dcrYDAABN9w5LCIZytwMAAGGGTdwBTl1yuAMAAE3/DksHhnK5AwAAYYZN3QFOXXK6AwAATQYPSweGcrsDAABhhk3eAU5dcrwDAABNDQ9LCIZyvQMAAGGGTd8BTl1yvgMAAE0VD0sHhnK/AwAAYYZN4AFOXXLAAwAATRwPSwiGcsEDAABhhk3hAU5dcsIDAABNJA9LCIZywwMAAGGGTeIBTl1yxAMAAE0sD0sGhnLFAwAAYYZN4wFOXXLGAwAATTIPSweGcscDAABhhk3kAU5dcsgDAABNOQ9LB4ZyyQMAAGGGTeUBTl1yygMAAE1AD0sJhnLLAwAAYYZN5gFOXXLMAwAATUkPSwiGcs0DAABhhk3nAU5dcs4DAABNUQ9LC4ZyzwMAAGGGTegBTl1y0AMAAE1cD0sFhnLRAwAAYYZN6QFOXXLSAwAATWEPSweGctMDAABhhk3qAU5dctQDAABNaA9LB4Zy1QMAAGGGTesBTl1y1gMAAE1vD0sIhnLXAwAAYYZN7AFOXXLYAwAATXcPSwWGctkDAABhhk3tAU5dctoDAABNfA9LDoZy2wMAAGGGTe4BTl1y3AMAAE2KD0sFhnLdAwAAYYZN7wFOXXLeAwAATY8PSwaGct8DAABhhk3wAU5dcuADAABNlQ9LB4Zy4QMAAGGGTfEBTl1y4gMAAE2cD0sHhnLjAwAAYYZN8gFOXXLkAwAATaMPSwmGcuUDAABhhk3zAU5dcuYDAABNrA9LCYZy5wMAAGGGTfQBTl1y6AMAAE21D0sIhnLpAwAAYYZN9QFOXXLqAwAATb0PSwSGcusDAABhhk32AU5dcuwDAABNwQ9LBYZy7QMAAGGGTfcBTl1y7gMAAE3GD0sJhnLvAwAAYYZN+AFOXXLwAwAATc8PSwyGcvEDAABhhk35AU5dcvIDAABN2w9LB4Zy8wMAAGGGTfoBTl1y9AMAAE3iD0sOhnL1AwAAYYZN+wFOXXL2AwAATfAPSweGcvcDAABhhk38AU5dcvgDAABN9w9LCYZy+QMAAGGGTf0BTl1y+gMAAE0AEEsIhnL7AwAAYYZN/gFOXXL8AwAATQgQSwuGcv0DAABhhk3/AU5dcv4DAABNExBLCYZy/wMAAGGGTQACTl1yAAQAAE0cEEsIhnIBBAAAYYZNAQJOXXICBAAATSQQSwmGcgMEAABhhk0CAk5dcgQEAABNLRBLBIZyBQQAAGGGTQMCTl1yBgQAAE0xEEsFhnIHBAAAYYZNBAJOXXIIBAAATTYQSwiGcgkEAABhhk0FAk5dcgoEAABNPhBLCIZyCwQAAGGGTQYCTl1yDAQAAE1GEEsEhnINBAAAYYZNBwJOXXIOBAAATUoQSwaGcg8EAABhhk0IAk5dchAEAABNUBBLBoZyEQQAAGGGTQkCTl1yEgQAAE1WEEsIhnITBAAAYYZNCgJOXXIUBAAATV4QSweGchUEAABhhk0LAk5dchYEAABNZRBLCoZyFwQAAGGGTQwCTl1yGAQAAE1vEEsHhnIZBAAAYYZNDQJOXXIaBAAATXYQSwqGchsEAABhhk0OAk5dchwEAABNgBBLBoZyHQQAAGGGTQ8CTl1yHgQAAE2GEEsJhnIfBAAAYYZNEAJOXXIgBAAATY8QSweGciEEAABhhk0RAk5dciIEAABNlhBLDoZyIwQAAGGGTRICTl1yJAQAAE2kEEsFhnIlBAAAYYZNEwJOXXImBAAATakQSwaGcicEAABhhk0UAk5dcigEAABNrxBLBoZyKQQAAGGGTRUCTl1yKgQAAE21EEsLhnIrBAAAYYZNFgJOXXIsBAAATcAQSwiGci0EAABhhk0XAk5dci4EAABNyBBLB4ZyLwQAAGGGTRgCTl1yMAQAAE3PEEsIhnIxBAAAYYZNGQJOXXIyBAAATdcQSwiGcjMEAABhhk0aAk5dcjQEAABN3xBLBYZyNQQAAGGGTRsCTl1yNgQAAE3kEEsJhnI3BAAAYYZNHAJOXXI4BAAATe0QSwuGcjkEAABhhk0dAk5dcjoEAABN+BBLCYZyOwQAAGGGTR4CTl1yPAQAAE0BEUsJhnI9BAAAYYZNHwJOXXI+BAAATQoRSwuGcj8EAABhhk0gAk5dckAEAABNFRFLBoZyQQQAAGGGTSECTl1yQgQAAE0bEUsJhnJDBAAAYYZNIgJOXXJEBAAATSQRSwmGckUEAABhhk0jAk5dckYEAABNLRFLBYZyRwQAAGGGTSQCTl1ySAQAAE0yEUsMhnJJBAAAYYZNJQJOXXJKBAAATT4RSwmGcksEAABhhk0mAk5dckwEAABNRxFLBoZyTQQAAGGGTScCTl1yTgQAAE1NEUsJhnJPBAAAYYZNKAJOXXJQBAAATVYRSwqGclEEAABhhk0pAk5dclIEAABNYBFLBIZyUwQAAGGGTSoCTl1yVAQAAE1kEUsJhnJVBAAAYYZNKwJOXXJWBAAATW0RSweGclcEAABhhk0sAk5dclgEAABNdBFLCIZyWQQAAGGGTS0CTl1yWgQAAE18EUsIhnJbBAAAYYZNLgJOXXJcBAAATYQRSwiGcl0EAABhhk0vAk5dcl4EAABNjBFLCYZyXwQAAGGGTTACTl1yYAQAAE2VEUsMhnJhBAAAYYZNMQJOXXJiBAAATaERSwiGcmMEAABhhk0yAk5dcmQEAABNqRFLC4ZyZQQAAGGGTTMCTl1yZgQAAE20EUsJhnJnBAAAYYZNNAJOXXJoBAAATb0RSwmGcmkEAABhhk01Ak5dcmoEAABNxhFLCIZyawQAAGGGTTYCTl1ybAQAAE3OEUsIhnJtBAAAYYZNNwJOXXJuBAAATdYRSwuGcm8EAABhhk04Ak5dcnAEAABN4RFLCYZycQQAAGGGTTkCTl1ycgQAAE3qEUsJhnJzBAAAYYZNOgJOXXJ0BAAATfMRSwuGcnUEAABhhk07Ak5dcnYEAABN/hFLCIZydwQAAGGGTTwCTl1yeAQAAE0GEksHhnJ5BAAAYYZNPQJOXXJ6BAAATQ0SSwiGcnsEAABhhk0+Ak5dcnwEAABNFRJLB4ZyfQQAAGGGTT8CTl1yfgQAAE0cEksGhnJ/BAAAYYZNQAJOXXKABAAATSISSwmGcoEEAABhhk1BAk5dcoIEAABNKxJLCoZygwQAAGGGTUICTl1yhAQAAE01EksOhnKFBAAAYYZNQwJOXXKGBAAATUMSSwiGcocEAABhhk1EAk5dcogEAABNSxJLB4ZyiQQAAGGGTUUCTl1yigQAAE1SEksIhnKLBAAAYYZNRgJOXXKMBAAATVoSSweGco0EAABhhk1HAk5dco4EAABNYRJLB4ZyjwQAAGGGTUgCTl1ykAQAAE1oEksLhnKRBAAAYYZNSQJOXXKSBAAATXMSSw6GcpMEAABhhk1KAk5dcpQEAABNgRJLBYZylQQAAGGGTUsCTl1ylgQAAE2GEksHhnKXBAAAYYZNTAJOXXKYBAAATY0SSw6GcpkEAABhhk1NAk5dcpoEAABNmxJLB4ZymwQAAGGGTU4CTl1ynAQAAE2iEksMhnKdBAAAYYZNTwJOXXKeBAAATa4SSwmGcp8EAABhhk1QAk5dcqAEAABNtxJLB4ZyoQQAAGGGTVECTl1yogQAAE2+EksIhnKjBAAAYYZNUgJOXXKkBAAATcYSSwiGcqUEAABhhk1TAk5dcqYEAABNzhJLCIZypwQAAGGGTVQCTl1yqAQAAE3WEksHhnKpBAAAYYZNVQJOXXKqBAAATd0SSwuGcqsEAABhhk1WAk5dcqwEAABN6BJLC4ZyrQQAAGGGTVcCTl1yrgQAAE3zEksKhnKvBAAAYYZNWAJOXXKwBAAATf0SSweGcrEEAABhhk1ZAk5dcrIEAABNBBNLC4ZyswQAAGGGTVoCTl1ytAQAAE0PE0sLhnK1BAAAYYZNWwJOXXK2BAAATRoTSwiGcrcEAABhhk1cAk5dcrgEAABNIhNLB4ZyuQQAAGGGTV0CTl1yugQAAE0pE0sJhnK7BAAAYYZNXgJOXXK8BAAATTITSwiGcr0EAABhhk1fAk5dcr4EAABNOhNLB4ZyvwQAAGGGTWACTl1ywAQAAE1BE0sHhnLBBAAAYYZNYQJOXXLCBAAATUgTSwWGcsMEAABhhk1iAk5dcsQEAABNTRNLCYZyxQQAAGGGTWMCTl1yxgQAAE1WE0sLhnLHBAAAYYZNZAJOXXLIBAAATWETSwiGcskEAABhhk1lAk5dcsoEAABNaRNLCIZyywQAAGGGTWYCTl1yzAQAAE1xE0sIhnLNBAAAYYZNZwJOXXLOBAAATXkTSwWGcs8EAABhhk1oAk5dctAEAABNfhNLBoZy0QQAAGGGTWkCTl1y0gQAAE2EE0sIhnLTBAAAYYZNagJOXXLUBAAATYwTSwiGctUEAABhhk1rAk5dctYEAABNlBNLCYZy1wQAAGGGTWwCTl1y2AQAAE2dE0sJhnLZBAAAYYZNbQJOXXLaBAAATaYTSwiGctsEAABhhk1uAk5dctwEAABNrhNLCIZy3QQAAGGGTW8CTl1y3gQAAE22E0sHhnLfBAAAYYZNcAJOXXLgBAAATb0TSwmGcuEEAABhhk1xAk5dcuIEAABNxhNLDIZy4wQAAGGGTXICTl1y5AQAAE3SE0sIhnLlBAAAYYZNcwJOXXLmBAAATdoTSwiGcucEAABhhk10Ak5dcugEAABN4hNLCIZy6QQAAGGGTXUCTl1y6gQAAE3qE0sLhnLrBAAAYYZNdgJOXXLsBAAATfUTSwmGcu0EAABhhk13Ak5dcu4EAABN/hNLB4Zy7wQAAGGGTXgCTl1y8AQAAE0FFEsGhnLxBAAAYYZNeQJOXXLyBAAATQsUSwuGcvMEAABhhk16Ak5dcvQEAABNFhRLB4Zy9QQAAGGGTXsCTl1y9gQAAE0dFEsMhnL3BAAAYYZNfAJOXXL4BAAATSkUSwaGcvkEAABhhk19Ak5dcvoEAABNLxRLCIZy+wQAAGGGTX4CTl1y/AQAAE03FEsEhnL9BAAAYYZNfwJOXXL+BAAATTsUSw6Gcv8EAABhhk2AAk5dcgAFAABNSRRLCoZyAQUAAGGGTYECTl1yAgUAAE1TFEsEhnIDBQAAYYZNggJOXXIEBQAATVcUSwWGcgUFAABhhk2DAk5dcgYFAABNXBRLB4ZyBwUAAGGGTYQCTl1yCAUAAE1jFEsHhnIJBQAAYYZNhQJOXXIKBQAATWoUSwSGcgsFAABhhk2GAk5dcgwFAABNbhRLBoZyDQUAAGGGTYcCTl1yDgUAAE10FEsJhnIPBQAAYYZNiAJOXXIQBQAATX0USwWGchEFAABhhk2JAk5dchIFAABNghRLBIZyEwUAAGGGTYoCTl1yFAUAAE2GFEsFhnIVBQAAYYZNiwJOXXIWBQAATYsUSwiGchcFAABhhk2MAk5dchgFAABNkxRLDoZyGQUAAGGGTY0CTl1yGgUAAE2hFEsIhnIbBQAAYYZNjgJOXXIcBQAATakUSwqGch0FAABhhk2PAk5dch4FAABNsxRLDoZyHwUAAGGGTZACTl1yIAUAAE3BFEsJhnIhBQAAYYZNkQJOXXIiBQAATcoUSwiGciMFAABhhk2SAk5dciQFAABN0hRLCoZyJQUAAGGGTZMCTl1yJgUAAE3cFEsFhnInBQAAYYZNlAJOXXIoBQAATeEUSwqGcikFAABhhk2VAk5dcioFAABN6xRLDIZyKwUAAGGGTZYCTl1yLAUAAE33FEsMhnItBQAAYYZNlwJOXXIuBQAATQMVSweGci8FAABhhk2YAk5dcjAFAABNChVLB4ZyMQUAAGGGTZkCTl1yMgUAAE0RFUsIhnIzBQAAYYZNmgJOXXI0BQAATRkVSwiGcjUFAABhhk2bAk5dcjYFAABNIRVLC4ZyNwUAAGGGTZwCTl1yOAUAAE0sFUsGhnI5BQAAYYZNnQJOXXI6BQAATTIVSwWGcjsFAABhhk2eAk5dcjwFAABNNxVLB4ZyPQUAAGGGTZ8CTl1yPgUAAE0+FUsHhnI/BQAAYYZNoAJOXXJABQAATUUVSwuGckEFAABhhk2hAk5dckIFAABNUBVLCYZyQwUAAGGGTaICTl1yRAUAAE1ZFUsLhnJFBQAAYYZNowJOXXJGBQAATWQVSwiGckcFAABhhk2kAk5dckgFAABNbBVLB4ZySQUAAGGGTaUCTl1ySgUAAE1zFUsEhnJLBQAAYYZNpgJOXXJMBQAATXcVSwyGck0FAABhhk2nAk5dck4FAABNgxVLCYZyTwUAAGGGTagCTl1yUAUAAE2MFUsIhnJRBQAAYYZNqQJOXXJSBQAATZQVSwiGclMFAABhhk2qAk5dclQFAABNnBVLBYZyVQUAAGGGTasCTl1yVgUAAE2hFUsJhnJXBQAAYYZNrAJOXXJYBQAATaoVSwWGclkFAABhhk2tAk5dcloFAABNrxVLCYZyWwUAAGGGTa4CTl1yXAUAAE24FUsLhnJdBQAAYYZNrwJOXXJeBQAATcMVSwiGcl8FAABhhk2wAk5dcmAFAABNyxVLCIZyYQUAAGGGTbECTl1yYgUAAE3TFUsHhnJjBQAAYYZNsgJOXXJkBQAATdoVSweGcmUFAABhhk2zAk5dcmYFAABN4RVLCYZyZwUAAGGGTbQCTl1yaAUAAE3qFUsJhnJpBQAAYYZNtQJOXXJqBQAATfMVSwWGcmsFAABhhk22Ak5dcmwFAABN+BVLBYZybQUAAGGGTbcCTl1ybgUAAE39FUsJhnJvBQAAYYZNuAJOXXJwBQAATQYWSwuGcnEFAABhhk25Ak5dcnIFAABNERZLCIZycwUAAGGGTboCTl1ydAUAAE0ZFksLhnJ1BQAAYYZNuwJOXXJ2BQAATSQWSwWGcncFAABhhk28Ak5dcngFAABNKRZLCIZyeQUAAGGGTb0CTl1yegUAAE0xFksHhnJ7BQAAYYZNvgJOXXJ8BQAATTgWSwmGcn0FAABhhk2/Ak5dcn4FAABNQRZLB4ZyfwUAAGGGTcACTl1ygAUAAE1IFksKhnKBBQAAYYZNwQJOXXKCBQAATVIWSwyGcoMFAABhhk3CAk5dcoQFAABNXhZLCoZyhQUAAGGGTcMCTl1yhgUAAE1oFksIhnKHBQAAYYZNxAJOXXKIBQAATXAWSwSGcokFAABhhk3FAk5dcooFAABNdBZLCYZyiwUAAGGGTcYCTl1yjAUAAE19FksJhnKNBQAAYYZNxwJOXXKOBQAATYYWSwiGco8FAABhhk3IAk5dcpAFAABNjhZLC4ZykQUAAGGGTckCTl1ykgUAAE2ZFksJhnKTBQAAYYZNygJOXXKUBQAATaIWSweGcpUFAABhhk3LAk5dcpYFAABNqRZLBYZylwUAAGGGTcwCTl1ymAUAAE2uFksHhnKZBQAAYYZNzQJOXXKaBQAATbUWSwiGcpsFAABhhk3OAk5dcpwFAABNvRZLBoZynQUAAGGGdYdVCHZkd0NvbG9ycp4FAABNwxZOfYdVBG5hbWVynwUAAE3DFlgBAAAAQ31yoAUAAChYAwAAAENaMl1yoQUAAChLsk0ZAU2LA00kBE2KBE0+BU3bBk0ZB00zB03hCE05CU1ZCU0SDE15DE3sDk2FD03rD02fEE0+Ek18Ek2WEk1EFE2cFE28FGVYAwAAAE9FMl1yogUAAChLpk1BAU0FAk3lA01IBE1RBE24BE2dBU2mBU0JBk0xBk1gBk2NBk3FBk3MB03wB02YCE0XCU0mCk2ECk2gCk3bCk08C00GDE2hDE1lDU1GD02pD02yD00ZEE3+EE0HEU1qEU2SEU3DEU3wEU0oEk0vE01TE037E016FE2JFU3nFU0DFk0+Fk2fFmVYAwAAAE9FMV1yowUAAChLS0uUS6VNIwFNMAFNQAFNUAFNBAJNIwJNogJNEANNdwNN5ANNRwRNUARNagRNmwRNtwRNKgVNiAVNnAVNpQVNvwVNyAVN8QVNCAZNMAZNVgZNXwZNjAZNxAZNUAdNywdN7wdNlwhNFglNYwlNJQpNQwpNUQpNgwpNjApNnwpN2gpNFgtNOwtNqwtN9AtNBQxNgwxNkAxNoAxNsAxNZA1Ngw1NAg5NcA5NRQ9NqA9NsQ9Nyw9N/A9NGBBNixBN6RBN/RBNBhFNIBFNKRFNUhFNaRFNkRFNuRFNwhFN7xFNJxJNsxJNLhNNUhNN+hNNeRRNxhRNiBVNphVNtBVN5hVN7xVNAhZNPRZNeRZNnhZlWAMAAABPRzFdcqQFAAAoSw1NcAFNRAJNqANNPgRNtQZNJgdNVwdN2gdNVghNnghNAwlN1wlNcwpNQgtNTgtNbQtN0AxNpA1NCQ9Nnw9NGBJNiRJNuhJNPRNNuRNNARRNZhRNOhVN1hVNpRZNsRZlWAMAAABDRDFdcqUFAAAoSxVLXktwS4tLrkvCTRUBTVgBTWABTaoBTcEBTeABTSsCTUwCTVcCTV8CTYICTZkCTfwCTQQDTWsDTYcDTbADTb8DTe0DTSAETVgETXIETYYETaQETasETToFTVgFTWMFTXsFTdUFTRcGTR8GTTgGTWcGTW8GTZ8GTa4GTdcGTeQGTfMGTQkHTRUHTS8HTUMHTV8HTWcHTW8HTbsHTdMHTRIITSYITUcITU8ITWcITYMITYsITawITb4ITd0ITTUJTVUJTWsJTYwJTZgJTbIJTboJTfoJTRgKTTUKTWwKTbIKTcoKTfMKTQkLTVcLTXULTb4LTdALTesLTQ4MTSIMTXUMTbgMTcAMTQoNTSENTUANTYsNTawNTbcNTb8NTeINTfkNTVwOTWQOTcsOTegOTREPTSAPTU4PTYEPTbkPTdMPTecPTQUQTQwQTZsQTbkQTcQQTdwQTTYRTXgRTYARTZkRTcoRTdIRTQISTRESTToSTUcSTVYSTWwSTXgSTZISTaYSTcISTcoSTdISTR4TTTYTTXUTTYkTTaoTTbITTcoTTeYTTe4TTQ8UTSEUTUAUTZgUTbgUTc4UTe8UTfsUTRUVTR0VTV0VTXsVTZgVTc8VTRUWTS0WTVYWTWwWTboWZVgDAAAAQ0QyXXKmBQAAKEsWS0JLVUtxS4xLrUvDS95NFAFNWQFNYQFNkwFNqwFNwgFNLAJNTQJNWAJNYAJNgwJNmgJN7QJN/QJNBQNNbANNhgNNsQNNwANNHwRNWQRNcwRNhQRNrARNCgVNGwVNOQVNWQVNZAVN1gVN+wVNGAZNIAZNOQZNaAZNcAZNoAZNrwZNzgZN1gZN5QZN9AZNCgdNFAdNLgdNRAdNYAdNaAdNcAdNlgdNvAdN1AdNEwhNSAhNUAhNaAhNhAhNjAhNrQhNvwhN3AhN7AhNNAlNTAlNVAlNbAlNdQlNhAlNjQlNmQlNswlNuwlN+wlNGQpNNgpNbQpNswpNywpN6wpN9ApNAQtNCgtNdgtNogtNtQtN0QtN7AtNDQxNIwxNPgxNdAxNuQxNwQxN8wxNCw1NIg1NjA1NrQ1NuA1NwA1N4w1N+g1NTQ5NXQ5NZQ5NzA5N2A5N5w5NEg9NIQ9NgA9Nug9N1A9N5g9NDRBNaxBNfBBNmhBNuhBNxRBNNxFNXBFNeRFNgRFNmhFNyxFN0xFNAxJNEhJNMRJNORJNSBJNVxJNbRJNdxJNkRJNpxJNwxJNyxJN0xJN+RJNHxNNNxNNdhNNqxNNsxNNyxNN5xNN7xNNEBRNIhRNPxRNTxRNlxRNrxRNtxRNzxRN2BRN5xRN8BRN/BRNFhVNHhVNXhVNfBVNmRVN0BVNFhZNLhZNThZNVxZNZBZNbRZlWAMAAABDRzJdcqcFAAAoSw5LXUu7S8pNOAFNcQFNeAFN3wFNDAJNRQJNQANNVgNNogNNqQNN1QNN7ANNBARNCwRNOARNPwRNkwRNowRNMgVNegVNpwZNtgZN7AZN+wZNJwdNWAdNngdN2wdNJQhNVwhNnwhNBAlN2AlN3wlNDQpNdApN4gpNQwtNTwtNVgtNbgtNvQtNGwxNKgxNmAxN0QxN2AxNPw1NbA1NpQ1NoA5Ntg5NAw9NCg9NNg9NTQ9NZQ9NbA9NmQ9NoA9N9A9NBBBNkxBN2xBNChJNGRJNTxJNXhJNihJNuxJNARNNPhNNiBNNuhNNAhRNZxRNOxVNQhVNcBVN1xVNRRZNphZNshZNuRZlWAIAAABDRV1yqAUAAChL8kv6TWkBTR4DTU4DTV4DTcgDTcgETdoETeIETeIFTSgGTYMGTS4ITTYITT8ITV8ITdEITfIJTQYKTS4KTR8LTVIMTVoMTckMTX4OTa4OTb4OTSkPTSkQTTsQTUMQTUMRTYkRTeYRTZETTZkTTaITTcITTTQUTVUVTWkVTZEVTYIWZVgCAAAATkVdcqkFAAAoSyFLZkvnTQMBTYcBTegBTTIDTfUDTZEFTa4FTUsGTXgGTZUGTX8HTYoHTaYHTbEHTfgHTcMJTecJTVoKTagKTbsKTTALTYELTcYLTUcMTWMMTecMTUgNTZIOTVYPTfIQTQ8RTa4RTdsRTfgRTeISTe0STQkTTRQTTVsTTSYVTUoVTb0VTQsWTR4WTZMWZVgDAAAAQ0gyXXKqBQAAKEu0TRsBTY0DTSYETYwETUAFTd0GTRsHTTUHTeMITTsJTVsJTRQMTXsMTe4OTYcPTe0PTaEQTUASTX4STZgSTUYUTZ4UTb4UZVgDAAAAT0QxXXKrBQAAKEswSzhLfEucTZsBTbIBTfcBTRMCTTcCTWoCTXICTXoCTbECTeMCTZoDTRIETb8ETfkETXIFTQIITQoITXMITXsITSwJTUIJTWQKTScLTZALTZgLTdwLTfwLTfsMTRINTVcNTXMNTZcNTcoNTdINTdoNTREOTUMOTfsOTXMPTSAQTVoQTdMQTaURTWUTTW0TTdYTTd4TTY8UTaUUTccVTYoWZVgDAAAATkQxXXKsBQAAKEs+S1FL2k2PAU3pAk0GBU0XBU33BU3KBk2SB03oCE1ICU1xCU2ACU3nCk39Ck2eC02xC006DE3vDE1JDk3UDk1nEE14EE1YEU0tEk31Ek1LFE2rFE3UFE3jFE1KFk1gFmVYAwAAAE5EMl1yrQUAAChLMUt9TbMBTfgBTRQCTXMCTcAETfoETXwITS0JTUMJTZELTd0LTRMNTVgNTXQNTdMNTSEQTVsQTaYRTd8TTZAUTaYUZVgDAAAAT0QyXXKuBQAAKEs5S51NnAFNOAJNawJNewJNsgJN5AJNmwNNEwRNcwVNAwhNCwhNdAhNZQpNKAtNmQtN/QtN/AxNmA1Nyw1N2w1NEg5NRA5N/A5NdA9N1BBNZhNNbhNN1xNNyBVNixZlWAMAAABPWFRdcq8FAAAoTV8LTcIWZVgCAAAAQ0JdcrAFAAAoSwJLB0sMSxNLHkspSy5LNktAS0hLU0tbS2NLbkt6S4NLiUuRS5pLokurS7lLwEvIS89L1UvcS+RL70v3TQABTQwBTRIBTSABTS0BTTYBTT0BTUcBTU0BTVYBTV4BTWYBTW8BTXYBTX4BTYQBTZEBTZkBTaIBTagBTbABTbkBTb8BTccBTc4BTdgBTd0BTeUBTfABTfUBTQECTQoCTRECTRoCTSACTSkCTTUCTT0CTUMCTUoCTVUCTV0CTWgCTXACTXgCTYACTYwCTZICTZcCTZ8CTakCTa8CTbcCTb0CTcMCTcoCTdUCTdsCTeECTesCTfQCTfoCTQIDTQ0DTRYDTRsDTSQDTSoDTS8DTT4DTUUDTUsDTVQDTVsDTWMDTWkDTXQDTX4DTYQDTZIDTZgDTaADTacDTa4DTbcDTb0DTcUDTc0DTdMDTdsDTeEDTeoDTfIDTf0DTQIETQkETRAETRgETR0ETSsETTAETTYETT0ETUQETU0ETVYETWIETWcETXAETX0ETYMETZEETZgETaEETakETbQETb0ETcUETdIETdcETd8ETesETfEETfcETQAFTQgFTREFTRkFTSEFTScFTTAFTTcFTUUFTUoFTVAFTVYFTWEFTWoFTXAFTXgFTYAFTYUFTY4FTZkFTaIFTasFTbYFTbwFTcUFTc4FTdMFTd8FTegFTe4FTfkFTQUGTQ8GTRUGTR0GTSUGTS0GTTYGTUIGTUgGTVMGTVwGTWUGTW0GTXUGTYAGTYkGTZIGTZ0GTaUGTawGTbQGTbsGTcEGTcwGTdQGTeIGTeoGTfEGTfkGTQEHTQcHTRIHTSAHTSUHTSwHTTsHTUEHTU0HTVYHTV0HTWUHTW0HTXYHTXwHTYcHTZQHTZwHTaMHTa4HTbkHTcIHTcgHTdEHTdkHTeEHTecHTewHTfUHTQAITQgITRAITRgITR0ITSMITSsITTMITTwITUUITU0ITVUITVwITWUITXEITXkITYEITYkITZQITZ0ITaQITaoITbYITbwITcgITc4ITdoITeoITfYITfwITQIJTQ0JTRMJTRwJTSUJTSoJTTIJTUAJTUoJTVIJTWAJTWkJTXMJTXsJTYIJTYoJTZYJTaMJTaoJTbAJTbgJTcAJTcsJTdEJTdYJTd0JTeQJTe8JTfgJTQMKTQsKTRYKTSIKTSsKTTMKTTsKTUAKTUkKTU4KTVcKTWIKTWoKTXIKTXoKTYAKTYkKTZIKTZcKTZwKTaUKTbAKTbgKTcMKTcgKTdEKTdcKTeAKTekKTfEKTf8KTQcLTRMLTRwLTSULTS0LTTgLTUELTUgLTU0LTVQLTVwLTWILTWcLTWwLTXMLTX4LTYkLTY4LTZYLTaALTagLTbMLTbsLTcMLTc4LTdoLTeMLTekLTfELTfoLTQIMTQsMTRkMTSAMTSgMTS8MTTUMTTwMTUQMTU8MTVcMTWAMTWwMTXIMTYAMTY0MTZYMTZ0MTacMTa0MTbYMTb4MTcYMTc8MTdYMTd4MTeQMTfEMTfkMTQINTQgNTRANTRkNTR8NTScNTS4NTTgNTT0NTUUNTVANTVUNTWENTWoNTXENTXoNTYANTYkNTZUNTZ0NTaMNTaoNTbUNTb0NTcgNTdANTdgNTeANTewNTfINTfcNTf8NTQkOTQ8OTRcOTR0OTSMOTSoOTTUOTTsOTUEOTUsOTVQOTVoOTWIOTW0OTXYOTXsOTYQOTYoOTY8OTZ4OTaUOTasOTbQOTbsOTcMOTckOTdYOTd8OTeUOTfMOTfkOTQEPTQgPTQ8PTRgPTR4PTSYPTS4PTTQPTTwPTUIPTUsPTVMPTV4PTWMPTWoPTXEPTXkPTX4PTYwPTZEPTZcPTZ4PTaUPTa4PTbcPTcMPTcgPTdEPTd4PTeQPTfIPTfkPTQIQTQoQTRUQTR4QTSYQTTMQTTgQTUAQTUwQTVIQTVgQTWEQTWkQTXIQTXoQTYIQTYgQTZEQTZgQTaYQTasQTbEQTbcQTcIQTcsQTdEQTdkQTeEQTeYQTe8QTfoQTQMRTQwRTRcRTR0RTSYRTS8RTTQRTUARTUkRTU8RTVoRTWYRTXARTXYRTX4RTYYRTY4RTZcRTaMRTasRTbYRTb8RTcgRTdARTdgRTeMRTewRTfURTQASTQgSTQ8STRcSTR4STSQSTS8STTcSTUUSTU0STVQSTVwSTWQSTWoSTXUSTYMSTYgSTY8STZ4STaQSTbASTbkSTcASTcgSTdASTdkSTd8STeoSTfcSTf8STQYTTRETTRwTTSUTTSsTTTQTTTwTTUQTTUoTTU8TTVgTTWMTTWsTTXMTTXsTTYATTYYTTY4TTZYTTZ8TTagTTbATTbgTTb8TTcgTTdQTTdwTTeQTTewTTfcTTQAUTQcUTQ0UTRkUTR8UTSsUTTEUTT0UTU0UTVkUTV8UTWUUTXAUTXYUTX8UTYgUTY0UTZUUTaMUTa0UTbUUTcMUTcwUTdYUTd4UTeUUTe0UTfkUTQYVTQ0VTRMVTRsVTSMVTS4VTTQVTTkVTUAVTUcVTVIVTVsVTWYVTW4VTXkVTYUVTY4VTZYVTZ4VTaMVTawVTbEVTboVTcUVTc0VTdUVTd0VTeMVTewVTfUVTfoVTf8VTQgWTRMWTRsWTSYWTSsWTTQWTToWTUMWTUwWTVQWTWIWTWoWTXYWTX8WTYgWTZAWTZsWTaQWTasWTbAWTbcWTb8WZVgCAAAAQ0FdcrEFAAAoSwFLBksLSxJLHUsoSy1LNUs9S0dLUEtaS2JLbUt5S4FLiEuQS5lLoUuqS7hLv0vHS85L1EvZS+NL7kv2S/9NCgFNEQFNHwFNKAFNLAFNNQFNPAFNRQFNTAFNVQFNXQFNZQFNbgFNdQFNfAFNgwFNjgFNmAFNoAFNpwFNrwFNtwFNvgFNxgFNzAFN0wFN1wFN3AFN5AFN7wFN9AFN/AFNAAJNCQJNEAJNGAJNHwJNKAJNNAJNPAJNQgJNSQJNVAJNXAJNZwJNbwJNdwJNfwJNigJNkQJNlgJNngJNpwJNrgJNtgJNuwJNwgJNyAJNzwJN0wJN2gJN4AJN6AJN8gJN+QJNAQNNDANNFQNNGgNNIwNNKQNNLgNNOQNNPQNNRANNSgNNUwNNWgNNYgNNaANNcwNNfANNgwNNkQNNlwNNnwNNpgNNrQNNtQNNvANNxANNzANN0gNN2QNN4ANN6QNN8QNN/ANNAQRNCARNDwRNFwRNHARNKgRNLwRNNQRNPARNQwRNTARNVQRNXQRNYQRNZgRNbwRNewRNggRNkARNlwRNoARNqARNswRNvARNxARNzQRN0QRN1gRN3gRN5gRN6gRN8ARN9gRN/gRNBQVNDwVNFgVNIAVNJgVNLwVNNgVNRAVNSQVNTwVNVQVNYAVNaAVNbwVNdwVNfwVNhAVNjQVNmAVNoQVNqgVNtQVNuwVNxAVNzQVN0gVN3gVN5wVN7QVN9gVNAAZNBAZNDQZNFAZNHAZNJAZNLAZNNQZNQQZNRwZNUgZNWwZNZAZNbAZNdAZNfwZNiAZNkQZNnAZNpAZNqwZNswZNugZNwAZNyQZN0wZN4QZN6QZN8AZN+AZN/wZNBgdNEQdNHwdNJAdNKwdNOQdNQAdNTAdNVQdNXAdNZAdNbAdNdAdNewdNhgdNkQdNmwdNogdNrQdNuAdNwAdNxwdN0AdN2AdN3wdN5gdN6wdN9AdN/wdNBwhNDwhNFwhNHAhNIghNKghNMghNOwhNRAhNTAhNVAhNWwhNZAhNcAhNeAhNgAhNiAhNkwhNnAhNowhNqQhNtAhNuwhNxwhNzQhN1QhN2QhN5whN8QhN9QhN+ghNAQlNCAlNDAlNEglNGwlNIAlNJAlNKQlNMQlNPwlNRwlNUQlNXwlNaAlNcAlNeglNfwlNiQlNlQlNoQlNqAlNrwlNtwlNvwlNyglN0AlN1QlN3AlN4wlN7glN9wlNAgpNCgpNEQpNFQpNIQpNKgpNMgpNOgpNPwpNSApNTQpNVgpNYQpNaQpNcQpNeApNfwpNiApNkQpNlgpNmwpNpApNrwpNtwpNwgpNxwpNzwpN1gpN3wpN5gpN8ApN/ApNBgtNDgtNEgtNGwtNJAtNLAtNNwtNQAtNRwtNTAtNUwtNWwtNYQtNZgtNawtNcgtNfQtNiAtNjQtNlQtNnQtNpwtNsAtNugtNwgtNzQtN2QtN4QtN6AtN8AtN+QtNAQxNCgxNGAxNHwxNJwxNLgxNNAxNOQxNQwxNTgxNVgxNXwxNagxNcQxNfwxNiAxNjAxNlQxNnAxNpQxNrAxNtQxNvQxNxQxNzgxN1QxN3AxN4wxN7gxN+AxNAA1NBw1NDw1NFw1NHg1NJg1NLA1NMw1NNw1NPA1NRA1NTw1NVA1NXA1NYA1NaQ1NcA1NeA1Nfw1NiA1NlA1NnA1Nog1NqQ1NtA1NvA1Nxw1Nzw1N1w1N3w1N6g1N8Q1N9g1N/g1NBw5NDg5NFg5NGw5NIg5NKA5NLw5NMw5NOg5NQA5NSA5NUg5NWQ5NYQ5NbA5NdQ5Neg5Ngw5NiQ5Njg5NmQ5NnQ5NpA5Nqg5Nsw5Nug5Nwg5NyA5N0w5N3Q5N5A5N8g5N+A5NAA9NBw9NDg9NFg9NHQ9NJQ9NLQ9NMw9NOg9NQQ9NSg9NUg9NXQ9NYg9NaQ9NcA9NeA9NfQ9Niw9NkA9Nlg9NnQ9NpA9NrQ9Ntg9Nvg9Nwg9Nxw9N0A9N3A9N4w9N8Q9N+A9NARBNCRBNFBBNHRBNJRBNLhBNMhBNNxBNPxBNRxBNSxBNURBNVxBNXxBNZhBNcBBNdxBNgRBNhxBNkBBNlxBNpRBNqhBNsBBNthBNwRBNyRBN0BBN2BBN4BBN5RBN7hBN+RBNAhFNCxFNFhFNHBFNJRFNLhFNMxFNPxFNSBFNThFNVxFNYRFNZRFNbhFNdRFNfRFNhRFNjRFNlhFNohFNqhFNtRFNvhFNxxFNzxFN1xFN4hFN6xFN9BFN/xFNBxJNDhJNFhJNHRJNIxJNLBJNNhJNRBJNTBJNUxJNWxJNYhJNaRJNdBJNghJNhxJNjhJNnBJNoxJNrxJNuBJNvxJNxxJNzxJN1xJN3hJN6RJN9BJN/hJNBRNNEBNNGxNNIxNNKhNNMxNNOxNNQhNNSRNNThNNVxNNYhNNahNNchNNehNNfxNNhRNNjRNNlRNNnhNNpxNNrxNNtxNNvhNNxxNN0xNN2xNN4xNN6xNN9hNN/xNNBhRNDBRNFxRNHhRNKhRNMBRNOBRNPBRNShRNVBRNWBRNXRRNZBRNaxRNbxRNdRRNfhRNgxRNhxRNjBRNlBRNohRNqhRNtBRNwhRNyxRN0xRN3RRN4hRN7BRN+BRNBBVNCxVNEhVNGhVNIhVNLRVNMxVNOBVNPxVNRhVNURVNWhVNZRVNbRVNdBVNeBVNhBVNjRVNlRVNnRVNohVNqxVNsBVNuRVNxBVNzBVN1BVN2xVN4hVN6xVN9BVN+RVN/hVNBxZNEhZNGhZNJRZNKhZNMhZNORZNQhZNSRZNUxZNXxZNaRZNcRZNdRZNfhZNhxZNjxZNmhZNoxZNqhZNrxZNthZNvhZlWAIAAABOWl1ysgUAAChL+01qAU0fA01PA03JBE3jBU2EBk03CE1ACE1gCE3zCU0gC01bDE3KDE1/Dk2vDk0qEE1EEU3nEU2aE02jE03DE01WFU2DFmVYAgAAAENHXXKzBQAAKEsUSx9LL0s3Sz9LSUtSS2RLb0t7S4RLikuSS5tLo0usS8FL20vlS/BL+E0BAU0NAU0TAU0hAU0uAU0+AU1IAU1OAU1XAU1fAU1nAU1/AU2FAU2QAU2aAU2jAU2pAU2xAU26AU3AAU3PAU3mAU32AU0CAk0SAk0bAk0hAk0qAk02Ak1LAk1WAk1eAk1pAk1xAk15Ak2BAk2NAk2YAk2gAk2qAk2wAk2+Ak3LAk3WAk3iAk3qAk31Ak37Ak0DA00OA00cA00wA01MA01cA01qA011A01/A02FA02ZA02vA024A02+A03GA03cA03iA03zA00RBE0eBE1FBE1OBE1XBE1oBE1xBE1+BE2EBE2ZBE2qBE21BE2+BE3GBE3YBE3gBE34BE0BBU0HBU0SBU0YBU0oBU04BU1XBU1iBU1rBU1xBU2GBU2PBU2aBU2jBU2sBU29BU3GBU3UBU3gBU3vBU34BU0GBk0QBk0WBk0eBk0mBk0uBk03Bk1JBk1UBk1dBk1mBk1uBk12Bk2BBk2KBk2TBk2eBk2tBk3CBk3LBk3VBk3jBk3yBk0CB00IB00TB00tB008B01CB01OB01eB01mB01uB013B019B02IB02TB02kB02vB026B03DB03JB03SB03iB03tB032B00BCE0JCE0RCE0sCE00CE09CE1GCE1OCE1dCE1mCE1yCE16CE2CCE2KCE2VCE2rCE23CE29CE3PCE3bCE3pCE39CE0UCU0rCU0zCU1BCU1JCU1TCU1hCU1qCU1yCU2BCU2LCU2XCU2kCU2rCU2xCU25CU3BCU3lCU3wCU35CU0ECk0XCk0jCk0sCk00Ck1BCk1PCk1YCk1jCk1rCk17Ck2BCk2KCk2dCk2mCk2xCk25Ck3JCk3SCk3YCk3oCk3yCk3+Ck0IC00UC00dC00mC00uC005C010C01/C02PC02XC02fC02pC02yC03EC03PC03bC03kC03qC03yC037C00DDE0MDE0hDE07DE1FDE1QDE1YDE1hDE1tDE1zDE2BDE2ODE2eDE2oDE2uDE23DE2/DE3HDE3fDE3lDE3wDE36DE0DDU0JDU0RDU0aDU0gDU0vDU1GDU1WDU1iDU1yDU17DU2BDU2KDU2WDU2rDU22DU2+DU3JDU3RDU3ZDU3hDU3tDU34DU0ADk0KDk0QDk0eDk0rDk02Dk1CDk1KDk1VDk1bDk1jDk1uDk18Dk2QDk2sDk28Dk3KDk3VDk3gDk3mDk36Dk0QD00ZD00fD00nD009D01DD01UD01yD01/D02mD02vD024D03JD03SD03fD03lD036D00LEE0WEE0fEE0nEE05EE1BEE1ZEE1iEE1oEE1zEE15EE2JEE2ZEE24EE3DEE3MEE3SEE3nEE3wEE37EE0EEU0NEU0eEU0nEU01EU1BEU1QEU1ZEU1nEU1xEU13EU1/EU2HEU2PEU2YEU2kEU2sEU23EU3AEU3JEU3REU3ZEU3kEU3tEU32EU0BEk0QEk0lEk0uEk04Ek1GEk1VEk1lEk1rEk12Ek2QEk2fEk2lEk2xEk3BEk3JEk3REk3aEk3gEk3rEk32Ek0HE00SE00dE00mE00sE001E01FE01QE01ZE01kE01sE010E02PE02XE02gE02pE02xE03AE03JE03VE03dE03lE03tE034E00OFE0aFE0gFE0yFE0+FE1MFE1gFE13FE2OFE2WFE2kFE2sFE22FE3EFE3NFE3VFE3kFE3uFE36FE0HFU0OFU0UFU0cFU0kFU1IFU1TFU1cFU1nFU16FU2GFU2PFU2XFU2kFU2yFU27FU3GFU3OFU3eFU3kFU3tFU0AFk0JFk0UFk0cFk0sFk01Fk07Fk1LFk1VFk1hFk1rFk13Fk2AFk2JFk2RFk2cFmVYAQAAAE9dcrQFAAAoSwRLCUsQSxtLJksrSzNLO0tFS05LWEtgS2tLd0t/S4ZLjkuXS59LqEu2S71LxUvMS9JL10vhS+xL9Ev9TQgBTQ8BTR0BTSYBTSoBTTMBTToBTUMBTUoBTVMBTVsBTWMBTWwBTXMBTXoBTYEBTYwBTZYBTZ4BTaUBTa0BTbUBTbwBTcQBTcoBTdEBTdUBTdoBTeIBTe0BTfIBTfoBTf4BTQcCTQ4CTRYCTR0CTSYCTTICTToCTUACTUcCTVICTVoCTWUCTW0CTXUCTX0CTYgCTY8CTZQCTZwCTaUCTawCTbQCTbkCTcACTcYCTc0CTdECTdgCTd4CTeYCTfACTfcCTf8CTQoDTRMDTRgDTSEDTScDTSwDTTcDTTsDTUIDTUgDTVEDTVgDTWADTWYDTXEDTXoDTYEDTY8DTZUDTZ0DTaQDTasDTbMDTboDTcIDTcoDTdADTdcDTd4DTecDTe8DTfoDTf8DTQYETQ0ETRUETRoETSgETS0ETTMETToETUEETUoETVMETVsETV8ETWQETW0ETXkETYAETY4ETZUETZ4ETaYETbEETboETcIETcsETc8ETdQETdwETeQETegETe4ETfQETfwETQMFTQ0FTRQFTR4FTSQFTS0FTTQFTUIFTUcFTU0FTVMFTV4FTWYFTW0FTXUFTX0FTYIFTYsFTZYFTZ8FTagFTbMFTbkFTcIFTcsFTdAFTdwFTeUFTesFTfQFTf4FTQIGTQsGTRIGTRoGTSIGTSoGTTMGTT8GTUUGTVAGTVkGTWIGTWoGTXIGTX0GTYYGTY8GTZoGTaIGTakGTbEGTbgGTb4GTccGTdEGTd8GTecGTe4GTfYGTf0GTQQHTQ8HTR0HTSIHTSkHTTcHTT4HTUoHTVMHTVoHTWIHTWoHTXIHTXkHTYQHTY8HTZkHTaAHTasHTbYHTb4HTcUHTc4HTdYHTd0HTeQHTekHTfIHTf0HTQUITQ0ITRUITRoITSAITSgITTAITTkITUIITUoITVIITVkITWIITW4ITXYITX4ITYYITZEITZoITaEITacITbIITbkITcUITcsITdMITdcITeUITe8ITfMITfgITf8ITQYJTQoJTRAJTRkJTR4JTSIJTScJTS8JTT0JTUUJTU8JTV0JTWYJTW4JTXgJTX0JTYcJTZMJTZ8JTaYJTa0JTbUJTb0JTcgJTc4JTdMJTdoJTeEJTewJTfUJTQAKTQgKTQ8KTRMKTR8KTSgKTTAKTTgKTT0KTUYKTUsKTVQKTV8KTWcKTW8KTXYKTX0KTYYKTY8KTZQKTZkKTaIKTa0KTbUKTcAKTcUKTc0KTdQKTd0KTeQKTe4KTfoKTQQLTQwLTRALTRkLTSILTSoLTTULTT4LTUULTUoLTVELTVkLTV4LTWQLTWkLTXALTXsLTYYLTYsLTZMLTZsLTaULTa4LTbgLTcALTcsLTdcLTd8LTeYLTe4LTfcLTf8LTQgMTRYMTR0MTSUMTSwMTTIMTTcMTUEMTUwMTVQMTV0MTWgMTW8MTX0MTYYMTYoMTZMMTZoMTaMMTaoMTbMMTbsMTcMMTcwMTdMMTdoMTeEMTewMTfYMTf4MTQUNTQ0NTRUNTRwNTSQNTSoNTTENTTUNTToNTUINTU0NTVINTVoNTV4NTWcNTW4NTXYNTX0NTYYNTZINTZoNTaANTacNTbINTboNTcUNTc0NTdUNTd0NTegNTe8NTfQNTfwNTQUOTQwOTRQOTRkOTSAOTSYOTS0OTTEOTTgOTT4OTUYOTVAOTVcOTV8OTWoOTXMOTXgOTYEOTYcOTYwOTZcOTZsOTaIOTagOTbEOTbgOTcAOTcYOTdEOTdsOTeIOTfAOTfYOTf4OTQUPTQwPTRQPTRsPTSMPTSsPTTEPTTgPTT8PTUgPTVAPTVsPTWAPTWcPTW4PTXYPTXsPTYkPTY4PTZQPTZsPTaIPTasPTbQPTbwPTcAPTcUPTc4PTdoPTeEPTe8PTfYPTf8PTQcQTRIQTRsQTSMQTSwQTTAQTTUQTT0QTUUQTUkQTU8QTVUQTV0QTWQQTW4QTXUQTX8QTYUQTY4QTZUQTaMQTagQTa4QTbQQTb8QTccQTc4QTdYQTd4QTeMQTewQTfcQTQARTQkRTRQRTRoRTSMRTSwRTTERTT0RTUYRTUwRTVURTV8RTWMRTWwRTXMRTXsRTYMRTYsRTZQRTaARTagRTbMRTbwRTcURTc0RTdURTeARTekRTfIRTf0RTQUSTQwSTRQSTRsSTSESTSoSTTQSTUISTUoSTVESTVkSTWASTWcSTXISTYASTYUSTYwSTZoSTaESTa0STbYSTb0STcUSTc0STdUSTdwSTecSTfISTfwSTQMTTQ4TTRkTTSETTSgTTTETTTkTTUATTUcTTUwTTVUTTWATTWgTTXATTXgTTX0TTYMTTYsTTZMTTZwTTaUTTa0TTbUTTbwTTcUTTdETTdkTTeETTekTTfQTTf0TTQQUTQoUTRUUTRwUTSgUTS4UTTYUTToUTUgUTVIUTVYUTVsUTWIUTWkUTW0UTXMUTXwUTYEUTYUUTYoUTZIUTaAUTagUTbIUTcAUTckUTdEUTdsUTeAUTeoUTfYUTQIVTQkVTRAVTRgVTSAVTSsVTTEVTTYVTT0VTUQVTU8VTVgVTWMVTWsVTXIVTXYVTYIVTYsVTZMVTZsVTaAVTakVTa4VTbcVTcIVTcoVTdIVTdkVTeAVTekVTfIVTfcVTfwVTQUWTRAWTRgWTSMWTSgWTTAWTTcWTUAWTUcWTVEWTV0WTWcWTW8WTXMWTXwWTYUWTY0WTZgWTaEWTagWTa0WTbQWTbwWTcEWZVgBAAAATl1ytQUAAChLAEsFSwpLEUscSydLLEs0SzxLRktPS1lLYUtsS3hLgEuHS49LmEugS6lLt0u+S8ZLzUvTS9hL4kvtS/VL/k0JAU0QAU0eAU0nAU0rAU00AU07AU1EAU1LAU1UAU1cAU1kAU1tAU10AU17AU2CAU2NAU2XAU2fAU2mAU2uAU22AU29AU3FAU3LAU3SAU3WAU3bAU3jAU3uAU3zAU37AU3/AU0IAk0PAk0XAk0eAk0nAk0zAk07Ak1BAk1IAk1TAk1bAk1mAk1uAk12Ak1+Ak2JAk2QAk2VAk2dAk2mAk2tAk21Ak26Ak3BAk3HAk3OAk3SAk3ZAk3fAk3nAk3xAk34Ak0AA00LA00UA00ZA00iA00oA00tA004A008A01DA01JA01SA01ZA01hA01nA01yA017A02CA02QA02WA02eA02lA02sA020A027A03DA03LA03RA03YA03fA03oA03wA037A00ABE0HBE0OBE0WBE0bBE0pBE0uBE00BE07BE1CBE1LBE1UBE1cBE1gBE1lBE1uBE16BE2BBE2PBE2WBE2fBE2nBE2yBE27BE3DBE3MBE3QBE3VBE3dBE3lBE3pBE3vBE31BE39BE0EBU0OBU0VBU0fBU0lBU0uBU01BU1DBU1IBU1OBU1UBU1fBU1nBU1uBU12BU1+BU2DBU2MBU2XBU2gBU2pBU20BU26BU3DBU3MBU3RBU3dBU3mBU3sBU31BU3/BU0DBk0MBk0TBk0bBk0jBk0rBk00Bk1ABk1GBk1RBk1aBk1jBk1rBk1zBk1+Bk2HBk2QBk2bBk2jBk2qBk2yBk25Bk2/Bk3IBk3SBk3gBk3oBk3vBk33Bk3+Bk0FB00QB00eB00jB00qB004B00/B01LB01UB01bB01jB01rB01zB016B02FB02QB02aB02hB02sB023B02/B03GB03PB03XB03eB03lB03qB03zB03+B00GCE0OCE0WCE0bCE0hCE0pCE0xCE06CE1DCE1LCE1TCE1aCE1jCE1vCE13CE1/CE2HCE2SCE2bCE2iCE2oCE2zCE26CE3GCE3MCE3UCE3YCE3mCE3wCE30CE35CE0ACU0HCU0LCU0RCU0aCU0fCU0jCU0oCU0wCU0+CU1GCU1QCU1eCU1nCU1vCU15CU1+CU2ICU2UCU2gCU2nCU2uCU22CU2+CU3JCU3PCU3UCU3bCU3iCU3tCU32CU0BCk0JCk0QCk0UCk0gCk0pCk0xCk05Ck0+Ck1HCk1MCk1VCk1gCk1oCk1wCk13Ck1+Ck2HCk2QCk2VCk2aCk2jCk2uCk22Ck3BCk3GCk3OCk3VCk3eCk3lCk3vCk37Ck0FC00NC00RC00aC00jC00rC002C00/C01GC01LC01SC01aC01gC01lC01qC01xC018C02HC02MC02UC02cC02mC02vC025C03BC03MC03YC03gC03nC03vC034C00ADE0JDE0XDE0eDE0mDE0tDE0zDE04DE1CDE1NDE1VDE1eDE1pDE1wDE1+DE2HDE2LDE2UDE2bDE2kDE2rDE20DE28DE3EDE3NDE3UDE3bDE3iDE3tDE33DE3/DE0GDU0ODU0WDU0dDU0lDU0rDU0yDU02DU07DU1DDU1ODU1TDU1bDU1fDU1oDU1vDU13DU1+DU2HDU2TDU2bDU2hDU2oDU2zDU27DU3GDU3ODU3WDU3eDU3pDU3wDU31DU39DU0GDk0NDk0VDk0aDk0hDk0nDk0uDk0yDk05Dk0/Dk1HDk1RDk1YDk1gDk1rDk10Dk15Dk2CDk2IDk2NDk2YDk2cDk2jDk2pDk2yDk25Dk3BDk3HDk3SDk3cDk3jDk3xDk33Dk3/Dk0GD00ND00VD00cD00kD00sD00yD005D01AD01JD01RD01cD01hD01oD01vD013D018D02KD02PD02VD02cD02jD02sD021D029D03BD03GD03PD03bD03iD03wD033D00AEE0IEE0TEE0cEE0kEE0tEE0xEE02EE0+EE1GEE1KEE1QEE1WEE1eEE1lEE1vEE12EE2AEE2GEE2PEE2WEE2kEE2pEE2vEE21EE3AEE3IEE3PEE3XEE3fEE3kEE3tEE34EE0BEU0KEU0VEU0bEU0kEU0tEU0yEU0+EU1HEU1NEU1WEU1gEU1kEU1tEU10EU18EU2EEU2MEU2VEU2hEU2pEU20EU29EU3GEU3OEU3WEU3hEU3qEU3zEU3+EU0GEk0NEk0VEk0cEk0iEk0rEk01Ek1DEk1LEk1SEk1aEk1hEk1oEk1zEk2BEk2GEk2NEk2bEk2iEk2uEk23Ek2+Ek3GEk3OEk3WEk3dEk3oEk3zEk39Ek0EE00PE00aE00iE00pE00yE006E01BE01IE01NE01WE01hE01pE01xE015E01+E02EE02ME02UE02dE02mE02uE022E029E03GE03SE03aE03iE03qE031E03+E00FFE0LFE0WFE0dFE0pFE0vFE03FE07FE1JFE1TFE1XFE1cFE1jFE1qFE1uFE10FE19FE2CFE2GFE2LFE2TFE2hFE2pFE2zFE3BFE3KFE3SFE3cFE3hFE3rFE33FE0DFU0KFU0RFU0ZFU0hFU0sFU0yFU03FU0+FU1FFU1QFU1ZFU1kFU1sFU1zFU13FU2DFU2MFU2UFU2cFU2hFU2qFU2vFU24FU3DFU3LFU3TFU3aFU3hFU3qFU3zFU34FU39FU0GFk0RFk0ZFk0kFk0pFk0xFk04Fk1BFk1IFk1SFk1eFk1oFk1wFk10Fk19Fk2GFk2OFk2ZFk2iFk2pFk2uFk21Fk29FmVYAgAAAENaXXK2BQAAKEsZSyJLZ0t0S+hNBAFNiAFN6QFNLwJNUAJNYwJNhgJNCANNMwNNbwNN9gNNdgRNrwRNXAVNkgVNrwVN2QVNPAZNTAZNeQZNlgZNDQdNRwdNgAdNiwdNpwdNsgdN+QdNawhNjwhNsAhNwghNkAlNnAlNxAlN6AlN/glNHApNWwpNqQpNvApN9wpNMQtNeQtNggtNxwtN1AtNSAxNZAxN6AxNSQ1Njw1NsA1Nww1N5g1NaA5Nkw5Nzw5NVw9N1w9NEBBNvRBN8xBNEBFNOhFNnRFNrxFN3BFN+RFNcBJNqhJN4xJN7hJNChNNFRNNXBNNzhNN8hNNExRNJRRN8xRN/xRNJxVNSxVNYRVNfxVNvhVNDBZNHxZNWhZNlBZlWAMAAABOSDFdcrcFAAAoSyNLaEvpTQUBTYkBTeoBTTQDTfcDTZMFTbAFTU0GTXoGTZcGTYEHTYwHTagHTbMHTfoHTcUJTekJTVwKTaoKTb0KTTILTYMLTcgLTUkMTWUMTekMTUoNTZQOTVgPTfQQTRERTbARTd0RTfoRTeQSTe8STQsTTRYTTV0TTSgVTUwVTb8VTQ0WTSAWTZUWZVgDAAAAQ0UyXXK4BQAAKEsYS3NLsE0XAU0uAk1PAk1iAk2FAk0HA01uA02JA00iBE11BE2IBE2uBE08BU1bBU3YBU07Bk3ZBk0MB00XB00xB01GB01qCE2OCE2vCE3BCE3fCE03CU1XCU2PCU2bCU39CU0bCk32Ck14C03TC00QDE13DE2ODU2vDU3CDU3lDU1nDk3ODk3qDk2DD03WD03pD00PEE2dEE28EE05EU2cEU08Ek1vEk16Ek2UEk2pEk3NE03xE00SFE0kFE1CFE2aFE26FE3yFE3+FE1gFU1+FU1ZFmVYAwAAAENFMV1yuQUAAChLF0tDS1ZLckvfTZQBTS0CTU4CTWECTYQCTe4CTQYDTW0DTXQETa0ETQsFTRwFTVoFTdcFTfwFTToGTc8GTQsHTUUHTZcHTWkITY0ITa4ITcAITe0ITU0JTXYJTYUJTY4JTZoJTfwJTRoKTewKTfUKTQILTXcLTaMLTbYLTdILTT8MTfQMTY0NTa4NTcENTeQNTU4OTWYOTc0OTdkOTdUPTQ4QTWwQTX0QTbsQTTgRTV0RTZsRTTISTW4STagSTfoSTcwTTfATTREUTSMUTVAUTbAUTdkUTegUTfEUTf0UTV8VTX0VTU8WTVgWTWUWZVgDAAAATkgyXXK6BQAAKEskS2lL6k0GAU2KAU3rAU01A034A02UBU2xBU1OBk17Bk2YBk2CB02NB02pB020B037B03GCU3qCU1dCk2rCk2+Ck0zC02EC03JC01KDE1mDE3qDE1LDU2VDk1ZD031EE0SEU2xEU3eEU37EU3lEk3wEk0ME00XE01eE00pFU1NFU3AFU0OFk0hFk2WFmVYAwAAAENHMV1yuwUAAChLXEu6S8lNNwFNdwFN3gFNCwJNPwNNVQNNoQNN1ANN6wNNAwRNCgRNNwRNkgRNogRNMQVNeQVNpgZN6wZN+gZNnQdNJAhN3glNDApN4QpNVQtNvAtNGgxNKQxNlwxN1wxNPg1Naw1Nnw5NtQ5NAg9NNQ9NTA9NZA9Naw9NmA9N8w9NAxBNkhBN2hBNCRJNThJNXRJNABNNhxNNQRVNbxVNRBZNuBZlWAIAAABDRF1yvAUAAChLIEtKS2VLgkuTS6RL5kv5TQIBTQsBTSIBTS8BTT8BTUYBTU8BTWgBTX0BTYYBTaEBTbgBTc0BTecBTQMCTRkCTSICTYsCTaECTagCTbwCTckCTdQCTfMCTQ8DTR0DTTEDTU0DTXYDTX0DTbYDTdoDTeMDTfQDTUYETU8ETWkETXwETZoETbYETccETf8ETRAFTSkFTWkFTYcFTZAFTZsFTaQFTa0FTb4FTccFTeEFTfAFTQcGTQ4GTS8GTUoGTVUGTV4GTXcGTYIGTYsGTZQGTcMGTQAHTToHTU8HTXUHTX4HTYkHTaUHTbAHTcEHTcoHTeAHTe4HTfcHTTUITT4ITV4ITZYITbUITfsITRUJTWIJTaIJTakJTcIJTeYJTfEJTSQKTUIKTVAKTVkKTXkKTYIKTYsKTZ4KTacKTboKTdAKTdkKTRULTR4LTS8LTToLTYALTaoLTcULTeILTfMLTQQMTUYMTVkMTWIMTWsMTYIMTY8MTZ8MTaYMTa8MTcgMTd0MTeYMTQENTRgNTS0NTUcNTWMNTXkNTYINTesNTQEOTQgOTRwOTSkOTTQOTVMOTW8OTX0OTZEOTa0OTd4OTRcPTTsPTUQPTVUPTacPTbAPTcoPTd0PTfsPTRcQTSgQTWAQTXEQTYoQTcoQTegQTfEQTfwQTQURTQ4RTR8RTSgRTUIRTVERTWgRTW8RTZARTa0RTbgRTcERTdoRTeURTe4RTfcRTSYSTWMSTZ0STbISTdgSTeESTewSTQgTTRMTTSQTTS0TTUMTTVETTVoTTZgTTaETTcETTfkTTRgUTV4UTXgUTcUUTQUVTQwVTSUVTUkVTVQVTYcVTaUVTbMVTbwVTdwVTeUVTe4VTQEWTQoWTR0WTTMWTTwWTXgWTYEWTZIWTZ0WZVgCAAAAT0hdcr0FAAAoS3VNMAJNdwRN2gVNPQZNSAdNbAhNwwhNkQlNnQlNHQpN+ApN1QtNkA1N2A9NOxFNnhFNqxJNzxNNJhRN9BRNABVNgBVNWxZlWAMAAABDWjNdcr4FAAAoS7NNGgFNjANNJQRNiwRNPwVN3AZNGgdNNAdN4ghNOglNWglNEwxNegxN7Q5Nhg9N7A9NoBBNPxJNfRJNlxJNRRRNnRRNvRRlWAIAAABTR11yvwUAAChNyAFNRgNNZANN7ARNIgVNKA1Npg5NxA5NTRBNgxBlWAIAAABPR11ywAUAAChL0E0+Ak3EAk3cAk0lA02TA03OA00xBE3yBE1LBU1RBU23BU3pBU1DBk28Bk0eCE2lCE3JCE0OCU3MCU0wDE2eDU0kDk08Dk2FDk30Dk0vD02SD01TEE2sEE2yEE0YEU1KEU0fEk2BE00IFE0sFE1xFE0vFWVYAwAAAENFM11ywQUAAChLsU0YAU2KA00jBE2JBE09BU3aBk0YB00yB03gCE04CU1YCU0RDE14DE3rDk2ED03qD02eEE09Ek17Ek2VEk1DFE2bFE27FGVYAgAAAFNEXXLCBQAAKEvxTV0DTccDTdkETeEETScGTS0ITdAITQUKTS0KTVEMTb0OTSgPTToQTUIQTYgRTZATTTMUTWgVTZAVZVgDAAAATkUyXXLDBQAAKEtBS0xLVEuVS91NJAFNMQFNUQFNkgFNJAJNowJN7AJNEQNNeANNawRNnARNCQVNGgVNKwVNiQVNwAVNyQVN8gVN+gVNVwZNzQZNUQdNlQdN6whNSwlNZAlNdAlNgwlNRApNUgpNjQpN6gpNAAtNFwtNoQtNrAtNtAtN9QtNPQxNhAxNkQxNsQxN8gxNhA1NAw5NTA5NcQ5N1w5NzA9N/Q9NahBNexBNjBBN6hBNIRFNKhFNUxFNWxFNuhFNMBJNtBJN+BJNThRNrhRNxxRN1xRN5hRNpxVNtRVN8BVNTRZNYxZNehZlWAMAAABORTFdcsQFAAAoS69NFgFNiANNIQRNhwRNOwVN2AZNFgdNMAdN3ghNNglNVglNDwxNdgxN6Q5Ngg9N6A9NnBBNOxJNeRJNkxJNQRRNmRRNuRRldYdVA3Zkd3LFBQAATcMWiX2HVQ5zdXJmYWNlRGlzcGxheXLGBQAATcMWiX2HVQVjb2xvcnLHBQAATcMWTZ0FfXLIBQAAKE2eBV1yyQUAAEsBYU2fBV1yygUAAEsCYU2gBV1yywUAAEsDYU2hBV1yzAUAAEsEYU2iBV1yzQUAAEsFYU2jBV1yzgUAAEsGYU2kBV1yzwUAAEsHYU2lBV1y0AUAAEsIYU2mBV1y0QUAAEsJYU2nBV1y0gUAAEsKYU2oBV1y0wUAAEsLYU2pBV1y1AUAAEsMYU2qBV1y1QUAAEsNYU2rBV1y1gUAAEsOYU2sBV1y1wUAAEsPYU2tBV1y2AUAAEsQYU2uBV1y2QUAAEsRYU2vBV1y2gUAAEsSYU2wBV1y2wUAAEsTYU2xBV1y3AUAAEsUYU2yBV1y3QUAAEsVYU2zBV1y3gUAAEsWYU20BV1y3wUAAEsXYU21BV1y4AUAAEsYYU22BV1y4QUAAEsZYU23BV1y4gUAAEsaYU24BV1y4wUAAEsbYU25BV1y5AUAAEscYU26BV1y5QUAAEsdYU27BV1y5gUAAEseYU28BV1y5wUAAEsfYU29BV1y6AUAAEsgYU2+BV1y6QUAAEshYU2/BV1y6gUAAEsiYU3ABV1y6wUAAEsjYU3BBV1y7AUAAEskYU3CBV1y7QUAAEslYU3DBV1y7gUAAEsmYU3EBV1y7wUAAEsnYU3FBV1y8AUAAEsoYU3GBV1y8QUAAEspYU3HBV1y8gUAAEsqYU3IBV1y8wUAAEsrYU3JBV1y9AUAAEssYU3KBV1y9QUAAEstYU3LBV1y9gUAAEsuYU3MBV1y9wUAAEsvYU3NBV1y+AUAAEswYU3OBV1y+QUAAEsxYU3PBV1y+gUAAEsyYU3QBV1y+wUAAEszYU3RBV1y/AUAAEs0YU3SBV1y/QUAAEs1YU3TBV1y/gUAAEs2YU3UBV1y/wUAAEs3YU3VBV1yAAYAAEs4YU3WBV1yAQYAAEs5YU3XBV1yAgYAAEs6YU3YBV1yAwYAAEs7YU3ZBV1yBAYAAEs8YU3aBV1yBQYAAEs9YU3bBV1yBgYAAEs+YU3cBV1yBwYAAEs/YU3dBV1yCAYAAEtAYU3eBV1yCQYAAEtBYU3fBV1yCgYAAEtCYU3gBV1yCwYAAEtDYU3hBV1yDAYAAEtEYU3iBV1yDQYAAEtFYU3jBV1yDgYAAEtGYU3kBV1yDwYAAEtHYU3lBV1yEAYAAEtIYU3mBV1yEQYAAEtJYU3nBV1yEgYAAEtKYU3oBV1yEwYAAEtLYU3pBV1yFAYAAEtMYU3qBV1yFQYAAEtNYU3rBV1yFgYAAEtOYU3sBV1yFwYAAEtPYU3tBV1yGAYAAEtQYU3uBV1yGQYAAEtRYU3vBV1yGgYAAEtSYU3wBV1yGwYAAEtTYU3xBV1yHAYAAEtUYU3yBV1yHQYAAEtVYU3zBV1yHgYAAEtWYU30BV1yHwYAAEtXYU31BV1yIAYAAEtYYU32BV1yIQYAAEtZYU33BV1yIgYAAEtaYU34BV1yIwYAAEtbYU35BV1yJAYAAEtcYU36BV1yJQYAAEtdYU37BV1yJgYAAEteYU38BV1yJwYAAEtfYU39BV1yKAYAAEtgYU3+BV1yKQYAAEthYU3/BV1yKgYAAEtiYU0ABl1yKwYAAEtjYU0BBl1yLAYAAEtkYU0CBl1yLQYAAEtlYU0DBl1yLgYAAEtmYU0EBl1yLwYAAEtnYU0FBl1yMAYAAEtoYU0GBl1yMQYAAEtpYU0HBl1yMgYAAEtqYU0IBl1yMwYAAEtrYU0JBl1yNAYAAEtsYU0KBl1yNQYAAEttYU0LBl1yNgYAAEtuYU0MBl1yNwYAAEtvYU0NBl1yOAYAAEtwYU0OBl1yOQYAAEtxYU0PBl1yOgYAAEtyYU0QBl1yOwYAAEtzYU0RBl1yPAYAAEt0YU0SBl1yPQYAAEt1YU0TBl1yPgYAAEt2YU0UBl1yPwYAAEt3YU0VBl1yQAYAAEt4YU0WBl1yQQYAAEt5YU0XBl1yQgYAAEt6YU0YBl1yQwYAAEt7YU0ZBl1yRAYAAEt8YU0aBl1yRQYAAEt9YU0bBl1yRgYAAEt+YU0cBl1yRwYAAEt/YU0dBl1ySAYAAEuAYU0eBl1ySQYAAEuBYU0fBl1ySgYAAEuCYU0gBl1ySwYAAEuDYU0hBl1yTAYAAEuEYU0iBl1yTQYAAEuFYU0jBl1yTgYAAEuGYU0kBl1yTwYAAEuHYU0lBl1yUAYAAEuIYU0mBl1yUQYAAEuJYU0nBl1yUgYAAEuKYU0oBl1yUwYAAEuLYU0pBl1yVAYAAEuMYU0qBl1yVQYAAEuNYU0rBl1yVgYAAEuOYU0sBl1yVwYAAEuPYU0tBl1yWAYAAEuQYU0uBl1yWQYAAEuRYU0vBl1yWgYAAEuSYU0wBl1yWwYAAEuTYU0xBl1yXAYAAEuUYU0yBl1yXQYAAEuVYU0zBl1yXgYAAEuWYU00Bl1yXwYAAEuXYU01Bl1yYAYAAEuYYU02Bl1yYQYAAEuZYU03Bl1yYgYAAEuaYU04Bl1yYwYAAEubYU05Bl1yZAYAAEucYU06Bl1yZQYAAEudYU07Bl1yZgYAAEueYU08Bl1yZwYAAEufYU09Bl1yaAYAAEugYU0+Bl1yaQYAAEuhYU0/Bl1yagYAAEuiYU1ABl1yawYAAEujYU1BBl1ybAYAAEukYU1CBl1ybQYAAEulYU1DBl1ybgYAAEumYU1EBl1ybwYAAEunYU1FBl1ycAYAAEuoYU1GBl1ycQYAAEupYU1HBl1ycgYAAEuqYU1IBl1ycwYAAEurYU1JBl1ydAYAAEusYU1KBl1ydQYAAEutYU1LBl1ydgYAAEuuYU1MBl1ydwYAAEuvYU1NBl1yeAYAAEuwYU1OBl1yeQYAAEuxYU1PBl1yegYAAEuyYU1QBl1yewYAAEuzYU1RBl1yfAYAAEu0YU1SBl1yfQYAAEu1YU1TBl1yfgYAAEu2YU1UBl1yfwYAAEu3YU1VBl1ygAYAAEu4YU1WBl1ygQYAAEu5YU1XBl1yggYAAEu6YU1YBl1ygwYAAEu7YU1ZBl1yhAYAAEu8YU1aBl1yhQYAAEu9YU1bBl1yhgYAAEu+YU1cBl1yhwYAAEu/YU1dBl1yiAYAAEvAYU1eBl1yiQYAAEvBYU1fBl1yigYAAEvCYU1gBl1yiwYAAEvDYU1hBl1yjAYAAEvEYU1iBl1yjQYAAEvFYU1jBl1yjgYAAEvGYU1kBl1yjwYAAEvHYU1lBl1ykAYAAEvIYU1mBl1ykQYAAEvJYU1nBl1ykgYAAEvKYU1oBl1ykwYAAEvLYU1pBl1ylAYAAEvMYU1qBl1ylQYAAEvNYU1rBl1ylgYAAEvOYU1sBl1ylwYAAEvPYU1tBl1ymAYAAEvQYU1uBl1ymQYAAEvRYU1vBl1ymgYAAEvSYU1wBl1ymwYAAEvTYU1xBl1ynAYAAEvUYU1yBl1ynQYAAEvVYU1zBl1yngYAAEvWYU10Bl1ynwYAAEvXYU11Bl1yoAYAAEvYYU12Bl1yoQYAAEvZYU13Bl1yogYAAEvaYU14Bl1yowYAAEvbYU15Bl1ypAYAAEvcYU16Bl1ypQYAAEvdYU17Bl1ypgYAAEveYU18Bl1ypwYAAEvfYU19Bl1yqAYAAEvgYU1+Bl1yqQYAAEvhYU1/Bl1yqgYAAEviYU2ABl1yqwYAAEvjYU2BBl1yrAYAAEvkYU2CBl1yrQYAAEvlYU2DBl1yrgYAAEvmYU2EBl1yrwYAAEvnYU2FBl1ysAYAAEvoYU2GBl1ysQYAAEvpYU2HBl1ysgYAAEvqYU2IBl1yswYAAEvrYU2JBl1ytAYAAEvsYU2KBl1ytQYAAEvtYU2LBl1ytgYAAEvuYU2MBl1ytwYAAEvvYU2NBl1yuAYAAEvwYU2OBl1yuQYAAEvxYU2PBl1yugYAAEvyYU2QBl1yuwYAAEvzYU2RBl1yvAYAAEv0YU2SBl1yvQYAAEv1YU2TBl1yvgYAAEv2YU2UBl1yvwYAAEv3YU2VBl1ywAYAAEv4YU2WBl1ywQYAAEv5YU2XBl1ywgYAAEv6YU2YBl1ywwYAAEv7YU2ZBl1yxAYAAEv8YU2aBl1yxQYAAEv9YU2bBl1yxgYAAEv+YU2cBl1yxwYAAEv/YU2dBl1yyAYAAE0AAWFNngZdcskGAABNAQFhTZ8GXXLKBgAATQIBYU2gBl1yywYAAE0DAWFNoQZdcswGAABNBAFhTaIGXXLNBgAATQUBYU2jBl1yzgYAAE0GAWFNpAZdcs8GAABNBwFhTaUGXXLQBgAATQgBYU2mBl1y0QYAAE0JAWFNpwZdctIGAABNCgFhTagGXXLTBgAATQsBYU2pBl1y1AYAAE0MAWFNqgZdctUGAABNDQFhTasGXXLWBgAATQ4BYU2sBl1y1wYAAE0PAWFNrQZdctgGAABNEAFhTa4GXXLZBgAATREBYU2vBl1y2gYAAE0SAWFNsAZdctsGAABNEwFhTbEGXXLcBgAATRQBYU2yBl1y3QYAAE0VAWFNswZdct4GAABNFgFhTbQGXXLfBgAATRcBYU21Bl1y4AYAAE0YAWFNtgZdcuEGAABNGQFhTbcGXXLiBgAATRoBYU24Bl1y4wYAAE0bAWFNuQZdcuQGAABNHAFhTboGXXLlBgAATR0BYU27Bl1y5gYAAE0eAWFNvAZdcucGAABNHwFhTb0GXXLoBgAATSABYU2+Bl1y6QYAAE0hAWFNvwZdcuoGAABNIgFhTcAGXXLrBgAATSMBYU3BBl1y7AYAAE0kAWFNwgZdcu0GAABNJQFhTcMGXXLuBgAATSYBYU3EBl1y7wYAAE0nAWFNxQZdcvAGAABNKAFhTcYGXXLxBgAATSkBYU3HBl1y8gYAAE0qAWFNyAZdcvMGAABNKwFhTckGXXL0BgAATSwBYU3KBl1y9QYAAE0tAWFNywZdcvYGAABNLgFhTcwGXXL3BgAATS8BYU3NBl1y+AYAAE0wAWFNzgZdcvkGAABNMQFhTc8GXXL6BgAATTIBYU3QBl1y+wYAAE0zAWFN0QZdcvwGAABNNAFhTdIGXXL9BgAATTUBYU3TBl1y/gYAAE02AWFN1AZdcv8GAABNNwFhTdUGXXIABwAATTgBYU3WBl1yAQcAAE05AWFN1wZdcgIHAABNOgFhTdgGXXIDBwAATTsBYU3ZBl1yBAcAAE08AWFN2gZdcgUHAABNPQFhTdsGXXIGBwAATT4BYU3cBl1yBwcAAE0/AWFN3QZdcggHAABNQAFhTd4GXXIJBwAATUEBYU3fBl1yCgcAAE1CAWFN4AZdcgsHAABNQwFhTeEGXXIMBwAATUQBYU3iBl1yDQcAAE1FAWFN4wZdcg4HAABNRgFhTeQGXXIPBwAATUcBYU3lBl1yEAcAAE1IAWFN5gZdchEHAABNSQFhTecGXXISBwAATUoBYU3oBl1yEwcAAE1LAWFN6QZdchQHAABNTAFhTeoGXXIVBwAATU0BYU3rBl1yFgcAAE1OAWFN7AZdchcHAABNTwFhTe0GXXIYBwAATVABYU3uBl1yGQcAAE1RAWFN7wZdchoHAABNUgFhTfAGXXIbBwAATVMBYU3xBl1yHAcAAE1UAWFN8gZdch0HAABNVQFhTfMGXXIeBwAATVYBYU30Bl1yHwcAAE1XAWFN9QZdciAHAABNWAFhTfYGXXIhBwAATVkBYU33Bl1yIgcAAE1aAWFN+AZdciMHAABNWwFhTfkGXXIkBwAATVwBYU36Bl1yJQcAAE1dAWFN+wZdciYHAABNXgFhTfwGXXInBwAATV8BYU39Bl1yKAcAAE1gAWFN/gZdcikHAABNYQFhTf8GXXIqBwAATWIBYU0AB11yKwcAAE1jAWFNAQddciwHAABNZAFhTQIHXXItBwAATWUBYU0DB11yLgcAAE1mAWFNBAddci8HAABNZwFhTQUHXXIwBwAATWgBYU0GB11yMQcAAE1pAWFNBwddcjIHAABNagFhTQgHXXIzBwAATWsBYU0JB11yNAcAAE1sAWFNCgddcjUHAABNbQFhTQsHXXI2BwAATW4BYU0MB11yNwcAAE1vAWFNDQddcjgHAABNcAFhTQ4HXXI5BwAATXEBYU0PB11yOgcAAE1yAWFNEAddcjsHAABNcwFhTREHXXI8BwAATXQBYU0SB11yPQcAAE11AWFNEwddcj4HAABNdgFhTRQHXXI/BwAATXcBYU0VB11yQAcAAE14AWFNFgddckEHAABNeQFhTRcHXXJCBwAATXoBYU0YB11yQwcAAE17AWFNGQddckQHAABNfAFhTRoHXXJFBwAATX0BYU0bB11yRgcAAE1+AWFNHAddckcHAABNfwFhTR0HXXJIBwAATYABYU0eB11ySQcAAE2BAWFNHwddckoHAABNggFhTSAHXXJLBwAATYMBYU0hB11yTAcAAE2EAWFNIgddck0HAABNhQFhTSMHXXJOBwAATYYBYU0kB11yTwcAAE2HAWFNJQddclAHAABNiAFhTSYHXXJRBwAATYkBYU0nB11yUgcAAE2KAWFNKAddclMHAABNiwFhTSkHXXJUBwAATYwBYU0qB11yVQcAAE2NAWFNKwddclYHAABNjgFhTSwHXXJXBwAATY8BYU0tB11yWAcAAE2QAWFNLgddclkHAABNkQFhTS8HXXJaBwAATZIBYU0wB11yWwcAAE2TAWFNMQddclwHAABNlAFhTTIHXXJdBwAATZUBYU0zB11yXgcAAE2WAWFNNAddcl8HAABNlwFhTTUHXXJgBwAATZgBYU02B11yYQcAAE2ZAWFNNwddcmIHAABNmgFhTTgHXXJjBwAATZsBYU05B11yZAcAAE2cAWFNOgddcmUHAABNnQFhTTsHXXJmBwAATZ4BYU08B11yZwcAAE2fAWFNPQddcmgHAABNoAFhTT4HXXJpBwAATaEBYU0/B11yagcAAE2iAWFNQAddcmsHAABNowFhTUEHXXJsBwAATaQBYU1CB11ybQcAAE2lAWFNQwddcm4HAABNpgFhTUQHXXJvBwAATacBYU1FB11ycAcAAE2oAWFNRgddcnEHAABNqQFhTUcHXXJyBwAATaoBYU1IB11ycwcAAE2rAWFNSQddcnQHAABNrAFhTUoHXXJ1BwAATa0BYU1LB11ydgcAAE2uAWFNTAddcncHAABNrwFhTU0HXXJ4BwAATbABYU1OB11yeQcAAE2xAWFNTwddcnoHAABNsgFhTVAHXXJ7BwAATbMBYU1RB11yfAcAAE20AWFNUgddcn0HAABNtQFhTVMHXXJ+BwAATbYBYU1UB11yfwcAAE23AWFNVQddcoAHAABNuAFhTVYHXXKBBwAATbkBYU1XB11yggcAAE26AWFNWAddcoMHAABNuwFhTVkHXXKEBwAATbwBYU1aB11yhQcAAE29AWFNWwddcoYHAABNvgFhTVwHXXKHBwAATb8BYU1dB11yiAcAAE3AAWFNXgddcokHAABNwQFhTV8HXXKKBwAATcIBYU1gB11yiwcAAE3DAWFNYQddcowHAABNxAFhTWIHXXKNBwAATcUBYU1jB11yjgcAAE3GAWFNZAddco8HAABNxwFhTWUHXXKQBwAATcgBYU1mB11ykQcAAE3JAWFNZwddcpIHAABNygFhTWgHXXKTBwAATcsBYU1pB11ylAcAAE3MAWFNagddcpUHAABNzQFhTWsHXXKWBwAATc4BYU1sB11ylwcAAE3PAWFNbQddcpgHAABN0AFhTW4HXXKZBwAATdEBYU1vB11ymgcAAE3SAWFNcAddcpsHAABN0wFhTXEHXXKcBwAATdQBYU1yB11ynQcAAE3VAWFNcwddcp4HAABN1gFhTXQHXXKfBwAATdcBYU11B11yoAcAAE3YAWFNdgddcqEHAABN2QFhTXcHXXKiBwAATdoBYU14B11yowcAAE3bAWFNeQddcqQHAABN3AFhTXoHXXKlBwAATd0BYU17B11ypgcAAE3eAWFNfAddcqcHAABN3wFhTX0HXXKoBwAATeABYU1+B11yqQcAAE3hAWFNfwddcqoHAABN4gFhTYAHXXKrBwAATeMBYU2BB11yrAcAAE3kAWFNggddcq0HAABN5QFhTYMHXXKuBwAATeYBYU2EB11yrwcAAE3nAWFNhQddcrAHAABN6AFhTYYHXXKxBwAATekBYU2HB11ysgcAAE3qAWFNiAddcrMHAABN6wFhTYkHXXK0BwAATewBYU2KB11ytQcAAE3tAWFNiwddcrYHAABN7gFhTYwHXXK3BwAATe8BYU2NB11yuAcAAE3wAWFNjgddcrkHAABN8QFhTY8HXXK6BwAATfIBYU2QB11yuwcAAE3zAWFNkQddcrwHAABN9AFhTZIHXXK9BwAATfUBYU2TB11yvgcAAE32AWFNlAddcr8HAABN9wFhTZUHXXLABwAATfgBYU2WB11ywQcAAE35AWFNlwddcsIHAABN+gFhTZgHXXLDBwAATfsBYU2ZB11yxAcAAE38AWFNmgddcsUHAABN/QFhTZsHXXLGBwAATf4BYU2cB11yxwcAAE3/AWFNnQddcsgHAABNAAJhTZ4HXXLJBwAATQECYU2fB11yygcAAE0CAmFNoAddcssHAABNAwJhTaEHXXLMBwAATQQCYU2iB11yzQcAAE0FAmFNowddcs4HAABNBgJhTaQHXXLPBwAATQcCYU2lB11y0AcAAE0IAmFNpgddctEHAABNCQJhTacHXXLSBwAATQoCYU2oB11y0wcAAE0LAmFNqQddctQHAABNDAJhTaoHXXLVBwAATQ0CYU2rB11y1gcAAE0OAmFNrAddctcHAABNDwJhTa0HXXLYBwAATRACYU2uB11y2QcAAE0RAmFNrwddctoHAABNEgJhTbAHXXLbBwAATRMCYU2xB11y3AcAAE0UAmFNsgddct0HAABNFQJhTbMHXXLeBwAATRYCYU20B11y3wcAAE0XAmFNtQddcuAHAABNGAJhTbYHXXLhBwAATRkCYU23B11y4gcAAE0aAmFNuAddcuMHAABNGwJhTbkHXXLkBwAATRwCYU26B11y5QcAAE0dAmFNuwddcuYHAABNHgJhTbwHXXLnBwAATR8CYU29B11y6AcAAE0gAmFNvgddcukHAABNIQJhTb8HXXLqBwAATSICYU3AB11y6wcAAE0jAmFNwQddcuwHAABNJAJhTcIHXXLtBwAATSUCYU3DB11y7gcAAE0mAmFNxAddcu8HAABNJwJhTcUHXXLwBwAATSgCYU3GB11y8QcAAE0pAmFNxwddcvIHAABNKgJhTcgHXXLzBwAATSsCYU3JB11y9AcAAE0sAmFNygddcvUHAABNLQJhTcsHXXL2BwAATS4CYU3MB11y9wcAAE0vAmFNzQddcvgHAABNMAJhTc4HXXL5BwAATTECYU3PB11y+gcAAE0yAmFN0AddcvsHAABNMwJhTdEHXXL8BwAATTQCYU3SB11y/QcAAE01AmFN0wddcv4HAABNNgJhTdQHXXL/BwAATTcCYU3VB11yAAgAAE04AmFN1gddcgEIAABNOQJhTdcHXXICCAAATToCYU3YB11yAwgAAE07AmFN2QddcgQIAABNPAJhTdoHXXIFCAAATT0CYU3bB11yBggAAE0+AmFN3AddcgcIAABNPwJhTd0HXXIICAAATUACYU3eB11yCQgAAE1BAmFN3wddcgoIAABNQgJhTeAHXXILCAAATUMCYU3hB11yDAgAAE1EAmFN4gddcg0IAABNRQJhTeMHXXIOCAAATUYCYU3kB11yDwgAAE1HAmFN5QddchAIAABNSAJhTeYHXXIRCAAATUkCYU3nB11yEggAAE1KAmFN6AddchMIAABNSwJhTekHXXIUCAAATUwCYU3qB11yFQgAAE1NAmFN6wddchYIAABNTgJhTewHXXIXCAAATU8CYU3tB11yGAgAAE1QAmFN7gddchkIAABNUQJhTe8HXXIaCAAATVICYU3wB11yGwgAAE1TAmFN8QddchwIAABNVAJhTfIHXXIdCAAATVUCYU3zB11yHggAAE1WAmFN9Addch8IAABNVwJhTfUHXXIgCAAATVgCYU32B11yIQgAAE1ZAmFN9wddciIIAABNWgJhTfgHXXIjCAAATVsCYU35B11yJAgAAE1cAmFN+gddciUIAABNXQJhTfsHXXImCAAATV4CYU38B11yJwgAAE1fAmFN/QddcigIAABNYAJhTf4HXXIpCAAATWECYU3/B11yKggAAE1iAmFNAAhdcisIAABNYwJhTQEIXXIsCAAATWQCYU0CCF1yLQgAAE1lAmFNAwhdci4IAABNZgJhTQQIXXIvCAAATWcCYU0FCF1yMAgAAE1oAmFNBghdcjEIAABNaQJhTQcIXXIyCAAATWoCYU0ICF1yMwgAAE1rAmFNCQhdcjQIAABNbAJhTQoIXXI1CAAATW0CYU0LCF1yNggAAE1uAmFNDAhdcjcIAABNbwJhTQ0IXXI4CAAATXACYU0OCF1yOQgAAE1xAmFNDwhdcjoIAABNcgJhTRAIXXI7CAAATXMCYU0RCF1yPAgAAE10AmFNEghdcj0IAABNdQJhTRMIXXI+CAAATXYCYU0UCF1yPwgAAE13AmFNFQhdckAIAABNeAJhTRYIXXJBCAAATXkCYU0XCF1yQggAAE16AmFNGAhdckMIAABNewJhTRkIXXJECAAATXwCYU0aCF1yRQgAAE19AmFNGwhdckYIAABNfgJhTRwIXXJHCAAATX8CYU0dCF1ySAgAAE2AAmFNHghdckkIAABNgQJhTR8IXXJKCAAATYICYU0gCF1ySwgAAE2DAmFNIQhdckwIAABNhAJhTSIIXXJNCAAATYUCYU0jCF1yTggAAE2GAmFNJAhdck8IAABNhwJhTSUIXXJQCAAATYgCYU0mCF1yUQgAAE2JAmFNJwhdclIIAABNigJhTSgIXXJTCAAATYsCYU0pCF1yVAgAAE2MAmFNKghdclUIAABNjQJhTSsIXXJWCAAATY4CYU0sCF1yVwgAAE2PAmFNLQhdclgIAABNkAJhTS4IXXJZCAAATZECYU0vCF1yWggAAE2SAmFNMAhdclsIAABNkwJhTTEIXXJcCAAATZQCYU0yCF1yXQgAAE2VAmFNMwhdcl4IAABNlgJhTTQIXXJfCAAATZcCYU01CF1yYAgAAE2YAmFNNghdcmEIAABNmQJhTTcIXXJiCAAATZoCYU04CF1yYwgAAE2bAmFNOQhdcmQIAABNnAJhTToIXXJlCAAATZ0CYU07CF1yZggAAE2eAmFNPAhdcmcIAABNnwJhTT0IXXJoCAAATaACYU0+CF1yaQgAAE2hAmFNPwhdcmoIAABNogJhTUAIXXJrCAAATaMCYU1BCF1ybAgAAE2kAmFNQghdcm0IAABNpQJhTUMIXXJuCAAATaYCYU1ECF1ybwgAAE2nAmFNRQhdcnAIAABNqAJhTUYIXXJxCAAATakCYU1HCF1ycggAAE2qAmFNSAhdcnMIAABNqwJhTUkIXXJ0CAAATawCYU1KCF1ydQgAAE2tAmFNSwhdcnYIAABNrgJhTUwIXXJ3CAAATa8CYU1NCF1yeAgAAE2wAmFNTghdcnkIAABNsQJhTU8IXXJ6CAAATbICYU1QCF1yewgAAE2zAmFNUQhdcnwIAABNtAJhTVIIXXJ9CAAATbUCYU1TCF1yfggAAE22AmFNVAhdcn8IAABNtwJhTVUIXXKACAAATbgCYU1WCF1ygQgAAE25AmFNVwhdcoIIAABNugJhTVgIXXKDCAAATbsCYU1ZCF1yhAgAAE28AmFNWghdcoUIAABNvQJhTVsIXXKGCAAATb4CYU1cCF1yhwgAAE2/AmFNXQhdcogIAABNwAJhTV4IXXKJCAAATcECYU1fCF1yiggAAE3CAmFNYAhdcosIAABNwwJhTWEIXXKMCAAATcQCYU1iCF1yjQgAAE3FAmFNYwhdco4IAABNxgJhTWQIXXKPCAAATccCYU1lCF1ykAgAAE3IAmFNZghdcpEIAABNyQJhTWcIXXKSCAAATcoCYU1oCF1ykwgAAE3LAmFNaQhdcpQIAABNzAJhTWoIXXKVCAAATc0CYU1rCF1ylggAAE3OAmFNbAhdcpcIAABNzwJhTW0IXXKYCAAATdACYU1uCF1ymQgAAE3RAmFNbwhdcpoIAABN0gJhTXAIXXKbCAAATdMCYU1xCF1ynAgAAE3UAmFNcghdcp0IAABN1QJhTXMIXXKeCAAATdYCYU10CF1ynwgAAE3XAmFNdQhdcqAIAABN2AJhTXYIXXKhCAAATdkCYU13CF1yoggAAE3aAmFNeAhdcqMIAABN2wJhTXkIXXKkCAAATdwCYU16CF1ypQgAAE3dAmFNewhdcqYIAABN3gJhTXwIXXKnCAAATd8CYU19CF1yqAgAAE3gAmFNfghdcqkIAABN4QJhTX8IXXKqCAAATeICYU2ACF1yqwgAAE3jAmFNgQhdcqwIAABN5AJhTYIIXXKtCAAATeUCYU2DCF1yrggAAE3mAmFNhAhdcq8IAABN5wJhTYUIXXKwCAAATegCYU2GCF1ysQgAAE3pAmFNhwhdcrIIAABN6gJhTYgIXXKzCAAATesCYU2JCF1ytAgAAE3sAmFNighdcrUIAABN7QJhTYsIXXK2CAAATe4CYU2MCF1ytwgAAE3vAmFNjQhdcrgIAABN8AJhTY4IXXK5CAAATfECYU2PCF1yuggAAE3yAmFNkAhdcrsIAABN8wJhTZEIXXK8CAAATfQCYU2SCF1yvQgAAE31AmFNkwhdcr4IAABN9gJhTZQIXXK/CAAATfcCYU2VCF1ywAgAAE34AmFNlghdcsEIAABN+QJhTZcIXXLCCAAATfoCYU2YCF1ywwgAAE37AmFNmQhdcsQIAABN/AJhTZoIXXLFCAAATf0CYU2bCF1yxggAAE3+AmFNnAhdcscIAABN/wJhTZ0IXXLICAAATQADYU2eCF1yyQgAAE0BA2FNnwhdcsoIAABNAgNhTaAIXXLLCAAATQMDYU2hCF1yzAgAAE0EA2FNoghdcs0IAABNBQNhTaMIXXLOCAAATQYDYU2kCF1yzwgAAE0HA2FNpQhdctAIAABNCANhTaYIXXLRCAAATQkDYU2nCF1y0ggAAE0KA2FNqAhdctMIAABNCwNhTakIXXLUCAAATQwDYU2qCF1y1QgAAE0NA2FNqwhdctYIAABNDgNhTawIXXLXCAAATQ8DYU2tCF1y2AgAAE0QA2FNrghdctkIAABNEQNhTa8IXXLaCAAATRIDYU2wCF1y2wgAAE0TA2FNsQhdctwIAABNFANhTbIIXXLdCAAATRUDYU2zCF1y3ggAAE0WA2FNtAhdct8IAABNFwNhTbUIXXLgCAAATRgDYU22CF1y4QgAAE0ZA2FNtwhdcuIIAABNGgNhTbgIXXLjCAAATRsDYU25CF1y5AgAAE0cA2FNughdcuUIAABNHQNhTbsIXXLmCAAATR4DYU28CF1y5wgAAE0fA2FNvQhdcugIAABNIANhTb4IXXLpCAAATSEDYU2/CF1y6ggAAE0iA2FNwAhdcusIAABNIwNhTcEIXXLsCAAATSQDYU3CCF1y7QgAAE0lA2FNwwhdcu4IAABNJgNhTcQIXXLvCAAATScDYU3FCF1y8AgAAE0oA2FNxghdcvEIAABNKQNhTccIXXLyCAAATSoDYU3ICF1y8wgAAE0rA2FNyQhdcvQIAABNLANhTcoIXXL1CAAATS0DYU3LCF1y9ggAAE0uA2FNzAhdcvcIAABNLwNhTc0IXXL4CAAATTADYU3OCF1y+QgAAE0xA2FNzwhdcvoIAABNMgNhTdAIXXL7CAAATTMDYU3RCF1y/AgAAE00A2FN0ghdcv0IAABNNQNhTdMIXXL+CAAATTYDYU3UCF1y/wgAAE03A2FN1QhdcgAJAABNOANhTdYIXXIBCQAATTkDYU3XCF1yAgkAAE06A2FN2AhdcgMJAABNOwNhTdkIXXIECQAATTwDYU3aCF1yBQkAAE09A2FN2whdcgYJAABNPgNhTdwIXXIHCQAATT8DYU3dCF1yCAkAAE1AA2FN3ghdcgkJAABNQQNhTd8IXXIKCQAATUIDYU3gCF1yCwkAAE1DA2FN4QhdcgwJAABNRANhTeIIXXINCQAATUUDYU3jCF1yDgkAAE1GA2FN5Ahdcg8JAABNRwNhTeUIXXIQCQAATUgDYU3mCF1yEQkAAE1JA2FN5whdchIJAABNSgNhTegIXXITCQAATUsDYU3pCF1yFAkAAE1MA2FN6ghdchUJAABNTQNhTesIXXIWCQAATU4DYU3sCF1yFwkAAE1PA2FN7QhdchgJAABNUANhTe4IXXIZCQAATVEDYU3vCF1yGgkAAE1SA2FN8AhdchsJAABNUwNhTfEIXXIcCQAATVQDYU3yCF1yHQkAAE1VA2FN8whdch4JAABNVgNhTfQIXXIfCQAATVcDYU31CF1yIAkAAE1YA2FN9ghdciEJAABNWQNhTfcIXXIiCQAATVoDYU34CF1yIwkAAE1bA2FN+QhdciQJAABNXANhTfoIXXIlCQAATV0DYU37CF1yJgkAAE1eA2FN/AhdcicJAABNXwNhTf0IXXIoCQAATWADYU3+CF1yKQkAAE1hA2FN/whdcioJAABNYgNhTQAJXXIrCQAATWMDYU0BCV1yLAkAAE1kA2FNAgldci0JAABNZQNhTQMJXXIuCQAATWYDYU0ECV1yLwkAAE1nA2FNBQldcjAJAABNaANhTQYJXXIxCQAATWkDYU0HCV1yMgkAAE1qA2FNCAldcjMJAABNawNhTQkJXXI0CQAATWwDYU0KCV1yNQkAAE1tA2FNCwldcjYJAABNbgNhTQwJXXI3CQAATW8DYU0NCV1yOAkAAE1wA2FNDgldcjkJAABNcQNhTQ8JXXI6CQAATXIDYU0QCV1yOwkAAE1zA2FNEQldcjwJAABNdANhTRIJXXI9CQAATXUDYU0TCV1yPgkAAE12A2FNFAldcj8JAABNdwNhTRUJXXJACQAATXgDYU0WCV1yQQkAAE15A2FNFwldckIJAABNegNhTRgJXXJDCQAATXsDYU0ZCV1yRAkAAE18A2FNGgldckUJAABNfQNhTRsJXXJGCQAATX4DYU0cCV1yRwkAAE1/A2FNHQldckgJAABNgANhTR4JXXJJCQAATYEDYU0fCV1ySgkAAE2CA2FNIAldcksJAABNgwNhTSEJXXJMCQAATYQDYU0iCV1yTQkAAE2FA2FNIwldck4JAABNhgNhTSQJXXJPCQAATYcDYU0lCV1yUAkAAE2IA2FNJgldclEJAABNiQNhTScJXXJSCQAATYoDYU0oCV1yUwkAAE2LA2FNKQldclQJAABNjANhTSoJXXJVCQAATY0DYU0rCV1yVgkAAE2OA2FNLAldclcJAABNjwNhTS0JXXJYCQAATZADYU0uCV1yWQkAAE2RA2FNLwldcloJAABNkgNhTTAJXXJbCQAATZMDYU0xCV1yXAkAAE2UA2FNMgldcl0JAABNlQNhTTMJXXJeCQAATZYDYU00CV1yXwkAAE2XA2FNNQldcmAJAABNmANhTTYJXXJhCQAATZkDYU03CV1yYgkAAE2aA2FNOAldcmMJAABNmwNhTTkJXXJkCQAATZwDYU06CV1yZQkAAE2dA2FNOwldcmYJAABNngNhTTwJXXJnCQAATZ8DYU09CV1yaAkAAE2gA2FNPgldcmkJAABNoQNhTT8JXXJqCQAATaIDYU1ACV1yawkAAE2jA2FNQQldcmwJAABNpANhTUIJXXJtCQAATaUDYU1DCV1ybgkAAE2mA2FNRAldcm8JAABNpwNhTUUJXXJwCQAATagDYU1GCV1ycQkAAE2pA2FNRwldcnIJAABNqgNhTUgJXXJzCQAATasDYU1JCV1ydAkAAE2sA2FNSgldcnUJAABNrQNhTUsJXXJ2CQAATa4DYU1MCV1ydwkAAE2vA2FNTQldcngJAABNsANhTU4JXXJ5CQAATbEDYU1PCV1yegkAAE2yA2FNUAldcnsJAABNswNhTVEJXXJ8CQAATbQDYU1SCV1yfQkAAE21A2FNUwldcn4JAABNtgNhTVQJXXJ/CQAATbcDYU1VCV1ygAkAAE24A2FNVgldcoEJAABNuQNhTVcJXXKCCQAATboDYU1YCV1ygwkAAE27A2FNWQldcoQJAABNvANhTVoJXXKFCQAATb0DYU1bCV1yhgkAAE2+A2FNXAldcocJAABNvwNhTV0JXXKICQAATcADYU1eCV1yiQkAAE3BA2FNXwldcooJAABNwgNhTWAJXXKLCQAATcMDYU1hCV1yjAkAAE3EA2FNYgldco0JAABNxQNhTWMJXXKOCQAATcYDYU1kCV1yjwkAAE3HA2FNZQldcpAJAABNyANhTWYJXXKRCQAATckDYU1nCV1ykgkAAE3KA2FNaAldcpMJAABNywNhTWkJXXKUCQAATcwDYU1qCV1ylQkAAE3NA2FNawldcpYJAABNzgNhTWwJXXKXCQAATc8DYU1tCV1ymAkAAE3QA2FNbgldcpkJAABN0QNhTW8JXXKaCQAATdIDYU1wCV1ymwkAAE3TA2FNcQldcpwJAABN1ANhTXIJXXKdCQAATdUDYU1zCV1yngkAAE3WA2FNdAldcp8JAABN1wNhTXUJXXKgCQAATdgDYU12CV1yoQkAAE3ZA2FNdwldcqIJAABN2gNhTXgJXXKjCQAATdsDYU15CV1ypAkAAE3cA2FNegldcqUJAABN3QNhTXsJXXKmCQAATd4DYU18CV1ypwkAAE3fA2FNfQldcqgJAABN4ANhTX4JXXKpCQAATeEDYU1/CV1yqgkAAE3iA2FNgAldcqsJAABN4wNhTYEJXXKsCQAATeQDYU2CCV1yrQkAAE3lA2FNgwldcq4JAABN5gNhTYQJXXKvCQAATecDYU2FCV1ysAkAAE3oA2F1KE2GCV1ysQkAAE3pA2FNhwldcrIJAABN6gNhTYgJXXKzCQAATesDYU2JCV1ytAkAAE3sA2FNigldcrUJAABN7QNhTYsJXXK2CQAATe4DYU2MCV1ytwkAAE3vA2FNjQldcrgJAABN8ANhTY4JXXK5CQAATfEDYU2PCV1yugkAAE3yA2FNkAldcrsJAABN8wNhTZEJXXK8CQAATfQDYU2SCV1yvQkAAE31A2FNkwldcr4JAABN9gNhTZQJXXK/CQAATfcDYU2VCV1ywAkAAE34A2FNlgldcsEJAABN+QNhTZcJXXLCCQAATfoDYU2YCV1ywwkAAE37A2FNmQldcsQJAABN/ANhTZoJXXLFCQAATf0DYU2bCV1yxgkAAE3+A2FNnAldcscJAABN/wNhTZ0JXXLICQAATQAEYU2eCV1yyQkAAE0BBGFNnwldcsoJAABNAgRhTaAJXXLLCQAATQMEYU2hCV1yzAkAAE0EBGFNogldcs0JAABNBQRhTaMJXXLOCQAATQYEYU2kCV1yzwkAAE0HBGFNpQldctAJAABNCARhTaYJXXLRCQAATQkEYU2nCV1y0gkAAE0KBGFNqAldctMJAABNCwRhTakJXXLUCQAATQwEYU2qCV1y1QkAAE0NBGFNqwldctYJAABNDgRhTawJXXLXCQAATQ8EYU2tCV1y2AkAAE0QBGFNrgldctkJAABNEQRhTa8JXXLaCQAATRIEYU2wCV1y2wkAAE0TBGFNsQldctwJAABNFARhTbIJXXLdCQAATRUEYU2zCV1y3gkAAE0WBGFNtAldct8JAABNFwRhTbUJXXLgCQAATRgEYU22CV1y4QkAAE0ZBGFNtwldcuIJAABNGgRhTbgJXXLjCQAATRsEYU25CV1y5AkAAE0cBGFNugldcuUJAABNHQRhTbsJXXLmCQAATR4EYU28CV1y5wkAAE0fBGFNvQldcugJAABNIARhTb4JXXLpCQAATSEEYU2/CV1y6gkAAE0iBGFNwAldcusJAABNIwRhTcEJXXLsCQAATSQEYU3CCV1y7QkAAE0lBGFNwwldcu4JAABNJgRhTcQJXXLvCQAATScEYU3FCV1y8AkAAE0oBGFNxgldcvEJAABNKQRhTccJXXLyCQAATSoEYU3ICV1y8wkAAE0rBGFNyQldcvQJAABNLARhTcoJXXL1CQAATS0EYU3LCV1y9gkAAE0uBGFNzAldcvcJAABNLwRhTc0JXXL4CQAATTAEYU3OCV1y+QkAAE0xBGFNzwldcvoJAABNMgRhTdAJXXL7CQAATTMEYU3RCV1y/AkAAE00BGFN0gldcv0JAABNNQRhTdMJXXL+CQAATTYEYU3UCV1y/wkAAE03BGFN1QldcgAKAABNOARhTdYJXXIBCgAATTkEYU3XCV1yAgoAAE06BGFN2AldcgMKAABNOwRhTdkJXXIECgAATTwEYU3aCV1yBQoAAE09BGFN2wldcgYKAABNPgRhTdwJXXIHCgAATT8EYU3dCV1yCAoAAE1ABGFN3gldcgkKAABNQQRhTd8JXXIKCgAATUIEYU3gCV1yCwoAAE1DBGFN4QldcgwKAABNRARhTeIJXXINCgAATUUEYU3jCV1yDgoAAE1GBGFN5Aldcg8KAABNRwRhTeUJXXIQCgAATUgEYU3mCV1yEQoAAE1JBGFN5wldchIKAABNSgRhTegJXXITCgAATUsEYU3pCV1yFAoAAE1MBGFN6gldchUKAABNTQRhTesJXXIWCgAATU4EYU3sCV1yFwoAAE1PBGFN7QldchgKAABNUARhTe4JXXIZCgAATVEEYU3vCV1yGgoAAE1SBGFN8AldchsKAABNUwRhTfEJXXIcCgAATVQEYU3yCV1yHQoAAE1VBGFN8wldch4KAABNVgRhTfQJXXIfCgAATVcEYU31CV1yIAoAAE1YBGFN9gldciEKAABNWQRhTfcJXXIiCgAATVoEYU34CV1yIwoAAE1bBGFN+QldciQKAABNXARhTfoJXXIlCgAATV0EYU37CV1yJgoAAE1eBGFN/AldcicKAABNXwRhTf0JXXIoCgAATWAEYU3+CV1yKQoAAE1hBGFN/wldcioKAABNYgRhTQAKXXIrCgAATWMEYU0BCl1yLAoAAE1kBGFNAgpdci0KAABNZQRhTQMKXXIuCgAATWYEYU0ECl1yLwoAAE1nBGFNBQpdcjAKAABNaARhTQYKXXIxCgAATWkEYU0HCl1yMgoAAE1qBGFNCApdcjMKAABNawRhTQkKXXI0CgAATWwEYU0KCl1yNQoAAE1tBGFNCwpdcjYKAABNbgRhTQwKXXI3CgAATW8EYU0NCl1yOAoAAE1wBGFNDgpdcjkKAABNcQRhTQ8KXXI6CgAATXIEYU0QCl1yOwoAAE1zBGFNEQpdcjwKAABNdARhTRIKXXI9CgAATXUEYU0TCl1yPgoAAE12BGFNFApdcj8KAABNdwRhTRUKXXJACgAATXgEYU0WCl1yQQoAAE15BGFNFwpdckIKAABNegRhTRgKXXJDCgAATXsEYU0ZCl1yRAoAAE18BGFNGgpdckUKAABNfQRhTRsKXXJGCgAATX4EYU0cCl1yRwoAAE1/BGFNHQpdckgKAABNgARhTR4KXXJJCgAATYEEYU0fCl1ySgoAAE2CBGFNIApdcksKAABNgwRhTSEKXXJMCgAATYQEYU0iCl1yTQoAAE2FBGFNIwpdck4KAABNhgRhTSQKXXJPCgAATYcEYU0lCl1yUAoAAE2IBGFNJgpdclEKAABNiQRhTScKXXJSCgAATYoEYU0oCl1yUwoAAE2LBGFNKQpdclQKAABNjARhTSoKXXJVCgAATY0EYU0rCl1yVgoAAE2OBGFNLApdclcKAABNjwRhTS0KXXJYCgAATZAEYU0uCl1yWQoAAE2RBGFNLwpdcloKAABNkgRhTTAKXXJbCgAATZMEYU0xCl1yXAoAAE2UBGFNMgpdcl0KAABNlQRhTTMKXXJeCgAATZYEYU00Cl1yXwoAAE2XBGFNNQpdcmAKAABNmARhTTYKXXJhCgAATZkEYU03Cl1yYgoAAE2aBGFNOApdcmMKAABNmwRhTTkKXXJkCgAATZwEYU06Cl1yZQoAAE2dBGFNOwpdcmYKAABNngRhTTwKXXJnCgAATZ8EYU09Cl1yaAoAAE2gBGFNPgpdcmkKAABNoQRhTT8KXXJqCgAATaIEYU1ACl1yawoAAE2jBGFNQQpdcmwKAABNpARhTUIKXXJtCgAATaUEYU1DCl1ybgoAAE2mBGFNRApdcm8KAABNpwRhTUUKXXJwCgAATagEYU1GCl1ycQoAAE2pBGFNRwpdcnIKAABNqgRhTUgKXXJzCgAATasEYU1JCl1ydAoAAE2sBGFNSgpdcnUKAABNrQRhTUsKXXJ2CgAATa4EYU1MCl1ydwoAAE2vBGFNTQpdcngKAABNsARhTU4KXXJ5CgAATbEEYU1PCl1yegoAAE2yBGFNUApdcnsKAABNswRhTVEKXXJ8CgAATbQEYU1SCl1yfQoAAE21BGFNUwpdcn4KAABNtgRhTVQKXXJ/CgAATbcEYU1VCl1ygAoAAE24BGFNVgpdcoEKAABNuQRhTVcKXXKCCgAATboEYU1YCl1ygwoAAE27BGFNWQpdcoQKAABNvARhTVoKXXKFCgAATb0EYU1bCl1yhgoAAE2+BGFNXApdcocKAABNvwRhTV0KXXKICgAATcAEYU1eCl1yiQoAAE3BBGFNXwpdcooKAABNwgRhTWAKXXKLCgAATcMEYU1hCl1yjAoAAE3EBGFNYgpdco0KAABNxQRhTWMKXXKOCgAATcYEYU1kCl1yjwoAAE3HBGFNZQpdcpAKAABNyARhTWYKXXKRCgAATckEYU1nCl1ykgoAAE3KBGFNaApdcpMKAABNywRhTWkKXXKUCgAATcwEYU1qCl1ylQoAAE3NBGFNawpdcpYKAABNzgRhTWwKXXKXCgAATc8EYU1tCl1ymAoAAE3QBGFNbgpdcpkKAABN0QRhTW8KXXKaCgAATdIEYU1wCl1ymwoAAE3TBGFNcQpdcpwKAABN1ARhTXIKXXKdCgAATdUEYU1zCl1yngoAAE3WBGFNdApdcp8KAABN1wRhTXUKXXKgCgAATdgEYU12Cl1yoQoAAE3ZBGFNdwpdcqIKAABN2gRhTXgKXXKjCgAATdsEYU15Cl1ypAoAAE3cBGFNegpdcqUKAABN3QRhTXsKXXKmCgAATd4EYU18Cl1ypwoAAE3fBGFNfQpdcqgKAABN4ARhTX4KXXKpCgAATeEEYU1/Cl1yqgoAAE3iBGFNgApdcqsKAABN4wRhTYEKXXKsCgAATeQEYU2CCl1yrQoAAE3lBGFNgwpdcq4KAABN5gRhTYQKXXKvCgAATecEYU2FCl1ysAoAAE3oBGFNhgpdcrEKAABN6QRhTYcKXXKyCgAATeoEYU2ICl1yswoAAE3rBGFNiQpdcrQKAABN7ARhTYoKXXK1CgAATe0EYU2LCl1ytgoAAE3uBGFNjApdcrcKAABN7wRhTY0KXXK4CgAATfAEYU2OCl1yuQoAAE3xBGFNjwpdcroKAABN8gRhTZAKXXK7CgAATfMEYU2RCl1yvAoAAE30BGFNkgpdcr0KAABN9QRhTZMKXXK+CgAATfYEYU2UCl1yvwoAAE33BGFNlQpdcsAKAABN+ARhTZYKXXLBCgAATfkEYU2XCl1ywgoAAE36BGFNmApdcsMKAABN+wRhTZkKXXLECgAATfwEYU2aCl1yxQoAAE39BGFNmwpdcsYKAABN/gRhTZwKXXLHCgAATf8EYU2dCl1yyAoAAE0ABWFNngpdcskKAABNAQVhTZ8KXXLKCgAATQIFYU2gCl1yywoAAE0DBWFNoQpdcswKAABNBAVhTaIKXXLNCgAATQUFYU2jCl1yzgoAAE0GBWFNpApdcs8KAABNBwVhTaUKXXLQCgAATQgFYU2mCl1y0QoAAE0JBWFNpwpdctIKAABNCgVhTagKXXLTCgAATQsFYU2pCl1y1AoAAE0MBWFNqgpdctUKAABNDQVhTasKXXLWCgAATQ4FYU2sCl1y1woAAE0PBWFNrQpdctgKAABNEAVhTa4KXXLZCgAATREFYU2vCl1y2goAAE0SBWFNsApdctsKAABNEwVhTbEKXXLcCgAATRQFYU2yCl1y3QoAAE0VBWFNswpdct4KAABNFgVhTbQKXXLfCgAATRcFYU21Cl1y4AoAAE0YBWFNtgpdcuEKAABNGQVhTbcKXXLiCgAATRoFYU24Cl1y4woAAE0bBWFNuQpdcuQKAABNHAVhTboKXXLlCgAATR0FYU27Cl1y5goAAE0eBWFNvApdcucKAABNHwVhTb0KXXLoCgAATSAFYU2+Cl1y6QoAAE0hBWFNvwpdcuoKAABNIgVhTcAKXXLrCgAATSMFYU3BCl1y7AoAAE0kBWFNwgpdcu0KAABNJQVhTcMKXXLuCgAATSYFYU3ECl1y7woAAE0nBWFNxQpdcvAKAABNKAVhTcYKXXLxCgAATSkFYU3HCl1y8goAAE0qBWFNyApdcvMKAABNKwVhTckKXXL0CgAATSwFYU3KCl1y9QoAAE0tBWFNywpdcvYKAABNLgVhTcwKXXL3CgAATS8FYU3NCl1y+AoAAE0wBWFNzgpdcvkKAABNMQVhTc8KXXL6CgAATTIFYU3QCl1y+woAAE0zBWFN0QpdcvwKAABNNAVhTdIKXXL9CgAATTUFYU3TCl1y/goAAE02BWFN1Apdcv8KAABNNwVhTdUKXXIACwAATTgFYU3WCl1yAQsAAE05BWFN1wpdcgILAABNOgVhTdgKXXIDCwAATTsFYU3ZCl1yBAsAAE08BWFN2gpdcgULAABNPQVhTdsKXXIGCwAATT4FYU3cCl1yBwsAAE0/BWFN3QpdcggLAABNQAVhTd4KXXIJCwAATUEFYU3fCl1yCgsAAE1CBWFN4ApdcgsLAABNQwVhTeEKXXIMCwAATUQFYU3iCl1yDQsAAE1FBWFN4wpdcg4LAABNRgVhTeQKXXIPCwAATUcFYU3lCl1yEAsAAE1IBWFN5gpdchELAABNSQVhTecKXXISCwAATUoFYU3oCl1yEwsAAE1LBWFN6QpdchQLAABNTAVhTeoKXXIVCwAATU0FYU3rCl1yFgsAAE1OBWFN7ApdchcLAABNTwVhTe0KXXIYCwAATVAFYU3uCl1yGQsAAE1RBWFN7wpdchoLAABNUgVhTfAKXXIbCwAATVMFYU3xCl1yHAsAAE1UBWFN8gpdch0LAABNVQVhTfMKXXIeCwAATVYFYU30Cl1yHwsAAE1XBWFN9QpdciALAABNWAVhTfYKXXIhCwAATVkFYU33Cl1yIgsAAE1aBWFN+ApdciMLAABNWwVhTfkKXXIkCwAATVwFYU36Cl1yJQsAAE1dBWFN+wpdciYLAABNXgVhTfwKXXInCwAATV8FYU39Cl1yKAsAAE1gBWFN/gpdcikLAABNYQVhTf8KXXIqCwAATWIFYU0AC11yKwsAAE1jBWFNAQtdciwLAABNZAVhTQILXXItCwAATWUFYU0DC11yLgsAAE1mBWFNBAtdci8LAABNZwVhTQULXXIwCwAATWgFYU0GC11yMQsAAE1pBWFNBwtdcjILAABNagVhTQgLXXIzCwAATWsFYU0JC11yNAsAAE1sBWFNCgtdcjULAABNbQVhTQsLXXI2CwAATW4FYU0MC11yNwsAAE1vBWFNDQtdcjgLAABNcAVhTQ4LXXI5CwAATXEFYU0PC11yOgsAAE1yBWFNEAtdcjsLAABNcwVhTRELXXI8CwAATXQFYU0SC11yPQsAAE11BWFNEwtdcj4LAABNdgVhTRQLXXI/CwAATXcFYU0VC11yQAsAAE14BWFNFgtdckELAABNeQVhTRcLXXJCCwAATXoFYU0YC11yQwsAAE17BWFNGQtdckQLAABNfAVhTRoLXXJFCwAATX0FYU0bC11yRgsAAE1+BWFNHAtdckcLAABNfwVhTR0LXXJICwAATYAFYU0eC11ySQsAAE2BBWFNHwtdckoLAABNggVhTSALXXJLCwAATYMFYU0hC11yTAsAAE2EBWFNIgtdck0LAABNhQVhTSMLXXJOCwAATYYFYU0kC11yTwsAAE2HBWFNJQtdclALAABNiAVhTSYLXXJRCwAATYkFYU0nC11yUgsAAE2KBWFNKAtdclMLAABNiwVhTSkLXXJUCwAATYwFYU0qC11yVQsAAE2NBWFNKwtdclYLAABNjgVhTSwLXXJXCwAATY8FYU0tC11yWAsAAE2QBWFNLgtdclkLAABNkQVhTS8LXXJaCwAATZIFYU0wC11yWwsAAE2TBWFNMQtdclwLAABNlAVhTTILXXJdCwAATZUFYU0zC11yXgsAAE2WBWFNNAtdcl8LAABNlwVhTTULXXJgCwAATZgFYU02C11yYQsAAE2ZBWFNNwtdcmILAABNmgVhTTgLXXJjCwAATZsFYU05C11yZAsAAE2cBWFNOgtdcmULAABNnQVhTTsLXXJmCwAATZ4FYU08C11yZwsAAE2fBWFNPQtdcmgLAABNoAVhTT4LXXJpCwAATaEFYU0/C11yagsAAE2iBWFNQAtdcmsLAABNowVhTUELXXJsCwAATaQFYU1CC11ybQsAAE2lBWFNQwtdcm4LAABNpgVhTUQLXXJvCwAATacFYU1FC11ycAsAAE2oBWFNRgtdcnELAABNqQVhTUcLXXJyCwAATaoFYU1IC11ycwsAAE2rBWFNSQtdcnQLAABNrAVhTUoLXXJ1CwAATa0FYU1LC11ydgsAAE2uBWFNTAtdcncLAABNrwVhTU0LXXJ4CwAATbAFYU1OC11yeQsAAE2xBWFNTwtdcnoLAABNsgVhTVALXXJ7CwAATbMFYU1RC11yfAsAAE20BWFNUgtdcn0LAABNtQVhTVMLXXJ+CwAATbYFYU1UC11yfwsAAE23BWFNVQtdcoALAABNuAVhTVYLXXKBCwAATbkFYU1XC11yggsAAE26BWFNWAtdcoMLAABNuwVhTVkLXXKECwAATbwFYU1aC11yhQsAAE29BWFNWwtdcoYLAABNvgVhTVwLXXKHCwAATb8FYU1dC11yiAsAAE3ABWFNXgtdcokLAABNwQVhTV8LXXKKCwAATcIFYU1gC11yiwsAAE3DBWFNYQtdcowLAABNxAVhTWILXXKNCwAATcUFYU1jC11yjgsAAE3GBWFNZAtdco8LAABNxwVhTWULXXKQCwAATcgFYU1mC11ykQsAAE3JBWFNZwtdcpILAABNygVhTWgLXXKTCwAATcsFYU1pC11ylAsAAE3MBWFNagtdcpULAABNzQVhTWsLXXKWCwAATc4FYU1sC11ylwsAAE3PBWFNbQtdcpgLAABN0AVhTW4LXXKZCwAATdEFYU1vC11ymgsAAE3SBWFNcAtdcpsLAABN0wVhTXELXXKcCwAATdQFYU1yC11ynQsAAE3VBWFNcwtdcp4LAABN1gVhTXQLXXKfCwAATdcFYU11C11yoAsAAE3YBWFNdgtdcqELAABN2QVhTXcLXXKiCwAATdoFYU14C11yowsAAE3bBWFNeQtdcqQLAABN3AVhTXoLXXKlCwAATd0FYU17C11ypgsAAE3eBWFNfAtdcqcLAABN3wVhTX0LXXKoCwAATeAFYU1+C11yqQsAAE3hBWFNfwtdcqoLAABN4gVhTYALXXKrCwAATeMFYU2BC11yrAsAAE3kBWFNggtdcq0LAABN5QVhTYMLXXKuCwAATeYFYU2EC11yrwsAAE3nBWFNhQtdcrALAABN6AVhTYYLXXKxCwAATekFYU2HC11ysgsAAE3qBWFNiAtdcrMLAABN6wVhTYkLXXK0CwAATewFYU2KC11ytQsAAE3tBWFNiwtdcrYLAABN7gVhTYwLXXK3CwAATe8FYU2NC11yuAsAAE3wBWFNjgtdcrkLAABN8QVhTY8LXXK6CwAATfIFYU2QC11yuwsAAE3zBWFNkQtdcrwLAABN9AVhTZILXXK9CwAATfUFYU2TC11yvgsAAE32BWFNlAtdcr8LAABN9wVhTZULXXLACwAATfgFYU2WC11ywQsAAE35BWFNlwtdcsILAABN+gVhTZgLXXLDCwAATfsFYU2ZC11yxAsAAE38BWFNmgtdcsULAABN/QVhTZsLXXLGCwAATf4FYU2cC11yxwsAAE3/BWFNnQtdcsgLAABNAAZhTZ4LXXLJCwAATQEGYU2fC11yygsAAE0CBmFNoAtdcssLAABNAwZhTaELXXLMCwAATQQGYU2iC11yzQsAAE0FBmFNowtdcs4LAABNBgZhTaQLXXLPCwAATQcGYU2lC11y0AsAAE0IBmFNpgtdctELAABNCQZhTacLXXLSCwAATQoGYU2oC11y0wsAAE0LBmFNqQtdctQLAABNDAZhTaoLXXLVCwAATQ0GYU2rC11y1gsAAE0OBmFNrAtdctcLAABNDwZhTa0LXXLYCwAATRAGYU2uC11y2QsAAE0RBmFNrwtdctoLAABNEgZhTbALXXLbCwAATRMGYU2xC11y3AsAAE0UBmFNsgtdct0LAABNFQZhTbMLXXLeCwAATRYGYU20C11y3wsAAE0XBmFNtQtdcuALAABNGAZhTbYLXXLhCwAATRkGYU23C11y4gsAAE0aBmFNuAtdcuMLAABNGwZhTbkLXXLkCwAATRwGYU26C11y5QsAAE0dBmFNuwtdcuYLAABNHgZhTbwLXXLnCwAATR8GYU29C11y6AsAAE0gBmFNvgtdcukLAABNIQZhTb8LXXLqCwAATSIGYU3AC11y6wsAAE0jBmFNwQtdcuwLAABNJAZhTcILXXLtCwAATSUGYU3DC11y7gsAAE0mBmFNxAtdcu8LAABNJwZhTcULXXLwCwAATSgGYU3GC11y8QsAAE0pBmFNxwtdcvILAABNKgZhTcgLXXLzCwAATSsGYU3JC11y9AsAAE0sBmFNygtdcvULAABNLQZhTcsLXXL2CwAATS4GYU3MC11y9wsAAE0vBmFNzQtdcvgLAABNMAZhTc4LXXL5CwAATTEGYU3PC11y+gsAAE0yBmFN0AtdcvsLAABNMwZhTdELXXL8CwAATTQGYU3SC11y/QsAAE01BmFN0wtdcv4LAABNNgZhTdQLXXL/CwAATTcGYU3VC11yAAwAAE04BmFN1gtdcgEMAABNOQZhTdcLXXICDAAATToGYU3YC11yAwwAAE07BmFN2QtdcgQMAABNPAZhTdoLXXIFDAAATT0GYU3bC11yBgwAAE0+BmFN3AtdcgcMAABNPwZhTd0LXXIIDAAATUAGYU3eC11yCQwAAE1BBmFN3wtdcgoMAABNQgZhTeALXXILDAAATUMGYU3hC11yDAwAAE1EBmFN4gtdcg0MAABNRQZhTeMLXXIODAAATUYGYU3kC11yDwwAAE1HBmFN5QtdchAMAABNSAZhTeYLXXIRDAAATUkGYU3nC11yEgwAAE1KBmFN6AtdchMMAABNSwZhTekLXXIUDAAATUwGYU3qC11yFQwAAE1NBmFN6wtdchYMAABNTgZhTewLXXIXDAAATU8GYU3tC11yGAwAAE1QBmFN7gtdchkMAABNUQZhTe8LXXIaDAAATVIGYU3wC11yGwwAAE1TBmFN8QtdchwMAABNVAZhTfILXXIdDAAATVUGYU3zC11yHgwAAE1WBmFN9Atdch8MAABNVwZhTfULXXIgDAAATVgGYU32C11yIQwAAE1ZBmFN9wtdciIMAABNWgZhTfgLXXIjDAAATVsGYU35C11yJAwAAE1cBmFN+gtdciUMAABNXQZhTfsLXXImDAAATV4GYU38C11yJwwAAE1fBmFN/QtdcigMAABNYAZhTf4LXXIpDAAATWEGYU3/C11yKgwAAE1iBmFNAAxdcisMAABNYwZhTQEMXXIsDAAATWQGYU0CDF1yLQwAAE1lBmFNAwxdci4MAABNZgZhTQQMXXIvDAAATWcGYU0FDF1yMAwAAE1oBmFNBgxdcjEMAABNaQZhTQcMXXIyDAAATWoGYU0IDF1yMwwAAE1rBmFNCQxdcjQMAABNbAZhTQoMXXI1DAAATW0GYU0LDF1yNgwAAE1uBmFNDAxdcjcMAABNbwZhTQ0MXXI4DAAATXAGYU0ODF1yOQwAAE1xBmFNDwxdcjoMAABNcgZhTRAMXXI7DAAATXMGYU0RDF1yPAwAAE10BmFNEgxdcj0MAABNdQZhTRMMXXI+DAAATXYGYU0UDF1yPwwAAE13BmFNFQxdckAMAABNeAZhTRYMXXJBDAAATXkGYU0XDF1yQgwAAE16BmFNGAxdckMMAABNewZhTRkMXXJEDAAATXwGYU0aDF1yRQwAAE19BmFNGwxdckYMAABNfgZhTRwMXXJHDAAATX8GYU0dDF1ySAwAAE2ABmFNHgxdckkMAABNgQZhTR8MXXJKDAAATYIGYU0gDF1ySwwAAE2DBmFNIQxdckwMAABNhAZhTSIMXXJNDAAATYUGYU0jDF1yTgwAAE2GBmFNJAxdck8MAABNhwZhTSUMXXJQDAAATYgGYU0mDF1yUQwAAE2JBmFNJwxdclIMAABNigZhTSgMXXJTDAAATYsGYU0pDF1yVAwAAE2MBmFNKgxdclUMAABNjQZhTSsMXXJWDAAATY4GYU0sDF1yVwwAAE2PBmFNLQxdclgMAABNkAZhTS4MXXJZDAAATZEGYU0vDF1yWgwAAE2SBmFNMAxdclsMAABNkwZhTTEMXXJcDAAATZQGYU0yDF1yXQwAAE2VBmFNMwxdcl4MAABNlgZhTTQMXXJfDAAATZcGYU01DF1yYAwAAE2YBmFNNgxdcmEMAABNmQZhTTcMXXJiDAAATZoGYU04DF1yYwwAAE2bBmFNOQxdcmQMAABNnAZhTToMXXJlDAAATZ0GYU07DF1yZgwAAE2eBmFNPAxdcmcMAABNnwZhTT0MXXJoDAAATaAGYU0+DF1yaQwAAE2hBmFNPwxdcmoMAABNogZhTUAMXXJrDAAATaMGYU1BDF1ybAwAAE2kBmFNQgxdcm0MAABNpQZhTUMMXXJuDAAATaYGYU1EDF1ybwwAAE2nBmFNRQxdcnAMAABNqAZhTUYMXXJxDAAATakGYU1HDF1ycgwAAE2qBmFNSAxdcnMMAABNqwZhTUkMXXJ0DAAATawGYU1KDF1ydQwAAE2tBmFNSwxdcnYMAABNrgZhTUwMXXJ3DAAATa8GYU1NDF1yeAwAAE2wBmFNTgxdcnkMAABNsQZhTU8MXXJ6DAAATbIGYU1QDF1yewwAAE2zBmFNUQxdcnwMAABNtAZhTVIMXXJ9DAAATbUGYU1TDF1yfgwAAE22BmFNVAxdcn8MAABNtwZhTVUMXXKADAAATbgGYU1WDF1ygQwAAE25BmFNVwxdcoIMAABNugZhTVgMXXKDDAAATbsGYU1ZDF1yhAwAAE28BmFNWgxdcoUMAABNvQZhTVsMXXKGDAAATb4GYU1cDF1yhwwAAE2/BmFNXQxdcogMAABNwAZhTV4MXXKJDAAATcEGYU1fDF1yigwAAE3CBmFNYAxdcosMAABNwwZhTWEMXXKMDAAATcQGYU1iDF1yjQwAAE3FBmFNYwxdco4MAABNxgZhTWQMXXKPDAAATccGYU1lDF1ykAwAAE3IBmFNZgxdcpEMAABNyQZhTWcMXXKSDAAATcoGYU1oDF1ykwwAAE3LBmFNaQxdcpQMAABNzAZhTWoMXXKVDAAATc0GYU1rDF1ylgwAAE3OBmFNbAxdcpcMAABNzwZhTW0MXXKYDAAATdAGYU1uDF1ymQwAAE3RBmFNbwxdcpoMAABN0gZhTXAMXXKbDAAATdMGYU1xDF1ynAwAAE3UBmFNcgxdcp0MAABN1QZhTXMMXXKeDAAATdYGYU10DF1ynwwAAE3XBmFNdQxdcqAMAABN2AZhTXYMXXKhDAAATdkGYU13DF1yogwAAE3aBmFNeAxdcqMMAABN2wZhTXkMXXKkDAAATdwGYU16DF1ypQwAAE3dBmFNewxdcqYMAABN3gZhTXwMXXKnDAAATd8GYU19DF1yqAwAAE3gBmFNfgxdcqkMAABN4QZhTX8MXXKqDAAATeIGYU2ADF1yqwwAAE3jBmFNgQxdcqwMAABN5AZhTYIMXXKtDAAATeUGYU2DDF1yrgwAAE3mBmFNhAxdcq8MAABN5wZhTYUMXXKwDAAATegGYU2GDF1ysQwAAE3pBmFNhwxdcrIMAABN6gZhTYgMXXKzDAAATesGYU2JDF1ytAwAAE3sBmFNigxdcrUMAABN7QZhTYsMXXK2DAAATe4GYU2MDF1ytwwAAE3vBmFNjQxdcrgMAABN8AZhTY4MXXK5DAAATfEGYU2PDF1yugwAAE3yBmFNkAxdcrsMAABN8wZhTZEMXXK8DAAATfQGYU2SDF1yvQwAAE31BmFNkwxdcr4MAABN9gZhTZQMXXK/DAAATfcGYU2VDF1ywAwAAE34BmFNlgxdcsEMAABN+QZhTZcMXXLCDAAATfoGYU2YDF1ywwwAAE37BmFNmQxdcsQMAABN/AZhTZoMXXLFDAAATf0GYU2bDF1yxgwAAE3+BmFNnAxdcscMAABN/wZhTZ0MXXLIDAAATQAHYU2eDF1yyQwAAE0BB2FNnwxdcsoMAABNAgdhTaAMXXLLDAAATQMHYU2hDF1yzAwAAE0EB2FNogxdcs0MAABNBQdhTaMMXXLODAAATQYHYU2kDF1yzwwAAE0HB2FNpQxdctAMAABNCAdhTaYMXXLRDAAATQkHYU2nDF1y0gwAAE0KB2FNqAxdctMMAABNCwdhTakMXXLUDAAATQwHYU2qDF1y1QwAAE0NB2FNqwxdctYMAABNDgdhTawMXXLXDAAATQ8HYU2tDF1y2AwAAE0QB2FNrgxdctkMAABNEQdhTa8MXXLaDAAATRIHYU2wDF1y2wwAAE0TB2FNsQxdctwMAABNFAdhTbIMXXLdDAAATRUHYU2zDF1y3gwAAE0WB2FNtAxdct8MAABNFwdhTbUMXXLgDAAATRgHYU22DF1y4QwAAE0ZB2FNtwxdcuIMAABNGgdhTbgMXXLjDAAATRsHYU25DF1y5AwAAE0cB2FNugxdcuUMAABNHQdhTbsMXXLmDAAATR4HYU28DF1y5wwAAE0fB2FNvQxdcugMAABNIAdhTb4MXXLpDAAATSEHYU2/DF1y6gwAAE0iB2FNwAxdcusMAABNIwdhTcEMXXLsDAAATSQHYU3CDF1y7QwAAE0lB2FNwwxdcu4MAABNJgdhTcQMXXLvDAAATScHYU3FDF1y8AwAAE0oB2FNxgxdcvEMAABNKQdhTccMXXLyDAAATSoHYU3IDF1y8wwAAE0rB2FNyQxdcvQMAABNLAdhTcoMXXL1DAAATS0HYU3LDF1y9gwAAE0uB2FNzAxdcvcMAABNLwdhTc0MXXL4DAAATTAHYU3ODF1y+QwAAE0xB2FNzwxdcvoMAABNMgdhTdAMXXL7DAAATTMHYU3RDF1y/AwAAE00B2FN0gxdcv0MAABNNQdhTdMMXXL+DAAATTYHYU3UDF1y/wwAAE03B2FN1QxdcgANAABNOAdhTdYMXXIBDQAATTkHYU3XDF1yAg0AAE06B2FN2AxdcgMNAABNOwdhTdkMXXIEDQAATTwHYU3aDF1yBQ0AAE09B2FN2wxdcgYNAABNPgdhTdwMXXIHDQAATT8HYU3dDF1yCA0AAE1AB2FN3gxdcgkNAABNQQdhTd8MXXIKDQAATUIHYU3gDF1yCw0AAE1DB2FN4QxdcgwNAABNRAdhTeIMXXINDQAATUUHYU3jDF1yDg0AAE1GB2FN5Axdcg8NAABNRwdhTeUMXXIQDQAATUgHYU3mDF1yEQ0AAE1JB2FN5wxdchINAABNSgdhTegMXXITDQAATUsHYU3pDF1yFA0AAE1MB2FN6gxdchUNAABNTQdhTesMXXIWDQAATU4HYU3sDF1yFw0AAE1PB2FN7QxdchgNAABNUAdhTe4MXXIZDQAATVEHYU3vDF1yGg0AAE1SB2FN8AxdchsNAABNUwdhTfEMXXIcDQAATVQHYU3yDF1yHQ0AAE1VB2FN8wxdch4NAABNVgdhTfQMXXIfDQAATVcHYU31DF1yIA0AAE1YB2FN9gxdciENAABNWQdhTfcMXXIiDQAATVoHYU34DF1yIw0AAE1bB2FN+QxdciQNAABNXAdhTfoMXXIlDQAATV0HYU37DF1yJg0AAE1eB2FN/AxdcicNAABNXwdhTf0MXXIoDQAATWAHYU3+DF1yKQ0AAE1hB2FN/wxdcioNAABNYgdhTQANXXIrDQAATWMHYU0BDV1yLA0AAE1kB2FNAg1dci0NAABNZQdhTQMNXXIuDQAATWYHYU0EDV1yLw0AAE1nB2FNBQ1dcjANAABNaAdhTQYNXXIxDQAATWkHYU0HDV1yMg0AAE1qB2FNCA1dcjMNAABNawdhTQkNXXI0DQAATWwHYU0KDV1yNQ0AAE1tB2FNCw1dcjYNAABNbgdhTQwNXXI3DQAATW8HYU0NDV1yOA0AAE1wB2FNDg1dcjkNAABNcQdhTQ8NXXI6DQAATXIHYU0QDV1yOw0AAE1zB2FNEQ1dcjwNAABNdAdhTRINXXI9DQAATXUHYU0TDV1yPg0AAE12B2FNFA1dcj8NAABNdwdhTRUNXXJADQAATXgHYU0WDV1yQQ0AAE15B2FNFw1dckINAABNegdhTRgNXXJDDQAATXsHYU0ZDV1yRA0AAE18B2FNGg1dckUNAABNfQdhTRsNXXJGDQAATX4HYU0cDV1yRw0AAE1/B2FNHQ1dckgNAABNgAdhTR4NXXJJDQAATYEHYU0fDV1ySg0AAE2CB2FNIA1dcksNAABNgwdhTSENXXJMDQAATYQHYU0iDV1yTQ0AAE2FB2FNIw1dck4NAABNhgdhTSQNXXJPDQAATYcHYU0lDV1yUA0AAE2IB2FNJg1dclENAABNiQdhTScNXXJSDQAATYoHYU0oDV1yUw0AAE2LB2FNKQ1dclQNAABNjAdhTSoNXXJVDQAATY0HYU0rDV1yVg0AAE2OB2FNLA1dclcNAABNjwdhTS0NXXJYDQAATZAHYU0uDV1yWQ0AAE2RB2FNLw1dcloNAABNkgdhTTANXXJbDQAATZMHYU0xDV1yXA0AAE2UB2FNMg1dcl0NAABNlQdhTTMNXXJeDQAATZYHYU00DV1yXw0AAE2XB2FNNQ1dcmANAABNmAdhTTYNXXJhDQAATZkHYU03DV1yYg0AAE2aB2FNOA1dcmMNAABNmwdhTTkNXXJkDQAATZwHYU06DV1yZQ0AAE2dB2FNOw1dcmYNAABNngdhTTwNXXJnDQAATZ8HYU09DV1yaA0AAE2gB2FNPg1dcmkNAABNoQdhTT8NXXJqDQAATaIHYU1ADV1yaw0AAE2jB2FNQQ1dcmwNAABNpAdhTUINXXJtDQAATaUHYU1DDV1ybg0AAE2mB2FNRA1dcm8NAABNpwdhTUUNXXJwDQAATagHYU1GDV1ycQ0AAE2pB2FNRw1dcnINAABNqgdhTUgNXXJzDQAATasHYU1JDV1ydA0AAE2sB2FNSg1dcnUNAABNrQdhTUsNXXJ2DQAATa4HYU1MDV1ydw0AAE2vB2FNTQ1dcngNAABNsAdhTU4NXXJ5DQAATbEHYU1PDV1yeg0AAE2yB2FNUA1dcnsNAABNswdhTVENXXJ8DQAATbQHYU1SDV1yfQ0AAE21B2FNUw1dcn4NAABNtgdhTVQNXXJ/DQAATbcHYU1VDV1ygA0AAE24B2FNVg1dcoENAABNuQdhTVcNXXKCDQAATboHYU1YDV1ygw0AAE27B2FNWQ1dcoQNAABNvAdhTVoNXXKFDQAATb0HYU1bDV1yhg0AAE2+B2FNXA1dcocNAABNvwdhTV0NXXKIDQAATcAHYU1eDV1yiQ0AAE3BB2FNXw1dcooNAABNwgdhTWANXXKLDQAATcMHYU1hDV1yjA0AAE3EB2FNYg1dco0NAABNxQdhTWMNXXKODQAATcYHYU1kDV1yjw0AAE3HB2FNZQ1dcpANAABNyAdhTWYNXXKRDQAATckHYU1nDV1ykg0AAE3KB2FNaA1dcpMNAABNywdhTWkNXXKUDQAATcwHYU1qDV1ylQ0AAE3NB2FNaw1dcpYNAABNzgdhTWwNXXKXDQAATc8HYU1tDV1ymA0AAE3QB2F1KE1uDV1ymQ0AAE3RB2FNbw1dcpoNAABN0gdhTXANXXKbDQAATdMHYU1xDV1ynA0AAE3UB2FNcg1dcp0NAABN1QdhTXMNXXKeDQAATdYHYU10DV1ynw0AAE3XB2FNdQ1dcqANAABN2AdhTXYNXXKhDQAATdkHYU13DV1yog0AAE3aB2FNeA1dcqMNAABN2wdhTXkNXXKkDQAATdwHYU16DV1ypQ0AAE3dB2FNew1dcqYNAABN3gdhTXwNXXKnDQAATd8HYU19DV1yqA0AAE3gB2FNfg1dcqkNAABN4QdhTX8NXXKqDQAATeIHYU2ADV1yqw0AAE3jB2FNgQ1dcqwNAABN5AdhTYINXXKtDQAATeUHYU2DDV1yrg0AAE3mB2FNhA1dcq8NAABN5wdhTYUNXXKwDQAATegHYU2GDV1ysQ0AAE3pB2FNhw1dcrINAABN6gdhTYgNXXKzDQAATesHYU2JDV1ytA0AAE3sB2FNig1dcrUNAABN7QdhTYsNXXK2DQAATe4HYU2MDV1ytw0AAE3vB2FNjQ1dcrgNAABN8AdhTY4NXXK5DQAATfEHYU2PDV1yug0AAE3yB2FNkA1dcrsNAABN8wdhTZENXXK8DQAATfQHYU2SDV1yvQ0AAE31B2FNkw1dcr4NAABN9gdhTZQNXXK/DQAATfcHYU2VDV1ywA0AAE34B2FNlg1dcsENAABN+QdhTZcNXXLCDQAATfoHYU2YDV1yww0AAE37B2FNmQ1dcsQNAABN/AdhTZoNXXLFDQAATf0HYU2bDV1yxg0AAE3+B2FNnA1dcscNAABN/wdhTZ0NXXLIDQAATQAIYU2eDV1yyQ0AAE0BCGFNnw1dcsoNAABNAghhTaANXXLLDQAATQMIYU2hDV1yzA0AAE0ECGFNog1dcs0NAABNBQhhTaMNXXLODQAATQYIYU2kDV1yzw0AAE0HCGFNpQ1dctANAABNCAhhTaYNXXLRDQAATQkIYU2nDV1y0g0AAE0KCGFNqA1dctMNAABNCwhhTakNXXLUDQAATQwIYU2qDV1y1Q0AAE0NCGFNqw1dctYNAABNDghhTawNXXLXDQAATQ8IYU2tDV1y2A0AAE0QCGFNrg1dctkNAABNEQhhTa8NXXLaDQAATRIIYU2wDV1y2w0AAE0TCGFNsQ1dctwNAABNFAhhTbINXXLdDQAATRUIYU2zDV1y3g0AAE0WCGFNtA1dct8NAABNFwhhTbUNXXLgDQAATRgIYU22DV1y4Q0AAE0ZCGFNtw1dcuINAABNGghhTbgNXXLjDQAATRsIYU25DV1y5A0AAE0cCGFNug1dcuUNAABNHQhhTbsNXXLmDQAATR4IYU28DV1y5w0AAE0fCGFNvQ1dcugNAABNIAhhTb4NXXLpDQAATSEIYU2/DV1y6g0AAE0iCGFNwA1dcusNAABNIwhhTcENXXLsDQAATSQIYU3CDV1y7Q0AAE0lCGFNww1dcu4NAABNJghhTcQNXXLvDQAATScIYU3FDV1y8A0AAE0oCGFNxg1dcvENAABNKQhhTccNXXLyDQAATSoIYU3IDV1y8w0AAE0rCGFNyQ1dcvQNAABNLAhhTcoNXXL1DQAATS0IYU3LDV1y9g0AAE0uCGFNzA1dcvcNAABNLwhhTc0NXXL4DQAATTAIYU3ODV1y+Q0AAE0xCGFNzw1dcvoNAABNMghhTdANXXL7DQAATTMIYU3RDV1y/A0AAE00CGFN0g1dcv0NAABNNQhhTdMNXXL+DQAATTYIYU3UDV1y/w0AAE03CGFN1Q1dcgAOAABNOAhhTdYNXXIBDgAATTkIYU3XDV1yAg4AAE06CGFN2A1dcgMOAABNOwhhTdkNXXIEDgAATTwIYU3aDV1yBQ4AAE09CGFN2w1dcgYOAABNPghhTdwNXXIHDgAATT8IYU3dDV1yCA4AAE1ACGFN3g1dcgkOAABNQQhhTd8NXXIKDgAATUIIYU3gDV1yCw4AAE1DCGFN4Q1dcgwOAABNRAhhTeINXXINDgAATUUIYU3jDV1yDg4AAE1GCGFN5A1dcg8OAABNRwhhTeUNXXIQDgAATUgIYU3mDV1yEQ4AAE1JCGFN5w1dchIOAABNSghhTegNXXITDgAATUsIYU3pDV1yFA4AAE1MCGFN6g1dchUOAABNTQhhTesNXXIWDgAATU4IYU3sDV1yFw4AAE1PCGFN7Q1dchgOAABNUAhhTe4NXXIZDgAATVEIYU3vDV1yGg4AAE1SCGFN8A1dchsOAABNUwhhTfENXXIcDgAATVQIYU3yDV1yHQ4AAE1VCGFN8w1dch4OAABNVghhTfQNXXIfDgAATVcIYU31DV1yIA4AAE1YCGFN9g1dciEOAABNWQhhTfcNXXIiDgAATVoIYU34DV1yIw4AAE1bCGFN+Q1dciQOAABNXAhhTfoNXXIlDgAATV0IYU37DV1yJg4AAE1eCGFN/A1dcicOAABNXwhhTf0NXXIoDgAATWAIYU3+DV1yKQ4AAE1hCGFN/w1dcioOAABNYghhTQAOXXIrDgAATWMIYU0BDl1yLA4AAE1kCGFNAg5dci0OAABNZQhhTQMOXXIuDgAATWYIYU0EDl1yLw4AAE1nCGFNBQ5dcjAOAABNaAhhTQYOXXIxDgAATWkIYU0HDl1yMg4AAE1qCGFNCA5dcjMOAABNawhhTQkOXXI0DgAATWwIYU0KDl1yNQ4AAE1tCGFNCw5dcjYOAABNbghhTQwOXXI3DgAATW8IYU0NDl1yOA4AAE1wCGFNDg5dcjkOAABNcQhhTQ8OXXI6DgAATXIIYU0QDl1yOw4AAE1zCGFNEQ5dcjwOAABNdAhhTRIOXXI9DgAATXUIYU0TDl1yPg4AAE12CGFNFA5dcj8OAABNdwhhTRUOXXJADgAATXgIYU0WDl1yQQ4AAE15CGFNFw5dckIOAABNeghhTRgOXXJDDgAATXsIYU0ZDl1yRA4AAE18CGFNGg5dckUOAABNfQhhTRsOXXJGDgAATX4IYU0cDl1yRw4AAE1/CGFNHQ5dckgOAABNgAhhTR4OXXJJDgAATYEIYU0fDl1ySg4AAE2CCGFNIA5dcksOAABNgwhhTSEOXXJMDgAATYQIYU0iDl1yTQ4AAE2FCGFNIw5dck4OAABNhghhTSQOXXJPDgAATYcIYU0lDl1yUA4AAE2ICGFNJg5dclEOAABNiQhhTScOXXJSDgAATYoIYU0oDl1yUw4AAE2LCGFNKQ5dclQOAABNjAhhTSoOXXJVDgAATY0IYU0rDl1yVg4AAE2OCGFNLA5dclcOAABNjwhhTS0OXXJYDgAATZAIYU0uDl1yWQ4AAE2RCGFNLw5dcloOAABNkghhTTAOXXJbDgAATZMIYU0xDl1yXA4AAE2UCGFNMg5dcl0OAABNlQhhTTMOXXJeDgAATZYIYU00Dl1yXw4AAE2XCGFNNQ5dcmAOAABNmAhhTTYOXXJhDgAATZkIYU03Dl1yYg4AAE2aCGFNOA5dcmMOAABNmwhhTTkOXXJkDgAATZwIYU06Dl1yZQ4AAE2dCGFNOw5dcmYOAABNnghhTTwOXXJnDgAATZ8IYU09Dl1yaA4AAE2gCGFNPg5dcmkOAABNoQhhTT8OXXJqDgAATaIIYU1ADl1yaw4AAE2jCGFNQQ5dcmwOAABNpAhhTUIOXXJtDgAATaUIYU1DDl1ybg4AAE2mCGFNRA5dcm8OAABNpwhhTUUOXXJwDgAATagIYU1GDl1ycQ4AAE2pCGFNRw5dcnIOAABNqghhTUgOXXJzDgAATasIYU1JDl1ydA4AAE2sCGFNSg5dcnUOAABNrQhhTUsOXXJ2DgAATa4IYU1MDl1ydw4AAE2vCGFNTQ5dcngOAABNsAhhTU4OXXJ5DgAATbEIYU1PDl1yeg4AAE2yCGFNUA5dcnsOAABNswhhTVEOXXJ8DgAATbQIYU1SDl1yfQ4AAE21CGFNUw5dcn4OAABNtghhTVQOXXJ/DgAATbcIYU1VDl1ygA4AAE24CGFNVg5dcoEOAABNuQhhTVcOXXKCDgAATboIYU1YDl1ygw4AAE27CGFNWQ5dcoQOAABNvAhhTVoOXXKFDgAATb0IYU1bDl1yhg4AAE2+CGFNXA5dcocOAABNvwhhTV0OXXKIDgAATcAIYU1eDl1yiQ4AAE3BCGFNXw5dcooOAABNwghhTWAOXXKLDgAATcMIYU1hDl1yjA4AAE3ECGFNYg5dco0OAABNxQhhTWMOXXKODgAATcYIYU1kDl1yjw4AAE3HCGFNZQ5dcpAOAABNyAhhTWYOXXKRDgAATckIYU1nDl1ykg4AAE3KCGFNaA5dcpMOAABNywhhTWkOXXKUDgAATcwIYU1qDl1ylQ4AAE3NCGFNaw5dcpYOAABNzghhTWwOXXKXDgAATc8IYU1tDl1ymA4AAE3QCGFNbg5dcpkOAABN0QhhTW8OXXKaDgAATdIIYU1wDl1ymw4AAE3TCGFNcQ5dcpwOAABN1AhhTXIOXXKdDgAATdUIYU1zDl1yng4AAE3WCGFNdA5dcp8OAABN1whhTXUOXXKgDgAATdgIYU12Dl1yoQ4AAE3ZCGFNdw5dcqIOAABN2ghhTXgOXXKjDgAATdsIYU15Dl1ypA4AAE3cCGFNeg5dcqUOAABN3QhhTXsOXXKmDgAATd4IYU18Dl1ypw4AAE3fCGFNfQ5dcqgOAABN4AhhTX4OXXKpDgAATeEIYU1/Dl1yqg4AAE3iCGFNgA5dcqsOAABN4whhTYEOXXKsDgAATeQIYU2CDl1yrQ4AAE3lCGFNgw5dcq4OAABN5ghhTYQOXXKvDgAATecIYU2FDl1ysA4AAE3oCGFNhg5dcrEOAABN6QhhTYcOXXKyDgAATeoIYU2IDl1ysw4AAE3rCGFNiQ5dcrQOAABN7AhhTYoOXXK1DgAATe0IYU2LDl1ytg4AAE3uCGFNjA5dcrcOAABN7whhTY0OXXK4DgAATfAIYU2ODl1yuQ4AAE3xCGFNjw5dcroOAABN8ghhTZAOXXK7DgAATfMIYU2RDl1yvA4AAE30CGFNkg5dcr0OAABN9QhhTZMOXXK+DgAATfYIYU2UDl1yvw4AAE33CGFNlQ5dcsAOAABN+AhhTZYOXXLBDgAATfkIYU2XDl1ywg4AAE36CGFNmA5dcsMOAABN+whhTZkOXXLEDgAATfwIYU2aDl1yxQ4AAE39CGFNmw5dcsYOAABN/ghhTZwOXXLHDgAATf8IYU2dDl1yyA4AAE0ACWFNng5dcskOAABNAQlhTZ8OXXLKDgAATQIJYU2gDl1yyw4AAE0DCWFNoQ5dcswOAABNBAlhTaIOXXLNDgAATQUJYU2jDl1yzg4AAE0GCWFNpA5dcs8OAABNBwlhTaUOXXLQDgAATQgJYU2mDl1y0Q4AAE0JCWFNpw5dctIOAABNCglhTagOXXLTDgAATQsJYU2pDl1y1A4AAE0MCWFNqg5dctUOAABNDQlhTasOXXLWDgAATQ4JYU2sDl1y1w4AAE0PCWFNrQ5dctgOAABNEAlhTa4OXXLZDgAATREJYU2vDl1y2g4AAE0SCWFNsA5dctsOAABNEwlhTbEOXXLcDgAATRQJYU2yDl1y3Q4AAE0VCWFNsw5dct4OAABNFglhTbQOXXLfDgAATRcJYU21Dl1y4A4AAE0YCWFNtg5dcuEOAABNGQlhTbcOXXLiDgAATRoJYU24Dl1y4w4AAE0bCWFNuQ5dcuQOAABNHAlhTboOXXLlDgAATR0JYU27Dl1y5g4AAE0eCWFNvA5dcucOAABNHwlhTb0OXXLoDgAATSAJYU2+Dl1y6Q4AAE0hCWFNvw5dcuoOAABNIglhTcAOXXLrDgAATSMJYU3BDl1y7A4AAE0kCWFNwg5dcu0OAABNJQlhTcMOXXLuDgAATSYJYU3EDl1y7w4AAE0nCWFNxQ5dcvAOAABNKAlhTcYOXXLxDgAATSkJYU3HDl1y8g4AAE0qCWFNyA5dcvMOAABNKwlhTckOXXL0DgAATSwJYU3KDl1y9Q4AAE0tCWFNyw5dcvYOAABNLglhTcwOXXL3DgAATS8JYU3NDl1y+A4AAE0wCWFNzg5dcvkOAABNMQlhTc8OXXL6DgAATTIJYU3QDl1y+w4AAE0zCWFN0Q5dcvwOAABNNAlhTdIOXXL9DgAATTUJYU3TDl1y/g4AAE02CWFN1A5dcv8OAABNNwlhTdUOXXIADwAATTgJYU3WDl1yAQ8AAE05CWFN1w5dcgIPAABNOglhTdgOXXIDDwAATTsJYU3ZDl1yBA8AAE08CWFN2g5dcgUPAABNPQlhTdsOXXIGDwAATT4JYU3cDl1yBw8AAE0/CWFN3Q5dcggPAABNQAlhTd4OXXIJDwAATUEJYU3fDl1yCg8AAE1CCWFN4A5dcgsPAABNQwlhTeEOXXIMDwAATUQJYU3iDl1yDQ8AAE1FCWFN4w5dcg4PAABNRglhTeQOXXIPDwAATUcJYU3lDl1yEA8AAE1ICWFN5g5dchEPAABNSQlhTecOXXISDwAATUoJYU3oDl1yEw8AAE1LCWFN6Q5dchQPAABNTAlhTeoOXXIVDwAATU0JYU3rDl1yFg8AAE1OCWFN7A5dchcPAABNTwlhTe0OXXIYDwAATVAJYU3uDl1yGQ8AAE1RCWFN7w5dchoPAABNUglhTfAOXXIbDwAATVMJYU3xDl1yHA8AAE1UCWFN8g5dch0PAABNVQlhTfMOXXIeDwAATVYJYU30Dl1yHw8AAE1XCWFN9Q5dciAPAABNWAlhTfYOXXIhDwAATVkJYU33Dl1yIg8AAE1aCWFN+A5dciMPAABNWwlhTfkOXXIkDwAATVwJYU36Dl1yJQ8AAE1dCWFN+w5dciYPAABNXglhTfwOXXInDwAATV8JYU39Dl1yKA8AAE1gCWFN/g5dcikPAABNYQlhTf8OXXIqDwAATWIJYU0AD11yKw8AAE1jCWFNAQ9dciwPAABNZAlhTQIPXXItDwAATWUJYU0DD11yLg8AAE1mCWFNBA9dci8PAABNZwlhTQUPXXIwDwAATWgJYU0GD11yMQ8AAE1pCWFNBw9dcjIPAABNaglhTQgPXXIzDwAATWsJYU0JD11yNA8AAE1sCWFNCg9dcjUPAABNbQlhTQsPXXI2DwAATW4JYU0MD11yNw8AAE1vCWFNDQ9dcjgPAABNcAlhTQ4PXXI5DwAATXEJYU0PD11yOg8AAE1yCWFNEA9dcjsPAABNcwlhTREPXXI8DwAATXQJYU0SD11yPQ8AAE11CWFNEw9dcj4PAABNdglhTRQPXXI/DwAATXcJYU0VD11yQA8AAE14CWFNFg9dckEPAABNeQlhTRcPXXJCDwAATXoJYU0YD11yQw8AAE17CWFNGQ9dckQPAABNfAlhTRoPXXJFDwAATX0JYU0bD11yRg8AAE1+CWFNHA9dckcPAABNfwlhTR0PXXJIDwAATYAJYU0eD11ySQ8AAE2BCWFNHw9dckoPAABNgglhTSAPXXJLDwAATYMJYU0hD11yTA8AAE2ECWFNIg9dck0PAABNhQlhTSMPXXJODwAATYYJYU0kD11yTw8AAE2HCWFNJQ9dclAPAABNiAlhTSYPXXJRDwAATYkJYU0nD11yUg8AAE2KCWFNKA9dclMPAABNiwlhTSkPXXJUDwAATYwJYU0qD11yVQ8AAE2NCWFNKw9dclYPAABNjglhTSwPXXJXDwAATY8JYU0tD11yWA8AAE2QCWFNLg9dclkPAABNkQlhTS8PXXJaDwAATZIJYU0wD11yWw8AAE2TCWFNMQ9dclwPAABNlAlhTTIPXXJdDwAATZUJYU0zD11yXg8AAE2WCWFNNA9dcl8PAABNlwlhTTUPXXJgDwAATZgJYU02D11yYQ8AAE2ZCWFNNw9dcmIPAABNmglhTTgPXXJjDwAATZsJYU05D11yZA8AAE2cCWFNOg9dcmUPAABNnQlhTTsPXXJmDwAATZ4JYU08D11yZw8AAE2fCWFNPQ9dcmgPAABNoAlhTT4PXXJpDwAATaEJYU0/D11yag8AAE2iCWFNQA9dcmsPAABNowlhTUEPXXJsDwAATaQJYU1CD11ybQ8AAE2lCWFNQw9dcm4PAABNpglhTUQPXXJvDwAATacJYU1FD11ycA8AAE2oCWFNRg9dcnEPAABNqQlhTUcPXXJyDwAATaoJYU1ID11ycw8AAE2rCWFNSQ9dcnQPAABNrAlhTUoPXXJ1DwAATa0JYU1LD11ydg8AAE2uCWFNTA9dcncPAABNrwlhTU0PXXJ4DwAATbAJYU1OD11yeQ8AAE2xCWFNTw9dcnoPAABNsglhTVAPXXJ7DwAATbMJYU1RD11yfA8AAE20CWFNUg9dcn0PAABNtQlhTVMPXXJ+DwAATbYJYU1UD11yfw8AAE23CWFNVQ9dcoAPAABNuAlhTVYPXXKBDwAATbkJYU1XD11ygg8AAE26CWFNWA9dcoMPAABNuwlhTVkPXXKEDwAATbwJYU1aD11yhQ8AAE29CWFNWw9dcoYPAABNvglhTVwPXXKHDwAATb8JYU1dD11yiA8AAE3ACWFNXg9dcokPAABNwQlhTV8PXXKKDwAATcIJYU1gD11yiw8AAE3DCWFNYQ9dcowPAABNxAlhTWIPXXKNDwAATcUJYU1jD11yjg8AAE3GCWFNZA9dco8PAABNxwlhTWUPXXKQDwAATcgJYU1mD11ykQ8AAE3JCWFNZw9dcpIPAABNyglhTWgPXXKTDwAATcsJYU1pD11ylA8AAE3MCWFNag9dcpUPAABNzQlhTWsPXXKWDwAATc4JYU1sD11ylw8AAE3PCWFNbQ9dcpgPAABN0AlhTW4PXXKZDwAATdEJYU1vD11ymg8AAE3SCWFNcA9dcpsPAABN0wlhTXEPXXKcDwAATdQJYU1yD11ynQ8AAE3VCWFNcw9dcp4PAABN1glhTXQPXXKfDwAATdcJYU11D11yoA8AAE3YCWFNdg9dcqEPAABN2QlhTXcPXXKiDwAATdoJYU14D11yow8AAE3bCWFNeQ9dcqQPAABN3AlhTXoPXXKlDwAATd0JYU17D11ypg8AAE3eCWFNfA9dcqcPAABN3wlhTX0PXXKoDwAATeAJYU1+D11yqQ8AAE3hCWFNfw9dcqoPAABN4glhTYAPXXKrDwAATeMJYU2BD11yrA8AAE3kCWFNgg9dcq0PAABN5QlhTYMPXXKuDwAATeYJYU2ED11yrw8AAE3nCWFNhQ9dcrAPAABN6AlhTYYPXXKxDwAATekJYU2HD11ysg8AAE3qCWFNiA9dcrMPAABN6wlhTYkPXXK0DwAATewJYU2KD11ytQ8AAE3tCWFNiw9dcrYPAABN7glhTYwPXXK3DwAATe8JYU2ND11yuA8AAE3wCWFNjg9dcrkPAABN8QlhTY8PXXK6DwAATfIJYU2QD11yuw8AAE3zCWFNkQ9dcrwPAABN9AlhTZIPXXK9DwAATfUJYU2TD11yvg8AAE32CWFNlA9dcr8PAABN9wlhTZUPXXLADwAATfgJYU2WD11ywQ8AAE35CWFNlw9dcsIPAABN+glhTZgPXXLDDwAATfsJYU2ZD11yxA8AAE38CWFNmg9dcsUPAABN/QlhTZsPXXLGDwAATf4JYU2cD11yxw8AAE3/CWFNnQ9dcsgPAABNAAphTZ4PXXLJDwAATQEKYU2fD11yyg8AAE0CCmFNoA9dcssPAABNAwphTaEPXXLMDwAATQQKYU2iD11yzQ8AAE0FCmFNow9dcs4PAABNBgphTaQPXXLPDwAATQcKYU2lD11y0A8AAE0ICmFNpg9dctEPAABNCQphTacPXXLSDwAATQoKYU2oD11y0w8AAE0LCmFNqQ9dctQPAABNDAphTaoPXXLVDwAATQ0KYU2rD11y1g8AAE0OCmFNrA9dctcPAABNDwphTa0PXXLYDwAATRAKYU2uD11y2Q8AAE0RCmFNrw9dctoPAABNEgphTbAPXXLbDwAATRMKYU2xD11y3A8AAE0UCmFNsg9dct0PAABNFQphTbMPXXLeDwAATRYKYU20D11y3w8AAE0XCmFNtQ9dcuAPAABNGAphTbYPXXLhDwAATRkKYU23D11y4g8AAE0aCmFNuA9dcuMPAABNGwphTbkPXXLkDwAATRwKYU26D11y5Q8AAE0dCmFNuw9dcuYPAABNHgphTbwPXXLnDwAATR8KYU29D11y6A8AAE0gCmFNvg9dcukPAABNIQphTb8PXXLqDwAATSIKYU3AD11y6w8AAE0jCmFNwQ9dcuwPAABNJAphTcIPXXLtDwAATSUKYU3DD11y7g8AAE0mCmFNxA9dcu8PAABNJwphTcUPXXLwDwAATSgKYU3GD11y8Q8AAE0pCmFNxw9dcvIPAABNKgphTcgPXXLzDwAATSsKYU3JD11y9A8AAE0sCmFNyg9dcvUPAABNLQphTcsPXXL2DwAATS4KYU3MD11y9w8AAE0vCmFNzQ9dcvgPAABNMAphTc4PXXL5DwAATTEKYU3PD11y+g8AAE0yCmFN0A9dcvsPAABNMwphTdEPXXL8DwAATTQKYU3SD11y/Q8AAE01CmFN0w9dcv4PAABNNgphTdQPXXL/DwAATTcKYU3VD11yABAAAE04CmFN1g9dcgEQAABNOQphTdcPXXICEAAATToKYU3YD11yAxAAAE07CmFN2Q9dcgQQAABNPAphTdoPXXIFEAAATT0KYU3bD11yBhAAAE0+CmFN3A9dcgcQAABNPwphTd0PXXIIEAAATUAKYU3eD11yCRAAAE1BCmFN3w9dcgoQAABNQgphTeAPXXILEAAATUMKYU3hD11yDBAAAE1ECmFN4g9dcg0QAABNRQphTeMPXXIOEAAATUYKYU3kD11yDxAAAE1HCmFN5Q9dchAQAABNSAphTeYPXXIREAAATUkKYU3nD11yEhAAAE1KCmFN6A9dchMQAABNSwphTekPXXIUEAAATUwKYU3qD11yFRAAAE1NCmFN6w9dchYQAABNTgphTewPXXIXEAAATU8KYU3tD11yGBAAAE1QCmFN7g9dchkQAABNUQphTe8PXXIaEAAATVIKYU3wD11yGxAAAE1TCmFN8Q9dchwQAABNVAphTfIPXXIdEAAATVUKYU3zD11yHhAAAE1WCmFN9A9dch8QAABNVwphTfUPXXIgEAAATVgKYU32D11yIRAAAE1ZCmFN9w9dciIQAABNWgphTfgPXXIjEAAATVsKYU35D11yJBAAAE1cCmFN+g9dciUQAABNXQphTfsPXXImEAAATV4KYU38D11yJxAAAE1fCmFN/Q9dcigQAABNYAphTf4PXXIpEAAATWEKYU3/D11yKhAAAE1iCmFNABBdcisQAABNYwphTQEQXXIsEAAATWQKYU0CEF1yLRAAAE1lCmFNAxBdci4QAABNZgphTQQQXXIvEAAATWcKYU0FEF1yMBAAAE1oCmFNBhBdcjEQAABNaQphTQcQXXIyEAAATWoKYU0IEF1yMxAAAE1rCmFNCRBdcjQQAABNbAphTQoQXXI1EAAATW0KYU0LEF1yNhAAAE1uCmFNDBBdcjcQAABNbwphTQ0QXXI4EAAATXAKYU0OEF1yORAAAE1xCmFNDxBdcjoQAABNcgphTRAQXXI7EAAATXMKYU0REF1yPBAAAE10CmFNEhBdcj0QAABNdQphTRMQXXI+EAAATXYKYU0UEF1yPxAAAE13CmFNFRBdckAQAABNeAphTRYQXXJBEAAATXkKYU0XEF1yQhAAAE16CmFNGBBdckMQAABNewphTRkQXXJEEAAATXwKYU0aEF1yRRAAAE19CmFNGxBdckYQAABNfgphTRwQXXJHEAAATX8KYU0dEF1ySBAAAE2ACmFNHhBdckkQAABNgQphTR8QXXJKEAAATYIKYU0gEF1ySxAAAE2DCmFNIRBdckwQAABNhAphTSIQXXJNEAAATYUKYU0jEF1yThAAAE2GCmFNJBBdck8QAABNhwphTSUQXXJQEAAATYgKYU0mEF1yURAAAE2JCmFNJxBdclIQAABNigphTSgQXXJTEAAATYsKYU0pEF1yVBAAAE2MCmFNKhBdclUQAABNjQphTSsQXXJWEAAATY4KYU0sEF1yVxAAAE2PCmFNLRBdclgQAABNkAphTS4QXXJZEAAATZEKYU0vEF1yWhAAAE2SCmFNMBBdclsQAABNkwphTTEQXXJcEAAATZQKYU0yEF1yXRAAAE2VCmFNMxBdcl4QAABNlgphTTQQXXJfEAAATZcKYU01EF1yYBAAAE2YCmFNNhBdcmEQAABNmQphTTcQXXJiEAAATZoKYU04EF1yYxAAAE2bCmFNORBdcmQQAABNnAphTToQXXJlEAAATZ0KYU07EF1yZhAAAE2eCmFNPBBdcmcQAABNnwphTT0QXXJoEAAATaAKYU0+EF1yaRAAAE2hCmFNPxBdcmoQAABNogphTUAQXXJrEAAATaMKYU1BEF1ybBAAAE2kCmFNQhBdcm0QAABNpQphTUMQXXJuEAAATaYKYU1EEF1ybxAAAE2nCmFNRRBdcnAQAABNqAphTUYQXXJxEAAATakKYU1HEF1ychAAAE2qCmFNSBBdcnMQAABNqwphTUkQXXJ0EAAATawKYU1KEF1ydRAAAE2tCmFNSxBdcnYQAABNrgphTUwQXXJ3EAAATa8KYU1NEF1yeBAAAE2wCmFNThBdcnkQAABNsQphTU8QXXJ6EAAATbIKYU1QEF1yexAAAE2zCmFNURBdcnwQAABNtAphTVIQXXJ9EAAATbUKYU1TEF1yfhAAAE22CmFNVBBdcn8QAABNtwphTVUQXXKAEAAATbgKYU1WEF1ygRAAAE25CmFNVxBdcoIQAABNugphTVgQXXKDEAAATbsKYU1ZEF1yhBAAAE28CmFNWhBdcoUQAABNvQphTVsQXXKGEAAATb4KYU1cEF1yhxAAAE2/CmFNXRBdcogQAABNwAphTV4QXXKJEAAATcEKYU1fEF1yihAAAE3CCmFNYBBdcosQAABNwwphTWEQXXKMEAAATcQKYU1iEF1yjRAAAE3FCmFNYxBdco4QAABNxgphTWQQXXKPEAAATccKYU1lEF1ykBAAAE3ICmFNZhBdcpEQAABNyQphTWcQXXKSEAAATcoKYU1oEF1ykxAAAE3LCmFNaRBdcpQQAABNzAphTWoQXXKVEAAATc0KYU1rEF1ylhAAAE3OCmFNbBBdcpcQAABNzwphTW0QXXKYEAAATdAKYU1uEF1ymRAAAE3RCmFNbxBdcpoQAABN0gphTXAQXXKbEAAATdMKYU1xEF1ynBAAAE3UCmFNchBdcp0QAABN1QphTXMQXXKeEAAATdYKYU10EF1ynxAAAE3XCmFNdRBdcqAQAABN2AphTXYQXXKhEAAATdkKYU13EF1yohAAAE3aCmFNeBBdcqMQAABN2wphTXkQXXKkEAAATdwKYU16EF1ypRAAAE3dCmFNexBdcqYQAABN3gphTXwQXXKnEAAATd8KYU19EF1yqBAAAE3gCmFNfhBdcqkQAABN4QphTX8QXXKqEAAATeIKYU2AEF1yqxAAAE3jCmFNgRBdcqwQAABN5AphTYIQXXKtEAAATeUKYU2DEF1yrhAAAE3mCmFNhBBdcq8QAABN5wphTYUQXXKwEAAATegKYU2GEF1ysRAAAE3pCmFNhxBdcrIQAABN6gphTYgQXXKzEAAATesKYU2JEF1ytBAAAE3sCmFNihBdcrUQAABN7QphTYsQXXK2EAAATe4KYU2MEF1ytxAAAE3vCmFNjRBdcrgQAABN8AphTY4QXXK5EAAATfEKYU2PEF1yuhAAAE3yCmFNkBBdcrsQAABN8wphTZEQXXK8EAAATfQKYU2SEF1yvRAAAE31CmFNkxBdcr4QAABN9gphTZQQXXK/EAAATfcKYU2VEF1ywBAAAE34CmFNlhBdcsEQAABN+QphTZcQXXLCEAAATfoKYU2YEF1ywxAAAE37CmFNmRBdcsQQAABN/AphTZoQXXLFEAAATf0KYU2bEF1yxhAAAE3+CmFNnBBdcscQAABN/wphTZ0QXXLIEAAATQALYU2eEF1yyRAAAE0BC2FNnxBdcsoQAABNAgthTaAQXXLLEAAATQMLYU2hEF1yzBAAAE0EC2FNohBdcs0QAABNBQthTaMQXXLOEAAATQYLYU2kEF1yzxAAAE0HC2FNpRBdctAQAABNCAthTaYQXXLREAAATQkLYU2nEF1y0hAAAE0KC2FNqBBdctMQAABNCwthTakQXXLUEAAATQwLYU2qEF1y1RAAAE0NC2FNqxBdctYQAABNDgthTawQXXLXEAAATQ8LYU2tEF1y2BAAAE0QC2FNrhBdctkQAABNEQthTa8QXXLaEAAATRILYU2wEF1y2xAAAE0TC2FNsRBdctwQAABNFAthTbIQXXLdEAAATRULYU2zEF1y3hAAAE0WC2FNtBBdct8QAABNFwthTbUQXXLgEAAATRgLYU22EF1y4RAAAE0ZC2FNtxBdcuIQAABNGgthTbgQXXLjEAAATRsLYU25EF1y5BAAAE0cC2FNuhBdcuUQAABNHQthTbsQXXLmEAAATR4LYU28EF1y5xAAAE0fC2FNvRBdcugQAABNIAthTb4QXXLpEAAATSELYU2/EF1y6hAAAE0iC2FNwBBdcusQAABNIwthTcEQXXLsEAAATSQLYU3CEF1y7RAAAE0lC2FNwxBdcu4QAABNJgthTcQQXXLvEAAATScLYU3FEF1y8BAAAE0oC2FNxhBdcvEQAABNKQthTccQXXLyEAAATSoLYU3IEF1y8xAAAE0rC2FNyRBdcvQQAABNLAthTcoQXXL1EAAATS0LYU3LEF1y9hAAAE0uC2FNzBBdcvcQAABNLwthTc0QXXL4EAAATTALYU3OEF1y+RAAAE0xC2FNzxBdcvoQAABNMgthTdAQXXL7EAAATTMLYU3REF1y/BAAAE00C2FN0hBdcv0QAABNNQthTdMQXXL+EAAATTYLYU3UEF1y/xAAAE03C2FN1RBdcgARAABNOAthTdYQXXIBEQAATTkLYU3XEF1yAhEAAE06C2FN2BBdcgMRAABNOwthTdkQXXIEEQAATTwLYU3aEF1yBREAAE09C2FN2xBdcgYRAABNPgthTdwQXXIHEQAATT8LYU3dEF1yCBEAAE1AC2FN3hBdcgkRAABNQQthTd8QXXIKEQAATUILYU3gEF1yCxEAAE1DC2FN4RBdcgwRAABNRAthTeIQXXINEQAATUULYU3jEF1yDhEAAE1GC2FN5BBdcg8RAABNRwthTeUQXXIQEQAATUgLYU3mEF1yEREAAE1JC2FN5xBdchIRAABNSgthTegQXXITEQAATUsLYU3pEF1yFBEAAE1MC2FN6hBdchURAABNTQthTesQXXIWEQAATU4LYU3sEF1yFxEAAE1PC2FN7RBdchgRAABNUAthTe4QXXIZEQAATVELYU3vEF1yGhEAAE1SC2FN8BBdchsRAABNUwthTfEQXXIcEQAATVQLYU3yEF1yHREAAE1VC2FN8xBdch4RAABNVgthTfQQXXIfEQAATVcLYU31EF1yIBEAAE1YC2FN9hBdciERAABNWQthTfcQXXIiEQAATVoLYU34EF1yIxEAAE1bC2FN+RBdciQRAABNXAthTfoQXXIlEQAATV0LYU37EF1yJhEAAE1eC2FN/BBdcicRAABNXwthTf0QXXIoEQAATWALYU3+EF1yKREAAE1hC2FN/xBdcioRAABNYgthTQARXXIrEQAATWMLYU0BEV1yLBEAAE1kC2FNAhFdci0RAABNZQthTQMRXXIuEQAATWYLYU0EEV1yLxEAAE1nC2FNBRFdcjARAABNaAthTQYRXXIxEQAATWkLYU0HEV1yMhEAAE1qC2FNCBFdcjMRAABNawthTQkRXXI0EQAATWwLYU0KEV1yNREAAE1tC2FNCxFdcjYRAABNbgthTQwRXXI3EQAATW8LYU0NEV1yOBEAAE1wC2FNDhFdcjkRAABNcQthTQ8RXXI6EQAATXILYU0QEV1yOxEAAE1zC2FNERFdcjwRAABNdAthTRIRXXI9EQAATXULYU0TEV1yPhEAAE12C2FNFBFdcj8RAABNdwthTRURXXJAEQAATXgLYU0WEV1yQREAAE15C2FNFxFdckIRAABNegthTRgRXXJDEQAATXsLYU0ZEV1yRBEAAE18C2FNGhFdckURAABNfQthTRsRXXJGEQAATX4LYU0cEV1yRxEAAE1/C2FNHRFdckgRAABNgAthTR4RXXJJEQAATYELYU0fEV1yShEAAE2CC2FNIBFdcksRAABNgwthTSERXXJMEQAATYQLYU0iEV1yTREAAE2FC2FNIxFdck4RAABNhgthTSQRXXJPEQAATYcLYU0lEV1yUBEAAE2IC2FNJhFdclERAABNiQthTScRXXJSEQAATYoLYU0oEV1yUxEAAE2LC2FNKRFdclQRAABNjAthTSoRXXJVEQAATY0LYU0rEV1yVhEAAE2OC2FNLBFdclcRAABNjwthTS0RXXJYEQAATZALYU0uEV1yWREAAE2RC2FNLxFdcloRAABNkgthTTARXXJbEQAATZMLYU0xEV1yXBEAAE2UC2FNMhFdcl0RAABNlQthTTMRXXJeEQAATZYLYU00EV1yXxEAAE2XC2FNNRFdcmARAABNmAthTTYRXXJhEQAATZkLYU03EV1yYhEAAE2aC2FNOBFdcmMRAABNmwthTTkRXXJkEQAATZwLYU06EV1yZREAAE2dC2FNOxFdcmYRAABNngthTTwRXXJnEQAATZ8LYU09EV1yaBEAAE2gC2FNPhFdcmkRAABNoQthTT8RXXJqEQAATaILYU1AEV1yaxEAAE2jC2FNQRFdcmwRAABNpAthTUIRXXJtEQAATaULYU1DEV1ybhEAAE2mC2FNRBFdcm8RAABNpwthTUURXXJwEQAATagLYU1GEV1ycREAAE2pC2FNRxFdcnIRAABNqgthTUgRXXJzEQAATasLYU1JEV1ydBEAAE2sC2FNShFdcnURAABNrQthTUsRXXJ2EQAATa4LYU1MEV1ydxEAAE2vC2FNTRFdcngRAABNsAthTU4RXXJ5EQAATbELYU1PEV1yehEAAE2yC2FNUBFdcnsRAABNswthTVERXXJ8EQAATbQLYU1SEV1yfREAAE21C2FNUxFdcn4RAABNtgthTVQRXXJ/EQAATbcLYU1VEV1ygBEAAE24C2F1KE1WEV1ygREAAE25C2FNVxFdcoIRAABNugthTVgRXXKDEQAATbsLYU1ZEV1yhBEAAE28C2FNWhFdcoURAABNvQthTVsRXXKGEQAATb4LYU1cEV1yhxEAAE2/C2FNXRFdcogRAABNwAthTV4RXXKJEQAATcELYU1fEV1yihEAAE3CC2FNYBFdcosRAABNwwthTWERXXKMEQAATcQLYU1iEV1yjREAAE3FC2FNYxFdco4RAABNxgthTWQRXXKPEQAATccLYU1lEV1ykBEAAE3IC2FNZhFdcpERAABNyQthTWcRXXKSEQAATcoLYU1oEV1ykxEAAE3LC2FNaRFdcpQRAABNzAthTWoRXXKVEQAATc0LYU1rEV1ylhEAAE3OC2FNbBFdcpcRAABNzwthTW0RXXKYEQAATdALYU1uEV1ymREAAE3RC2FNbxFdcpoRAABN0gthTXARXXKbEQAATdMLYU1xEV1ynBEAAE3UC2FNchFdcp0RAABN1QthTXMRXXKeEQAATdYLYU10EV1ynxEAAE3XC2FNdRFdcqARAABN2AthTXYRXXKhEQAATdkLYU13EV1yohEAAE3aC2FNeBFdcqMRAABN2wthTXkRXXKkEQAATdwLYU16EV1ypREAAE3dC2FNexFdcqYRAABN3gthTXwRXXKnEQAATd8LYU19EV1yqBEAAE3gC2FNfhFdcqkRAABN4QthTX8RXXKqEQAATeILYU2AEV1yqxEAAE3jC2FNgRFdcqwRAABN5AthTYIRXXKtEQAATeULYU2DEV1yrhEAAE3mC2FNhBFdcq8RAABN5wthTYURXXKwEQAATegLYU2GEV1ysREAAE3pC2FNhxFdcrIRAABN6gthTYgRXXKzEQAATesLYU2JEV1ytBEAAE3sC2FNihFdcrURAABN7QthTYsRXXK2EQAATe4LYU2MEV1ytxEAAE3vC2FNjRFdcrgRAABN8AthTY4RXXK5EQAATfELYU2PEV1yuhEAAE3yC2FNkBFdcrsRAABN8wthTZERXXK8EQAATfQLYU2SEV1yvREAAE31C2FNkxFdcr4RAABN9gthTZQRXXK/EQAATfcLYU2VEV1ywBEAAE34C2FNlhFdcsERAABN+QthTZcRXXLCEQAATfoLYU2YEV1ywxEAAE37C2FNmRFdcsQRAABN/AthTZoRXXLFEQAATf0LYU2bEV1yxhEAAE3+C2FNnBFdcscRAABN/wthTZ0RXXLIEQAATQAMYU2eEV1yyREAAE0BDGFNnxFdcsoRAABNAgxhTaARXXLLEQAATQMMYU2hEV1yzBEAAE0EDGFNohFdcs0RAABNBQxhTaMRXXLOEQAATQYMYU2kEV1yzxEAAE0HDGFNpRFdctARAABNCAxhTaYRXXLREQAATQkMYU2nEV1y0hEAAE0KDGFNqBFdctMRAABNCwxhTakRXXLUEQAATQwMYU2qEV1y1REAAE0NDGFNqxFdctYRAABNDgxhTawRXXLXEQAATQ8MYU2tEV1y2BEAAE0QDGFNrhFdctkRAABNEQxhTa8RXXLaEQAATRIMYU2wEV1y2xEAAE0TDGFNsRFdctwRAABNFAxhTbIRXXLdEQAATRUMYU2zEV1y3hEAAE0WDGFNtBFdct8RAABNFwxhTbURXXLgEQAATRgMYU22EV1y4REAAE0ZDGFNtxFdcuIRAABNGgxhTbgRXXLjEQAATRsMYU25EV1y5BEAAE0cDGFNuhFdcuURAABNHQxhTbsRXXLmEQAATR4MYU28EV1y5xEAAE0fDGFNvRFdcugRAABNIAxhTb4RXXLpEQAATSEMYU2/EV1y6hEAAE0iDGFNwBFdcusRAABNIwxhTcERXXLsEQAATSQMYU3CEV1y7REAAE0lDGFNwxFdcu4RAABNJgxhTcQRXXLvEQAATScMYU3FEV1y8BEAAE0oDGFNxhFdcvERAABNKQxhTccRXXLyEQAATSoMYU3IEV1y8xEAAE0rDGFNyRFdcvQRAABNLAxhTcoRXXL1EQAATS0MYU3LEV1y9hEAAE0uDGFNzBFdcvcRAABNLwxhTc0RXXL4EQAATTAMYU3OEV1y+REAAE0xDGFNzxFdcvoRAABNMgxhTdARXXL7EQAATTMMYU3REV1y/BEAAE00DGFN0hFdcv0RAABNNQxhTdMRXXL+EQAATTYMYU3UEV1y/xEAAE03DGFN1RFdcgASAABNOAxhTdYRXXIBEgAATTkMYU3XEV1yAhIAAE06DGFN2BFdcgMSAABNOwxhTdkRXXIEEgAATTwMYU3aEV1yBRIAAE09DGFN2xFdcgYSAABNPgxhTdwRXXIHEgAATT8MYU3dEV1yCBIAAE1ADGFN3hFdcgkSAABNQQxhTd8RXXIKEgAATUIMYU3gEV1yCxIAAE1DDGFN4RFdcgwSAABNRAxhTeIRXXINEgAATUUMYU3jEV1yDhIAAE1GDGFN5BFdcg8SAABNRwxhTeURXXIQEgAATUgMYU3mEV1yERIAAE1JDGFN5xFdchISAABNSgxhTegRXXITEgAATUsMYU3pEV1yFBIAAE1MDGFN6hFdchUSAABNTQxhTesRXXIWEgAATU4MYU3sEV1yFxIAAE1PDGFN7RFdchgSAABNUAxhTe4RXXIZEgAATVEMYU3vEV1yGhIAAE1SDGFN8BFdchsSAABNUwxhTfERXXIcEgAATVQMYU3yEV1yHRIAAE1VDGFN8xFdch4SAABNVgxhTfQRXXIfEgAATVcMYU31EV1yIBIAAE1YDGFN9hFdciESAABNWQxhTfcRXXIiEgAATVoMYU34EV1yIxIAAE1bDGFN+RFdciQSAABNXAxhTfoRXXIlEgAATV0MYU37EV1yJhIAAE1eDGFN/BFdcicSAABNXwxhTf0RXXIoEgAATWAMYU3+EV1yKRIAAE1hDGFN/xFdcioSAABNYgxhTQASXXIrEgAATWMMYU0BEl1yLBIAAE1kDGFNAhJdci0SAABNZQxhTQMSXXIuEgAATWYMYU0EEl1yLxIAAE1nDGFNBRJdcjASAABNaAxhTQYSXXIxEgAATWkMYU0HEl1yMhIAAE1qDGFNCBJdcjMSAABNawxhTQkSXXI0EgAATWwMYU0KEl1yNRIAAE1tDGFNCxJdcjYSAABNbgxhTQwSXXI3EgAATW8MYU0NEl1yOBIAAE1wDGFNDhJdcjkSAABNcQxhTQ8SXXI6EgAATXIMYU0QEl1yOxIAAE1zDGFNERJdcjwSAABNdAxhTRISXXI9EgAATXUMYU0TEl1yPhIAAE12DGFNFBJdcj8SAABNdwxhTRUSXXJAEgAATXgMYU0WEl1yQRIAAE15DGFNFxJdckISAABNegxhTRgSXXJDEgAATXsMYU0ZEl1yRBIAAE18DGFNGhJdckUSAABNfQxhTRsSXXJGEgAATX4MYU0cEl1yRxIAAE1/DGFNHRJdckgSAABNgAxhTR4SXXJJEgAATYEMYU0fEl1yShIAAE2CDGFNIBJdcksSAABNgwxhTSESXXJMEgAATYQMYU0iEl1yTRIAAE2FDGFNIxJdck4SAABNhgxhTSQSXXJPEgAATYcMYU0lEl1yUBIAAE2IDGFNJhJdclESAABNiQxhTScSXXJSEgAATYoMYU0oEl1yUxIAAE2LDGFNKRJdclQSAABNjAxhTSoSXXJVEgAATY0MYU0rEl1yVhIAAE2ODGFNLBJdclcSAABNjwxhTS0SXXJYEgAATZAMYU0uEl1yWRIAAE2RDGFNLxJdcloSAABNkgxhTTASXXJbEgAATZMMYU0xEl1yXBIAAE2UDGFNMhJdcl0SAABNlQxhTTMSXXJeEgAATZYMYU00El1yXxIAAE2XDGFNNRJdcmASAABNmAxhTTYSXXJhEgAATZkMYU03El1yYhIAAE2aDGFNOBJdcmMSAABNmwxhTTkSXXJkEgAATZwMYU06El1yZRIAAE2dDGFNOxJdcmYSAABNngxhTTwSXXJnEgAATZ8MYU09El1yaBIAAE2gDGFNPhJdcmkSAABNoQxhTT8SXXJqEgAATaIMYU1AEl1yaxIAAE2jDGFNQRJdcmwSAABNpAxhTUISXXJtEgAATaUMYU1DEl1ybhIAAE2mDGFNRBJdcm8SAABNpwxhTUUSXXJwEgAATagMYU1GEl1ycRIAAE2pDGFNRxJdcnISAABNqgxhTUgSXXJzEgAATasMYU1JEl1ydBIAAE2sDGFNShJdcnUSAABNrQxhTUsSXXJ2EgAATa4MYU1MEl1ydxIAAE2vDGFNTRJdcngSAABNsAxhTU4SXXJ5EgAATbEMYU1PEl1yehIAAE2yDGFNUBJdcnsSAABNswxhTVESXXJ8EgAATbQMYU1SEl1yfRIAAE21DGFNUxJdcn4SAABNtgxhTVQSXXJ/EgAATbcMYU1VEl1ygBIAAE24DGFNVhJdcoESAABNuQxhTVcSXXKCEgAATboMYU1YEl1ygxIAAE27DGFNWRJdcoQSAABNvAxhTVoSXXKFEgAATb0MYU1bEl1yhhIAAE2+DGFNXBJdcocSAABNvwxhTV0SXXKIEgAATcAMYU1eEl1yiRIAAE3BDGFNXxJdcooSAABNwgxhTWASXXKLEgAATcMMYU1hEl1yjBIAAE3EDGFNYhJdco0SAABNxQxhTWMSXXKOEgAATcYMYU1kEl1yjxIAAE3HDGFNZRJdcpASAABNyAxhTWYSXXKREgAATckMYU1nEl1ykhIAAE3KDGFNaBJdcpMSAABNywxhTWkSXXKUEgAATcwMYU1qEl1ylRIAAE3NDGFNaxJdcpYSAABNzgxhTWwSXXKXEgAATc8MYU1tEl1ymBIAAE3QDGFNbhJdcpkSAABN0QxhTW8SXXKaEgAATdIMYU1wEl1ymxIAAE3TDGFNcRJdcpwSAABN1AxhTXISXXKdEgAATdUMYU1zEl1ynhIAAE3WDGFNdBJdcp8SAABN1wxhTXUSXXKgEgAATdgMYU12El1yoRIAAE3ZDGFNdxJdcqISAABN2gxhTXgSXXKjEgAATdsMYU15El1ypBIAAE3cDGFNehJdcqUSAABN3QxhTXsSXXKmEgAATd4MYU18El1ypxIAAE3fDGFNfRJdcqgSAABN4AxhTX4SXXKpEgAATeEMYU1/El1yqhIAAE3iDGFNgBJdcqsSAABN4wxhTYESXXKsEgAATeQMYU2CEl1yrRIAAE3lDGFNgxJdcq4SAABN5gxhTYQSXXKvEgAATecMYU2FEl1ysBIAAE3oDGFNhhJdcrESAABN6QxhTYcSXXKyEgAATeoMYU2IEl1ysxIAAE3rDGFNiRJdcrQSAABN7AxhTYoSXXK1EgAATe0MYU2LEl1ythIAAE3uDGFNjBJdcrcSAABN7wxhTY0SXXK4EgAATfAMYU2OEl1yuRIAAE3xDGFNjxJdcroSAABN8gxhTZASXXK7EgAATfMMYU2REl1yvBIAAE30DGFNkhJdcr0SAABN9QxhTZMSXXK+EgAATfYMYU2UEl1yvxIAAE33DGFNlRJdcsASAABN+AxhTZYSXXLBEgAATfkMYU2XEl1ywhIAAE36DGFNmBJdcsMSAABN+wxhTZkSXXLEEgAATfwMYU2aEl1yxRIAAE39DGFNmxJdcsYSAABN/gxhTZwSXXLHEgAATf8MYU2dEl1yyBIAAE0ADWFNnhJdcskSAABNAQ1hTZ8SXXLKEgAATQINYU2gEl1yyxIAAE0DDWFNoRJdcswSAABNBA1hTaISXXLNEgAATQUNYU2jEl1yzhIAAE0GDWFNpBJdcs8SAABNBw1hTaUSXXLQEgAATQgNYU2mEl1y0RIAAE0JDWFNpxJdctISAABNCg1hTagSXXLTEgAATQsNYU2pEl1y1BIAAE0MDWFNqhJdctUSAABNDQ1hTasSXXLWEgAATQ4NYU2sEl1y1xIAAE0PDWFNrRJdctgSAABNEA1hTa4SXXLZEgAATRENYU2vEl1y2hIAAE0SDWFNsBJdctsSAABNEw1hTbESXXLcEgAATRQNYU2yEl1y3RIAAE0VDWFNsxJdct4SAABNFg1hTbQSXXLfEgAATRcNYU21El1y4BIAAE0YDWFNthJdcuESAABNGQ1hTbcSXXLiEgAATRoNYU24El1y4xIAAE0bDWFNuRJdcuQSAABNHA1hTboSXXLlEgAATR0NYU27El1y5hIAAE0eDWFNvBJdcucSAABNHw1hTb0SXXLoEgAATSANYU2+El1y6RIAAE0hDWFNvxJdcuoSAABNIg1hTcASXXLrEgAATSMNYU3BEl1y7BIAAE0kDWFNwhJdcu0SAABNJQ1hTcMSXXLuEgAATSYNYU3EEl1y7xIAAE0nDWFNxRJdcvASAABNKA1hTcYSXXLxEgAATSkNYU3HEl1y8hIAAE0qDWFNyBJdcvMSAABNKw1hTckSXXL0EgAATSwNYU3KEl1y9RIAAE0tDWFNyxJdcvYSAABNLg1hTcwSXXL3EgAATS8NYU3NEl1y+BIAAE0wDWFNzhJdcvkSAABNMQ1hTc8SXXL6EgAATTINYU3QEl1y+xIAAE0zDWFN0RJdcvwSAABNNA1hTdISXXL9EgAATTUNYU3TEl1y/hIAAE02DWFN1BJdcv8SAABNNw1hTdUSXXIAEwAATTgNYU3WEl1yARMAAE05DWFN1xJdcgITAABNOg1hTdgSXXIDEwAATTsNYU3ZEl1yBBMAAE08DWFN2hJdcgUTAABNPQ1hTdsSXXIGEwAATT4NYU3cEl1yBxMAAE0/DWFN3RJdcggTAABNQA1hTd4SXXIJEwAATUENYU3fEl1yChMAAE1CDWFN4BJdcgsTAABNQw1hTeESXXIMEwAATUQNYU3iEl1yDRMAAE1FDWFN4xJdcg4TAABNRg1hTeQSXXIPEwAATUcNYU3lEl1yEBMAAE1IDWFN5hJdchETAABNSQ1hTecSXXISEwAATUoNYU3oEl1yExMAAE1LDWFN6RJdchQTAABNTA1hTeoSXXIVEwAATU0NYU3rEl1yFhMAAE1ODWFN7BJdchcTAABNTw1hTe0SXXIYEwAATVANYU3uEl1yGRMAAE1RDWFN7xJdchoTAABNUg1hTfASXXIbEwAATVMNYU3xEl1yHBMAAE1UDWFN8hJdch0TAABNVQ1hTfMSXXIeEwAATVYNYU30El1yHxMAAE1XDWFN9RJdciATAABNWA1hTfYSXXIhEwAATVkNYU33El1yIhMAAE1aDWFN+BJdciMTAABNWw1hTfkSXXIkEwAATVwNYU36El1yJRMAAE1dDWFN+xJdciYTAABNXg1hTfwSXXInEwAATV8NYU39El1yKBMAAE1gDWFN/hJdcikTAABNYQ1hTf8SXXIqEwAATWINYU0AE11yKxMAAE1jDWFNARNdciwTAABNZA1hTQITXXItEwAATWUNYU0DE11yLhMAAE1mDWFNBBNdci8TAABNZw1hTQUTXXIwEwAATWgNYU0GE11yMRMAAE1pDWFNBxNdcjITAABNag1hTQgTXXIzEwAATWsNYU0JE11yNBMAAE1sDWFNChNdcjUTAABNbQ1hTQsTXXI2EwAATW4NYU0ME11yNxMAAE1vDWFNDRNdcjgTAABNcA1hTQ4TXXI5EwAATXENYU0PE11yOhMAAE1yDWFNEBNdcjsTAABNcw1hTRETXXI8EwAATXQNYU0SE11yPRMAAE11DWFNExNdcj4TAABNdg1hTRQTXXI/EwAATXcNYU0VE11yQBMAAE14DWFNFhNdckETAABNeQ1hTRcTXXJCEwAATXoNYU0YE11yQxMAAE17DWFNGRNdckQTAABNfA1hTRoTXXJFEwAATX0NYU0bE11yRhMAAE1+DWFNHBNdckcTAABNfw1hTR0TXXJIEwAATYANYU0eE11ySRMAAE2BDWFNHxNdckoTAABNgg1hTSATXXJLEwAATYMNYU0hE11yTBMAAE2EDWFNIhNdck0TAABNhQ1hTSMTXXJOEwAATYYNYU0kE11yTxMAAE2HDWFNJRNdclATAABNiA1hTSYTXXJREwAATYkNYU0nE11yUhMAAE2KDWFNKBNdclMTAABNiw1hTSkTXXJUEwAATYwNYU0qE11yVRMAAE2NDWFNKxNdclYTAABNjg1hTSwTXXJXEwAATY8NYU0tE11yWBMAAE2QDWFNLhNdclkTAABNkQ1hTS8TXXJaEwAATZINYU0wE11yWxMAAE2TDWFNMRNdclwTAABNlA1hTTITXXJdEwAATZUNYU0zE11yXhMAAE2WDWFNNBNdcl8TAABNlw1hTTUTXXJgEwAATZgNYU02E11yYRMAAE2ZDWFNNxNdcmITAABNmg1hTTgTXXJjEwAATZsNYU05E11yZBMAAE2cDWFNOhNdcmUTAABNnQ1hTTsTXXJmEwAATZ4NYU08E11yZxMAAE2fDWFNPRNdcmgTAABNoA1hTT4TXXJpEwAATaENYU0/E11yahMAAE2iDWFNQBNdcmsTAABNow1hTUETXXJsEwAATaQNYU1CE11ybRMAAE2lDWFNQxNdcm4TAABNpg1hTUQTXXJvEwAATacNYU1FE11ycBMAAE2oDWFNRhNdcnETAABNqQ1hTUcTXXJyEwAATaoNYU1IE11ycxMAAE2rDWFNSRNdcnQTAABNrA1hTUoTXXJ1EwAATa0NYU1LE11ydhMAAE2uDWFNTBNdcncTAABNrw1hTU0TXXJ4EwAATbANYU1OE11yeRMAAE2xDWFNTxNdcnoTAABNsg1hTVATXXJ7EwAATbMNYU1RE11yfBMAAE20DWFNUhNdcn0TAABNtQ1hTVMTXXJ+EwAATbYNYU1UE11yfxMAAE23DWFNVRNdcoATAABNuA1hTVYTXXKBEwAATbkNYU1XE11yghMAAE26DWFNWBNdcoMTAABNuw1hTVkTXXKEEwAATbwNYU1aE11yhRMAAE29DWFNWxNdcoYTAABNvg1hTVwTXXKHEwAATb8NYU1dE11yiBMAAE3ADWFNXhNdcokTAABNwQ1hTV8TXXKKEwAATcINYU1gE11yixMAAE3DDWFNYRNdcowTAABNxA1hTWITXXKNEwAATcUNYU1jE11yjhMAAE3GDWFNZBNdco8TAABNxw1hTWUTXXKQEwAATcgNYU1mE11ykRMAAE3JDWFNZxNdcpITAABNyg1hTWgTXXKTEwAATcsNYU1pE11ylBMAAE3MDWFNahNdcpUTAABNzQ1hTWsTXXKWEwAATc4NYU1sE11ylxMAAE3PDWFNbRNdcpgTAABN0A1hTW4TXXKZEwAATdENYU1vE11ymhMAAE3SDWFNcBNdcpsTAABN0w1hTXETXXKcEwAATdQNYU1yE11ynRMAAE3VDWFNcxNdcp4TAABN1g1hTXQTXXKfEwAATdcNYU11E11yoBMAAE3YDWFNdhNdcqETAABN2Q1hTXcTXXKiEwAATdoNYU14E11yoxMAAE3bDWFNeRNdcqQTAABN3A1hTXoTXXKlEwAATd0NYU17E11yphMAAE3eDWFNfBNdcqcTAABN3w1hTX0TXXKoEwAATeANYU1+E11yqRMAAE3hDWFNfxNdcqoTAABN4g1hTYATXXKrEwAATeMNYU2BE11yrBMAAE3kDWFNghNdcq0TAABN5Q1hTYMTXXKuEwAATeYNYU2EE11yrxMAAE3nDWFNhRNdcrATAABN6A1hTYYTXXKxEwAATekNYU2HE11yshMAAE3qDWFNiBNdcrMTAABN6w1hTYkTXXK0EwAATewNYU2KE11ytRMAAE3tDWFNixNdcrYTAABN7g1hTYwTXXK3EwAATe8NYU2NE11yuBMAAE3wDWFNjhNdcrkTAABN8Q1hTY8TXXK6EwAATfINYU2QE11yuxMAAE3zDWFNkRNdcrwTAABN9A1hTZITXXK9EwAATfUNYU2TE11yvhMAAE32DWFNlBNdcr8TAABN9w1hTZUTXXLAEwAATfgNYU2WE11ywRMAAE35DWFNlxNdcsITAABN+g1hTZgTXXLDEwAATfsNYU2ZE11yxBMAAE38DWFNmhNdcsUTAABN/Q1hTZsTXXLGEwAATf4NYU2cE11yxxMAAE3/DWFNnRNdcsgTAABNAA5hTZ4TXXLJEwAATQEOYU2fE11yyhMAAE0CDmFNoBNdcssTAABNAw5hTaETXXLMEwAATQQOYU2iE11yzRMAAE0FDmFNoxNdcs4TAABNBg5hTaQTXXLPEwAATQcOYU2lE11y0BMAAE0IDmFNphNdctETAABNCQ5hTacTXXLSEwAATQoOYU2oE11y0xMAAE0LDmFNqRNdctQTAABNDA5hTaoTXXLVEwAATQ0OYU2rE11y1hMAAE0ODmFNrBNdctcTAABNDw5hTa0TXXLYEwAATRAOYU2uE11y2RMAAE0RDmFNrxNdctoTAABNEg5hTbATXXLbEwAATRMOYU2xE11y3BMAAE0UDmFNshNdct0TAABNFQ5hTbMTXXLeEwAATRYOYU20E11y3xMAAE0XDmFNtRNdcuATAABNGA5hTbYTXXLhEwAATRkOYU23E11y4hMAAE0aDmFNuBNdcuMTAABNGw5hTbkTXXLkEwAATRwOYU26E11y5RMAAE0dDmFNuxNdcuYTAABNHg5hTbwTXXLnEwAATR8OYU29E11y6BMAAE0gDmFNvhNdcukTAABNIQ5hTb8TXXLqEwAATSIOYU3AE11y6xMAAE0jDmFNwRNdcuwTAABNJA5hTcITXXLtEwAATSUOYU3DE11y7hMAAE0mDmFNxBNdcu8TAABNJw5hTcUTXXLwEwAATSgOYU3GE11y8RMAAE0pDmFNxxNdcvITAABNKg5hTcgTXXLzEwAATSsOYU3JE11y9BMAAE0sDmFNyhNdcvUTAABNLQ5hTcsTXXL2EwAATS4OYU3ME11y9xMAAE0vDmFNzRNdcvgTAABNMA5hTc4TXXL5EwAATTEOYU3PE11y+hMAAE0yDmFN0BNdcvsTAABNMw5hTdETXXL8EwAATTQOYU3SE11y/RMAAE01DmFN0xNdcv4TAABNNg5hTdQTXXL/EwAATTcOYU3VE11yABQAAE04DmFN1hNdcgEUAABNOQ5hTdcTXXICFAAATToOYU3YE11yAxQAAE07DmFN2RNdcgQUAABNPA5hTdoTXXIFFAAATT0OYU3bE11yBhQAAE0+DmFN3BNdcgcUAABNPw5hTd0TXXIIFAAATUAOYU3eE11yCRQAAE1BDmFN3xNdcgoUAABNQg5hTeATXXILFAAATUMOYU3hE11yDBQAAE1EDmFN4hNdcg0UAABNRQ5hTeMTXXIOFAAATUYOYU3kE11yDxQAAE1HDmFN5RNdchAUAABNSA5hTeYTXXIRFAAATUkOYU3nE11yEhQAAE1KDmFN6BNdchMUAABNSw5hTekTXXIUFAAATUwOYU3qE11yFRQAAE1NDmFN6xNdchYUAABNTg5hTewTXXIXFAAATU8OYU3tE11yGBQAAE1QDmFN7hNdchkUAABNUQ5hTe8TXXIaFAAATVIOYU3wE11yGxQAAE1TDmFN8RNdchwUAABNVA5hTfITXXIdFAAATVUOYU3zE11yHhQAAE1WDmFN9BNdch8UAABNVw5hTfUTXXIgFAAATVgOYU32E11yIRQAAE1ZDmFN9xNdciIUAABNWg5hTfgTXXIjFAAATVsOYU35E11yJBQAAE1cDmFN+hNdciUUAABNXQ5hTfsTXXImFAAATV4OYU38E11yJxQAAE1fDmFN/RNdcigUAABNYA5hTf4TXXIpFAAATWEOYU3/E11yKhQAAE1iDmFNABRdcisUAABNYw5hTQEUXXIsFAAATWQOYU0CFF1yLRQAAE1lDmFNAxRdci4UAABNZg5hTQQUXXIvFAAATWcOYU0FFF1yMBQAAE1oDmFNBhRdcjEUAABNaQ5hTQcUXXIyFAAATWoOYU0IFF1yMxQAAE1rDmFNCRRdcjQUAABNbA5hTQoUXXI1FAAATW0OYU0LFF1yNhQAAE1uDmFNDBRdcjcUAABNbw5hTQ0UXXI4FAAATXAOYU0OFF1yORQAAE1xDmFNDxRdcjoUAABNcg5hTRAUXXI7FAAATXMOYU0RFF1yPBQAAE10DmFNEhRdcj0UAABNdQ5hTRMUXXI+FAAATXYOYU0UFF1yPxQAAE13DmFNFRRdckAUAABNeA5hTRYUXXJBFAAATXkOYU0XFF1yQhQAAE16DmFNGBRdckMUAABNew5hTRkUXXJEFAAATXwOYU0aFF1yRRQAAE19DmFNGxRdckYUAABNfg5hTRwUXXJHFAAATX8OYU0dFF1ySBQAAE2ADmFNHhRdckkUAABNgQ5hTR8UXXJKFAAATYIOYU0gFF1ySxQAAE2DDmFNIRRdckwUAABNhA5hTSIUXXJNFAAATYUOYU0jFF1yThQAAE2GDmFNJBRdck8UAABNhw5hTSUUXXJQFAAATYgOYU0mFF1yURQAAE2JDmFNJxRdclIUAABNig5hTSgUXXJTFAAATYsOYU0pFF1yVBQAAE2MDmFNKhRdclUUAABNjQ5hTSsUXXJWFAAATY4OYU0sFF1yVxQAAE2PDmFNLRRdclgUAABNkA5hTS4UXXJZFAAATZEOYU0vFF1yWhQAAE2SDmFNMBRdclsUAABNkw5hTTEUXXJcFAAATZQOYU0yFF1yXRQAAE2VDmFNMxRdcl4UAABNlg5hTTQUXXJfFAAATZcOYU01FF1yYBQAAE2YDmFNNhRdcmEUAABNmQ5hTTcUXXJiFAAATZoOYU04FF1yYxQAAE2bDmFNORRdcmQUAABNnA5hTToUXXJlFAAATZ0OYU07FF1yZhQAAE2eDmFNPBRdcmcUAABNnw5hTT0UXXJoFAAATaAOYU0+FF1yaRQAAE2hDmFNPxRdcmoUAABNog5hTUAUXXJrFAAATaMOYU1BFF1ybBQAAE2kDmFNQhRdcm0UAABNpQ5hTUMUXXJuFAAATaYOYU1EFF1ybxQAAE2nDmFNRRRdcnAUAABNqA5hTUYUXXJxFAAATakOYU1HFF1ychQAAE2qDmFNSBRdcnMUAABNqw5hTUkUXXJ0FAAATawOYU1KFF1ydRQAAE2tDmFNSxRdcnYUAABNrg5hTUwUXXJ3FAAATa8OYU1NFF1yeBQAAE2wDmFNThRdcnkUAABNsQ5hTU8UXXJ6FAAATbIOYU1QFF1yexQAAE2zDmFNURRdcnwUAABNtA5hTVIUXXJ9FAAATbUOYU1TFF1yfhQAAE22DmFNVBRdcn8UAABNtw5hTVUUXXKAFAAATbgOYU1WFF1ygRQAAE25DmFNVxRdcoIUAABNug5hTVgUXXKDFAAATbsOYU1ZFF1yhBQAAE28DmFNWhRdcoUUAABNvQ5hTVsUXXKGFAAATb4OYU1cFF1yhxQAAE2/DmFNXRRdcogUAABNwA5hTV4UXXKJFAAATcEOYU1fFF1yihQAAE3CDmFNYBRdcosUAABNww5hTWEUXXKMFAAATcQOYU1iFF1yjRQAAE3FDmFNYxRdco4UAABNxg5hTWQUXXKPFAAATccOYU1lFF1ykBQAAE3IDmFNZhRdcpEUAABNyQ5hTWcUXXKSFAAATcoOYU1oFF1ykxQAAE3LDmFNaRRdcpQUAABNzA5hTWoUXXKVFAAATc0OYU1rFF1ylhQAAE3ODmFNbBRdcpcUAABNzw5hTW0UXXKYFAAATdAOYU1uFF1ymRQAAE3RDmFNbxRdcpoUAABN0g5hTXAUXXKbFAAATdMOYU1xFF1ynBQAAE3UDmFNchRdcp0UAABN1Q5hTXMUXXKeFAAATdYOYU10FF1ynxQAAE3XDmFNdRRdcqAUAABN2A5hTXYUXXKhFAAATdkOYU13FF1yohQAAE3aDmFNeBRdcqMUAABN2w5hTXkUXXKkFAAATdwOYU16FF1ypRQAAE3dDmFNexRdcqYUAABN3g5hTXwUXXKnFAAATd8OYU19FF1yqBQAAE3gDmFNfhRdcqkUAABN4Q5hTX8UXXKqFAAATeIOYU2AFF1yqxQAAE3jDmFNgRRdcqwUAABN5A5hTYIUXXKtFAAATeUOYU2DFF1yrhQAAE3mDmFNhBRdcq8UAABN5w5hTYUUXXKwFAAATegOYU2GFF1ysRQAAE3pDmFNhxRdcrIUAABN6g5hTYgUXXKzFAAATesOYU2JFF1ytBQAAE3sDmFNihRdcrUUAABN7Q5hTYsUXXK2FAAATe4OYU2MFF1ytxQAAE3vDmFNjRRdcrgUAABN8A5hTY4UXXK5FAAATfEOYU2PFF1yuhQAAE3yDmFNkBRdcrsUAABN8w5hTZEUXXK8FAAATfQOYU2SFF1yvRQAAE31DmFNkxRdcr4UAABN9g5hTZQUXXK/FAAATfcOYU2VFF1ywBQAAE34DmFNlhRdcsEUAABN+Q5hTZcUXXLCFAAATfoOYU2YFF1ywxQAAE37DmFNmRRdcsQUAABN/A5hTZoUXXLFFAAATf0OYU2bFF1yxhQAAE3+DmFNnBRdcscUAABN/w5hTZ0UXXLIFAAATQAPYU2eFF1yyRQAAE0BD2FNnxRdcsoUAABNAg9hTaAUXXLLFAAATQMPYU2hFF1yzBQAAE0ED2FNohRdcs0UAABNBQ9hTaMUXXLOFAAATQYPYU2kFF1yzxQAAE0HD2FNpRRdctAUAABNCA9hTaYUXXLRFAAATQkPYU2nFF1y0hQAAE0KD2FNqBRdctMUAABNCw9hTakUXXLUFAAATQwPYU2qFF1y1RQAAE0ND2FNqxRdctYUAABNDg9hTawUXXLXFAAATQ8PYU2tFF1y2BQAAE0QD2FNrhRdctkUAABNEQ9hTa8UXXLaFAAATRIPYU2wFF1y2xQAAE0TD2FNsRRdctwUAABNFA9hTbIUXXLdFAAATRUPYU2zFF1y3hQAAE0WD2FNtBRdct8UAABNFw9hTbUUXXLgFAAATRgPYU22FF1y4RQAAE0ZD2FNtxRdcuIUAABNGg9hTbgUXXLjFAAATRsPYU25FF1y5BQAAE0cD2FNuhRdcuUUAABNHQ9hTbsUXXLmFAAATR4PYU28FF1y5xQAAE0fD2FNvRRdcugUAABNIA9hTb4UXXLpFAAATSEPYU2/FF1y6hQAAE0iD2FNwBRdcusUAABNIw9hTcEUXXLsFAAATSQPYU3CFF1y7RQAAE0lD2FNwxRdcu4UAABNJg9hTcQUXXLvFAAATScPYU3FFF1y8BQAAE0oD2FNxhRdcvEUAABNKQ9hTccUXXLyFAAATSoPYU3IFF1y8xQAAE0rD2FNyRRdcvQUAABNLA9hTcoUXXL1FAAATS0PYU3LFF1y9hQAAE0uD2FNzBRdcvcUAABNLw9hTc0UXXL4FAAATTAPYU3OFF1y+RQAAE0xD2FNzxRdcvoUAABNMg9hTdAUXXL7FAAATTMPYU3RFF1y/BQAAE00D2FN0hRdcv0UAABNNQ9hTdMUXXL+FAAATTYPYU3UFF1y/xQAAE03D2FN1RRdcgAVAABNOA9hTdYUXXIBFQAATTkPYU3XFF1yAhUAAE06D2FN2BRdcgMVAABNOw9hTdkUXXIEFQAATTwPYU3aFF1yBRUAAE09D2FN2xRdcgYVAABNPg9hTdwUXXIHFQAATT8PYU3dFF1yCBUAAE1AD2FN3hRdcgkVAABNQQ9hTd8UXXIKFQAATUIPYU3gFF1yCxUAAE1DD2FN4RRdcgwVAABNRA9hTeIUXXINFQAATUUPYU3jFF1yDhUAAE1GD2FN5BRdcg8VAABNRw9hTeUUXXIQFQAATUgPYU3mFF1yERUAAE1JD2FN5xRdchIVAABNSg9hTegUXXITFQAATUsPYU3pFF1yFBUAAE1MD2FN6hRdchUVAABNTQ9hTesUXXIWFQAATU4PYU3sFF1yFxUAAE1PD2FN7RRdchgVAABNUA9hTe4UXXIZFQAATVEPYU3vFF1yGhUAAE1SD2FN8BRdchsVAABNUw9hTfEUXXIcFQAATVQPYU3yFF1yHRUAAE1VD2FN8xRdch4VAABNVg9hTfQUXXIfFQAATVcPYU31FF1yIBUAAE1YD2FN9hRdciEVAABNWQ9hTfcUXXIiFQAATVoPYU34FF1yIxUAAE1bD2FN+RRdciQVAABNXA9hTfoUXXIlFQAATV0PYU37FF1yJhUAAE1eD2FN/BRdcicVAABNXw9hTf0UXXIoFQAATWAPYU3+FF1yKRUAAE1hD2FN/xRdcioVAABNYg9hTQAVXXIrFQAATWMPYU0BFV1yLBUAAE1kD2FNAhVdci0VAABNZQ9hTQMVXXIuFQAATWYPYU0EFV1yLxUAAE1nD2FNBRVdcjAVAABNaA9hTQYVXXIxFQAATWkPYU0HFV1yMhUAAE1qD2FNCBVdcjMVAABNaw9hTQkVXXI0FQAATWwPYU0KFV1yNRUAAE1tD2FNCxVdcjYVAABNbg9hTQwVXXI3FQAATW8PYU0NFV1yOBUAAE1wD2FNDhVdcjkVAABNcQ9hTQ8VXXI6FQAATXIPYU0QFV1yOxUAAE1zD2FNERVdcjwVAABNdA9hTRIVXXI9FQAATXUPYU0TFV1yPhUAAE12D2FNFBVdcj8VAABNdw9hTRUVXXJAFQAATXgPYU0WFV1yQRUAAE15D2FNFxVdckIVAABNeg9hTRgVXXJDFQAATXsPYU0ZFV1yRBUAAE18D2FNGhVdckUVAABNfQ9hTRsVXXJGFQAATX4PYU0cFV1yRxUAAE1/D2FNHRVdckgVAABNgA9hTR4VXXJJFQAATYEPYU0fFV1yShUAAE2CD2FNIBVdcksVAABNgw9hTSEVXXJMFQAATYQPYU0iFV1yTRUAAE2FD2FNIxVdck4VAABNhg9hTSQVXXJPFQAATYcPYU0lFV1yUBUAAE2ID2FNJhVdclEVAABNiQ9hTScVXXJSFQAATYoPYU0oFV1yUxUAAE2LD2FNKRVdclQVAABNjA9hTSoVXXJVFQAATY0PYU0rFV1yVhUAAE2OD2FNLBVdclcVAABNjw9hTS0VXXJYFQAATZAPYU0uFV1yWRUAAE2RD2FNLxVdcloVAABNkg9hTTAVXXJbFQAATZMPYU0xFV1yXBUAAE2UD2FNMhVdcl0VAABNlQ9hTTMVXXJeFQAATZYPYU00FV1yXxUAAE2XD2FNNRVdcmAVAABNmA9hTTYVXXJhFQAATZkPYU03FV1yYhUAAE2aD2FNOBVdcmMVAABNmw9hTTkVXXJkFQAATZwPYU06FV1yZRUAAE2dD2FNOxVdcmYVAABNng9hTTwVXXJnFQAATZ8PYU09FV1yaBUAAE2gD2F1KE0+FV1yaRUAAE2hD2FNPxVdcmoVAABNog9hTUAVXXJrFQAATaMPYU1BFV1ybBUAAE2kD2FNQhVdcm0VAABNpQ9hTUMVXXJuFQAATaYPYU1EFV1ybxUAAE2nD2FNRRVdcnAVAABNqA9hTUYVXXJxFQAATakPYU1HFV1ychUAAE2qD2FNSBVdcnMVAABNqw9hTUkVXXJ0FQAATawPYU1KFV1ydRUAAE2tD2FNSxVdcnYVAABNrg9hTUwVXXJ3FQAATa8PYU1NFV1yeBUAAE2wD2FNThVdcnkVAABNsQ9hTU8VXXJ6FQAATbIPYU1QFV1yexUAAE2zD2FNURVdcnwVAABNtA9hTVIVXXJ9FQAATbUPYU1TFV1yfhUAAE22D2FNVBVdcn8VAABNtw9hTVUVXXKAFQAATbgPYU1WFV1ygRUAAE25D2FNVxVdcoIVAABNug9hTVgVXXKDFQAATbsPYU1ZFV1yhBUAAE28D2FNWhVdcoUVAABNvQ9hTVsVXXKGFQAATb4PYU1cFV1yhxUAAE2/D2FNXRVdcogVAABNwA9hTV4VXXKJFQAATcEPYU1fFV1yihUAAE3CD2FNYBVdcosVAABNww9hTWEVXXKMFQAATcQPYU1iFV1yjRUAAE3FD2FNYxVdco4VAABNxg9hTWQVXXKPFQAATccPYU1lFV1ykBUAAE3ID2FNZhVdcpEVAABNyQ9hTWcVXXKSFQAATcoPYU1oFV1ykxUAAE3LD2FNaRVdcpQVAABNzA9hTWoVXXKVFQAATc0PYU1rFV1ylhUAAE3OD2FNbBVdcpcVAABNzw9hTW0VXXKYFQAATdAPYU1uFV1ymRUAAE3RD2FNbxVdcpoVAABN0g9hTXAVXXKbFQAATdMPYU1xFV1ynBUAAE3UD2FNchVdcp0VAABN1Q9hTXMVXXKeFQAATdYPYU10FV1ynxUAAE3XD2FNdRVdcqAVAABN2A9hTXYVXXKhFQAATdkPYU13FV1yohUAAE3aD2FNeBVdcqMVAABN2w9hTXkVXXKkFQAATdwPYU16FV1ypRUAAE3dD2FNexVdcqYVAABN3g9hTXwVXXKnFQAATd8PYU19FV1yqBUAAE3gD2FNfhVdcqkVAABN4Q9hTX8VXXKqFQAATeIPYU2AFV1yqxUAAE3jD2FNgRVdcqwVAABN5A9hTYIVXXKtFQAATeUPYU2DFV1yrhUAAE3mD2FNhBVdcq8VAABN5w9hTYUVXXKwFQAATegPYU2GFV1ysRUAAE3pD2FNhxVdcrIVAABN6g9hTYgVXXKzFQAATesPYU2JFV1ytBUAAE3sD2FNihVdcrUVAABN7Q9hTYsVXXK2FQAATe4PYU2MFV1ytxUAAE3vD2FNjRVdcrgVAABN8A9hTY4VXXK5FQAATfEPYU2PFV1yuhUAAE3yD2FNkBVdcrsVAABN8w9hTZEVXXK8FQAATfQPYU2SFV1yvRUAAE31D2FNkxVdcr4VAABN9g9hTZQVXXK/FQAATfcPYU2VFV1ywBUAAE34D2FNlhVdcsEVAABN+Q9hTZcVXXLCFQAATfoPYU2YFV1ywxUAAE37D2FNmRVdcsQVAABN/A9hTZoVXXLFFQAATf0PYU2bFV1yxhUAAE3+D2FNnBVdcscVAABN/w9hTZ0VXXLIFQAATQAQYU2eFV1yyRUAAE0BEGFNnxVdcsoVAABNAhBhTaAVXXLLFQAATQMQYU2hFV1yzBUAAE0EEGFNohVdcs0VAABNBRBhTaMVXXLOFQAATQYQYU2kFV1yzxUAAE0HEGFNpRVdctAVAABNCBBhTaYVXXLRFQAATQkQYU2nFV1y0hUAAE0KEGFNqBVdctMVAABNCxBhTakVXXLUFQAATQwQYU2qFV1y1RUAAE0NEGFNqxVdctYVAABNDhBhTawVXXLXFQAATQ8QYU2tFV1y2BUAAE0QEGFNrhVdctkVAABNERBhTa8VXXLaFQAATRIQYU2wFV1y2xUAAE0TEGFNsRVdctwVAABNFBBhTbIVXXLdFQAATRUQYU2zFV1y3hUAAE0WEGFNtBVdct8VAABNFxBhTbUVXXLgFQAATRgQYU22FV1y4RUAAE0ZEGFNtxVdcuIVAABNGhBhTbgVXXLjFQAATRsQYU25FV1y5BUAAE0cEGFNuhVdcuUVAABNHRBhTbsVXXLmFQAATR4QYU28FV1y5xUAAE0fEGFNvRVdcugVAABNIBBhTb4VXXLpFQAATSEQYU2/FV1y6hUAAE0iEGFNwBVdcusVAABNIxBhTcEVXXLsFQAATSQQYU3CFV1y7RUAAE0lEGFNwxVdcu4VAABNJhBhTcQVXXLvFQAATScQYU3FFV1y8BUAAE0oEGFNxhVdcvEVAABNKRBhTccVXXLyFQAATSoQYU3IFV1y8xUAAE0rEGFNyRVdcvQVAABNLBBhTcoVXXL1FQAATS0QYU3LFV1y9hUAAE0uEGFNzBVdcvcVAABNLxBhTc0VXXL4FQAATTAQYU3OFV1y+RUAAE0xEGFNzxVdcvoVAABNMhBhTdAVXXL7FQAATTMQYU3RFV1y/BUAAE00EGFN0hVdcv0VAABNNRBhTdMVXXL+FQAATTYQYU3UFV1y/xUAAE03EGFN1RVdcgAWAABNOBBhTdYVXXIBFgAATTkQYU3XFV1yAhYAAE06EGFN2BVdcgMWAABNOxBhTdkVXXIEFgAATTwQYU3aFV1yBRYAAE09EGFN2xVdcgYWAABNPhBhTdwVXXIHFgAATT8QYU3dFV1yCBYAAE1AEGFN3hVdcgkWAABNQRBhTd8VXXIKFgAATUIQYU3gFV1yCxYAAE1DEGFN4RVdcgwWAABNRBBhTeIVXXINFgAATUUQYU3jFV1yDhYAAE1GEGFN5BVdcg8WAABNRxBhTeUVXXIQFgAATUgQYU3mFV1yERYAAE1JEGFN5xVdchIWAABNShBhTegVXXITFgAATUsQYU3pFV1yFBYAAE1MEGFN6hVdchUWAABNTRBhTesVXXIWFgAATU4QYU3sFV1yFxYAAE1PEGFN7RVdchgWAABNUBBhTe4VXXIZFgAATVEQYU3vFV1yGhYAAE1SEGFN8BVdchsWAABNUxBhTfEVXXIcFgAATVQQYU3yFV1yHRYAAE1VEGFN8xVdch4WAABNVhBhTfQVXXIfFgAATVcQYU31FV1yIBYAAE1YEGFN9hVdciEWAABNWRBhTfcVXXIiFgAATVoQYU34FV1yIxYAAE1bEGFN+RVdciQWAABNXBBhTfoVXXIlFgAATV0QYU37FV1yJhYAAE1eEGFN/BVdcicWAABNXxBhTf0VXXIoFgAATWAQYU3+FV1yKRYAAE1hEGFN/xVdcioWAABNYhBhTQAWXXIrFgAATWMQYU0BFl1yLBYAAE1kEGFNAhZdci0WAABNZRBhTQMWXXIuFgAATWYQYU0EFl1yLxYAAE1nEGFNBRZdcjAWAABNaBBhTQYWXXIxFgAATWkQYU0HFl1yMhYAAE1qEGFNCBZdcjMWAABNaxBhTQkWXXI0FgAATWwQYU0KFl1yNRYAAE1tEGFNCxZdcjYWAABNbhBhTQwWXXI3FgAATW8QYU0NFl1yOBYAAE1wEGFNDhZdcjkWAABNcRBhTQ8WXXI6FgAATXIQYU0QFl1yOxYAAE1zEGFNERZdcjwWAABNdBBhTRIWXXI9FgAATXUQYU0TFl1yPhYAAE12EGFNFBZdcj8WAABNdxBhTRUWXXJAFgAATXgQYU0WFl1yQRYAAE15EGFNFxZdckIWAABNehBhTRgWXXJDFgAATXsQYU0ZFl1yRBYAAE18EGFNGhZdckUWAABNfRBhTRsWXXJGFgAATX4QYU0cFl1yRxYAAE1/EGFNHRZdckgWAABNgBBhTR4WXXJJFgAATYEQYU0fFl1yShYAAE2CEGFNIBZdcksWAABNgxBhTSEWXXJMFgAATYQQYU0iFl1yTRYAAE2FEGFNIxZdck4WAABNhhBhTSQWXXJPFgAATYcQYU0lFl1yUBYAAE2IEGFNJhZdclEWAABNiRBhTScWXXJSFgAATYoQYU0oFl1yUxYAAE2LEGFNKRZdclQWAABNjBBhTSoWXXJVFgAATY0QYU0rFl1yVhYAAE2OEGFNLBZdclcWAABNjxBhTS0WXXJYFgAATZAQYU0uFl1yWRYAAE2REGFNLxZdcloWAABNkhBhTTAWXXJbFgAATZMQYU0xFl1yXBYAAE2UEGFNMhZdcl0WAABNlRBhTTMWXXJeFgAATZYQYU00Fl1yXxYAAE2XEGFNNRZdcmAWAABNmBBhTTYWXXJhFgAATZkQYU03Fl1yYhYAAE2aEGFNOBZdcmMWAABNmxBhTTkWXXJkFgAATZwQYU06Fl1yZRYAAE2dEGFNOxZdcmYWAABNnhBhTTwWXXJnFgAATZ8QYU09Fl1yaBYAAE2gEGFNPhZdcmkWAABNoRBhTT8WXXJqFgAATaIQYU1AFl1yaxYAAE2jEGFNQRZdcmwWAABNpBBhTUIWXXJtFgAATaUQYU1DFl1ybhYAAE2mEGFNRBZdcm8WAABNpxBhTUUWXXJwFgAATagQYU1GFl1ycRYAAE2pEGFNRxZdcnIWAABNqhBhTUgWXXJzFgAATasQYU1JFl1ydBYAAE2sEGFNShZdcnUWAABNrRBhTUsWXXJ2FgAATa4QYU1MFl1ydxYAAE2vEGFNTRZdcngWAABNsBBhTU4WXXJ5FgAATbEQYU1PFl1yehYAAE2yEGFNUBZdcnsWAABNsxBhTVEWXXJ8FgAATbQQYU1SFl1yfRYAAE21EGFNUxZdcn4WAABNthBhTVQWXXJ/FgAATbcQYU1VFl1ygBYAAE24EGFNVhZdcoEWAABNuRBhTVcWXXKCFgAATboQYU1YFl1ygxYAAE27EGFNWRZdcoQWAABNvBBhTVoWXXKFFgAATb0QYU1bFl1yhhYAAE2+EGFNXBZdcocWAABNvxBhTV0WXXKIFgAATcAQYU1eFl1yiRYAAE3BEGFNXxZdcooWAABNwhBhTWAWXXKLFgAATcMQYU1hFl1yjBYAAE3EEGFNYhZdco0WAABNxRBhTWMWXXKOFgAATcYQYU1kFl1yjxYAAE3HEGFNZRZdcpAWAABNyBBhTWYWXXKRFgAATckQYU1nFl1ykhYAAE3KEGFNaBZdcpMWAABNyxBhTWkWXXKUFgAATcwQYU1qFl1ylRYAAE3NEGFNaxZdcpYWAABNzhBhTWwWXXKXFgAATc8QYU1tFl1ymBYAAE3QEGFNbhZdcpkWAABN0RBhTW8WXXKaFgAATdIQYU1wFl1ymxYAAE3TEGFNcRZdcpwWAABN1BBhTXIWXXKdFgAATdUQYU1zFl1ynhYAAE3WEGFNdBZdcp8WAABN1xBhTXUWXXKgFgAATdgQYU12Fl1yoRYAAE3ZEGFNdxZdcqIWAABN2hBhTXgWXXKjFgAATdsQYU15Fl1ypBYAAE3cEGFNehZdcqUWAABN3RBhTXsWXXKmFgAATd4QYU18Fl1ypxYAAE3fEGFNfRZdcqgWAABN4BBhTX4WXXKpFgAATeEQYU1/Fl1yqhYAAE3iEGFNgBZdcqsWAABN4xBhTYEWXXKsFgAATeQQYU2CFl1yrRYAAE3lEGFNgxZdcq4WAABN5hBhTYQWXXKvFgAATecQYU2FFl1ysBYAAE3oEGFNhhZdcrEWAABN6RBhTYcWXXKyFgAATeoQYU2IFl1ysxYAAE3rEGFNiRZdcrQWAABN7BBhTYoWXXK1FgAATe0QYU2LFl1ythYAAE3uEGFNjBZdcrcWAABN7xBhTY0WXXK4FgAATfAQYU2OFl1yuRYAAE3xEGFNjxZdcroWAABN8hBhTZAWXXK7FgAATfMQYU2RFl1yvBYAAE30EGFNkhZdcr0WAABN9RBhTZMWXXK+FgAATfYQYU2UFl1yvxYAAE33EGFNlRZdcsAWAABN+BBhTZYWXXLBFgAATfkQYU2XFl1ywhYAAE36EGFNmBZdcsMWAABN+xBhTZkWXXLEFgAATfwQYU2aFl1yxRYAAE39EGFNmxZdcsYWAABN/hBhTZwWXXLHFgAATf8QYU2dFl1yyBYAAE0AEWFNnhZdcskWAABNARFhTZ8WXXLKFgAATQIRYU2gFl1yyxYAAE0DEWFNoRZdcswWAABNBBFhTaIWXXLNFgAATQURYU2jFl1yzhYAAE0GEWFNpBZdcs8WAABNBxFhTaUWXXLQFgAATQgRYU2mFl1y0RYAAE0JEWFNpxZdctIWAABNChFhTagWXXLTFgAATQsRYU2pFl1y1BYAAE0MEWFNqhZdctUWAABNDRFhTasWXXLWFgAATQ4RYU2sFl1y1xYAAE0PEWFNrRZdctgWAABNEBFhTa4WXXLZFgAATRERYU2vFl1y2hYAAE0SEWFNsBZdctsWAABNExFhTbEWXXLcFgAATRQRYU2yFl1y3RYAAE0VEWFNsxZdct4WAABNFhFhTbQWXXLfFgAATRcRYU21Fl1y4BYAAE0YEWFNthZdcuEWAABNGRFhTbcWXXLiFgAATRoRYU24Fl1y4xYAAE0bEWFNuRZdcuQWAABNHBFhTboWXXLlFgAATR0RYU27Fl1y5hYAAE0eEWFNvBZdcucWAABNHxFhTb0WXXLoFgAATSARYU2+Fl1y6RYAAE0hEWFNvxZdcuoWAABNIhFhTcAWXXLrFgAATSMRYU3BFl1y7BYAAE0kEWFNwhZdcu0WAABNJRFhTcMWXXLuFgAATSYRYU3EFl1y7xYAAE0nEWFNxRZdcvAWAABNKBFhTcYWXXLxFgAATSkRYU3HFl1y8hYAAE0qEWFNyBZdcvMWAABNKxFhTckWXXL0FgAATSwRYU3KFl1y9RYAAE0tEWFNyxZdcvYWAABNLhFhTcwWXXL3FgAATS8RYU3NFl1y+BYAAE0wEWFNzhZdcvkWAABNMRFhTc8WXXL6FgAATTIRYU3QFl1y+xYAAE0zEWFN0RZdcvwWAABNNBFhTdIWXXL9FgAATTURYU3TFl1y/hYAAE02EWFN1BZdcv8WAABNNxFhTdUWXXIAFwAATTgRYU3WFl1yARcAAE05EWFN1xZdcgIXAABNOhFhTdgWXXIDFwAATTsRYU3ZFl1yBBcAAE08EWFN2hZdcgUXAABNPRFhTdsWXXIGFwAATT4RYU3cFl1yBxcAAE0/EWFN3RZdcggXAABNQBFhTd4WXXIJFwAATUERYU3fFl1yChcAAE1CEWFN4BZdcgsXAABNQxFhTeEWXXIMFwAATUQRYU3iFl1yDRcAAE1FEWFN4xZdcg4XAABNRhFhTeQWXXIPFwAATUcRYU3lFl1yEBcAAE1IEWFN5hZdchEXAABNSRFhTecWXXISFwAATUoRYU3oFl1yExcAAE1LEWFN6RZdchQXAABNTBFhTeoWXXIVFwAATU0RYU3rFl1yFhcAAE1OEWFN7BZdchcXAABNTxFhTe0WXXIYFwAATVARYU3uFl1yGRcAAE1REWFN7xZdchoXAABNUhFhTfAWXXIbFwAATVMRYU3xFl1yHBcAAE1UEWFN8hZdch0XAABNVRFhTfMWXXIeFwAATVYRYU30Fl1yHxcAAE1XEWFN9RZdciAXAABNWBFhTfYWXXIhFwAATVkRYU33Fl1yIhcAAE1aEWFN+BZdciMXAABNWxFhTfkWXXIkFwAATVwRYU36Fl1yJRcAAE1dEWFN+xZdciYXAABNXhFhTfwWXXInFwAATV8RYU39Fl1yKBcAAE1gEWFN/hZdcikXAABNYRFhTf8WXXIqFwAATWIRYU0AF11yKxcAAE1jEWFNARddciwXAABNZBFhTQIXXXItFwAATWURYU0DF11yLhcAAE1mEWFNBBddci8XAABNZxFhTQUXXXIwFwAATWgRYU0GF11yMRcAAE1pEWFNBxddcjIXAABNahFhTQgXXXIzFwAATWsRYU0JF11yNBcAAE1sEWFNChddcjUXAABNbRFhTQsXXXI2FwAATW4RYU0MF11yNxcAAE1vEWFNDRddcjgXAABNcBFhTQ4XXXI5FwAATXERYU0PF11yOhcAAE1yEWFNEBddcjsXAABNcxFhTREXXXI8FwAATXQRYU0SF11yPRcAAE11EWFNExddcj4XAABNdhFhTRQXXXI/FwAATXcRYU0VF11yQBcAAE14EWFNFhddckEXAABNeRFhTRcXXXJCFwAATXoRYU0YF11yQxcAAE17EWFNGRddckQXAABNfBFhTRoXXXJFFwAATX0RYU0bF11yRhcAAE1+EWFNHBddckcXAABNfxFhTR0XXXJIFwAATYARYU0eF11ySRcAAE2BEWFNHxddckoXAABNghFhTSAXXXJLFwAATYMRYU0hF11yTBcAAE2EEWFNIhddck0XAABNhRFhTSMXXXJOFwAATYYRYU0kF11yTxcAAE2HEWFNJRddclAXAABNiBFhTSYXXXJRFwAATYkRYU0nF11yUhcAAE2KEWFNKBddclMXAABNixFhTSkXXXJUFwAATYwRYU0qF11yVRcAAE2NEWFNKxddclYXAABNjhFhTSwXXXJXFwAATY8RYU0tF11yWBcAAE2QEWFNLhddclkXAABNkRFhTS8XXXJaFwAATZIRYU0wF11yWxcAAE2TEWFNMRddclwXAABNlBFhTTIXXXJdFwAATZURYU0zF11yXhcAAE2WEWFNNBddcl8XAABNlxFhTTUXXXJgFwAATZgRYU02F11yYRcAAE2ZEWFNNxddcmIXAABNmhFhTTgXXXJjFwAATZsRYU05F11yZBcAAE2cEWFNOhddcmUXAABNnRFhTTsXXXJmFwAATZ4RYU08F11yZxcAAE2fEWFNPRddcmgXAABNoBFhTT4XXXJpFwAATaERYU0/F11yahcAAE2iEWFNQBddcmsXAABNoxFhTUEXXXJsFwAATaQRYU1CF11ybRcAAE2lEWFNQxddcm4XAABNphFhTUQXXXJvFwAATacRYU1FF11ycBcAAE2oEWFNRhddcnEXAABNqRFhTUcXXXJyFwAATaoRYU1IF11ycxcAAE2rEWFNSRddcnQXAABNrBFhTUoXXXJ1FwAATa0RYU1LF11ydhcAAE2uEWFNTBddcncXAABNrxFhTU0XXXJ4FwAATbARYU1OF11yeRcAAE2xEWFNTxddcnoXAABNshFhTVAXXXJ7FwAATbMRYU1RF11yfBcAAE20EWFNUhddcn0XAABNtRFhTVMXXXJ+FwAATbYRYU1UF11yfxcAAE23EWFNVRddcoAXAABNuBFhTVYXXXKBFwAATbkRYU1XF11yghcAAE26EWFNWBddcoMXAABNuxFhTVkXXXKEFwAATbwRYU1aF11yhRcAAE29EWFNWxddcoYXAABNvhFhTVwXXXKHFwAATb8RYU1dF11yiBcAAE3AEWFNXhddcokXAABNwRFhTV8XXXKKFwAATcIRYU1gF11yixcAAE3DEWFNYRddcowXAABNxBFhTWIXXXKNFwAATcURYU1jF11yjhcAAE3GEWFNZBddco8XAABNxxFhTWUXXXKQFwAATcgRYU1mF11ykRcAAE3JEWFNZxddcpIXAABNyhFhTWgXXXKTFwAATcsRYU1pF11ylBcAAE3MEWFNahddcpUXAABNzRFhTWsXXXKWFwAATc4RYU1sF11ylxcAAE3PEWFNbRddcpgXAABN0BFhTW4XXXKZFwAATdERYU1vF11ymhcAAE3SEWFNcBddcpsXAABN0xFhTXEXXXKcFwAATdQRYU1yF11ynRcAAE3VEWFNcxddcp4XAABN1hFhTXQXXXKfFwAATdcRYU11F11yoBcAAE3YEWFNdhddcqEXAABN2RFhTXcXXXKiFwAATdoRYU14F11yoxcAAE3bEWFNeRddcqQXAABN3BFhTXoXXXKlFwAATd0RYU17F11yphcAAE3eEWFNfBddcqcXAABN3xFhTX0XXXKoFwAATeARYU1+F11yqRcAAE3hEWFNfxddcqoXAABN4hFhTYAXXXKrFwAATeMRYU2BF11yrBcAAE3kEWFNghddcq0XAABN5RFhTYMXXXKuFwAATeYRYU2EF11yrxcAAE3nEWFNhRddcrAXAABN6BFhTYYXXXKxFwAATekRYU2HF11yshcAAE3qEWFNiBddcrMXAABN6xFhTYkXXXK0FwAATewRYU2KF11ytRcAAE3tEWFNixddcrYXAABN7hFhTYwXXXK3FwAATe8RYU2NF11yuBcAAE3wEWFNjhddcrkXAABN8RFhTY8XXXK6FwAATfIRYU2QF11yuxcAAE3zEWFNkRddcrwXAABN9BFhTZIXXXK9FwAATfURYU2TF11yvhcAAE32EWFNlBddcr8XAABN9xFhTZUXXXLAFwAATfgRYU2WF11ywRcAAE35EWFNlxddcsIXAABN+hFhTZgXXXLDFwAATfsRYU2ZF11yxBcAAE38EWFNmhddcsUXAABN/RFhTZsXXXLGFwAATf4RYU2cF11yxxcAAE3/EWFNnRddcsgXAABNABJhTZ4XXXLJFwAATQESYU2fF11yyhcAAE0CEmFNoBddcssXAABNAxJhTaEXXXLMFwAATQQSYU2iF11yzRcAAE0FEmFNoxddcs4XAABNBhJhTaQXXXLPFwAATQcSYU2lF11y0BcAAE0IEmFNphddctEXAABNCRJhTacXXXLSFwAATQoSYU2oF11y0xcAAE0LEmFNqRddctQXAABNDBJhTaoXXXLVFwAATQ0SYU2rF11y1hcAAE0OEmFNrBddctcXAABNDxJhTa0XXXLYFwAATRASYU2uF11y2RcAAE0REmFNrxddctoXAABNEhJhTbAXXXLbFwAATRMSYU2xF11y3BcAAE0UEmFNshddct0XAABNFRJhTbMXXXLeFwAATRYSYU20F11y3xcAAE0XEmFNtRddcuAXAABNGBJhTbYXXXLhFwAATRkSYU23F11y4hcAAE0aEmFNuBddcuMXAABNGxJhTbkXXXLkFwAATRwSYU26F11y5RcAAE0dEmFNuxddcuYXAABNHhJhTbwXXXLnFwAATR8SYU29F11y6BcAAE0gEmFNvhddcukXAABNIRJhTb8XXXLqFwAATSISYU3AF11y6xcAAE0jEmFNwRddcuwXAABNJBJhTcIXXXLtFwAATSUSYU3DF11y7hcAAE0mEmFNxBddcu8XAABNJxJhTcUXXXLwFwAATSgSYU3GF11y8RcAAE0pEmFNxxddcvIXAABNKhJhTcgXXXLzFwAATSsSYU3JF11y9BcAAE0sEmFNyhddcvUXAABNLRJhTcsXXXL2FwAATS4SYU3MF11y9xcAAE0vEmFNzRddcvgXAABNMBJhTc4XXXL5FwAATTESYU3PF11y+hcAAE0yEmFN0BddcvsXAABNMxJhTdEXXXL8FwAATTQSYU3SF11y/RcAAE01EmFN0xddcv4XAABNNhJhTdQXXXL/FwAATTcSYU3VF11yABgAAE04EmFN1hddcgEYAABNORJhTdcXXXICGAAATToSYU3YF11yAxgAAE07EmFN2RddcgQYAABNPBJhTdoXXXIFGAAATT0SYU3bF11yBhgAAE0+EmFN3BddcgcYAABNPxJhTd0XXXIIGAAATUASYU3eF11yCRgAAE1BEmFN3xddcgoYAABNQhJhTeAXXXILGAAATUMSYU3hF11yDBgAAE1EEmFN4hddcg0YAABNRRJhTeMXXXIOGAAATUYSYU3kF11yDxgAAE1HEmFN5RddchAYAABNSBJhTeYXXXIRGAAATUkSYU3nF11yEhgAAE1KEmFN6BddchMYAABNSxJhTekXXXIUGAAATUwSYU3qF11yFRgAAE1NEmFN6xddchYYAABNThJhTewXXXIXGAAATU8SYU3tF11yGBgAAE1QEmFN7hddchkYAABNURJhTe8XXXIaGAAATVISYU3wF11yGxgAAE1TEmFN8RddchwYAABNVBJhTfIXXXIdGAAATVUSYU3zF11yHhgAAE1WEmFN9Bddch8YAABNVxJhTfUXXXIgGAAATVgSYU32F11yIRgAAE1ZEmFN9xddciIYAABNWhJhTfgXXXIjGAAATVsSYU35F11yJBgAAE1cEmFN+hddciUYAABNXRJhTfsXXXImGAAATV4SYU38F11yJxgAAE1fEmFN/RddcigYAABNYBJhTf4XXXIpGAAATWESYU3/F11yKhgAAE1iEmFNABhdcisYAABNYxJhTQEYXXIsGAAATWQSYU0CGF1yLRgAAE1lEmFNAxhdci4YAABNZhJhTQQYXXIvGAAATWcSYU0FGF1yMBgAAE1oEmFNBhhdcjEYAABNaRJhTQcYXXIyGAAATWoSYU0IGF1yMxgAAE1rEmFNCRhdcjQYAABNbBJhTQoYXXI1GAAATW0SYU0LGF1yNhgAAE1uEmFNDBhdcjcYAABNbxJhTQ0YXXI4GAAATXASYU0OGF1yORgAAE1xEmFNDxhdcjoYAABNchJhTRAYXXI7GAAATXMSYU0RGF1yPBgAAE10EmFNEhhdcj0YAABNdRJhTRMYXXI+GAAATXYSYU0UGF1yPxgAAE13EmFNFRhdckAYAABNeBJhTRYYXXJBGAAATXkSYU0XGF1yQhgAAE16EmFNGBhdckMYAABNexJhTRkYXXJEGAAATXwSYU0aGF1yRRgAAE19EmFNGxhdckYYAABNfhJhTRwYXXJHGAAATX8SYU0dGF1ySBgAAE2AEmFNHhhdckkYAABNgRJhTR8YXXJKGAAATYISYU0gGF1ySxgAAE2DEmFNIRhdckwYAABNhBJhTSIYXXJNGAAATYUSYU0jGF1yThgAAE2GEmFNJBhdck8YAABNhxJhTSUYXXJQGAAATYgSYU0mGF1yURgAAE2JEmFNJxhdclIYAABNihJhTSgYXXJTGAAATYsSYU0pGF1yVBgAAE2MEmFNKhhdclUYAABNjRJhTSsYXXJWGAAATY4SYU0sGF1yVxgAAE2PEmFNLRhdclgYAABNkBJhTS4YXXJZGAAATZESYU0vGF1yWhgAAE2SEmFNMBhdclsYAABNkxJhTTEYXXJcGAAATZQSYU0yGF1yXRgAAE2VEmFNMxhdcl4YAABNlhJhTTQYXXJfGAAATZcSYU01GF1yYBgAAE2YEmFNNhhdcmEYAABNmRJhTTcYXXJiGAAATZoSYU04GF1yYxgAAE2bEmFNORhdcmQYAABNnBJhTToYXXJlGAAATZ0SYU07GF1yZhgAAE2eEmFNPBhdcmcYAABNnxJhTT0YXXJoGAAATaASYU0+GF1yaRgAAE2hEmFNPxhdcmoYAABNohJhTUAYXXJrGAAATaMSYU1BGF1ybBgAAE2kEmFNQhhdcm0YAABNpRJhTUMYXXJuGAAATaYSYU1EGF1ybxgAAE2nEmFNRRhdcnAYAABNqBJhTUYYXXJxGAAATakSYU1HGF1ychgAAE2qEmFNSBhdcnMYAABNqxJhTUkYXXJ0GAAATawSYU1KGF1ydRgAAE2tEmFNSxhdcnYYAABNrhJhTUwYXXJ3GAAATa8SYU1NGF1yeBgAAE2wEmFNThhdcnkYAABNsRJhTU8YXXJ6GAAATbISYU1QGF1yexgAAE2zEmFNURhdcnwYAABNtBJhTVIYXXJ9GAAATbUSYU1TGF1yfhgAAE22EmFNVBhdcn8YAABNtxJhTVUYXXKAGAAATbgSYU1WGF1ygRgAAE25EmFNVxhdcoIYAABNuhJhTVgYXXKDGAAATbsSYU1ZGF1yhBgAAE28EmFNWhhdcoUYAABNvRJhTVsYXXKGGAAATb4SYU1cGF1yhxgAAE2/EmFNXRhdcogYAABNwBJhTV4YXXKJGAAATcESYU1fGF1yihgAAE3CEmFNYBhdcosYAABNwxJhTWEYXXKMGAAATcQSYU1iGF1yjRgAAE3FEmFNYxhdco4YAABNxhJhTWQYXXKPGAAATccSYU1lGF1ykBgAAE3IEmFNZhhdcpEYAABNyRJhTWcYXXKSGAAATcoSYU1oGF1ykxgAAE3LEmFNaRhdcpQYAABNzBJhTWoYXXKVGAAATc0SYU1rGF1ylhgAAE3OEmFNbBhdcpcYAABNzxJhTW0YXXKYGAAATdASYU1uGF1ymRgAAE3REmFNbxhdcpoYAABN0hJhTXAYXXKbGAAATdMSYU1xGF1ynBgAAE3UEmFNchhdcp0YAABN1RJhTXMYXXKeGAAATdYSYU10GF1ynxgAAE3XEmFNdRhdcqAYAABN2BJhTXYYXXKhGAAATdkSYU13GF1yohgAAE3aEmFNeBhdcqMYAABN2xJhTXkYXXKkGAAATdwSYU16GF1ypRgAAE3dEmFNexhdcqYYAABN3hJhTXwYXXKnGAAATd8SYU19GF1yqBgAAE3gEmFNfhhdcqkYAABN4RJhTX8YXXKqGAAATeISYU2AGF1yqxgAAE3jEmFNgRhdcqwYAABN5BJhTYIYXXKtGAAATeUSYU2DGF1yrhgAAE3mEmFNhBhdcq8YAABN5xJhTYUYXXKwGAAATegSYU2GGF1ysRgAAE3pEmFNhxhdcrIYAABN6hJhTYgYXXKzGAAATesSYU2JGF1ytBgAAE3sEmFNihhdcrUYAABN7RJhTYsYXXK2GAAATe4SYU2MGF1ytxgAAE3vEmFNjRhdcrgYAABN8BJhTY4YXXK5GAAATfESYU2PGF1yuhgAAE3yEmFNkBhdcrsYAABN8xJhTZEYXXK8GAAATfQSYU2SGF1yvRgAAE31EmFNkxhdcr4YAABN9hJhTZQYXXK/GAAATfcSYU2VGF1ywBgAAE34EmFNlhhdcsEYAABN+RJhTZcYXXLCGAAATfoSYU2YGF1ywxgAAE37EmFNmRhdcsQYAABN/BJhTZoYXXLFGAAATf0SYU2bGF1yxhgAAE3+EmFNnBhdcscYAABN/xJhTZ0YXXLIGAAATQATYU2eGF1yyRgAAE0BE2FNnxhdcsoYAABNAhNhTaAYXXLLGAAATQMTYU2hGF1yzBgAAE0EE2FNohhdcs0YAABNBRNhTaMYXXLOGAAATQYTYU2kGF1yzxgAAE0HE2FNpRhdctAYAABNCBNhTaYYXXLRGAAATQkTYU2nGF1y0hgAAE0KE2FNqBhdctMYAABNCxNhTakYXXLUGAAATQwTYU2qGF1y1RgAAE0NE2FNqxhdctYYAABNDhNhTawYXXLXGAAATQ8TYU2tGF1y2BgAAE0QE2FNrhhdctkYAABNERNhTa8YXXLaGAAATRITYU2wGF1y2xgAAE0TE2FNsRhdctwYAABNFBNhTbIYXXLdGAAATRUTYU2zGF1y3hgAAE0WE2FNtBhdct8YAABNFxNhTbUYXXLgGAAATRgTYU22GF1y4RgAAE0ZE2FNtxhdcuIYAABNGhNhTbgYXXLjGAAATRsTYU25GF1y5BgAAE0cE2FNuhhdcuUYAABNHRNhTbsYXXLmGAAATR4TYU28GF1y5xgAAE0fE2FNvRhdcugYAABNIBNhTb4YXXLpGAAATSETYU2/GF1y6hgAAE0iE2FNwBhdcusYAABNIxNhTcEYXXLsGAAATSQTYU3CGF1y7RgAAE0lE2FNwxhdcu4YAABNJhNhTcQYXXLvGAAATScTYU3FGF1y8BgAAE0oE2FNxhhdcvEYAABNKRNhTccYXXLyGAAATSoTYU3IGF1y8xgAAE0rE2FNyRhdcvQYAABNLBNhTcoYXXL1GAAATS0TYU3LGF1y9hgAAE0uE2FNzBhdcvcYAABNLxNhTc0YXXL4GAAATTATYU3OGF1y+RgAAE0xE2FNzxhdcvoYAABNMhNhTdAYXXL7GAAATTMTYU3RGF1y/BgAAE00E2FN0hhdcv0YAABNNRNhTdMYXXL+GAAATTYTYU3UGF1y/xgAAE03E2FN1RhdcgAZAABNOBNhTdYYXXIBGQAATTkTYU3XGF1yAhkAAE06E2FN2BhdcgMZAABNOxNhTdkYXXIEGQAATTwTYU3aGF1yBRkAAE09E2FN2xhdcgYZAABNPhNhTdwYXXIHGQAATT8TYU3dGF1yCBkAAE1AE2FN3hhdcgkZAABNQRNhTd8YXXIKGQAATUITYU3gGF1yCxkAAE1DE2FN4RhdcgwZAABNRBNhTeIYXXINGQAATUUTYU3jGF1yDhkAAE1GE2FN5Bhdcg8ZAABNRxNhTeUYXXIQGQAATUgTYU3mGF1yERkAAE1JE2FN5xhdchIZAABNShNhTegYXXITGQAATUsTYU3pGF1yFBkAAE1ME2FN6hhdchUZAABNTRNhTesYXXIWGQAATU4TYU3sGF1yFxkAAE1PE2FN7RhdchgZAABNUBNhTe4YXXIZGQAATVETYU3vGF1yGhkAAE1SE2FN8BhdchsZAABNUxNhTfEYXXIcGQAATVQTYU3yGF1yHRkAAE1VE2FN8xhdch4ZAABNVhNhTfQYXXIfGQAATVcTYU31GF1yIBkAAE1YE2FN9hhdciEZAABNWRNhTfcYXXIiGQAATVoTYU34GF1yIxkAAE1bE2FN+RhdciQZAABNXBNhTfoYXXIlGQAATV0TYU37GF1yJhkAAE1eE2FN/BhdcicZAABNXxNhTf0YXXIoGQAATWATYU3+GF1yKRkAAE1hE2FN/xhdcioZAABNYhNhTQAZXXIrGQAATWMTYU0BGV1yLBkAAE1kE2FNAhldci0ZAABNZRNhTQMZXXIuGQAATWYTYU0EGV1yLxkAAE1nE2FNBRldcjAZAABNaBNhTQYZXXIxGQAATWkTYU0HGV1yMhkAAE1qE2FNCBldcjMZAABNaxNhTQkZXXI0GQAATWwTYU0KGV1yNRkAAE1tE2FNCxldcjYZAABNbhNhTQwZXXI3GQAATW8TYU0NGV1yOBkAAE1wE2FNDhldcjkZAABNcRNhTQ8ZXXI6GQAATXITYU0QGV1yOxkAAE1zE2FNERldcjwZAABNdBNhTRIZXXI9GQAATXUTYU0TGV1yPhkAAE12E2FNFBldcj8ZAABNdxNhTRUZXXJAGQAATXgTYU0WGV1yQRkAAE15E2FNFxldckIZAABNehNhTRgZXXJDGQAATXsTYU0ZGV1yRBkAAE18E2FNGhldckUZAABNfRNhTRsZXXJGGQAATX4TYU0cGV1yRxkAAE1/E2FNHRldckgZAABNgBNhTR4ZXXJJGQAATYETYU0fGV1yShkAAE2CE2FNIBldcksZAABNgxNhTSEZXXJMGQAATYQTYU0iGV1yTRkAAE2FE2FNIxldck4ZAABNhhNhTSQZXXJPGQAATYcTYU0lGV1yUBkAAE2IE2F1KE0mGV1yURkAAE2JE2FNJxldclIZAABNihNhTSgZXXJTGQAATYsTYU0pGV1yVBkAAE2ME2FNKhldclUZAABNjRNhTSsZXXJWGQAATY4TYU0sGV1yVxkAAE2PE2FNLRldclgZAABNkBNhTS4ZXXJZGQAATZETYU0vGV1yWhkAAE2SE2FNMBldclsZAABNkxNhTTEZXXJcGQAATZQTYU0yGV1yXRkAAE2VE2FNMxldcl4ZAABNlhNhTTQZXXJfGQAATZcTYU01GV1yYBkAAE2YE2FNNhldcmEZAABNmRNhTTcZXXJiGQAATZoTYU04GV1yYxkAAE2bE2FNORldcmQZAABNnBNhTToZXXJlGQAATZ0TYU07GV1yZhkAAE2eE2FNPBldcmcZAABNnxNhTT0ZXXJoGQAATaATYU0+GV1yaRkAAE2hE2FNPxldcmoZAABNohNhTUAZXXJrGQAATaMTYU1BGV1ybBkAAE2kE2FNQhldcm0ZAABNpRNhTUMZXXJuGQAATaYTYU1EGV1ybxkAAE2nE2FNRRldcnAZAABNqBNhTUYZXXJxGQAATakTYU1HGV1ychkAAE2qE2FNSBldcnMZAABNqxNhTUkZXXJ0GQAATawTYU1KGV1ydRkAAE2tE2FNSxldcnYZAABNrhNhTUwZXXJ3GQAATa8TYU1NGV1yeBkAAE2wE2FNThldcnkZAABNsRNhTU8ZXXJ6GQAATbITYU1QGV1yexkAAE2zE2FNURldcnwZAABNtBNhTVIZXXJ9GQAATbUTYU1TGV1yfhkAAE22E2FNVBldcn8ZAABNtxNhTVUZXXKAGQAATbgTYU1WGV1ygRkAAE25E2FNVxldcoIZAABNuhNhTVgZXXKDGQAATbsTYU1ZGV1yhBkAAE28E2FNWhldcoUZAABNvRNhTVsZXXKGGQAATb4TYU1cGV1yhxkAAE2/E2FNXRldcogZAABNwBNhTV4ZXXKJGQAATcETYU1fGV1yihkAAE3CE2FNYBldcosZAABNwxNhTWEZXXKMGQAATcQTYU1iGV1yjRkAAE3FE2FNYxldco4ZAABNxhNhTWQZXXKPGQAATccTYU1lGV1ykBkAAE3IE2FNZhldcpEZAABNyRNhTWcZXXKSGQAATcoTYU1oGV1ykxkAAE3LE2FNaRldcpQZAABNzBNhTWoZXXKVGQAATc0TYU1rGV1ylhkAAE3OE2FNbBldcpcZAABNzxNhTW0ZXXKYGQAATdATYU1uGV1ymRkAAE3RE2FNbxldcpoZAABN0hNhTXAZXXKbGQAATdMTYU1xGV1ynBkAAE3UE2FNchldcp0ZAABN1RNhTXMZXXKeGQAATdYTYU10GV1ynxkAAE3XE2FNdRldcqAZAABN2BNhTXYZXXKhGQAATdkTYU13GV1yohkAAE3aE2FNeBldcqMZAABN2xNhTXkZXXKkGQAATdwTYU16GV1ypRkAAE3dE2FNexldcqYZAABN3hNhTXwZXXKnGQAATd8TYU19GV1yqBkAAE3gE2FNfhldcqkZAABN4RNhTX8ZXXKqGQAATeITYU2AGV1yqxkAAE3jE2FNgRldcqwZAABN5BNhTYIZXXKtGQAATeUTYU2DGV1yrhkAAE3mE2FNhBldcq8ZAABN5xNhTYUZXXKwGQAATegTYU2GGV1ysRkAAE3pE2FNhxldcrIZAABN6hNhTYgZXXKzGQAATesTYU2JGV1ytBkAAE3sE2FNihldcrUZAABN7RNhTYsZXXK2GQAATe4TYU2MGV1ytxkAAE3vE2FNjRldcrgZAABN8BNhTY4ZXXK5GQAATfETYU2PGV1yuhkAAE3yE2FNkBldcrsZAABN8xNhTZEZXXK8GQAATfQTYU2SGV1yvRkAAE31E2FNkxldcr4ZAABN9hNhTZQZXXK/GQAATfcTYU2VGV1ywBkAAE34E2FNlhldcsEZAABN+RNhTZcZXXLCGQAATfoTYU2YGV1ywxkAAE37E2FNmRldcsQZAABN/BNhTZoZXXLFGQAATf0TYU2bGV1yxhkAAE3+E2FNnBldcscZAABN/xNhTZ0ZXXLIGQAATQAUYU2eGV1yyRkAAE0BFGFNnxldcsoZAABNAhRhTaAZXXLLGQAATQMUYU2hGV1yzBkAAE0EFGFNohldcs0ZAABNBRRhTaMZXXLOGQAATQYUYU2kGV1yzxkAAE0HFGFNpRldctAZAABNCBRhTaYZXXLRGQAATQkUYU2nGV1y0hkAAE0KFGFNqBldctMZAABNCxRhTakZXXLUGQAATQwUYU2qGV1y1RkAAE0NFGFNqxldctYZAABNDhRhTawZXXLXGQAATQ8UYU2tGV1y2BkAAE0QFGFNrhldctkZAABNERRhTa8ZXXLaGQAATRIUYU2wGV1y2xkAAE0TFGFNsRldctwZAABNFBRhTbIZXXLdGQAATRUUYU2zGV1y3hkAAE0WFGFNtBldct8ZAABNFxRhTbUZXXLgGQAATRgUYU22GV1y4RkAAE0ZFGFNtxldcuIZAABNGhRhTbgZXXLjGQAATRsUYU25GV1y5BkAAE0cFGFNuhldcuUZAABNHRRhTbsZXXLmGQAATR4UYU28GV1y5xkAAE0fFGFNvRldcugZAABNIBRhTb4ZXXLpGQAATSEUYU2/GV1y6hkAAE0iFGFNwBldcusZAABNIxRhTcEZXXLsGQAATSQUYU3CGV1y7RkAAE0lFGFNwxldcu4ZAABNJhRhTcQZXXLvGQAATScUYU3FGV1y8BkAAE0oFGFNxhldcvEZAABNKRRhTccZXXLyGQAATSoUYU3IGV1y8xkAAE0rFGFNyRldcvQZAABNLBRhTcoZXXL1GQAATS0UYU3LGV1y9hkAAE0uFGFNzBldcvcZAABNLxRhTc0ZXXL4GQAATTAUYU3OGV1y+RkAAE0xFGFNzxldcvoZAABNMhRhTdAZXXL7GQAATTMUYU3RGV1y/BkAAE00FGFN0hldcv0ZAABNNRRhTdMZXXL+GQAATTYUYU3UGV1y/xkAAE03FGFN1RldcgAaAABNOBRhTdYZXXIBGgAATTkUYU3XGV1yAhoAAE06FGFN2BldcgMaAABNOxRhTdkZXXIEGgAATTwUYU3aGV1yBRoAAE09FGFN2xldcgYaAABNPhRhTdwZXXIHGgAATT8UYU3dGV1yCBoAAE1AFGFN3hldcgkaAABNQRRhTd8ZXXIKGgAATUIUYU3gGV1yCxoAAE1DFGFN4RldcgwaAABNRBRhTeIZXXINGgAATUUUYU3jGV1yDhoAAE1GFGFN5Bldcg8aAABNRxRhTeUZXXIQGgAATUgUYU3mGV1yERoAAE1JFGFN5xldchIaAABNShRhTegZXXITGgAATUsUYU3pGV1yFBoAAE1MFGFN6hldchUaAABNTRRhTesZXXIWGgAATU4UYU3sGV1yFxoAAE1PFGFN7RldchgaAABNUBRhTe4ZXXIZGgAATVEUYU3vGV1yGhoAAE1SFGFN8BldchsaAABNUxRhTfEZXXIcGgAATVQUYU3yGV1yHRoAAE1VFGFN8xldch4aAABNVhRhTfQZXXIfGgAATVcUYU31GV1yIBoAAE1YFGFN9hldciEaAABNWRRhTfcZXXIiGgAATVoUYU34GV1yIxoAAE1bFGFN+RldciQaAABNXBRhTfoZXXIlGgAATV0UYU37GV1yJhoAAE1eFGFN/BldcicaAABNXxRhTf0ZXXIoGgAATWAUYU3+GV1yKRoAAE1hFGFN/xldcioaAABNYhRhTQAaXXIrGgAATWMUYU0BGl1yLBoAAE1kFGFNAhpdci0aAABNZRRhTQMaXXIuGgAATWYUYU0EGl1yLxoAAE1nFGFNBRpdcjAaAABNaBRhTQYaXXIxGgAATWkUYU0HGl1yMhoAAE1qFGFNCBpdcjMaAABNaxRhTQkaXXI0GgAATWwUYU0KGl1yNRoAAE1tFGFNCxpdcjYaAABNbhRhTQwaXXI3GgAATW8UYU0NGl1yOBoAAE1wFGFNDhpdcjkaAABNcRRhTQ8aXXI6GgAATXIUYU0QGl1yOxoAAE1zFGFNERpdcjwaAABNdBRhTRIaXXI9GgAATXUUYU0TGl1yPhoAAE12FGFNFBpdcj8aAABNdxRhTRUaXXJAGgAATXgUYU0WGl1yQRoAAE15FGFNFxpdckIaAABNehRhTRgaXXJDGgAATXsUYU0ZGl1yRBoAAE18FGFNGhpdckUaAABNfRRhTRsaXXJGGgAATX4UYU0cGl1yRxoAAE1/FGFNHRpdckgaAABNgBRhTR4aXXJJGgAATYEUYU0fGl1yShoAAE2CFGFNIBpdcksaAABNgxRhTSEaXXJMGgAATYQUYU0iGl1yTRoAAE2FFGFNIxpdck4aAABNhhRhTSQaXXJPGgAATYcUYU0lGl1yUBoAAE2IFGFNJhpdclEaAABNiRRhTScaXXJSGgAATYoUYU0oGl1yUxoAAE2LFGFNKRpdclQaAABNjBRhTSoaXXJVGgAATY0UYU0rGl1yVhoAAE2OFGFNLBpdclcaAABNjxRhTS0aXXJYGgAATZAUYU0uGl1yWRoAAE2RFGFNLxpdcloaAABNkhRhTTAaXXJbGgAATZMUYU0xGl1yXBoAAE2UFGFNMhpdcl0aAABNlRRhTTMaXXJeGgAATZYUYU00Gl1yXxoAAE2XFGFNNRpdcmAaAABNmBRhTTYaXXJhGgAATZkUYU03Gl1yYhoAAE2aFGFNOBpdcmMaAABNmxRhTTkaXXJkGgAATZwUYU06Gl1yZRoAAE2dFGFNOxpdcmYaAABNnhRhTTwaXXJnGgAATZ8UYU09Gl1yaBoAAE2gFGFNPhpdcmkaAABNoRRhTT8aXXJqGgAATaIUYU1AGl1yaxoAAE2jFGFNQRpdcmwaAABNpBRhTUIaXXJtGgAATaUUYU1DGl1ybhoAAE2mFGFNRBpdcm8aAABNpxRhTUUaXXJwGgAATagUYU1GGl1ycRoAAE2pFGFNRxpdcnIaAABNqhRhTUgaXXJzGgAATasUYU1JGl1ydBoAAE2sFGFNShpdcnUaAABNrRRhTUsaXXJ2GgAATa4UYU1MGl1ydxoAAE2vFGFNTRpdcngaAABNsBRhTU4aXXJ5GgAATbEUYU1PGl1yehoAAE2yFGFNUBpdcnsaAABNsxRhTVEaXXJ8GgAATbQUYU1SGl1yfRoAAE21FGFNUxpdcn4aAABNthRhTVQaXXJ/GgAATbcUYU1VGl1ygBoAAE24FGFNVhpdcoEaAABNuRRhTVcaXXKCGgAATboUYU1YGl1ygxoAAE27FGFNWRpdcoQaAABNvBRhTVoaXXKFGgAATb0UYU1bGl1yhhoAAE2+FGFNXBpdcocaAABNvxRhTV0aXXKIGgAATcAUYU1eGl1yiRoAAE3BFGFNXxpdcooaAABNwhRhTWAaXXKLGgAATcMUYU1hGl1yjBoAAE3EFGFNYhpdco0aAABNxRRhTWMaXXKOGgAATcYUYU1kGl1yjxoAAE3HFGFNZRpdcpAaAABNyBRhTWYaXXKRGgAATckUYU1nGl1ykhoAAE3KFGFNaBpdcpMaAABNyxRhTWkaXXKUGgAATcwUYU1qGl1ylRoAAE3NFGFNaxpdcpYaAABNzhRhTWwaXXKXGgAATc8UYU1tGl1ymBoAAE3QFGFNbhpdcpkaAABN0RRhTW8aXXKaGgAATdIUYU1wGl1ymxoAAE3TFGFNcRpdcpwaAABN1BRhTXIaXXKdGgAATdUUYU1zGl1ynhoAAE3WFGFNdBpdcp8aAABN1xRhTXUaXXKgGgAATdgUYU12Gl1yoRoAAE3ZFGFNdxpdcqIaAABN2hRhTXgaXXKjGgAATdsUYU15Gl1ypBoAAE3cFGFNehpdcqUaAABN3RRhTXsaXXKmGgAATd4UYU18Gl1ypxoAAE3fFGFNfRpdcqgaAABN4BRhTX4aXXKpGgAATeEUYU1/Gl1yqhoAAE3iFGFNgBpdcqsaAABN4xRhTYEaXXKsGgAATeQUYU2CGl1yrRoAAE3lFGFNgxpdcq4aAABN5hRhTYQaXXKvGgAATecUYU2FGl1ysBoAAE3oFGFNhhpdcrEaAABN6RRhTYcaXXKyGgAATeoUYU2IGl1ysxoAAE3rFGFNiRpdcrQaAABN7BRhTYoaXXK1GgAATe0UYU2LGl1ythoAAE3uFGFNjBpdcrcaAABN7xRhTY0aXXK4GgAATfAUYU2OGl1yuRoAAE3xFGFNjxpdcroaAABN8hRhTZAaXXK7GgAATfMUYU2RGl1yvBoAAE30FGFNkhpdcr0aAABN9RRhTZMaXXK+GgAATfYUYU2UGl1yvxoAAE33FGFNlRpdcsAaAABN+BRhTZYaXXLBGgAATfkUYU2XGl1ywhoAAE36FGFNmBpdcsMaAABN+xRhTZkaXXLEGgAATfwUYU2aGl1yxRoAAE39FGFNmxpdcsYaAABN/hRhTZwaXXLHGgAATf8UYU2dGl1yyBoAAE0AFWFNnhpdcskaAABNARVhTZ8aXXLKGgAATQIVYU2gGl1yyxoAAE0DFWFNoRpdcswaAABNBBVhTaIaXXLNGgAATQUVYU2jGl1yzhoAAE0GFWFNpBpdcs8aAABNBxVhTaUaXXLQGgAATQgVYU2mGl1y0RoAAE0JFWFNpxpdctIaAABNChVhTagaXXLTGgAATQsVYU2pGl1y1BoAAE0MFWFNqhpdctUaAABNDRVhTasaXXLWGgAATQ4VYU2sGl1y1xoAAE0PFWFNrRpdctgaAABNEBVhTa4aXXLZGgAATREVYU2vGl1y2hoAAE0SFWFNsBpdctsaAABNExVhTbEaXXLcGgAATRQVYU2yGl1y3RoAAE0VFWFNsxpdct4aAABNFhVhTbQaXXLfGgAATRcVYU21Gl1y4BoAAE0YFWFNthpdcuEaAABNGRVhTbcaXXLiGgAATRoVYU24Gl1y4xoAAE0bFWFNuRpdcuQaAABNHBVhTboaXXLlGgAATR0VYU27Gl1y5hoAAE0eFWFNvBpdcucaAABNHxVhTb0aXXLoGgAATSAVYU2+Gl1y6RoAAE0hFWFNvxpdcuoaAABNIhVhTcAaXXLrGgAATSMVYU3BGl1y7BoAAE0kFWFNwhpdcu0aAABNJRVhTcMaXXLuGgAATSYVYU3EGl1y7xoAAE0nFWFNxRpdcvAaAABNKBVhTcYaXXLxGgAATSkVYU3HGl1y8hoAAE0qFWFNyBpdcvMaAABNKxVhTckaXXL0GgAATSwVYU3KGl1y9RoAAE0tFWFNyxpdcvYaAABNLhVhTcwaXXL3GgAATS8VYU3NGl1y+BoAAE0wFWFNzhpdcvkaAABNMRVhTc8aXXL6GgAATTIVYU3QGl1y+xoAAE0zFWFN0RpdcvwaAABNNBVhTdIaXXL9GgAATTUVYU3TGl1y/hoAAE02FWFN1Bpdcv8aAABNNxVhTdUaXXIAGwAATTgVYU3WGl1yARsAAE05FWFN1xpdcgIbAABNOhVhTdgaXXIDGwAATTsVYU3ZGl1yBBsAAE08FWFN2hpdcgUbAABNPRVhTdsaXXIGGwAATT4VYU3cGl1yBxsAAE0/FWFN3RpdcggbAABNQBVhTd4aXXIJGwAATUEVYU3fGl1yChsAAE1CFWFN4BpdcgsbAABNQxVhTeEaXXIMGwAATUQVYU3iGl1yDRsAAE1FFWFN4xpdcg4bAABNRhVhTeQaXXIPGwAATUcVYU3lGl1yEBsAAE1IFWFN5hpdchEbAABNSRVhTecaXXISGwAATUoVYU3oGl1yExsAAE1LFWFN6RpdchQbAABNTBVhTeoaXXIVGwAATU0VYU3rGl1yFhsAAE1OFWFN7BpdchcbAABNTxVhTe0aXXIYGwAATVAVYU3uGl1yGRsAAE1RFWFN7xpdchobAABNUhVhTfAaXXIbGwAATVMVYU3xGl1yHBsAAE1UFWFN8hpdch0bAABNVRVhTfMaXXIeGwAATVYVYU30Gl1yHxsAAE1XFWFN9RpdciAbAABNWBVhTfYaXXIhGwAATVkVYU33Gl1yIhsAAE1aFWFN+BpdciMbAABNWxVhTfkaXXIkGwAATVwVYU36Gl1yJRsAAE1dFWFN+xpdciYbAABNXhVhTfwaXXInGwAATV8VYU39Gl1yKBsAAE1gFWFN/hpdcikbAABNYRVhTf8aXXIqGwAATWIVYU0AG11yKxsAAE1jFWFNARtdciwbAABNZBVhTQIbXXItGwAATWUVYU0DG11yLhsAAE1mFWFNBBtdci8bAABNZxVhTQUbXXIwGwAATWgVYU0GG11yMRsAAE1pFWFNBxtdcjIbAABNahVhTQgbXXIzGwAATWsVYU0JG11yNBsAAE1sFWFNChtdcjUbAABNbRVhTQsbXXI2GwAATW4VYU0MG11yNxsAAE1vFWFNDRtdcjgbAABNcBVhTQ4bXXI5GwAATXEVYU0PG11yOhsAAE1yFWFNEBtdcjsbAABNcxVhTREbXXI8GwAATXQVYU0SG11yPRsAAE11FWFNExtdcj4bAABNdhVhTRQbXXI/GwAATXcVYU0VG11yQBsAAE14FWFNFhtdckEbAABNeRVhTRcbXXJCGwAATXoVYU0YG11yQxsAAE17FWFNGRtdckQbAABNfBVhTRobXXJFGwAATX0VYU0bG11yRhsAAE1+FWFNHBtdckcbAABNfxVhTR0bXXJIGwAATYAVYU0eG11ySRsAAE2BFWFNHxtdckobAABNghVhTSAbXXJLGwAATYMVYU0hG11yTBsAAE2EFWFNIhtdck0bAABNhRVhTSMbXXJOGwAATYYVYU0kG11yTxsAAE2HFWFNJRtdclAbAABNiBVhTSYbXXJRGwAATYkVYU0nG11yUhsAAE2KFWFNKBtdclMbAABNixVhTSkbXXJUGwAATYwVYU0qG11yVRsAAE2NFWFNKxtdclYbAABNjhVhTSwbXXJXGwAATY8VYU0tG11yWBsAAE2QFWFNLhtdclkbAABNkRVhTS8bXXJaGwAATZIVYU0wG11yWxsAAE2TFWFNMRtdclwbAABNlBVhTTIbXXJdGwAATZUVYU0zG11yXhsAAE2WFWFNNBtdcl8bAABNlxVhTTUbXXJgGwAATZgVYU02G11yYRsAAE2ZFWFNNxtdcmIbAABNmhVhTTgbXXJjGwAATZsVYU05G11yZBsAAE2cFWFNOhtdcmUbAABNnRVhTTsbXXJmGwAATZ4VYU08G11yZxsAAE2fFWFNPRtdcmgbAABNoBVhTT4bXXJpGwAATaEVYU0/G11yahsAAE2iFWFNQBtdcmsbAABNoxVhTUEbXXJsGwAATaQVYU1CG11ybRsAAE2lFWFNQxtdcm4bAABNphVhTUQbXXJvGwAATacVYU1FG11ycBsAAE2oFWFNRhtdcnEbAABNqRVhTUcbXXJyGwAATaoVYU1IG11ycxsAAE2rFWFNSRtdcnQbAABNrBVhTUobXXJ1GwAATa0VYU1LG11ydhsAAE2uFWFNTBtdcncbAABNrxVhTU0bXXJ4GwAATbAVYU1OG11yeRsAAE2xFWFNTxtdcnobAABNshVhTVAbXXJ7GwAATbMVYU1RG11yfBsAAE20FWFNUhtdcn0bAABNtRVhTVMbXXJ+GwAATbYVYU1UG11yfxsAAE23FWFNVRtdcoAbAABNuBVhTVYbXXKBGwAATbkVYU1XG11yghsAAE26FWFNWBtdcoMbAABNuxVhTVkbXXKEGwAATbwVYU1aG11yhRsAAE29FWFNWxtdcoYbAABNvhVhTVwbXXKHGwAATb8VYU1dG11yiBsAAE3AFWFNXhtdcokbAABNwRVhTV8bXXKKGwAATcIVYU1gG11yixsAAE3DFWFNYRtdcowbAABNxBVhTWIbXXKNGwAATcUVYU1jG11yjhsAAE3GFWFNZBtdco8bAABNxxVhTWUbXXKQGwAATcgVYU1mG11ykRsAAE3JFWFNZxtdcpIbAABNyhVhTWgbXXKTGwAATcsVYU1pG11ylBsAAE3MFWFNahtdcpUbAABNzRVhTWsbXXKWGwAATc4VYU1sG11ylxsAAE3PFWFNbRtdcpgbAABN0BVhTW4bXXKZGwAATdEVYU1vG11ymhsAAE3SFWFNcBtdcpsbAABN0xVhTXEbXXKcGwAATdQVYU1yG11ynRsAAE3VFWFNcxtdcp4bAABN1hVhTXQbXXKfGwAATdcVYU11G11yoBsAAE3YFWFNdhtdcqEbAABN2RVhTXcbXXKiGwAATdoVYU14G11yoxsAAE3bFWFNeRtdcqQbAABN3BVhTXobXXKlGwAATd0VYU17G11yphsAAE3eFWFNfBtdcqcbAABN3xVhTX0bXXKoGwAATeAVYU1+G11yqRsAAE3hFWFNfxtdcqobAABN4hVhTYAbXXKrGwAATeMVYU2BG11yrBsAAE3kFWFNghtdcq0bAABN5RVhTYMbXXKuGwAATeYVYU2EG11yrxsAAE3nFWFNhRtdcrAbAABN6BVhTYYbXXKxGwAATekVYU2HG11yshsAAE3qFWFNiBtdcrMbAABN6xVhTYkbXXK0GwAATewVYU2KG11ytRsAAE3tFWFNixtdcrYbAABN7hVhTYwbXXK3GwAATe8VYU2NG11yuBsAAE3wFWFNjhtdcrkbAABN8RVhTY8bXXK6GwAATfIVYU2QG11yuxsAAE3zFWFNkRtdcrwbAABN9BVhTZIbXXK9GwAATfUVYU2TG11yvhsAAE32FWFNlBtdcr8bAABN9xVhTZUbXXLAGwAATfgVYU2WG11ywRsAAE35FWFNlxtdcsIbAABN+hVhTZgbXXLDGwAATfsVYU2ZG11yxBsAAE38FWFNmhtdcsUbAABN/RVhTZsbXXLGGwAATf4VYU2cG11yxxsAAE3/FWFNnRtdcsgbAABNABZhTZ4bXXLJGwAATQEWYU2fG11yyhsAAE0CFmFNoBtdcssbAABNAxZhTaEbXXLMGwAATQQWYU2iG11yzRsAAE0FFmFNoxtdcs4bAABNBhZhTaQbXXLPGwAATQcWYU2lG11y0BsAAE0IFmFNphtdctEbAABNCRZhTacbXXLSGwAATQoWYU2oG11y0xsAAE0LFmFNqRtdctQbAABNDBZhTaobXXLVGwAATQ0WYU2rG11y1hsAAE0OFmFNrBtdctcbAABNDxZhTa0bXXLYGwAATRAWYU2uG11y2RsAAE0RFmFNrxtdctobAABNEhZhTbAbXXLbGwAATRMWYU2xG11y3BsAAE0UFmFNshtdct0bAABNFRZhTbMbXXLeGwAATRYWYU20G11y3xsAAE0XFmFNtRtdcuAbAABNGBZhTbYbXXLhGwAATRkWYU23G11y4hsAAE0aFmFNuBtdcuMbAABNGxZhTbkbXXLkGwAATRwWYU26G11y5RsAAE0dFmFNuxtdcuYbAABNHhZhTbwbXXLnGwAATR8WYU29G11y6BsAAE0gFmFNvhtdcukbAABNIRZhTb8bXXLqGwAATSIWYU3AG11y6xsAAE0jFmFNwRtdcuwbAABNJBZhTcIbXXLtGwAATSUWYU3DG11y7hsAAE0mFmFNxBtdcu8bAABNJxZhTcUbXXLwGwAATSgWYU3GG11y8RsAAE0pFmFNxxtdcvIbAABNKhZhTcgbXXLzGwAATSsWYU3JG11y9BsAAE0sFmFNyhtdcvUbAABNLRZhTcsbXXL2GwAATS4WYU3MG11y9xsAAE0vFmFNzRtdcvgbAABNMBZhTc4bXXL5GwAATTEWYU3PG11y+hsAAE0yFmFN0BtdcvsbAABNMxZhTdEbXXL8GwAATTQWYU3SG11y/RsAAE01FmFN0xtdcv4bAABNNhZhTdQbXXL/GwAATTcWYU3VG11yABwAAE04FmFN1htdcgEcAABNORZhTdcbXXICHAAATToWYU3YG11yAxwAAE07FmFN2RtdcgQcAABNPBZhTdobXXIFHAAATT0WYU3bG11yBhwAAE0+FmFN3BtdcgccAABNPxZhTd0bXXIIHAAATUAWYU3eG11yCRwAAE1BFmFN3xtdcgocAABNQhZhTeAbXXILHAAATUMWYU3hG11yDBwAAE1EFmFN4htdcg0cAABNRRZhTeMbXXIOHAAATUYWYU3kG11yDxwAAE1HFmFN5RtdchAcAABNSBZhTeYbXXIRHAAATUkWYU3nG11yEhwAAE1KFmFN6BtdchMcAABNSxZhTekbXXIUHAAATUwWYU3qG11yFRwAAE1NFmFN6xtdchYcAABNThZhTewbXXIXHAAATU8WYU3tG11yGBwAAE1QFmFN7htdchkcAABNURZhTe8bXXIaHAAATVIWYU3wG11yGxwAAE1TFmFN8RtdchwcAABNVBZhTfIbXXIdHAAATVUWYU3zG11yHhwAAE1WFmFN9Btdch8cAABNVxZhTfUbXXIgHAAATVgWYU32G11yIRwAAE1ZFmFN9xtdciIcAABNWhZhTfgbXXIjHAAATVsWYU35G11yJBwAAE1cFmFN+htdciUcAABNXRZhTfsbXXImHAAATV4WYU38G11yJxwAAE1fFmFN/RtdcigcAABNYBZhTf4bXXIpHAAATWEWYU3/G11yKhwAAE1iFmFNABxdciscAABNYxZhTQEcXXIsHAAATWQWYU0CHF1yLRwAAE1lFmFNAxxdci4cAABNZhZhTQQcXXIvHAAATWcWYU0FHF1yMBwAAE1oFmFNBhxdcjEcAABNaRZhTQccXXIyHAAATWoWYU0IHF1yMxwAAE1rFmFNCRxdcjQcAABNbBZhTQocXXI1HAAATW0WYU0LHF1yNhwAAE1uFmFNDBxdcjccAABNbxZhTQ0cXXI4HAAATXAWYU0OHF1yORwAAE1xFmFNDxxdcjocAABNchZhTRAcXXI7HAAATXMWYU0RHF1yPBwAAE10FmFNEhxdcj0cAABNdRZhTRMcXXI+HAAATXYWYU0UHF1yPxwAAE13FmFNFRxdckAcAABNeBZhTRYcXXJBHAAATXkWYU0XHF1yQhwAAE16FmFNGBxdckMcAABNexZhTRkcXXJEHAAATXwWYU0aHF1yRRwAAE19FmFNGxxdckYcAABNfhZhTRwcXXJHHAAATX8WYU0dHF1ySBwAAE2AFmFNHhxdckkcAABNgRZhTR8cXXJKHAAATYIWYU0gHF1ySxwAAE2DFmFNIRxdckwcAABNhBZhTSIcXXJNHAAATYUWYU0jHF1yThwAAE2GFmFNJBxdck8cAABNhxZhTSUcXXJQHAAATYgWYU0mHF1yURwAAE2JFmFNJxxdclIcAABNihZhTSgcXXJTHAAATYsWYU0pHF1yVBwAAE2MFmFNKhxdclUcAABNjRZhTSscXXJWHAAATY4WYU0sHF1yVxwAAE2PFmFNLRxdclgcAABNkBZhTS4cXXJZHAAATZEWYU0vHF1yWhwAAE2SFmFNMBxdclscAABNkxZhTTEcXXJcHAAATZQWYU0yHF1yXRwAAE2VFmFNMxxdcl4cAABNlhZhTTQcXXJfHAAATZcWYU01HF1yYBwAAE2YFmFNNhxdcmEcAABNmRZhTTccXXJiHAAATZoWYU04HF1yYxwAAE2bFmFNORxdcmQcAABNnBZhTTocXXJlHAAATZ0WYU07HF1yZhwAAE2eFmFNPBxdcmccAABNnxZhTT0cXXJoHAAATaAWYU0+HF1yaRwAAE2hFmFNPxxdcmocAABNohZhTUAcXXJrHAAATaMWYU1BHF1ybBwAAE2kFmFNQhxdcm0cAABNpRZhTUMcXXJuHAAATaYWYU1EHF1ybxwAAE2nFmFNRRxdcnAcAABNqBZhTUYcXXJxHAAATakWYU1HHF1ychwAAE2qFmFNSBxdcnMcAABNqxZhTUkcXXJ0HAAATawWYU1KHF1ydRwAAE2tFmFNSxxdcnYcAABNrhZhTUwcXXJ3HAAATa8WYU1NHF1yeBwAAE2wFmFNThxdcnkcAABNsRZhTU8cXXJ6HAAATbIWYU1QHF1yexwAAE2zFmFNURxdcnwcAABNtBZhTVIcXXJ9HAAATbUWYU1THF1yfhwAAE22FmFNVBxdcn8cAABNtxZhTVUcXXKAHAAATbgWYU1WHF1ygRwAAE25FmFNVxxdcoIcAABNuhZhTVgcXXKDHAAATbsWYU1ZHF1yhBwAAE28FmFNWhxdcoUcAABNvRZhTVscXXKGHAAATb4WYU1cHF1yhxwAAE2/FmFNXRxdcogcAABNwBZhTV4cXXKJHAAATcEWYU1fHF1yihwAAE3CFmF1h1UJaWRhdG1UeXBlcoscAABNwxaJfYdVBmFsdExvY3KMHAAATcMWVQB9h1UFbGFiZWxyjRwAAE3DFlgAAAAAfYdVDnN1cmZhY2VPcGFjaXR5co4cAABNwxZHv/AAAAAAAAB9h1UHZWxlbWVudHKPHAAATcMWSwZ9cpAcAAAoSwhdcpEcAAAoSwRLCUsNSxBLG0smSytLMEszSzhLOUs7S0VLS0tOS1hLYEtrS3VLd0t8S39LhkuOS5RLl0ucS51Ln0ulS6ZLqEu2S71LxUvMS9BL0kvXS+FL7Ev0S/1NCAFNDwFNHQFNIwFNJgFNKgFNMAFNMwFNOgFNQAFNQQFNQwFNSgFNUAFNUwFNWwFNYwFNbAFNcAFNcwFNegFNgQFNjAFNlgFNmwFNnAFNngFNpQFNrQFNsgFNtQFNvAFNxAFNygFN0QFN1QFN2gFN4gFN7QFN8gFN9wFN+gFN/gFNBAJNBQJNBwJNDgJNEwJNFgJNHQJNIwJNJgJNMAJNMgJNNwJNOAJNOgJNPgJNQAJNRAJNRwJNUgJNWgJNZQJNagJNawJNbQJNcgJNdQJNegJNewJNfQJNiAJNjwJNlAJNnAJNogJNpQJNrAJNsQJNsgJNtAJNuQJNwAJNxAJNxgJNzQJN0QJN2AJN3AJN3gJN4wJN5AJN5gJN8AJN9wJN/wJNCgNNEANNEwNNGANNIQNNJQNNJwNNLANNNwNNOwNNQgNNSANNUQNNWANNYANNZgNNcQNNdwNNegNNgQNNjwNNkwNNlQNNmgNNmwNNnQNNpANNqANNqwNNswNNugNNwgNNygNNzgNN0ANN1wNN3gNN5ANN5QNN5wNN7wNN+gNN/wNNBgRNDQRNEgRNEwRNFQRNGgRNKARNLQRNMQRNMwRNOgRNPgRNQQRNRwRNSARNSgRNUARNUQRNUwRNWwRNXwRNZARNagRNbQRNdwRNeQRNgARNjgRNlQRNmwRNngRNpgRNsQRNtwRNuARNugRNvwRNwgRNywRNzwRN1ARN3ARN5ARN6ARN7gRN8gRN9ARN+QRN/ARNAwVNDQVNFAVNHgVNJAVNKgVNLQVNNAVNQgVNRwVNSwVNTQVNUQVNUwVNXgVNZgVNbQVNcgVNcwVNdQVNfQVNggVNiAVNiwVNlgVNnAVNnQVNnwVNpQVNpgVNqAVNswVNtwVNuQVNvwVNwgVNyAVNywVN0AVN2gVN3AVN5QVN6QVN6wVN8QVN9AVN/gVNAgZNCAZNCQZNCwZNEgZNGgZNIgZNKgZNMAZNMQZNMwZNPQZNPwZNQwZNRQZNUAZNVgZNWQZNXwZNYAZNYgZNagZNcgZNfQZNhgZNjAZNjQZNjwZNmgZNogZNqQZNsQZNtQZNuAZNvAZNvgZNxAZNxQZNxwZN0QZN3wZN5wZN7gZN9gZN/QZNBAdNDwdNHQdNIgdNJgdNKQdNNwdNPgdNSAdNSgdNUAdNUwdNVwdNWgdNYgdNagdNcgdNeQdNhAdNjwdNmQdNoAdNqwdNtgdNvgdNxQdNywdNzAdNzgdN1gdN2gdN3QdN5AdN6QdN7wdN8AdN8gdN/QdNAghNAwhNBQhNCghNCwhNDQhNFQhNGghNHghNIAhNKAhNMAhNOQhNQghNSghNUghNVghNWQhNYghNbAhNbghNcwhNdAhNdghNewhNfghNhghNkQhNlwhNmAhNmghNnghNoQhNpQhNpwhNsghNuQhNwwhNxQhNyQhNywhN0whN1whN5QhN7whN8whN+AhN/whNAwlNBglNCglNDglNEAlNFglNFwlNGQlNHglNIglNJwlNLAlNLwlNPQlNQglNRQlNTwlNXQlNYwlNZglNbglNeAlNfQlNhwlNkQlNkwlNnQlNnwlNpglNrQlNtQlNvQlNyAlNzAlNzglN0wlN1wlN2glN4QlN7AlN9QlNAApNCApNDwpNEwpNHQpNHwpNJQpNJgpNKApNMApNOApNPQpNQwpNRgpNSwpNUQpNVApNXwpNZApNZQpNZwpNbwpNcwpNdgpNfQpNgwpNhApNhgpNjApNjwpNlApNmQpNnwpNoApNogpNrQpNtQpNwApNxQpNzQpN1ApN2gpN2wpN3QpN5ApN7gpN+ApN+gpNBAtNDAtNEAtNFgtNGQtNIgtNJwtNKAtNKgtNNQtNOwtNPAtNPgtNQgtNRQtNSgtNTgtNUQtNWQtNXgtNXwtNZAtNaQtNbQtNcAtNewtNhgtNiwtNkAtNkwtNmAtNmQtNmwtNpQtNqwtNrgtNuAtNwAtNywtN1QtN1wtN3AtN3wtN5gtN7gtN9AtN9wtN/AtN/QtN/wtNBQxNBgxNCAxNFgxNHQxNJQxNLAxNMAxNMgxNNwxNQQxNTAxNVAxNXQxNaAxNbwxNfQxNgwxNhgxNigxNkAxNkwxNmgxNoAxNoQxNowxNqgxNsAxNswxNuwxNwwxNzAxN0AxN0wxN2gxN4QxN7AxN9gxN+wxN/AxN/gxNBQ1NDQ1NEg1NFQ1NHA1NJA1NKg1NMQ1NNQ1NOg1NQg1NTQ1NUg1NVw1NWg1NXg1NZA1NZQ1NZw1Nbg1Ncw1Ndg1NfQ1Ngw1Nhg1NkA1Nkg1Nlw1NmA1Nmg1Nng1NoA1NpA1Npw1Nsg1Nug1NxQ1Nyg1Nyw1NzQ1N0g1N1Q1N2g1N2w1N3Q1N6A1N7w1N9A1N/A1NAg5NBQ5NDA5NEQ5NEg5NFA5NGQ5NIA5NJA5NJg5NLQ5NMQ5NOA5NPA5NPg5NQw5NRA5NRg5NUA5NVw5NXw5Nag5NcA5Ncw5NeA5NgQ5NhQ5Nhw5NjA5Nlw5Nmw5Nog5NqA5NsQ5NuA5NwA5Nxg5N0Q5N2w5N4g5N8A5N9A5N9g5N+w5N/A5N/g5NBQ9NCQ9NDA9NFA9NGw9NIw9NKw9NLw9NMQ9NOA9NPw9NRQ9NRg9NSA9NUA9NWw9NYA9NZw9Nbg9Ncw9NdA9Ndg9New9NiQ9Njg9Nkg9NlA9Nmw9Nnw9Nog9NqA9NqQ9Nqw9NsQ9Nsg9NtA9NvA9NwA9NxQ9Nyw9Nzg9N2A9N2g9N4Q9N7w9N9g9N/A9N/w9NBxBNEhBNGBBNGRBNGxBNIBBNIxBNLBBNMBBNNRBNPRBNRRBNSRBNTxBNUxBNVRBNWhBNXRBNZBBNbhBNdRBNfxBNhRBNixBNjhBNlRBNoxBNqBBNrBBNrhBNshBNtBBNvxBNxxBNzhBN0xBN1BBN1hBN3hBN4xBN6RBN7BBN9xBN/RBN/hBNABFNBhFNBxFNCRFNFBFNGBFNGhFNIBFNIxFNKRFNLBFNMRFNOxFNPRFNRhFNShFNTBFNUhFNVRFNXxFNYxFNaRFNahFNbBFNcxFNexFNgxFNixFNkRFNkhFNlBFNnhFNoBFNpRFNqBFNsxFNuRFNvBFNwhFNwxFNxRFNzRFN1RFN4BFN6RFN7xFN8BFN8hFN/RFNBRJNDBJNFBJNGBJNGxJNHxJNIRJNJxJNKBJNKhJNNBJNQhJNShJNURJNWRJNYBJNZxJNchJNgBJNhRJNiRJNjBJNmhJNoRJNqxJNrRJNsxJNthJNuhJNvRJNxRJNzRJN1RJN3BJN5xJN8hJN/BJNAxNNDhNNGRNNIRNNKBNNLhNNLxNNMRNNORNNPRNNQBNNRxNNTBNNUhNNUxNNVRNNYBNNZRNNZhNNaBNNbRNNbhNNcBNNeBNNfRNNgRNNgxNNixNNkxNNnBNNpRNNrRNNtRNNuRNNvBNNxRNNzxNN0RNN1hNN1xNN2RNN3hNN4RNN6RNN9BNN+hNN+xNN/RNNARRNBBRNCBRNChRNFRRNHBRNJhRNKBRNLBRNLhRNNhRNOhRNSBRNUhRNVhRNWxRNYhRNZhRNaRRNbRRNcRRNcxRNeRRNehRNfBRNgRRNhRRNihRNjxRNkhRNoBRNpRRNqBRNshRNwBRNxhRNyRRN0RRN2xRN4BRN6hRN9BRN9hRNABVNAhVNCRVNEBVNGBVNIBVNKxVNLxVNMRVNNhVNOhVNPRVNRBVNTxVNWBVNYxVNaxVNchVNdhVNgBVNghVNiBVNiRVNixVNkxVNmxVNoBVNphVNqRVNrhVNtBVNtxVNwhVNxxVNyBVNyhVN0hVN1hVN2RVN4BVN5hVN5xVN6RVN7xVN8hVlKE33FU38FU0CFk0DFk0FFk0QFk0YFk0jFk0oFk0wFk03Fk09Fk0+Fk1AFk1HFk1RFk1bFk1dFk1nFk1vFk1zFk15Fk18Fk2FFk2KFk2LFk2NFk2YFk2eFk2fFk2hFk2lFk2oFk2tFk2xFk20Fk28Fk3BFk3CFmVLEF1ykhwAAChL8U3IAU1GA01dA01kA03HA03ZBE3hBE3sBE0iBU0nBk0tCE3QCE0FCk0tCk1RDE0oDU2mDk29Dk3EDk0oD006EE1CEE1NEE2DEE2IEU2QE00zFE1oFU2QFWVLB11ykxwAAChLAEsFSwpLEUscSyFLI0skSydLLEsxSzRLPEs+S0FLRktMS09LUUtUS1lLYUtmS2hLaUtsS3hLfUuAS4dLj0uVS5hLoEupS69Lt0u+S8ZLzUvTS9hL2kvdS+JL50vpS+pL7Uv1S/tL/k0DAU0FAU0GAU0JAU0QAU0WAU0eAU0kAU0nAU0rAU0xAU00AU07AU1EAU1LAU1RAU1UAU1cAU1kAU1qAU1tAU10AU17AU2CAU2HAU2JAU2KAU2NAU2PAU2SAU2XAU2fAU2mAU2uAU2zAU22AU29AU3FAU3LAU3SAU3WAU3bAU3jAU3oAU3qAU3rAU3uAU3zAU34AU37AU3/AU0IAk0PAk0UAk0XAk0eAk0kAk0nAk0zAk07Ak1BAk1IAk1TAk1bAk1mAk1uAk1zAk12Ak1+Ak2JAk2QAk2VAk2dAk2jAk2mAk2tAk21Ak26Ak3BAk3HAk3OAk3SAk3ZAk3fAk3nAk3pAk3sAk3xAk34Ak0AA00LA00RA00UA00ZA00fA00iA00oA00tA00yA000A001A004A008A01DA01JA01PA01SA01ZA01hA01nA01yA014A017A02CA02IA02QA02WA02eA02lA02sA020A027A03DA03LA03RA03YA03fA03oA03wA031A033A034A037A00ABE0HBE0OBE0WBE0bBE0hBE0pBE0uBE00BE07BE1CBE1LBE1UBE1cBE1gBE1lBE1rBE1uBE16BE2BBE2HBE2PBE2WBE2cBE2fBE2nBE2yBE27BE3ABE3DBE3JBE3MBE3QBE3VBE3dBE3lBE3pBE3vBE31BE36BE39BE0EBU0GBU0JBU0OBU0VBU0XBU0aBU0fBU0lBU0rBU0uBU01BU07BU1DBU1IBU1OBU1UBU1fBU1nBU1uBU12BU1+BU2DBU2JBU2MBU2RBU2TBU2UBU2XBU2gBU2pBU2uBU2wBU2xBU20BU26BU3ABU3DBU3JBU3MBU3RBU3dBU3jBU3mBU3sBU3yBU31BU33BU36BU3/BU0DBk0MBk0TBk0bBk0jBk0rBk00Bk1ABk1GBk1LBk1NBk1OBk1RBk1XBk1aBk1jBk1rBk1zBk14Bk16Bk17Bk1+Bk2EBk2HBk2QBk2VBk2XBk2YBk2bBk2jBk2qBk2yBk25Bk2/Bk3IBk3KBk3NBk3SBk3YBk3gBk3oBk3vBk33Bk3+Bk0FB00QB00WB00eB00jB00qB00wB004B00/B01LB01RB01UB01bB01jB01rB01zB016B01/B02BB02CB02FB02KB02MB02NB02QB02SB02VB02aB02hB02mB02oB02pB02sB02xB02zB020B023B02/B03GB03PB03XB03eB03lB03qB03zB034B036B037B03+B00GCE0OCE0WCE0bCE0hCE0pCE0xCE03CE06CE1ACE1DCE1LCE1TCE1aCE1gCE1jCE1vCE13CE18CE1/CE2HCE2SCE2bCE2iCE2oCE2zCE26CE3GCE3MCE3UCE3YCE3eCE3mCE3oCE3rCE3wCE30CE35CE0ACU0HCU0LCU0RCU0aCU0fCU0jCU0oCU0tCU0wCU02CU0+CU1DCU1GCU1ICU1LCU1QCU1WCU1eCU1kCU1nCU1vCU1xCU10CU15CU1+CU2ACU2DCU2ICU2UCU2gCU2nCU2uCU22CU2+CU3DCU3FCU3GCU3JCU3PCU3UCU3bCU3iCU3nCU3pCU3qCU3tCU3zCU32CU0BCk0JCk0QCk0UCk0gCk0pCk0xCk05Ck0+Ck1ECk1HCk1MCk1SCk1VCk1aCk1cCk1dCk1gCk1oCk1wCk13Ck1+Ck2HCk2NCk2QCk2VCk2aCk2jCk2oCk2qCk2rCk2uCk22Ck27Ck29Ck2+Ck3BCk3GCk3OCk3VCk3eCk3lCk3nCk3qCk3vCk37Ck39Ck0AC00FC00NC00RC00XC00aC00gC00jC00rC00wC00yC00zC002C00/C01GC01LC01SC01aC01gC01lC01qC01xC018C02BC02DC02EC02HC02MC02RC02UC02cC02eC02hC02mC02sC02vC02xC020C025C03BC03GC03IC03JC03MC03YC03dC03gC03nC03vC031C034C00ADE0JDE0PDE0XDE0eDE0mDE0tDE0zDE04DE06DE09DE1CDE1HDE1JDE1KDE1NDE1VDE1bDE1eDE1jDE1lDE1mDE1pDE1wDE12DE1+DE2EDE2HDE2LDE2RDE2UDE2bDE2kDE2rDE2xDE20DE28DE3EDE3KDE3NDE3UDE3bDE3iDE3nDE3pDE3qDE3tDE3vDE3yDE33DE3/DE0GDU0ODU0TDU0WDU0dDU0lDU0rDU0yDU02DU07DU1DDU1IDU1KDU1LDU1ODU1TDU1YDU1bDU1fDU1oDU1vDU10DU13DU1+DU2EDU2HDU2TDU2bDU2hDU2oDU2zDU27DU3GDU3ODU3TDU3WDU3eDU3pDU3wDU31DU39DU0DDk0GDk0NDk0VDk0aDk0hDk0nDk0uDk0yDk05Dk0/Dk1HDk1JDk1MDk1RDk1YDk1gDk1rDk1xDk10Dk15Dk1/Dk2CDk2IDk2NDk2SDk2UDk2VDk2YDk2cDk2jDk2pDk2vDk2yDk25Dk3BDk3HDk3SDk3UDk3XDk3cDk3jDk3pDk3xDk33Dk3/Dk0GD00ND00VD00cD00kD00sD00yD005D01AD01JD01RD01WD01YD01ZD01cD01hD01oD01vD013D018D02CD02KD02PD02VD02cD02jD02sD021D029D03BD03GD03MD03PD03bD03iD03oD03wD033D039D00AEE0IEE0TEE0cEE0hEE0kEE0qEE0tEE0xEE02EE0+EE1GEE1KEE1QEE1WEE1bEE1eEE1lEE1nEE1qEE1vEE12EE14EE17EE2AEE2GEE2MEE2PEE2WEE2cEE2kEE2pEE2vEE21EE3AEE3IEE3PEE3XEE3fEE3kEE3qEE3tEE3yEE30EE31EE34EE0BEU0KEU0PEU0REU0SEU0VEU0bEU0hEU0kEU0qEU0tEU0yEU0+EU1EEU1HEU1NEU1TEU1WEU1YEU1bEU1gEU1kEU1tEU10EU18EU2EEU2MEU2VEU2hEU2mEU2pEU2uEU2wEU2xEU20EU26EU29EU3GEU3OEU3WEU3bEU3dEU3eEU3hEU3nEU3qEU3zEU34EU36EU37EU3+EU0GEk0NEk0VEk0cEk0iEk0rEk0tEk0wEk01Ek07Ek1DEk1LEk1SEk1aEk1hEk1oEk1zEk15Ek2BEk2GEk2NEk2TEk2bEk2iEk2uEk20Ek23Ek2+Ek3GEk3OEk3WEk3dEk3iEk3kEk3lEk3oEk3tEk3vEk3wEk3zEk31Ek34Ek39Ek0EE00JE00LE00ME00PE00UE00WE00XE00aE00iE00pE00yE006E01BE01IE01NE01WE01bE01dE01eE01hE01pE01xE015E01+E02EE02ME02UE02aE02dE02jE02mE02uE022E029E03DE03GE03SE03aE03fE03iE03qE031E03+E00FFE0LFE0WFE0dFE0pFE0vFE03FE07FE1BFE1JFE1LFE1OFE1TFE1XFE1cFE1jFE1qFE1uFE10FE19FE2CFE2GFE2LFE2QFE2TFE2ZFE2hFE2mFE2pFE2rFE2uFE2zFE25FE3BFE3HFE3KFE3SFE3UFE3XFE3cFE3hFE3jFE3mFE3rFE33FE0DFU0KFU0RFU0ZFU0hFU0mFU0oFU0pFU0sFU0yFU03FU0+FU1FFU1KFU1MFU1NFU1QFU1WFU1ZFU1kFU1sFU1zFU13FU2DFU2MFU2UFU2cFU2hFU2nFU2qFU2vFU21FU24FU29FU2/FU3AFU3DFU3LFU3TFU3aFWUoTeEVTeoVTfAVTfMVTfgVTf0VTQYWTQsWTQ0WTQ4WTREWTRkWTR4WTSAWTSEWTSQWTSkWTTEWTTgWTUEWTUgWTUoWTU0WTVIWTV4WTWAWTWMWTWgWTXAWTXQWTXoWTX0WTYMWTYYWTY4WTZMWTZUWTZYWTZkWTaIWTakWTa4WTbUWTb0WZXWHVQpsYWJlbENvbG9ycpQcAABNwxZNYRx9cpUcAAAoTWIcXXKWHAAASwFhTWMcXXKXHAAASwJhTWQcXXKYHAAASwNhTWUcXXKZHAAASwRhTWYcXXKaHAAASwVhTWccXXKbHAAASwZhTWgcXXKcHAAASwdhTWkcXXKdHAAASwhhTWocXXKeHAAASwlhTWscXXKfHAAASwphTWwcXXKgHAAASwthTW0cXXKhHAAASwxhTW4cXXKiHAAASw1hTW8cXXKjHAAASw5hTXAcXXKkHAAASw9hTXEcXXKlHAAASxBhTXIcXXKmHAAASxFhTXMcXXKnHAAASxJhTXQcXXKoHAAASxNhTXUcXXKpHAAASxRhTXYcXXKqHAAASxVhTXccXXKrHAAASxZhTXgcXXKsHAAASxdhTXkcXXKtHAAASxhhTXocXXKuHAAASxlhTXscXXKvHAAASxphTXwcXXKwHAAASxthTX0cXXKxHAAASxxhTX4cXXKyHAAASx1hTX8cXXKzHAAASx5hTYAcXXK0HAAASx9hTYEcXXK1HAAASyBhTYIcXXK2HAAASyFhTYMcXXK3HAAASyJhTYQcXXK4HAAASyNhTYUcXXK5HAAASyRhTYYcXXK6HAAASyVhTYccXXK7HAAASyZhTYgcXXK8HAAASydhTYkcXXK9HAAASyhhTYocXXK+HAAASylhTYscXXK/HAAASyphTYwcXXLAHAAASythTY0cXXLBHAAASyxhTY4cXXLCHAAASy1hTY8cXXLDHAAASy5hTZAcXXLEHAAASy9hTZEcXXLFHAAASzBhTZIcXXLGHAAASzFhTZMcXXLHHAAASzJhTZQcXXLIHAAASzNhTZUcXXLJHAAASzRhTZYcXXLKHAAASzVhTZccXXLLHAAASzZhTZgcXXLMHAAASzdhTZkcXXLNHAAASzhhTZocXXLOHAAASzlhTZscXXLPHAAASzphTZwcXXLQHAAASzthTZ0cXXLRHAAASzxhTZ4cXXLSHAAASz1hTZ8cXXLTHAAASz5hTaAcXXLUHAAASz9hTaEcXXLVHAAAS0BhTaIcXXLWHAAAS0FhTaMcXXLXHAAAS0JhTaQcXXLYHAAAS0NhTaUcXXLZHAAAS0RhTaYcXXLaHAAAS0VhTaccXXLbHAAAS0ZhTagcXXLcHAAAS0dhTakcXXLdHAAAS0hhTaocXXLeHAAAS0lhTascXXLfHAAAS0phTawcXXLgHAAAS0thTa0cXXLhHAAAS0xhTa4cXXLiHAAAS01hTa8cXXLjHAAAS05hTbAcXXLkHAAAS09hTbEcXXLlHAAAS1BhTbIcXXLmHAAAS1FhTbMcXXLnHAAAS1JhTbQcXXLoHAAAS1NhTbUcXXLpHAAAS1RhTbYcXXLqHAAAS1VhTbccXXLrHAAAS1ZhTbgcXXLsHAAAS1dhTbkcXXLtHAAAS1hhTbocXXLuHAAAS1lhTbscXXLvHAAAS1phTbwcXXLwHAAAS1thTb0cXXLxHAAAS1xhTb4cXXLyHAAAS11hTb8cXXLzHAAAS15hTcAcXXL0HAAAS19hTcEcXXL1HAAAS2BhTcIcXXL2HAAAS2FhTcMcXXL3HAAAS2JhTcQcXXL4HAAAS2NhTcUcXXL5HAAAS2RhTcYcXXL6HAAAS2VhTcccXXL7HAAAS2ZhTcgcXXL8HAAAS2dhTckcXXL9HAAAS2hhTcocXXL+HAAAS2lhTcscXXL/HAAAS2phTcwcXXIAHQAAS2thTc0cXXIBHQAAS2xhTc4cXXICHQAAS21hTc8cXXIDHQAAS25hTdAcXXIEHQAAS29hTdEcXXIFHQAAS3BhTdIcXXIGHQAAS3FhTdMcXXIHHQAAS3JhTdQcXXIIHQAAS3NhTdUcXXIJHQAAS3RhTdYcXXIKHQAAS3VhTdccXXILHQAAS3ZhTdgcXXIMHQAAS3dhTdkcXXINHQAAS3hhTdocXXIOHQAAS3lhTdscXXIPHQAAS3phTdwcXXIQHQAAS3thTd0cXXIRHQAAS3xhTd4cXXISHQAAS31hTd8cXXITHQAAS35hTeAcXXIUHQAAS39hTeEcXXIVHQAAS4BhTeIcXXIWHQAAS4FhTeMcXXIXHQAAS4JhTeQcXXIYHQAAS4NhTeUcXXIZHQAAS4RhTeYcXXIaHQAAS4VhTeccXXIbHQAAS4ZhTegcXXIcHQAAS4dhTekcXXIdHQAAS4hhTeocXXIeHQAAS4lhTescXXIfHQAAS4phTewcXXIgHQAAS4thTe0cXXIhHQAAS4xhTe4cXXIiHQAAS41hTe8cXXIjHQAAS45hTfAcXXIkHQAAS49hTfEcXXIlHQAAS5BhTfIcXXImHQAAS5FhTfMcXXInHQAAS5JhTfQcXXIoHQAAS5NhTfUcXXIpHQAAS5RhTfYcXXIqHQAAS5VhTfccXXIrHQAAS5ZhTfgcXXIsHQAAS5dhTfkcXXItHQAAS5hhTfocXXIuHQAAS5lhTfscXXIvHQAAS5phTfwcXXIwHQAAS5thTf0cXXIxHQAAS5xhTf4cXXIyHQAAS51hTf8cXXIzHQAAS55hTQAdXXI0HQAAS59hTQEdXXI1HQAAS6BhTQIdXXI2HQAAS6FhTQMdXXI3HQAAS6JhTQQdXXI4HQAAS6NhTQUdXXI5HQAAS6RhTQYdXXI6HQAAS6VhTQcdXXI7HQAAS6ZhTQgdXXI8HQAAS6dhTQkdXXI9HQAAS6hhTQodXXI+HQAAS6lhTQsdXXI/HQAAS6phTQwdXXJAHQAAS6thTQ0dXXJBHQAAS6xhTQ4dXXJCHQAAS61hTQ8dXXJDHQAAS65hTRAdXXJEHQAAS69hTREdXXJFHQAAS7BhTRIdXXJGHQAAS7FhTRMdXXJHHQAAS7JhTRQdXXJIHQAAS7NhTRUdXXJJHQAAS7RhTRYdXXJKHQAAS7VhTRcdXXJLHQAAS7ZhTRgdXXJMHQAAS7dhTRkdXXJNHQAAS7hhTRodXXJOHQAAS7lhTRsdXXJPHQAAS7phTRwdXXJQHQAAS7thTR0dXXJRHQAAS7xhTR4dXXJSHQAAS71hTR8dXXJTHQAAS75hTSAdXXJUHQAAS79hTSEdXXJVHQAAS8BhTSIdXXJWHQAAS8FhTSMdXXJXHQAAS8JhTSQdXXJYHQAAS8NhTSUdXXJZHQAAS8RhTSYdXXJaHQAAS8VhTScdXXJbHQAAS8ZhTSgdXXJcHQAAS8dhTSkdXXJdHQAAS8hhTSodXXJeHQAAS8lhTSsdXXJfHQAAS8phTSwdXXJgHQAAS8thTS0dXXJhHQAAS8xhTS4dXXJiHQAAS81hTS8dXXJjHQAAS85hTTAdXXJkHQAAS89hTTEdXXJlHQAAS9BhTTIdXXJmHQAAS9FhTTMdXXJnHQAAS9JhTTQdXXJoHQAAS9NhTTUdXXJpHQAAS9RhTTYdXXJqHQAAS9VhTTcdXXJrHQAAS9ZhTTgdXXJsHQAAS9dhTTkdXXJtHQAAS9hhTTodXXJuHQAAS9lhTTsdXXJvHQAAS9phTTwdXXJwHQAAS9thTT0dXXJxHQAAS9xhTT4dXXJyHQAAS91hTT8dXXJzHQAAS95hTUAdXXJ0HQAAS99hTUEdXXJ1HQAAS+BhTUIdXXJ2HQAAS+FhTUMdXXJ3HQAAS+JhTUQdXXJ4HQAAS+NhTUUdXXJ5HQAAS+RhTUYdXXJ6HQAAS+VhTUcdXXJ7HQAAS+ZhTUgdXXJ8HQAAS+dhTUkdXXJ9HQAAS+hhTUodXXJ+HQAAS+lhTUsdXXJ/HQAAS+phTUwdXXKAHQAAS+thTU0dXXKBHQAAS+xhTU4dXXKCHQAAS+1hTU8dXXKDHQAAS+5hTVAdXXKEHQAAS+9hTVEdXXKFHQAAS/BhTVIdXXKGHQAAS/FhTVMdXXKHHQAAS/JhTVQdXXKIHQAAS/NhTVUdXXKJHQAAS/RhTVYdXXKKHQAAS/VhTVcdXXKLHQAAS/ZhTVgdXXKMHQAAS/dhTVkdXXKNHQAAS/hhTVodXXKOHQAAS/lhTVsdXXKPHQAAS/phTVwdXXKQHQAAS/thTV0dXXKRHQAAS/xhTV4dXXKSHQAAS/1hTV8dXXKTHQAAS/5hTWAdXXKUHQAAS/9hTWEdXXKVHQAATQABYU1iHV1ylh0AAE0BAWFNYx1dcpcdAABNAgFhTWQdXXKYHQAATQMBYU1lHV1ymR0AAE0EAWFNZh1dcpodAABNBQFhTWcdXXKbHQAATQYBYU1oHV1ynB0AAE0HAWFNaR1dcp0dAABNCAFhTWodXXKeHQAATQkBYU1rHV1ynx0AAE0KAWFNbB1dcqAdAABNCwFhTW0dXXKhHQAATQwBYU1uHV1yoh0AAE0NAWFNbx1dcqMdAABNDgFhTXAdXXKkHQAATQ8BYU1xHV1ypR0AAE0QAWFNch1dcqYdAABNEQFhTXMdXXKnHQAATRIBYU10HV1yqB0AAE0TAWFNdR1dcqkdAABNFAFhTXYdXXKqHQAATRUBYU13HV1yqx0AAE0WAWFNeB1dcqwdAABNFwFhTXkdXXKtHQAATRgBYU16HV1yrh0AAE0ZAWFNex1dcq8dAABNGgFhTXwdXXKwHQAATRsBYU19HV1ysR0AAE0cAWFNfh1dcrIdAABNHQFhTX8dXXKzHQAATR4BYU2AHV1ytB0AAE0fAWFNgR1dcrUdAABNIAFhTYIdXXK2HQAATSEBYU2DHV1ytx0AAE0iAWFNhB1dcrgdAABNIwFhTYUdXXK5HQAATSQBYU2GHV1yuh0AAE0lAWFNhx1dcrsdAABNJgFhTYgdXXK8HQAATScBYU2JHV1yvR0AAE0oAWFNih1dcr4dAABNKQFhTYsdXXK/HQAATSoBYU2MHV1ywB0AAE0rAWFNjR1dcsEdAABNLAFhTY4dXXLCHQAATS0BYU2PHV1ywx0AAE0uAWFNkB1dcsQdAABNLwFhTZEdXXLFHQAATTABYU2SHV1yxh0AAE0xAWFNkx1dcscdAABNMgFhTZQdXXLIHQAATTMBYU2VHV1yyR0AAE00AWFNlh1dcsodAABNNQFhTZcdXXLLHQAATTYBYU2YHV1yzB0AAE03AWFNmR1dcs0dAABNOAFhTZodXXLOHQAATTkBYU2bHV1yzx0AAE06AWFNnB1dctAdAABNOwFhTZ0dXXLRHQAATTwBYU2eHV1y0h0AAE09AWFNnx1dctMdAABNPgFhTaAdXXLUHQAATT8BYU2hHV1y1R0AAE1AAWFNoh1dctYdAABNQQFhTaMdXXLXHQAATUIBYU2kHV1y2B0AAE1DAWFNpR1dctkdAABNRAFhTaYdXXLaHQAATUUBYU2nHV1y2x0AAE1GAWFNqB1dctwdAABNRwFhTakdXXLdHQAATUgBYU2qHV1y3h0AAE1JAWFNqx1dct8dAABNSgFhTawdXXLgHQAATUsBYU2tHV1y4R0AAE1MAWFNrh1dcuIdAABNTQFhTa8dXXLjHQAATU4BYU2wHV1y5B0AAE1PAWFNsR1dcuUdAABNUAFhTbIdXXLmHQAATVEBYU2zHV1y5x0AAE1SAWFNtB1dcugdAABNUwFhTbUdXXLpHQAATVQBYU22HV1y6h0AAE1VAWFNtx1dcusdAABNVgFhTbgdXXLsHQAATVcBYU25HV1y7R0AAE1YAWFNuh1dcu4dAABNWQFhTbsdXXLvHQAATVoBYU28HV1y8B0AAE1bAWFNvR1dcvEdAABNXAFhTb4dXXLyHQAATV0BYU2/HV1y8x0AAE1eAWFNwB1dcvQdAABNXwFhTcEdXXL1HQAATWABYU3CHV1y9h0AAE1hAWFNwx1dcvcdAABNYgFhTcQdXXL4HQAATWMBYU3FHV1y+R0AAE1kAWFNxh1dcvodAABNZQFhTccdXXL7HQAATWYBYU3IHV1y/B0AAE1nAWFNyR1dcv0dAABNaAFhTcodXXL+HQAATWkBYU3LHV1y/x0AAE1qAWFNzB1dcgAeAABNawFhTc0dXXIBHgAATWwBYU3OHV1yAh4AAE1tAWFNzx1dcgMeAABNbgFhTdAdXXIEHgAATW8BYU3RHV1yBR4AAE1wAWFN0h1dcgYeAABNcQFhTdMdXXIHHgAATXIBYU3UHV1yCB4AAE1zAWFN1R1dcgkeAABNdAFhTdYdXXIKHgAATXUBYU3XHV1yCx4AAE12AWFN2B1dcgweAABNdwFhTdkdXXINHgAATXgBYU3aHV1yDh4AAE15AWFN2x1dcg8eAABNegFhTdwdXXIQHgAATXsBYU3dHV1yER4AAE18AWFN3h1dchIeAABNfQFhTd8dXXITHgAATX4BYU3gHV1yFB4AAE1/AWFN4R1dchUeAABNgAFhTeIdXXIWHgAATYEBYU3jHV1yFx4AAE2CAWFN5B1dchgeAABNgwFhTeUdXXIZHgAATYQBYU3mHV1yGh4AAE2FAWFN5x1dchseAABNhgFhTegdXXIcHgAATYcBYU3pHV1yHR4AAE2IAWFN6h1dch4eAABNiQFhTesdXXIfHgAATYoBYU3sHV1yIB4AAE2LAWFN7R1dciEeAABNjAFhTe4dXXIiHgAATY0BYU3vHV1yIx4AAE2OAWFN8B1dciQeAABNjwFhTfEdXXIlHgAATZABYU3yHV1yJh4AAE2RAWFN8x1dciceAABNkgFhTfQdXXIoHgAATZMBYU31HV1yKR4AAE2UAWFN9h1dcioeAABNlQFhTfcdXXIrHgAATZYBYU34HV1yLB4AAE2XAWFN+R1dci0eAABNmAFhTfodXXIuHgAATZkBYU37HV1yLx4AAE2aAWFN/B1dcjAeAABNmwFhTf0dXXIxHgAATZwBYU3+HV1yMh4AAE2dAWFN/x1dcjMeAABNngFhTQAeXXI0HgAATZ8BYU0BHl1yNR4AAE2gAWFNAh5dcjYeAABNoQFhTQMeXXI3HgAATaIBYU0EHl1yOB4AAE2jAWFNBR5dcjkeAABNpAFhTQYeXXI6HgAATaUBYU0HHl1yOx4AAE2mAWFNCB5dcjweAABNpwFhTQkeXXI9HgAATagBYU0KHl1yPh4AAE2pAWFNCx5dcj8eAABNqgFhTQweXXJAHgAATasBYU0NHl1yQR4AAE2sAWFNDh5dckIeAABNrQFhTQ8eXXJDHgAATa4BYU0QHl1yRB4AAE2vAWFNER5dckUeAABNsAFhTRIeXXJGHgAATbEBYU0THl1yRx4AAE2yAWFNFB5dckgeAABNswFhTRUeXXJJHgAATbQBYU0WHl1ySh4AAE21AWFNFx5dckseAABNtgFhTRgeXXJMHgAATbcBYU0ZHl1yTR4AAE24AWFNGh5dck4eAABNuQFhTRseXXJPHgAATboBYU0cHl1yUB4AAE27AWFNHR5dclEeAABNvAFhTR4eXXJSHgAATb0BYU0fHl1yUx4AAE2+AWFNIB5dclQeAABNvwFhTSEeXXJVHgAATcABYU0iHl1yVh4AAE3BAWFNIx5dclceAABNwgFhTSQeXXJYHgAATcMBYU0lHl1yWR4AAE3EAWFNJh5dcloeAABNxQFhTSceXXJbHgAATcYBYU0oHl1yXB4AAE3HAWFNKR5dcl0eAABNyAFhTSoeXXJeHgAATckBYU0rHl1yXx4AAE3KAWFNLB5dcmAeAABNywFhTS0eXXJhHgAATcwBYU0uHl1yYh4AAE3NAWFNLx5dcmMeAABNzgFhTTAeXXJkHgAATc8BYU0xHl1yZR4AAE3QAWFNMh5dcmYeAABN0QFhTTMeXXJnHgAATdIBYU00Hl1yaB4AAE3TAWFNNR5dcmkeAABN1AFhTTYeXXJqHgAATdUBYU03Hl1yax4AAE3WAWFNOB5dcmweAABN1wFhTTkeXXJtHgAATdgBYU06Hl1ybh4AAE3ZAWFNOx5dcm8eAABN2gFhTTweXXJwHgAATdsBYU09Hl1ycR4AAE3cAWFNPh5dcnIeAABN3QFhTT8eXXJzHgAATd4BYU1AHl1ydB4AAE3fAWFNQR5dcnUeAABN4AFhTUIeXXJ2HgAATeEBYU1DHl1ydx4AAE3iAWFNRB5dcngeAABN4wFhTUUeXXJ5HgAATeQBYU1GHl1yeh4AAE3lAWFNRx5dcnseAABN5gFhTUgeXXJ8HgAATecBYU1JHl1yfR4AAE3oAWFNSh5dcn4eAABN6QFhTUseXXJ/HgAATeoBYU1MHl1ygB4AAE3rAWFNTR5dcoEeAABN7AFhTU4eXXKCHgAATe0BYU1PHl1ygx4AAE3uAWFNUB5dcoQeAABN7wFhTVEeXXKFHgAATfABYU1SHl1yhh4AAE3xAWFNUx5dcoceAABN8gFhTVQeXXKIHgAATfMBYU1VHl1yiR4AAE30AWFNVh5dcooeAABN9QFhTVceXXKLHgAATfYBYU1YHl1yjB4AAE33AWFNWR5dco0eAABN+AFhTVoeXXKOHgAATfkBYU1bHl1yjx4AAE36AWFNXB5dcpAeAABN+wFhTV0eXXKRHgAATfwBYU1eHl1ykh4AAE39AWFNXx5dcpMeAABN/gFhTWAeXXKUHgAATf8BYU1hHl1ylR4AAE0AAmFNYh5dcpYeAABNAQJhTWMeXXKXHgAATQICYU1kHl1ymB4AAE0DAmFNZR5dcpkeAABNBAJhTWYeXXKaHgAATQUCYU1nHl1ymx4AAE0GAmFNaB5dcpweAABNBwJhTWkeXXKdHgAATQgCYU1qHl1ynh4AAE0JAmFNax5dcp8eAABNCgJhTWweXXKgHgAATQsCYU1tHl1yoR4AAE0MAmFNbh5dcqIeAABNDQJhTW8eXXKjHgAATQ4CYU1wHl1ypB4AAE0PAmFNcR5dcqUeAABNEAJhTXIeXXKmHgAATRECYU1zHl1ypx4AAE0SAmFNdB5dcqgeAABNEwJhTXUeXXKpHgAATRQCYU12Hl1yqh4AAE0VAmFNdx5dcqseAABNFgJhTXgeXXKsHgAATRcCYU15Hl1yrR4AAE0YAmFNeh5dcq4eAABNGQJhTXseXXKvHgAATRoCYU18Hl1ysB4AAE0bAmFNfR5dcrEeAABNHAJhTX4eXXKyHgAATR0CYU1/Hl1ysx4AAE0eAmFNgB5dcrQeAABNHwJhTYEeXXK1HgAATSACYU2CHl1yth4AAE0hAmFNgx5dcrceAABNIgJhTYQeXXK4HgAATSMCYU2FHl1yuR4AAE0kAmFNhh5dcroeAABNJQJhTYceXXK7HgAATSYCYU2IHl1yvB4AAE0nAmFNiR5dcr0eAABNKAJhTYoeXXK+HgAATSkCYU2LHl1yvx4AAE0qAmFNjB5dcsAeAABNKwJhTY0eXXLBHgAATSwCYU2OHl1ywh4AAE0tAmFNjx5dcsMeAABNLgJhTZAeXXLEHgAATS8CYU2RHl1yxR4AAE0wAmFNkh5dcsYeAABNMQJhTZMeXXLHHgAATTICYU2UHl1yyB4AAE0zAmFNlR5dcskeAABNNAJhTZYeXXLKHgAATTUCYU2XHl1yyx4AAE02AmFNmB5dcsweAABNNwJhTZkeXXLNHgAATTgCYU2aHl1yzh4AAE05AmFNmx5dcs8eAABNOgJhTZweXXLQHgAATTsCYU2dHl1y0R4AAE08AmFNnh5dctIeAABNPQJhTZ8eXXLTHgAATT4CYU2gHl1y1B4AAE0/AmFNoR5dctUeAABNQAJhTaIeXXLWHgAATUECYU2jHl1y1x4AAE1CAmFNpB5dctgeAABNQwJhTaUeXXLZHgAATUQCYU2mHl1y2h4AAE1FAmFNpx5dctseAABNRgJhTageXXLcHgAATUcCYU2pHl1y3R4AAE1IAmFNqh5dct4eAABNSQJhTaseXXLfHgAATUoCYU2sHl1y4B4AAE1LAmFNrR5dcuEeAABNTAJhTa4eXXLiHgAATU0CYU2vHl1y4x4AAE1OAmFNsB5dcuQeAABNTwJhTbEeXXLlHgAATVACYU2yHl1y5h4AAE1RAmFNsx5dcuceAABNUgJhTbQeXXLoHgAATVMCYU21Hl1y6R4AAE1UAmFNth5dcuoeAABNVQJhTbceXXLrHgAATVYCYU24Hl1y7B4AAE1XAmFNuR5dcu0eAABNWAJhTboeXXLuHgAATVkCYU27Hl1y7x4AAE1aAmFNvB5dcvAeAABNWwJhTb0eXXLxHgAATVwCYU2+Hl1y8h4AAE1dAmFNvx5dcvMeAABNXgJhTcAeXXL0HgAATV8CYU3BHl1y9R4AAE1gAmFNwh5dcvYeAABNYQJhTcMeXXL3HgAATWICYU3EHl1y+B4AAE1jAmFNxR5dcvkeAABNZAJhTcYeXXL6HgAATWUCYU3HHl1y+x4AAE1mAmFNyB5dcvweAABNZwJhTckeXXL9HgAATWgCYU3KHl1y/h4AAE1pAmFNyx5dcv8eAABNagJhTcweXXIAHwAATWsCYU3NHl1yAR8AAE1sAmFNzh5dcgIfAABNbQJhTc8eXXIDHwAATW4CYU3QHl1yBB8AAE1vAmFN0R5dcgUfAABNcAJhTdIeXXIGHwAATXECYU3THl1yBx8AAE1yAmFN1B5dcggfAABNcwJhTdUeXXIJHwAATXQCYU3WHl1yCh8AAE11AmFN1x5dcgsfAABNdgJhTdgeXXIMHwAATXcCYU3ZHl1yDR8AAE14AmFN2h5dcg4fAABNeQJhTdseXXIPHwAATXoCYU3cHl1yEB8AAE17AmFN3R5dchEfAABNfAJhTd4eXXISHwAATX0CYU3fHl1yEx8AAE1+AmFN4B5dchQfAABNfwJhTeEeXXIVHwAATYACYU3iHl1yFh8AAE2BAmFN4x5dchcfAABNggJhTeQeXXIYHwAATYMCYU3lHl1yGR8AAE2EAmFN5h5dchofAABNhQJhTeceXXIbHwAATYYCYU3oHl1yHB8AAE2HAmFN6R5dch0fAABNiAJhTeoeXXIeHwAATYkCYU3rHl1yHx8AAE2KAmFN7B5dciAfAABNiwJhTe0eXXIhHwAATYwCYU3uHl1yIh8AAE2NAmFN7x5dciMfAABNjgJhTfAeXXIkHwAATY8CYU3xHl1yJR8AAE2QAmFN8h5dciYfAABNkQJhTfMeXXInHwAATZICYU30Hl1yKB8AAE2TAmFN9R5dcikfAABNlAJhTfYeXXIqHwAATZUCYU33Hl1yKx8AAE2WAmFN+B5dciwfAABNlwJhTfkeXXItHwAATZgCYU36Hl1yLh8AAE2ZAmFN+x5dci8fAABNmgJhTfweXXIwHwAATZsCYU39Hl1yMR8AAE2cAmFN/h5dcjIfAABNnQJhTf8eXXIzHwAATZ4CYU0AH11yNB8AAE2fAmFNAR9dcjUfAABNoAJhTQIfXXI2HwAATaECYU0DH11yNx8AAE2iAmFNBB9dcjgfAABNowJhTQUfXXI5HwAATaQCYU0GH11yOh8AAE2lAmFNBx9dcjsfAABNpgJhTQgfXXI8HwAATacCYU0JH11yPR8AAE2oAmFNCh9dcj4fAABNqQJhTQsfXXI/HwAATaoCYU0MH11yQB8AAE2rAmFNDR9dckEfAABNrAJhTQ4fXXJCHwAATa0CYU0PH11yQx8AAE2uAmFNEB9dckQfAABNrwJhTREfXXJFHwAATbACYU0SH11yRh8AAE2xAmFNEx9dckcfAABNsgJhTRQfXXJIHwAATbMCYU0VH11ySR8AAE20AmFNFh9dckofAABNtQJhTRcfXXJLHwAATbYCYU0YH11yTB8AAE23AmFNGR9dck0fAABNuAJhTRofXXJOHwAATbkCYU0bH11yTx8AAE26AmFNHB9dclAfAABNuwJhTR0fXXJRHwAATbwCYU0eH11yUh8AAE29AmFNHx9dclMfAABNvgJhTSAfXXJUHwAATb8CYU0hH11yVR8AAE3AAmFNIh9dclYfAABNwQJhTSMfXXJXHwAATcICYU0kH11yWB8AAE3DAmFNJR9dclkfAABNxAJhTSYfXXJaHwAATcUCYU0nH11yWx8AAE3GAmFNKB9dclwfAABNxwJhTSkfXXJdHwAATcgCYU0qH11yXh8AAE3JAmFNKx9dcl8fAABNygJhTSwfXXJgHwAATcsCYU0tH11yYR8AAE3MAmFNLh9dcmIfAABNzQJhTS8fXXJjHwAATc4CYU0wH11yZB8AAE3PAmFNMR9dcmUfAABN0AJhTTIfXXJmHwAATdECYU0zH11yZx8AAE3SAmFNNB9dcmgfAABN0wJhTTUfXXJpHwAATdQCYU02H11yah8AAE3VAmFNNx9dcmsfAABN1gJhTTgfXXJsHwAATdcCYU05H11ybR8AAE3YAmFNOh9dcm4fAABN2QJhTTsfXXJvHwAATdoCYU08H11ycB8AAE3bAmFNPR9dcnEfAABN3AJhTT4fXXJyHwAATd0CYU0/H11ycx8AAE3eAmFNQB9dcnQfAABN3wJhTUEfXXJ1HwAATeACYU1CH11ydh8AAE3hAmFNQx9dcncfAABN4gJhTUQfXXJ4HwAATeMCYU1FH11yeR8AAE3kAmFNRh9dcnofAABN5QJhTUcfXXJ7HwAATeYCYU1IH11yfB8AAE3nAmFNSR9dcn0fAABN6AJhTUofXXJ+HwAATekCYU1LH11yfx8AAE3qAmFNTB9dcoAfAABN6wJhTU0fXXKBHwAATewCYU1OH11ygh8AAE3tAmFNTx9dcoMfAABN7gJhTVAfXXKEHwAATe8CYU1RH11yhR8AAE3wAmFNUh9dcoYfAABN8QJhTVMfXXKHHwAATfICYU1UH11yiB8AAE3zAmFNVR9dcokfAABN9AJhTVYfXXKKHwAATfUCYU1XH11yix8AAE32AmFNWB9dcowfAABN9wJhTVkfXXKNHwAATfgCYU1aH11yjh8AAE35AmFNWx9dco8fAABN+gJhTVwfXXKQHwAATfsCYU1dH11ykR8AAE38AmFNXh9dcpIfAABN/QJhTV8fXXKTHwAATf4CYU1gH11ylB8AAE3/AmFNYR9dcpUfAABNAANhTWIfXXKWHwAATQEDYU1jH11ylx8AAE0CA2FNZB9dcpgfAABNAwNhTWUfXXKZHwAATQQDYU1mH11ymh8AAE0FA2FNZx9dcpsfAABNBgNhTWgfXXKcHwAATQcDYU1pH11ynR8AAE0IA2FNah9dcp4fAABNCQNhTWsfXXKfHwAATQoDYU1sH11yoB8AAE0LA2FNbR9dcqEfAABNDANhTW4fXXKiHwAATQ0DYU1vH11yox8AAE0OA2FNcB9dcqQfAABNDwNhTXEfXXKlHwAATRADYU1yH11yph8AAE0RA2FNcx9dcqcfAABNEgNhTXQfXXKoHwAATRMDYU11H11yqR8AAE0UA2FNdh9dcqofAABNFQNhTXcfXXKrHwAATRYDYU14H11yrB8AAE0XA2FNeR9dcq0fAABNGANhTXofXXKuHwAATRkDYU17H11yrx8AAE0aA2FNfB9dcrAfAABNGwNhTX0fXXKxHwAATRwDYU1+H11ysh8AAE0dA2FNfx9dcrMfAABNHgNhTYAfXXK0HwAATR8DYU2BH11ytR8AAE0gA2FNgh9dcrYfAABNIQNhTYMfXXK3HwAATSIDYU2EH11yuB8AAE0jA2FNhR9dcrkfAABNJANhTYYfXXK6HwAATSUDYU2HH11yux8AAE0mA2FNiB9dcrwfAABNJwNhTYkfXXK9HwAATSgDYU2KH11yvh8AAE0pA2FNix9dcr8fAABNKgNhTYwfXXLAHwAATSsDYU2NH11ywR8AAE0sA2FNjh9dcsIfAABNLQNhTY8fXXLDHwAATS4DYU2QH11yxB8AAE0vA2FNkR9dcsUfAABNMANhTZIfXXLGHwAATTEDYU2TH11yxx8AAE0yA2FNlB9dcsgfAABNMwNhTZUfXXLJHwAATTQDYU2WH11yyh8AAE01A2FNlx9dcssfAABNNgNhTZgfXXLMHwAATTcDYU2ZH11yzR8AAE04A2FNmh9dcs4fAABNOQNhTZsfXXLPHwAATToDYU2cH11y0B8AAE07A2FNnR9dctEfAABNPANhTZ4fXXLSHwAATT0DYU2fH11y0x8AAE0+A2FNoB9dctQfAABNPwNhTaEfXXLVHwAATUADYU2iH11y1h8AAE1BA2FNox9dctcfAABNQgNhTaQfXXLYHwAATUMDYU2lH11y2R8AAE1EA2FNph9dctofAABNRQNhTacfXXLbHwAATUYDYU2oH11y3B8AAE1HA2FNqR9dct0fAABNSANhTaofXXLeHwAATUkDYU2rH11y3x8AAE1KA2FNrB9dcuAfAABNSwNhTa0fXXLhHwAATUwDYU2uH11y4h8AAE1NA2FNrx9dcuMfAABNTgNhTbAfXXLkHwAATU8DYU2xH11y5R8AAE1QA2FNsh9dcuYfAABNUQNhTbMfXXLnHwAATVIDYU20H11y6B8AAE1TA2FNtR9dcukfAABNVANhTbYfXXLqHwAATVUDYU23H11y6x8AAE1WA2FNuB9dcuwfAABNVwNhTbkfXXLtHwAATVgDYU26H11y7h8AAE1ZA2FNux9dcu8fAABNWgNhTbwfXXLwHwAATVsDYU29H11y8R8AAE1cA2FNvh9dcvIfAABNXQNhTb8fXXLzHwAATV4DYU3AH11y9B8AAE1fA2FNwR9dcvUfAABNYANhTcIfXXL2HwAATWEDYU3DH11y9x8AAE1iA2FNxB9dcvgfAABNYwNhTcUfXXL5HwAATWQDYU3GH11y+h8AAE1lA2FNxx9dcvsfAABNZgNhTcgfXXL8HwAATWcDYU3JH11y/R8AAE1oA2FNyh9dcv4fAABNaQNhTcsfXXL/HwAATWoDYU3MH11yACAAAE1rA2FNzR9dcgEgAABNbANhTc4fXXICIAAATW0DYU3PH11yAyAAAE1uA2FN0B9dcgQgAABNbwNhTdEfXXIFIAAATXADYU3SH11yBiAAAE1xA2FN0x9dcgcgAABNcgNhTdQfXXIIIAAATXMDYU3VH11yCSAAAE10A2FN1h9dcgogAABNdQNhTdcfXXILIAAATXYDYU3YH11yDCAAAE13A2FN2R9dcg0gAABNeANhTdofXXIOIAAATXkDYU3bH11yDyAAAE16A2FN3B9dchAgAABNewNhTd0fXXIRIAAATXwDYU3eH11yEiAAAE19A2FN3x9dchMgAABNfgNhTeAfXXIUIAAATX8DYU3hH11yFSAAAE2AA2FN4h9dchYgAABNgQNhTeMfXXIXIAAATYIDYU3kH11yGCAAAE2DA2FN5R9dchkgAABNhANhTeYfXXIaIAAATYUDYU3nH11yGyAAAE2GA2FN6B9dchwgAABNhwNhTekfXXIdIAAATYgDYU3qH11yHiAAAE2JA2FN6x9dch8gAABNigNhTewfXXIgIAAATYsDYU3tH11yISAAAE2MA2FN7h9dciIgAABNjQNhTe8fXXIjIAAATY4DYU3wH11yJCAAAE2PA2FN8R9dciUgAABNkANhTfIfXXImIAAATZEDYU3zH11yJyAAAE2SA2FN9B9dciggAABNkwNhTfUfXXIpIAAATZQDYU32H11yKiAAAE2VA2FN9x9dcisgAABNlgNhTfgfXXIsIAAATZcDYU35H11yLSAAAE2YA2FN+h9dci4gAABNmQNhTfsfXXIvIAAATZoDYU38H11yMCAAAE2bA2FN/R9dcjEgAABNnANhTf4fXXIyIAAATZ0DYU3/H11yMyAAAE2eA2FNACBdcjQgAABNnwNhTQEgXXI1IAAATaADYU0CIF1yNiAAAE2hA2FNAyBdcjcgAABNogNhTQQgXXI4IAAATaMDYU0FIF1yOSAAAE2kA2FNBiBdcjogAABNpQNhTQcgXXI7IAAATaYDYU0IIF1yPCAAAE2nA2FNCSBdcj0gAABNqANhTQogXXI+IAAATakDYU0LIF1yPyAAAE2qA2FNDCBdckAgAABNqwNhTQ0gXXJBIAAATawDYU0OIF1yQiAAAE2tA2FNDyBdckMgAABNrgNhTRAgXXJEIAAATa8DYU0RIF1yRSAAAE2wA2FNEiBdckYgAABNsQNhTRMgXXJHIAAATbIDYU0UIF1ySCAAAE2zA2FNFSBdckkgAABNtANhTRYgXXJKIAAATbUDYU0XIF1ySyAAAE22A2FNGCBdckwgAABNtwNhTRkgXXJNIAAATbgDYU0aIF1yTiAAAE25A2FNGyBdck8gAABNugNhTRwgXXJQIAAATbsDYU0dIF1yUSAAAE28A2FNHiBdclIgAABNvQNhTR8gXXJTIAAATb4DYU0gIF1yVCAAAE2/A2FNISBdclUgAABNwANhTSIgXXJWIAAATcEDYU0jIF1yVyAAAE3CA2FNJCBdclggAABNwwNhTSUgXXJZIAAATcQDYU0mIF1yWiAAAE3FA2FNJyBdclsgAABNxgNhTSggXXJcIAAATccDYU0pIF1yXSAAAE3IA2FNKiBdcl4gAABNyQNhTSsgXXJfIAAATcoDYU0sIF1yYCAAAE3LA2FNLSBdcmEgAABNzANhTS4gXXJiIAAATc0DYU0vIF1yYyAAAE3OA2FNMCBdcmQgAABNzwNhTTEgXXJlIAAATdADYU0yIF1yZiAAAE3RA2FNMyBdcmcgAABN0gNhTTQgXXJoIAAATdMDYU01IF1yaSAAAE3UA2FNNiBdcmogAABN1QNhTTcgXXJrIAAATdYDYU04IF1ybCAAAE3XA2FNOSBdcm0gAABN2ANhTTogXXJuIAAATdkDYU07IF1ybyAAAE3aA2FNPCBdcnAgAABN2wNhTT0gXXJxIAAATdwDYU0+IF1yciAAAE3dA2FNPyBdcnMgAABN3gNhTUAgXXJ0IAAATd8DYU1BIF1ydSAAAE3gA2FNQiBdcnYgAABN4QNhTUMgXXJ3IAAATeIDYU1EIF1yeCAAAE3jA2FNRSBdcnkgAABN5ANhTUYgXXJ6IAAATeUDYU1HIF1yeyAAAE3mA2FNSCBdcnwgAABN5wNhTUkgXXJ9IAAATegDYXUoTUogXXJ+IAAATekDYU1LIF1yfyAAAE3qA2FNTCBdcoAgAABN6wNhTU0gXXKBIAAATewDYU1OIF1ygiAAAE3tA2FNTyBdcoMgAABN7gNhTVAgXXKEIAAATe8DYU1RIF1yhSAAAE3wA2FNUiBdcoYgAABN8QNhTVMgXXKHIAAATfIDYU1UIF1yiCAAAE3zA2FNVSBdcokgAABN9ANhTVYgXXKKIAAATfUDYU1XIF1yiyAAAE32A2FNWCBdcowgAABN9wNhTVkgXXKNIAAATfgDYU1aIF1yjiAAAE35A2FNWyBdco8gAABN+gNhTVwgXXKQIAAATfsDYU1dIF1ykSAAAE38A2FNXiBdcpIgAABN/QNhTV8gXXKTIAAATf4DYU1gIF1ylCAAAE3/A2FNYSBdcpUgAABNAARhTWIgXXKWIAAATQEEYU1jIF1ylyAAAE0CBGFNZCBdcpggAABNAwRhTWUgXXKZIAAATQQEYU1mIF1ymiAAAE0FBGFNZyBdcpsgAABNBgRhTWggXXKcIAAATQcEYU1pIF1ynSAAAE0IBGFNaiBdcp4gAABNCQRhTWsgXXKfIAAATQoEYU1sIF1yoCAAAE0LBGFNbSBdcqEgAABNDARhTW4gXXKiIAAATQ0EYU1vIF1yoyAAAE0OBGFNcCBdcqQgAABNDwRhTXEgXXKlIAAATRAEYU1yIF1ypiAAAE0RBGFNcyBdcqcgAABNEgRhTXQgXXKoIAAATRMEYU11IF1yqSAAAE0UBGFNdiBdcqogAABNFQRhTXcgXXKrIAAATRYEYU14IF1yrCAAAE0XBGFNeSBdcq0gAABNGARhTXogXXKuIAAATRkEYU17IF1yryAAAE0aBGFNfCBdcrAgAABNGwRhTX0gXXKxIAAATRwEYU1+IF1ysiAAAE0dBGFNfyBdcrMgAABNHgRhTYAgXXK0IAAATR8EYU2BIF1ytSAAAE0gBGFNgiBdcrYgAABNIQRhTYMgXXK3IAAATSIEYU2EIF1yuCAAAE0jBGFNhSBdcrkgAABNJARhTYYgXXK6IAAATSUEYU2HIF1yuyAAAE0mBGFNiCBdcrwgAABNJwRhTYkgXXK9IAAATSgEYU2KIF1yviAAAE0pBGFNiyBdcr8gAABNKgRhTYwgXXLAIAAATSsEYU2NIF1ywSAAAE0sBGFNjiBdcsIgAABNLQRhTY8gXXLDIAAATS4EYU2QIF1yxCAAAE0vBGFNkSBdcsUgAABNMARhTZIgXXLGIAAATTEEYU2TIF1yxyAAAE0yBGFNlCBdcsggAABNMwRhTZUgXXLJIAAATTQEYU2WIF1yyiAAAE01BGFNlyBdcssgAABNNgRhTZggXXLMIAAATTcEYU2ZIF1yzSAAAE04BGFNmiBdcs4gAABNOQRhTZsgXXLPIAAATToEYU2cIF1y0CAAAE07BGFNnSBdctEgAABNPARhTZ4gXXLSIAAATT0EYU2fIF1y0yAAAE0+BGFNoCBdctQgAABNPwRhTaEgXXLVIAAATUAEYU2iIF1y1iAAAE1BBGFNoyBdctcgAABNQgRhTaQgXXLYIAAATUMEYU2lIF1y2SAAAE1EBGFNpiBdctogAABNRQRhTacgXXLbIAAATUYEYU2oIF1y3CAAAE1HBGFNqSBdct0gAABNSARhTaogXXLeIAAATUkEYU2rIF1y3yAAAE1KBGFNrCBdcuAgAABNSwRhTa0gXXLhIAAATUwEYU2uIF1y4iAAAE1NBGFNryBdcuMgAABNTgRhTbAgXXLkIAAATU8EYU2xIF1y5SAAAE1QBGFNsiBdcuYgAABNUQRhTbMgXXLnIAAATVIEYU20IF1y6CAAAE1TBGFNtSBdcukgAABNVARhTbYgXXLqIAAATVUEYU23IF1y6yAAAE1WBGFNuCBdcuwgAABNVwRhTbkgXXLtIAAATVgEYU26IF1y7iAAAE1ZBGFNuyBdcu8gAABNWgRhTbwgXXLwIAAATVsEYU29IF1y8SAAAE1cBGFNviBdcvIgAABNXQRhTb8gXXLzIAAATV4EYU3AIF1y9CAAAE1fBGFNwSBdcvUgAABNYARhTcIgXXL2IAAATWEEYU3DIF1y9yAAAE1iBGFNxCBdcvggAABNYwRhTcUgXXL5IAAATWQEYU3GIF1y+iAAAE1lBGFNxyBdcvsgAABNZgRhTcggXXL8IAAATWcEYU3JIF1y/SAAAE1oBGFNyiBdcv4gAABNaQRhTcsgXXL/IAAATWoEYU3MIF1yACEAAE1rBGFNzSBdcgEhAABNbARhTc4gXXICIQAATW0EYU3PIF1yAyEAAE1uBGFN0CBdcgQhAABNbwRhTdEgXXIFIQAATXAEYU3SIF1yBiEAAE1xBGFN0yBdcgchAABNcgRhTdQgXXIIIQAATXMEYU3VIF1yCSEAAE10BGFN1iBdcgohAABNdQRhTdcgXXILIQAATXYEYU3YIF1yDCEAAE13BGFN2SBdcg0hAABNeARhTdogXXIOIQAATXkEYU3bIF1yDyEAAE16BGFN3CBdchAhAABNewRhTd0gXXIRIQAATXwEYU3eIF1yEiEAAE19BGFN3yBdchMhAABNfgRhTeAgXXIUIQAATX8EYU3hIF1yFSEAAE2ABGFN4iBdchYhAABNgQRhTeMgXXIXIQAATYIEYU3kIF1yGCEAAE2DBGFN5SBdchkhAABNhARhTeYgXXIaIQAATYUEYU3nIF1yGyEAAE2GBGFN6CBdchwhAABNhwRhTekgXXIdIQAATYgEYU3qIF1yHiEAAE2JBGFN6yBdch8hAABNigRhTewgXXIgIQAATYsEYU3tIF1yISEAAE2MBGFN7iBdciIhAABNjQRhTe8gXXIjIQAATY4EYU3wIF1yJCEAAE2PBGFN8SBdciUhAABNkARhTfIgXXImIQAATZEEYU3zIF1yJyEAAE2SBGFN9CBdcighAABNkwRhTfUgXXIpIQAATZQEYU32IF1yKiEAAE2VBGFN9yBdcishAABNlgRhTfggXXIsIQAATZcEYU35IF1yLSEAAE2YBGFN+iBdci4hAABNmQRhTfsgXXIvIQAATZoEYU38IF1yMCEAAE2bBGFN/SBdcjEhAABNnARhTf4gXXIyIQAATZ0EYU3/IF1yMyEAAE2eBGFNACFdcjQhAABNnwRhTQEhXXI1IQAATaAEYU0CIV1yNiEAAE2hBGFNAyFdcjchAABNogRhTQQhXXI4IQAATaMEYU0FIV1yOSEAAE2kBGFNBiFdcjohAABNpQRhTQchXXI7IQAATaYEYU0IIV1yPCEAAE2nBGFNCSFdcj0hAABNqARhTQohXXI+IQAATakEYU0LIV1yPyEAAE2qBGFNDCFdckAhAABNqwRhTQ0hXXJBIQAATawEYU0OIV1yQiEAAE2tBGFNDyFdckMhAABNrgRhTRAhXXJEIQAATa8EYU0RIV1yRSEAAE2wBGFNEiFdckYhAABNsQRhTRMhXXJHIQAATbIEYU0UIV1ySCEAAE2zBGFNFSFdckkhAABNtARhTRYhXXJKIQAATbUEYU0XIV1ySyEAAE22BGFNGCFdckwhAABNtwRhTRkhXXJNIQAATbgEYU0aIV1yTiEAAE25BGFNGyFdck8hAABNugRhTRwhXXJQIQAATbsEYU0dIV1yUSEAAE28BGFNHiFdclIhAABNvQRhTR8hXXJTIQAATb4EYU0gIV1yVCEAAE2/BGFNISFdclUhAABNwARhTSIhXXJWIQAATcEEYU0jIV1yVyEAAE3CBGFNJCFdclghAABNwwRhTSUhXXJZIQAATcQEYU0mIV1yWiEAAE3FBGFNJyFdclshAABNxgRhTSghXXJcIQAATccEYU0pIV1yXSEAAE3IBGFNKiFdcl4hAABNyQRhTSshXXJfIQAATcoEYU0sIV1yYCEAAE3LBGFNLSFdcmEhAABNzARhTS4hXXJiIQAATc0EYU0vIV1yYyEAAE3OBGFNMCFdcmQhAABNzwRhTTEhXXJlIQAATdAEYU0yIV1yZiEAAE3RBGFNMyFdcmchAABN0gRhTTQhXXJoIQAATdMEYU01IV1yaSEAAE3UBGFNNiFdcmohAABN1QRhTTchXXJrIQAATdYEYU04IV1ybCEAAE3XBGFNOSFdcm0hAABN2ARhTTohXXJuIQAATdkEYU07IV1ybyEAAE3aBGFNPCFdcnAhAABN2wRhTT0hXXJxIQAATdwEYU0+IV1yciEAAE3dBGFNPyFdcnMhAABN3gRhTUAhXXJ0IQAATd8EYU1BIV1ydSEAAE3gBGFNQiFdcnYhAABN4QRhTUMhXXJ3IQAATeIEYU1EIV1yeCEAAE3jBGFNRSFdcnkhAABN5ARhTUYhXXJ6IQAATeUEYU1HIV1yeyEAAE3mBGFNSCFdcnwhAABN5wRhTUkhXXJ9IQAATegEYU1KIV1yfiEAAE3pBGFNSyFdcn8hAABN6gRhTUwhXXKAIQAATesEYU1NIV1ygSEAAE3sBGFNTiFdcoIhAABN7QRhTU8hXXKDIQAATe4EYU1QIV1yhCEAAE3vBGFNUSFdcoUhAABN8ARhTVIhXXKGIQAATfEEYU1TIV1yhyEAAE3yBGFNVCFdcoghAABN8wRhTVUhXXKJIQAATfQEYU1WIV1yiiEAAE31BGFNVyFdcoshAABN9gRhTVghXXKMIQAATfcEYU1ZIV1yjSEAAE34BGFNWiFdco4hAABN+QRhTVshXXKPIQAATfoEYU1cIV1ykCEAAE37BGFNXSFdcpEhAABN/ARhTV4hXXKSIQAATf0EYU1fIV1ykyEAAE3+BGFNYCFdcpQhAABN/wRhTWEhXXKVIQAATQAFYU1iIV1yliEAAE0BBWFNYyFdcpchAABNAgVhTWQhXXKYIQAATQMFYU1lIV1ymSEAAE0EBWFNZiFdcpohAABNBQVhTWchXXKbIQAATQYFYU1oIV1ynCEAAE0HBWFNaSFdcp0hAABNCAVhTWohXXKeIQAATQkFYU1rIV1ynyEAAE0KBWFNbCFdcqAhAABNCwVhTW0hXXKhIQAATQwFYU1uIV1yoiEAAE0NBWFNbyFdcqMhAABNDgVhTXAhXXKkIQAATQ8FYU1xIV1ypSEAAE0QBWFNciFdcqYhAABNEQVhTXMhXXKnIQAATRIFYU10IV1yqCEAAE0TBWFNdSFdcqkhAABNFAVhTXYhXXKqIQAATRUFYU13IV1yqyEAAE0WBWFNeCFdcqwhAABNFwVhTXkhXXKtIQAATRgFYU16IV1yriEAAE0ZBWFNeyFdcq8hAABNGgVhTXwhXXKwIQAATRsFYU19IV1ysSEAAE0cBWFNfiFdcrIhAABNHQVhTX8hXXKzIQAATR4FYU2AIV1ytCEAAE0fBWFNgSFdcrUhAABNIAVhTYIhXXK2IQAATSEFYU2DIV1ytyEAAE0iBWFNhCFdcrghAABNIwVhTYUhXXK5IQAATSQFYU2GIV1yuiEAAE0lBWFNhyFdcrshAABNJgVhTYghXXK8IQAATScFYU2JIV1yvSEAAE0oBWFNiiFdcr4hAABNKQVhTYshXXK/IQAATSoFYU2MIV1ywCEAAE0rBWFNjSFdcsEhAABNLAVhTY4hXXLCIQAATS0FYU2PIV1ywyEAAE0uBWFNkCFdcsQhAABNLwVhTZEhXXLFIQAATTAFYU2SIV1yxiEAAE0xBWFNkyFdcschAABNMgVhTZQhXXLIIQAATTMFYU2VIV1yySEAAE00BWFNliFdcsohAABNNQVhTZchXXLLIQAATTYFYU2YIV1yzCEAAE03BWFNmSFdcs0hAABNOAVhTZohXXLOIQAATTkFYU2bIV1yzyEAAE06BWFNnCFdctAhAABNOwVhTZ0hXXLRIQAATTwFYU2eIV1y0iEAAE09BWFNnyFdctMhAABNPgVhTaAhXXLUIQAATT8FYU2hIV1y1SEAAE1ABWFNoiFdctYhAABNQQVhTaMhXXLXIQAATUIFYU2kIV1y2CEAAE1DBWFNpSFdctkhAABNRAVhTaYhXXLaIQAATUUFYU2nIV1y2yEAAE1GBWFNqCFdctwhAABNRwVhTakhXXLdIQAATUgFYU2qIV1y3iEAAE1JBWFNqyFdct8hAABNSgVhTawhXXLgIQAATUsFYU2tIV1y4SEAAE1MBWFNriFdcuIhAABNTQVhTa8hXXLjIQAATU4FYU2wIV1y5CEAAE1PBWFNsSFdcuUhAABNUAVhTbIhXXLmIQAATVEFYU2zIV1y5yEAAE1SBWFNtCFdcughAABNUwVhTbUhXXLpIQAATVQFYU22IV1y6iEAAE1VBWFNtyFdcushAABNVgVhTbghXXLsIQAATVcFYU25IV1y7SEAAE1YBWFNuiFdcu4hAABNWQVhTbshXXLvIQAATVoFYU28IV1y8CEAAE1bBWFNvSFdcvEhAABNXAVhTb4hXXLyIQAATV0FYU2/IV1y8yEAAE1eBWFNwCFdcvQhAABNXwVhTcEhXXL1IQAATWAFYU3CIV1y9iEAAE1hBWFNwyFdcvchAABNYgVhTcQhXXL4IQAATWMFYU3FIV1y+SEAAE1kBWFNxiFdcvohAABNZQVhTcchXXL7IQAATWYFYU3IIV1y/CEAAE1nBWFNySFdcv0hAABNaAVhTcohXXL+IQAATWkFYU3LIV1y/yEAAE1qBWFNzCFdcgAiAABNawVhTc0hXXIBIgAATWwFYU3OIV1yAiIAAE1tBWFNzyFdcgMiAABNbgVhTdAhXXIEIgAATW8FYU3RIV1yBSIAAE1wBWFN0iFdcgYiAABNcQVhTdMhXXIHIgAATXIFYU3UIV1yCCIAAE1zBWFN1SFdcgkiAABNdAVhTdYhXXIKIgAATXUFYU3XIV1yCyIAAE12BWFN2CFdcgwiAABNdwVhTdkhXXINIgAATXgFYU3aIV1yDiIAAE15BWFN2yFdcg8iAABNegVhTdwhXXIQIgAATXsFYU3dIV1yESIAAE18BWFN3iFdchIiAABNfQVhTd8hXXITIgAATX4FYU3gIV1yFCIAAE1/BWFN4SFdchUiAABNgAVhTeIhXXIWIgAATYEFYU3jIV1yFyIAAE2CBWFN5CFdchgiAABNgwVhTeUhXXIZIgAATYQFYU3mIV1yGiIAAE2FBWFN5yFdchsiAABNhgVhTeghXXIcIgAATYcFYU3pIV1yHSIAAE2IBWFN6iFdch4iAABNiQVhTeshXXIfIgAATYoFYU3sIV1yICIAAE2LBWFN7SFdciEiAABNjAVhTe4hXXIiIgAATY0FYU3vIV1yIyIAAE2OBWFN8CFdciQiAABNjwVhTfEhXXIlIgAATZAFYU3yIV1yJiIAAE2RBWFN8yFdciciAABNkgVhTfQhXXIoIgAATZMFYU31IV1yKSIAAE2UBWFN9iFdcioiAABNlQVhTfchXXIrIgAATZYFYU34IV1yLCIAAE2XBWFN+SFdci0iAABNmAVhTfohXXIuIgAATZkFYU37IV1yLyIAAE2aBWFN/CFdcjAiAABNmwVhTf0hXXIxIgAATZwFYU3+IV1yMiIAAE2dBWFN/yFdcjMiAABNngVhTQAiXXI0IgAATZ8FYU0BIl1yNSIAAE2gBWFNAiJdcjYiAABNoQVhTQMiXXI3IgAATaIFYU0EIl1yOCIAAE2jBWFNBSJdcjkiAABNpAVhTQYiXXI6IgAATaUFYU0HIl1yOyIAAE2mBWFNCCJdcjwiAABNpwVhTQkiXXI9IgAATagFYU0KIl1yPiIAAE2pBWFNCyJdcj8iAABNqgVhTQwiXXJAIgAATasFYU0NIl1yQSIAAE2sBWFNDiJdckIiAABNrQVhTQ8iXXJDIgAATa4FYU0QIl1yRCIAAE2vBWFNESJdckUiAABNsAVhTRIiXXJGIgAATbEFYU0TIl1yRyIAAE2yBWFNFCJdckgiAABNswVhTRUiXXJJIgAATbQFYU0WIl1ySiIAAE21BWFNFyJdcksiAABNtgVhTRgiXXJMIgAATbcFYU0ZIl1yTSIAAE24BWFNGiJdck4iAABNuQVhTRsiXXJPIgAATboFYU0cIl1yUCIAAE27BWFNHSJdclEiAABNvAVhTR4iXXJSIgAATb0FYU0fIl1yUyIAAE2+BWFNICJdclQiAABNvwVhTSEiXXJVIgAATcAFYU0iIl1yViIAAE3BBWFNIyJdclciAABNwgVhTSQiXXJYIgAATcMFYU0lIl1yWSIAAE3EBWFNJiJdcloiAABNxQVhTSciXXJbIgAATcYFYU0oIl1yXCIAAE3HBWFNKSJdcl0iAABNyAVhTSoiXXJeIgAATckFYU0rIl1yXyIAAE3KBWFNLCJdcmAiAABNywVhTS0iXXJhIgAATcwFYU0uIl1yYiIAAE3NBWFNLyJdcmMiAABNzgVhTTAiXXJkIgAATc8FYU0xIl1yZSIAAE3QBWFNMiJdcmYiAABN0QVhTTMiXXJnIgAATdIFYU00Il1yaCIAAE3TBWFNNSJdcmkiAABN1AVhTTYiXXJqIgAATdUFYU03Il1yayIAAE3WBWFNOCJdcmwiAABN1wVhTTkiXXJtIgAATdgFYU06Il1ybiIAAE3ZBWFNOyJdcm8iAABN2gVhTTwiXXJwIgAATdsFYU09Il1ycSIAAE3cBWFNPiJdcnIiAABN3QVhTT8iXXJzIgAATd4FYU1AIl1ydCIAAE3fBWFNQSJdcnUiAABN4AVhTUIiXXJ2IgAATeEFYU1DIl1ydyIAAE3iBWFNRCJdcngiAABN4wVhTUUiXXJ5IgAATeQFYU1GIl1yeiIAAE3lBWFNRyJdcnsiAABN5gVhTUgiXXJ8IgAATecFYU1JIl1yfSIAAE3oBWFNSiJdcn4iAABN6QVhTUsiXXJ/IgAATeoFYU1MIl1ygCIAAE3rBWFNTSJdcoEiAABN7AVhTU4iXXKCIgAATe0FYU1PIl1ygyIAAE3uBWFNUCJdcoQiAABN7wVhTVEiXXKFIgAATfAFYU1SIl1yhiIAAE3xBWFNUyJdcociAABN8gVhTVQiXXKIIgAATfMFYU1VIl1yiSIAAE30BWFNViJdcooiAABN9QVhTVciXXKLIgAATfYFYU1YIl1yjCIAAE33BWFNWSJdco0iAABN+AVhTVoiXXKOIgAATfkFYU1bIl1yjyIAAE36BWFNXCJdcpAiAABN+wVhTV0iXXKRIgAATfwFYU1eIl1ykiIAAE39BWFNXyJdcpMiAABN/gVhTWAiXXKUIgAATf8FYU1hIl1ylSIAAE0ABmFNYiJdcpYiAABNAQZhTWMiXXKXIgAATQIGYU1kIl1ymCIAAE0DBmFNZSJdcpkiAABNBAZhTWYiXXKaIgAATQUGYU1nIl1ymyIAAE0GBmFNaCJdcpwiAABNBwZhTWkiXXKdIgAATQgGYU1qIl1yniIAAE0JBmFNayJdcp8iAABNCgZhTWwiXXKgIgAATQsGYU1tIl1yoSIAAE0MBmFNbiJdcqIiAABNDQZhTW8iXXKjIgAATQ4GYU1wIl1ypCIAAE0PBmFNcSJdcqUiAABNEAZhTXIiXXKmIgAATREGYU1zIl1ypyIAAE0SBmFNdCJdcqgiAABNEwZhTXUiXXKpIgAATRQGYU12Il1yqiIAAE0VBmFNdyJdcqsiAABNFgZhTXgiXXKsIgAATRcGYU15Il1yrSIAAE0YBmFNeiJdcq4iAABNGQZhTXsiXXKvIgAATRoGYU18Il1ysCIAAE0bBmFNfSJdcrEiAABNHAZhTX4iXXKyIgAATR0GYU1/Il1ysyIAAE0eBmFNgCJdcrQiAABNHwZhTYEiXXK1IgAATSAGYU2CIl1ytiIAAE0hBmFNgyJdcrciAABNIgZhTYQiXXK4IgAATSMGYU2FIl1yuSIAAE0kBmFNhiJdcroiAABNJQZhTYciXXK7IgAATSYGYU2IIl1yvCIAAE0nBmFNiSJdcr0iAABNKAZhTYoiXXK+IgAATSkGYU2LIl1yvyIAAE0qBmFNjCJdcsAiAABNKwZhTY0iXXLBIgAATSwGYU2OIl1ywiIAAE0tBmFNjyJdcsMiAABNLgZhTZAiXXLEIgAATS8GYU2RIl1yxSIAAE0wBmFNkiJdcsYiAABNMQZhTZMiXXLHIgAATTIGYU2UIl1yyCIAAE0zBmFNlSJdcskiAABNNAZhTZYiXXLKIgAATTUGYU2XIl1yyyIAAE02BmFNmCJdcswiAABNNwZhTZkiXXLNIgAATTgGYU2aIl1yziIAAE05BmFNmyJdcs8iAABNOgZhTZwiXXLQIgAATTsGYU2dIl1y0SIAAE08BmFNniJdctIiAABNPQZhTZ8iXXLTIgAATT4GYU2gIl1y1CIAAE0/BmFNoSJdctUiAABNQAZhTaIiXXLWIgAATUEGYU2jIl1y1yIAAE1CBmFNpCJdctgiAABNQwZhTaUiXXLZIgAATUQGYU2mIl1y2iIAAE1FBmFNpyJdctsiAABNRgZhTagiXXLcIgAATUcGYU2pIl1y3SIAAE1IBmFNqiJdct4iAABNSQZhTasiXXLfIgAATUoGYU2sIl1y4CIAAE1LBmFNrSJdcuEiAABNTAZhTa4iXXLiIgAATU0GYU2vIl1y4yIAAE1OBmFNsCJdcuQiAABNTwZhTbEiXXLlIgAATVAGYU2yIl1y5iIAAE1RBmFNsyJdcuciAABNUgZhTbQiXXLoIgAATVMGYU21Il1y6SIAAE1UBmFNtiJdcuoiAABNVQZhTbciXXLrIgAATVYGYU24Il1y7CIAAE1XBmFNuSJdcu0iAABNWAZhTboiXXLuIgAATVkGYU27Il1y7yIAAE1aBmFNvCJdcvAiAABNWwZhTb0iXXLxIgAATVwGYU2+Il1y8iIAAE1dBmFNvyJdcvMiAABNXgZhTcAiXXL0IgAATV8GYU3BIl1y9SIAAE1gBmFNwiJdcvYiAABNYQZhTcMiXXL3IgAATWIGYU3EIl1y+CIAAE1jBmFNxSJdcvkiAABNZAZhTcYiXXL6IgAATWUGYU3HIl1y+yIAAE1mBmFNyCJdcvwiAABNZwZhTckiXXL9IgAATWgGYU3KIl1y/iIAAE1pBmFNyyJdcv8iAABNagZhTcwiXXIAIwAATWsGYU3NIl1yASMAAE1sBmFNziJdcgIjAABNbQZhTc8iXXIDIwAATW4GYU3QIl1yBCMAAE1vBmFN0SJdcgUjAABNcAZhTdIiXXIGIwAATXEGYU3TIl1yByMAAE1yBmFN1CJdcggjAABNcwZhTdUiXXIJIwAATXQGYU3WIl1yCiMAAE11BmFN1yJdcgsjAABNdgZhTdgiXXIMIwAATXcGYU3ZIl1yDSMAAE14BmFN2iJdcg4jAABNeQZhTdsiXXIPIwAATXoGYU3cIl1yECMAAE17BmFN3SJdchEjAABNfAZhTd4iXXISIwAATX0GYU3fIl1yEyMAAE1+BmFN4CJdchQjAABNfwZhTeEiXXIVIwAATYAGYU3iIl1yFiMAAE2BBmFN4yJdchcjAABNggZhTeQiXXIYIwAATYMGYU3lIl1yGSMAAE2EBmFN5iJdchojAABNhQZhTeciXXIbIwAATYYGYU3oIl1yHCMAAE2HBmFN6SJdch0jAABNiAZhTeoiXXIeIwAATYkGYU3rIl1yHyMAAE2KBmFN7CJdciAjAABNiwZhTe0iXXIhIwAATYwGYU3uIl1yIiMAAE2NBmFN7yJdciMjAABNjgZhTfAiXXIkIwAATY8GYU3xIl1yJSMAAE2QBmFN8iJdciYjAABNkQZhTfMiXXInIwAATZIGYU30Il1yKCMAAE2TBmFN9SJdcikjAABNlAZhTfYiXXIqIwAATZUGYU33Il1yKyMAAE2WBmFN+CJdciwjAABNlwZhTfkiXXItIwAATZgGYU36Il1yLiMAAE2ZBmFN+yJdci8jAABNmgZhTfwiXXIwIwAATZsGYU39Il1yMSMAAE2cBmFN/iJdcjIjAABNnQZhTf8iXXIzIwAATZ4GYU0AI11yNCMAAE2fBmFNASNdcjUjAABNoAZhTQIjXXI2IwAATaEGYU0DI11yNyMAAE2iBmFNBCNdcjgjAABNowZhTQUjXXI5IwAATaQGYU0GI11yOiMAAE2lBmFNByNdcjsjAABNpgZhTQgjXXI8IwAATacGYU0JI11yPSMAAE2oBmFNCiNdcj4jAABNqQZhTQsjXXI/IwAATaoGYU0MI11yQCMAAE2rBmFNDSNdckEjAABNrAZhTQ4jXXJCIwAATa0GYU0PI11yQyMAAE2uBmFNECNdckQjAABNrwZhTREjXXJFIwAATbAGYU0SI11yRiMAAE2xBmFNEyNdckcjAABNsgZhTRQjXXJIIwAATbMGYU0VI11ySSMAAE20BmFNFiNdckojAABNtQZhTRcjXXJLIwAATbYGYU0YI11yTCMAAE23BmFNGSNdck0jAABNuAZhTRojXXJOIwAATbkGYU0bI11yTyMAAE26BmFNHCNdclAjAABNuwZhTR0jXXJRIwAATbwGYU0eI11yUiMAAE29BmFNHyNdclMjAABNvgZhTSAjXXJUIwAATb8GYU0hI11yVSMAAE3ABmFNIiNdclYjAABNwQZhTSMjXXJXIwAATcIGYU0kI11yWCMAAE3DBmFNJSNdclkjAABNxAZhTSYjXXJaIwAATcUGYU0nI11yWyMAAE3GBmFNKCNdclwjAABNxwZhTSkjXXJdIwAATcgGYU0qI11yXiMAAE3JBmFNKyNdcl8jAABNygZhTSwjXXJgIwAATcsGYU0tI11yYSMAAE3MBmFNLiNdcmIjAABNzQZhTS8jXXJjIwAATc4GYU0wI11yZCMAAE3PBmFNMSNdcmUjAABN0AZhTTIjXXJmIwAATdEGYU0zI11yZyMAAE3SBmFNNCNdcmgjAABN0wZhTTUjXXJpIwAATdQGYU02I11yaiMAAE3VBmFNNyNdcmsjAABN1gZhTTgjXXJsIwAATdcGYU05I11ybSMAAE3YBmFNOiNdcm4jAABN2QZhTTsjXXJvIwAATdoGYU08I11ycCMAAE3bBmFNPSNdcnEjAABN3AZhTT4jXXJyIwAATd0GYU0/I11ycyMAAE3eBmFNQCNdcnQjAABN3wZhTUEjXXJ1IwAATeAGYU1CI11ydiMAAE3hBmFNQyNdcncjAABN4gZhTUQjXXJ4IwAATeMGYU1FI11yeSMAAE3kBmFNRiNdcnojAABN5QZhTUcjXXJ7IwAATeYGYU1II11yfCMAAE3nBmFNSSNdcn0jAABN6AZhTUojXXJ+IwAATekGYU1LI11yfyMAAE3qBmFNTCNdcoAjAABN6wZhTU0jXXKBIwAATewGYU1OI11ygiMAAE3tBmFNTyNdcoMjAABN7gZhTVAjXXKEIwAATe8GYU1RI11yhSMAAE3wBmFNUiNdcoYjAABN8QZhTVMjXXKHIwAATfIGYU1UI11yiCMAAE3zBmFNVSNdcokjAABN9AZhTVYjXXKKIwAATfUGYU1XI11yiyMAAE32BmFNWCNdcowjAABN9wZhTVkjXXKNIwAATfgGYU1aI11yjiMAAE35BmFNWyNdco8jAABN+gZhTVwjXXKQIwAATfsGYU1dI11ykSMAAE38BmFNXiNdcpIjAABN/QZhTV8jXXKTIwAATf4GYU1gI11ylCMAAE3/BmFNYSNdcpUjAABNAAdhTWIjXXKWIwAATQEHYU1jI11ylyMAAE0CB2FNZCNdcpgjAABNAwdhTWUjXXKZIwAATQQHYU1mI11ymiMAAE0FB2FNZyNdcpsjAABNBgdhTWgjXXKcIwAATQcHYU1pI11ynSMAAE0IB2FNaiNdcp4jAABNCQdhTWsjXXKfIwAATQoHYU1sI11yoCMAAE0LB2FNbSNdcqEjAABNDAdhTW4jXXKiIwAATQ0HYU1vI11yoyMAAE0OB2FNcCNdcqQjAABNDwdhTXEjXXKlIwAATRAHYU1yI11ypiMAAE0RB2FNcyNdcqcjAABNEgdhTXQjXXKoIwAATRMHYU11I11yqSMAAE0UB2FNdiNdcqojAABNFQdhTXcjXXKrIwAATRYHYU14I11yrCMAAE0XB2FNeSNdcq0jAABNGAdhTXojXXKuIwAATRkHYU17I11yryMAAE0aB2FNfCNdcrAjAABNGwdhTX0jXXKxIwAATRwHYU1+I11ysiMAAE0dB2FNfyNdcrMjAABNHgdhTYAjXXK0IwAATR8HYU2BI11ytSMAAE0gB2FNgiNdcrYjAABNIQdhTYMjXXK3IwAATSIHYU2EI11yuCMAAE0jB2FNhSNdcrkjAABNJAdhTYYjXXK6IwAATSUHYU2HI11yuyMAAE0mB2FNiCNdcrwjAABNJwdhTYkjXXK9IwAATSgHYU2KI11yviMAAE0pB2FNiyNdcr8jAABNKgdhTYwjXXLAIwAATSsHYU2NI11ywSMAAE0sB2FNjiNdcsIjAABNLQdhTY8jXXLDIwAATS4HYU2QI11yxCMAAE0vB2FNkSNdcsUjAABNMAdhTZIjXXLGIwAATTEHYU2TI11yxyMAAE0yB2FNlCNdcsgjAABNMwdhTZUjXXLJIwAATTQHYU2WI11yyiMAAE01B2FNlyNdcssjAABNNgdhTZgjXXLMIwAATTcHYU2ZI11yzSMAAE04B2FNmiNdcs4jAABNOQdhTZsjXXLPIwAATToHYU2cI11y0CMAAE07B2FNnSNdctEjAABNPAdhTZ4jXXLSIwAATT0HYU2fI11y0yMAAE0+B2FNoCNdctQjAABNPwdhTaEjXXLVIwAATUAHYU2iI11y1iMAAE1BB2FNoyNdctcjAABNQgdhTaQjXXLYIwAATUMHYU2lI11y2SMAAE1EB2FNpiNdctojAABNRQdhTacjXXLbIwAATUYHYU2oI11y3CMAAE1HB2FNqSNdct0jAABNSAdhTaojXXLeIwAATUkHYU2rI11y3yMAAE1KB2FNrCNdcuAjAABNSwdhTa0jXXLhIwAATUwHYU2uI11y4iMAAE1NB2FNryNdcuMjAABNTgdhTbAjXXLkIwAATU8HYU2xI11y5SMAAE1QB2FNsiNdcuYjAABNUQdhTbMjXXLnIwAATVIHYU20I11y6CMAAE1TB2FNtSNdcukjAABNVAdhTbYjXXLqIwAATVUHYU23I11y6yMAAE1WB2FNuCNdcuwjAABNVwdhTbkjXXLtIwAATVgHYU26I11y7iMAAE1ZB2FNuyNdcu8jAABNWgdhTbwjXXLwIwAATVsHYU29I11y8SMAAE1cB2FNviNdcvIjAABNXQdhTb8jXXLzIwAATV4HYU3AI11y9CMAAE1fB2FNwSNdcvUjAABNYAdhTcIjXXL2IwAATWEHYU3DI11y9yMAAE1iB2FNxCNdcvgjAABNYwdhTcUjXXL5IwAATWQHYU3GI11y+iMAAE1lB2FNxyNdcvsjAABNZgdhTcgjXXL8IwAATWcHYU3JI11y/SMAAE1oB2FNyiNdcv4jAABNaQdhTcsjXXL/IwAATWoHYU3MI11yACQAAE1rB2FNzSNdcgEkAABNbAdhTc4jXXICJAAATW0HYU3PI11yAyQAAE1uB2FN0CNdcgQkAABNbwdhTdEjXXIFJAAATXAHYU3SI11yBiQAAE1xB2FN0yNdcgckAABNcgdhTdQjXXIIJAAATXMHYU3VI11yCSQAAE10B2FN1iNdcgokAABNdQdhTdcjXXILJAAATXYHYU3YI11yDCQAAE13B2FN2SNdcg0kAABNeAdhTdojXXIOJAAATXkHYU3bI11yDyQAAE16B2FN3CNdchAkAABNewdhTd0jXXIRJAAATXwHYU3eI11yEiQAAE19B2FN3yNdchMkAABNfgdhTeAjXXIUJAAATX8HYU3hI11yFSQAAE2AB2FN4iNdchYkAABNgQdhTeMjXXIXJAAATYIHYU3kI11yGCQAAE2DB2FN5SNdchkkAABNhAdhTeYjXXIaJAAATYUHYU3nI11yGyQAAE2GB2FN6CNdchwkAABNhwdhTekjXXIdJAAATYgHYU3qI11yHiQAAE2JB2FN6yNdch8kAABNigdhTewjXXIgJAAATYsHYU3tI11yISQAAE2MB2FN7iNdciIkAABNjQdhTe8jXXIjJAAATY4HYU3wI11yJCQAAE2PB2FN8SNdciUkAABNkAdhTfIjXXImJAAATZEHYU3zI11yJyQAAE2SB2FN9CNdcigkAABNkwdhTfUjXXIpJAAATZQHYU32I11yKiQAAE2VB2FN9yNdciskAABNlgdhTfgjXXIsJAAATZcHYU35I11yLSQAAE2YB2FN+iNdci4kAABNmQdhTfsjXXIvJAAATZoHYU38I11yMCQAAE2bB2FN/SNdcjEkAABNnAdhTf4jXXIyJAAATZ0HYU3/I11yMyQAAE2eB2FNACRdcjQkAABNnwdhTQEkXXI1JAAATaAHYU0CJF1yNiQAAE2hB2FNAyRdcjckAABNogdhTQQkXXI4JAAATaMHYU0FJF1yOSQAAE2kB2FNBiRdcjokAABNpQdhTQckXXI7JAAATaYHYU0IJF1yPCQAAE2nB2FNCSRdcj0kAABNqAdhTQokXXI+JAAATakHYU0LJF1yPyQAAE2qB2FNDCRdckAkAABNqwdhTQ0kXXJBJAAATawHYU0OJF1yQiQAAE2tB2FNDyRdckMkAABNrgdhTRAkXXJEJAAATa8HYU0RJF1yRSQAAE2wB2FNEiRdckYkAABNsQdhTRMkXXJHJAAATbIHYU0UJF1ySCQAAE2zB2FNFSRdckkkAABNtAdhTRYkXXJKJAAATbUHYU0XJF1ySyQAAE22B2FNGCRdckwkAABNtwdhTRkkXXJNJAAATbgHYU0aJF1yTiQAAE25B2FNGyRdck8kAABNugdhTRwkXXJQJAAATbsHYU0dJF1yUSQAAE28B2FNHiRdclIkAABNvQdhTR8kXXJTJAAATb4HYU0gJF1yVCQAAE2/B2FNISRdclUkAABNwAdhTSIkXXJWJAAATcEHYU0jJF1yVyQAAE3CB2FNJCRdclgkAABNwwdhTSUkXXJZJAAATcQHYU0mJF1yWiQAAE3FB2FNJyRdclskAABNxgdhTSgkXXJcJAAATccHYU0pJF1yXSQAAE3IB2FNKiRdcl4kAABNyQdhTSskXXJfJAAATcoHYU0sJF1yYCQAAE3LB2FNLSRdcmEkAABNzAdhTS4kXXJiJAAATc0HYU0vJF1yYyQAAE3OB2FNMCRdcmQkAABNzwdhTTEkXXJlJAAATdAHYXUoTTIkXXJmJAAATdEHYU0zJF1yZyQAAE3SB2FNNCRdcmgkAABN0wdhTTUkXXJpJAAATdQHYU02JF1yaiQAAE3VB2FNNyRdcmskAABN1gdhTTgkXXJsJAAATdcHYU05JF1ybSQAAE3YB2FNOiRdcm4kAABN2QdhTTskXXJvJAAATdoHYU08JF1ycCQAAE3bB2FNPSRdcnEkAABN3AdhTT4kXXJyJAAATd0HYU0/JF1ycyQAAE3eB2FNQCRdcnQkAABN3wdhTUEkXXJ1JAAATeAHYU1CJF1ydiQAAE3hB2FNQyRdcnckAABN4gdhTUQkXXJ4JAAATeMHYU1FJF1yeSQAAE3kB2FNRiRdcnokAABN5QdhTUckXXJ7JAAATeYHYU1IJF1yfCQAAE3nB2FNSSRdcn0kAABN6AdhTUokXXJ+JAAATekHYU1LJF1yfyQAAE3qB2FNTCRdcoAkAABN6wdhTU0kXXKBJAAATewHYU1OJF1ygiQAAE3tB2FNTyRdcoMkAABN7gdhTVAkXXKEJAAATe8HYU1RJF1yhSQAAE3wB2FNUiRdcoYkAABN8QdhTVMkXXKHJAAATfIHYU1UJF1yiCQAAE3zB2FNVSRdcokkAABN9AdhTVYkXXKKJAAATfUHYU1XJF1yiyQAAE32B2FNWCRdcowkAABN9wdhTVkkXXKNJAAATfgHYU1aJF1yjiQAAE35B2FNWyRdco8kAABN+gdhTVwkXXKQJAAATfsHYU1dJF1ykSQAAE38B2FNXiRdcpIkAABN/QdhTV8kXXKTJAAATf4HYU1gJF1ylCQAAE3/B2FNYSRdcpUkAABNAAhhTWIkXXKWJAAATQEIYU1jJF1ylyQAAE0CCGFNZCRdcpgkAABNAwhhTWUkXXKZJAAATQQIYU1mJF1ymiQAAE0FCGFNZyRdcpskAABNBghhTWgkXXKcJAAATQcIYU1pJF1ynSQAAE0ICGFNaiRdcp4kAABNCQhhTWskXXKfJAAATQoIYU1sJF1yoCQAAE0LCGFNbSRdcqEkAABNDAhhTW4kXXKiJAAATQ0IYU1vJF1yoyQAAE0OCGFNcCRdcqQkAABNDwhhTXEkXXKlJAAATRAIYU1yJF1ypiQAAE0RCGFNcyRdcqckAABNEghhTXQkXXKoJAAATRMIYU11JF1yqSQAAE0UCGFNdiRdcqokAABNFQhhTXckXXKrJAAATRYIYU14JF1yrCQAAE0XCGFNeSRdcq0kAABNGAhhTXokXXKuJAAATRkIYU17JF1yryQAAE0aCGFNfCRdcrAkAABNGwhhTX0kXXKxJAAATRwIYU1+JF1ysiQAAE0dCGFNfyRdcrMkAABNHghhTYAkXXK0JAAATR8IYU2BJF1ytSQAAE0gCGFNgiRdcrYkAABNIQhhTYMkXXK3JAAATSIIYU2EJF1yuCQAAE0jCGFNhSRdcrkkAABNJAhhTYYkXXK6JAAATSUIYU2HJF1yuyQAAE0mCGFNiCRdcrwkAABNJwhhTYkkXXK9JAAATSgIYU2KJF1yviQAAE0pCGFNiyRdcr8kAABNKghhTYwkXXLAJAAATSsIYU2NJF1ywSQAAE0sCGFNjiRdcsIkAABNLQhhTY8kXXLDJAAATS4IYU2QJF1yxCQAAE0vCGFNkSRdcsUkAABNMAhhTZIkXXLGJAAATTEIYU2TJF1yxyQAAE0yCGFNlCRdcsgkAABNMwhhTZUkXXLJJAAATTQIYU2WJF1yyiQAAE01CGFNlyRdcsskAABNNghhTZgkXXLMJAAATTcIYU2ZJF1yzSQAAE04CGFNmiRdcs4kAABNOQhhTZskXXLPJAAATToIYU2cJF1y0CQAAE07CGFNnSRdctEkAABNPAhhTZ4kXXLSJAAATT0IYU2fJF1y0yQAAE0+CGFNoCRdctQkAABNPwhhTaEkXXLVJAAATUAIYU2iJF1y1iQAAE1BCGFNoyRdctckAABNQghhTaQkXXLYJAAATUMIYU2lJF1y2SQAAE1ECGFNpiRdctokAABNRQhhTackXXLbJAAATUYIYU2oJF1y3CQAAE1HCGFNqSRdct0kAABNSAhhTaokXXLeJAAATUkIYU2rJF1y3yQAAE1KCGFNrCRdcuAkAABNSwhhTa0kXXLhJAAATUwIYU2uJF1y4iQAAE1NCGFNryRdcuMkAABNTghhTbAkXXLkJAAATU8IYU2xJF1y5SQAAE1QCGFNsiRdcuYkAABNUQhhTbMkXXLnJAAATVIIYU20JF1y6CQAAE1TCGFNtSRdcukkAABNVAhhTbYkXXLqJAAATVUIYU23JF1y6yQAAE1WCGFNuCRdcuwkAABNVwhhTbkkXXLtJAAATVgIYU26JF1y7iQAAE1ZCGFNuyRdcu8kAABNWghhTbwkXXLwJAAATVsIYU29JF1y8SQAAE1cCGFNviRdcvIkAABNXQhhTb8kXXLzJAAATV4IYU3AJF1y9CQAAE1fCGFNwSRdcvUkAABNYAhhTcIkXXL2JAAATWEIYU3DJF1y9yQAAE1iCGFNxCRdcvgkAABNYwhhTcUkXXL5JAAATWQIYU3GJF1y+iQAAE1lCGFNxyRdcvskAABNZghhTcgkXXL8JAAATWcIYU3JJF1y/SQAAE1oCGFNyiRdcv4kAABNaQhhTcskXXL/JAAATWoIYU3MJF1yACUAAE1rCGFNzSRdcgElAABNbAhhTc4kXXICJQAATW0IYU3PJF1yAyUAAE1uCGFN0CRdcgQlAABNbwhhTdEkXXIFJQAATXAIYU3SJF1yBiUAAE1xCGFN0yRdcgclAABNcghhTdQkXXIIJQAATXMIYU3VJF1yCSUAAE10CGFN1iRdcgolAABNdQhhTdckXXILJQAATXYIYU3YJF1yDCUAAE13CGFN2SRdcg0lAABNeAhhTdokXXIOJQAATXkIYU3bJF1yDyUAAE16CGFN3CRdchAlAABNewhhTd0kXXIRJQAATXwIYU3eJF1yEiUAAE19CGFN3yRdchMlAABNfghhTeAkXXIUJQAATX8IYU3hJF1yFSUAAE2ACGFN4iRdchYlAABNgQhhTeMkXXIXJQAATYIIYU3kJF1yGCUAAE2DCGFN5SRdchklAABNhAhhTeYkXXIaJQAATYUIYU3nJF1yGyUAAE2GCGFN6CRdchwlAABNhwhhTekkXXIdJQAATYgIYU3qJF1yHiUAAE2JCGFN6yRdch8lAABNighhTewkXXIgJQAATYsIYU3tJF1yISUAAE2MCGFN7iRdciIlAABNjQhhTe8kXXIjJQAATY4IYU3wJF1yJCUAAE2PCGFN8SRdciUlAABNkAhhTfIkXXImJQAATZEIYU3zJF1yJyUAAE2SCGFN9CRdciglAABNkwhhTfUkXXIpJQAATZQIYU32JF1yKiUAAE2VCGFN9yRdcislAABNlghhTfgkXXIsJQAATZcIYU35JF1yLSUAAE2YCGFN+iRdci4lAABNmQhhTfskXXIvJQAATZoIYU38JF1yMCUAAE2bCGFN/SRdcjElAABNnAhhTf4kXXIyJQAATZ0IYU3/JF1yMyUAAE2eCGFNACVdcjQlAABNnwhhTQElXXI1JQAATaAIYU0CJV1yNiUAAE2hCGFNAyVdcjclAABNoghhTQQlXXI4JQAATaMIYU0FJV1yOSUAAE2kCGFNBiVdcjolAABNpQhhTQclXXI7JQAATaYIYU0IJV1yPCUAAE2nCGFNCSVdcj0lAABNqAhhTQolXXI+JQAATakIYU0LJV1yPyUAAE2qCGFNDCVdckAlAABNqwhhTQ0lXXJBJQAATawIYU0OJV1yQiUAAE2tCGFNDyVdckMlAABNrghhTRAlXXJEJQAATa8IYU0RJV1yRSUAAE2wCGFNEiVdckYlAABNsQhhTRMlXXJHJQAATbIIYU0UJV1ySCUAAE2zCGFNFSVdckklAABNtAhhTRYlXXJKJQAATbUIYU0XJV1ySyUAAE22CGFNGCVdckwlAABNtwhhTRklXXJNJQAATbgIYU0aJV1yTiUAAE25CGFNGyVdck8lAABNughhTRwlXXJQJQAATbsIYU0dJV1yUSUAAE28CGFNHiVdclIlAABNvQhhTR8lXXJTJQAATb4IYU0gJV1yVCUAAE2/CGFNISVdclUlAABNwAhhTSIlXXJWJQAATcEIYU0jJV1yVyUAAE3CCGFNJCVdclglAABNwwhhTSUlXXJZJQAATcQIYU0mJV1yWiUAAE3FCGFNJyVdclslAABNxghhTSglXXJcJQAATccIYU0pJV1yXSUAAE3ICGFNKiVdcl4lAABNyQhhTSslXXJfJQAATcoIYU0sJV1yYCUAAE3LCGFNLSVdcmElAABNzAhhTS4lXXJiJQAATc0IYU0vJV1yYyUAAE3OCGFNMCVdcmQlAABNzwhhTTElXXJlJQAATdAIYU0yJV1yZiUAAE3RCGFNMyVdcmclAABN0ghhTTQlXXJoJQAATdMIYU01JV1yaSUAAE3UCGFNNiVdcmolAABN1QhhTTclXXJrJQAATdYIYU04JV1ybCUAAE3XCGFNOSVdcm0lAABN2AhhTTolXXJuJQAATdkIYU07JV1ybyUAAE3aCGFNPCVdcnAlAABN2whhTT0lXXJxJQAATdwIYU0+JV1yciUAAE3dCGFNPyVdcnMlAABN3ghhTUAlXXJ0JQAATd8IYU1BJV1ydSUAAE3gCGFNQiVdcnYlAABN4QhhTUMlXXJ3JQAATeIIYU1EJV1yeCUAAE3jCGFNRSVdcnklAABN5AhhTUYlXXJ6JQAATeUIYU1HJV1yeyUAAE3mCGFNSCVdcnwlAABN5whhTUklXXJ9JQAATegIYU1KJV1yfiUAAE3pCGFNSyVdcn8lAABN6ghhTUwlXXKAJQAATesIYU1NJV1ygSUAAE3sCGFNTiVdcoIlAABN7QhhTU8lXXKDJQAATe4IYU1QJV1yhCUAAE3vCGFNUSVdcoUlAABN8AhhTVIlXXKGJQAATfEIYU1TJV1yhyUAAE3yCGFNVCVdcoglAABN8whhTVUlXXKJJQAATfQIYU1WJV1yiiUAAE31CGFNVyVdcoslAABN9ghhTVglXXKMJQAATfcIYU1ZJV1yjSUAAE34CGFNWiVdco4lAABN+QhhTVslXXKPJQAATfoIYU1cJV1ykCUAAE37CGFNXSVdcpElAABN/AhhTV4lXXKSJQAATf0IYU1fJV1ykyUAAE3+CGFNYCVdcpQlAABN/whhTWElXXKVJQAATQAJYU1iJV1yliUAAE0BCWFNYyVdcpclAABNAglhTWQlXXKYJQAATQMJYU1lJV1ymSUAAE0ECWFNZiVdcpolAABNBQlhTWclXXKbJQAATQYJYU1oJV1ynCUAAE0HCWFNaSVdcp0lAABNCAlhTWolXXKeJQAATQkJYU1rJV1ynyUAAE0KCWFNbCVdcqAlAABNCwlhTW0lXXKhJQAATQwJYU1uJV1yoiUAAE0NCWFNbyVdcqMlAABNDglhTXAlXXKkJQAATQ8JYU1xJV1ypSUAAE0QCWFNciVdcqYlAABNEQlhTXMlXXKnJQAATRIJYU10JV1yqCUAAE0TCWFNdSVdcqklAABNFAlhTXYlXXKqJQAATRUJYU13JV1yqyUAAE0WCWFNeCVdcqwlAABNFwlhTXklXXKtJQAATRgJYU16JV1yriUAAE0ZCWFNeyVdcq8lAABNGglhTXwlXXKwJQAATRsJYU19JV1ysSUAAE0cCWFNfiVdcrIlAABNHQlhTX8lXXKzJQAATR4JYU2AJV1ytCUAAE0fCWFNgSVdcrUlAABNIAlhTYIlXXK2JQAATSEJYU2DJV1ytyUAAE0iCWFNhCVdcrglAABNIwlhTYUlXXK5JQAATSQJYU2GJV1yuiUAAE0lCWFNhyVdcrslAABNJglhTYglXXK8JQAATScJYU2JJV1yvSUAAE0oCWFNiiVdcr4lAABNKQlhTYslXXK/JQAATSoJYU2MJV1ywCUAAE0rCWFNjSVdcsElAABNLAlhTY4lXXLCJQAATS0JYU2PJV1ywyUAAE0uCWFNkCVdcsQlAABNLwlhTZElXXLFJQAATTAJYU2SJV1yxiUAAE0xCWFNkyVdcsclAABNMglhTZQlXXLIJQAATTMJYU2VJV1yySUAAE00CWFNliVdcsolAABNNQlhTZclXXLLJQAATTYJYU2YJV1yzCUAAE03CWFNmSVdcs0lAABNOAlhTZolXXLOJQAATTkJYU2bJV1yzyUAAE06CWFNnCVdctAlAABNOwlhTZ0lXXLRJQAATTwJYU2eJV1y0iUAAE09CWFNnyVdctMlAABNPglhTaAlXXLUJQAATT8JYU2hJV1y1SUAAE1ACWFNoiVdctYlAABNQQlhTaMlXXLXJQAATUIJYU2kJV1y2CUAAE1DCWFNpSVdctklAABNRAlhTaYlXXLaJQAATUUJYU2nJV1y2yUAAE1GCWFNqCVdctwlAABNRwlhTaklXXLdJQAATUgJYU2qJV1y3iUAAE1JCWFNqyVdct8lAABNSglhTawlXXLgJQAATUsJYU2tJV1y4SUAAE1MCWFNriVdcuIlAABNTQlhTa8lXXLjJQAATU4JYU2wJV1y5CUAAE1PCWFNsSVdcuUlAABNUAlhTbIlXXLmJQAATVEJYU2zJV1y5yUAAE1SCWFNtCVdcuglAABNUwlhTbUlXXLpJQAATVQJYU22JV1y6iUAAE1VCWFNtyVdcuslAABNVglhTbglXXLsJQAATVcJYU25JV1y7SUAAE1YCWFNuiVdcu4lAABNWQlhTbslXXLvJQAATVoJYU28JV1y8CUAAE1bCWFNvSVdcvElAABNXAlhTb4lXXLyJQAATV0JYU2/JV1y8yUAAE1eCWFNwCVdcvQlAABNXwlhTcElXXL1JQAATWAJYU3CJV1y9iUAAE1hCWFNwyVdcvclAABNYglhTcQlXXL4JQAATWMJYU3FJV1y+SUAAE1kCWFNxiVdcvolAABNZQlhTcclXXL7JQAATWYJYU3IJV1y/CUAAE1nCWFNySVdcv0lAABNaAlhTcolXXL+JQAATWkJYU3LJV1y/yUAAE1qCWFNzCVdcgAmAABNawlhTc0lXXIBJgAATWwJYU3OJV1yAiYAAE1tCWFNzyVdcgMmAABNbglhTdAlXXIEJgAATW8JYU3RJV1yBSYAAE1wCWFN0iVdcgYmAABNcQlhTdMlXXIHJgAATXIJYU3UJV1yCCYAAE1zCWFN1SVdcgkmAABNdAlhTdYlXXIKJgAATXUJYU3XJV1yCyYAAE12CWFN2CVdcgwmAABNdwlhTdklXXINJgAATXgJYU3aJV1yDiYAAE15CWFN2yVdcg8mAABNeglhTdwlXXIQJgAATXsJYU3dJV1yESYAAE18CWFN3iVdchImAABNfQlhTd8lXXITJgAATX4JYU3gJV1yFCYAAE1/CWFN4SVdchUmAABNgAlhTeIlXXIWJgAATYEJYU3jJV1yFyYAAE2CCWFN5CVdchgmAABNgwlhTeUlXXIZJgAATYQJYU3mJV1yGiYAAE2FCWFN5yVdchsmAABNhglhTeglXXIcJgAATYcJYU3pJV1yHSYAAE2ICWFN6iVdch4mAABNiQlhTeslXXIfJgAATYoJYU3sJV1yICYAAE2LCWFN7SVdciEmAABNjAlhTe4lXXIiJgAATY0JYU3vJV1yIyYAAE2OCWFN8CVdciQmAABNjwlhTfElXXIlJgAATZAJYU3yJV1yJiYAAE2RCWFN8yVdcicmAABNkglhTfQlXXIoJgAATZMJYU31JV1yKSYAAE2UCWFN9iVdciomAABNlQlhTfclXXIrJgAATZYJYU34JV1yLCYAAE2XCWFN+SVdci0mAABNmAlhTfolXXIuJgAATZkJYU37JV1yLyYAAE2aCWFN/CVdcjAmAABNmwlhTf0lXXIxJgAATZwJYU3+JV1yMiYAAE2dCWFN/yVdcjMmAABNnglhTQAmXXI0JgAATZ8JYU0BJl1yNSYAAE2gCWFNAiZdcjYmAABNoQlhTQMmXXI3JgAATaIJYU0EJl1yOCYAAE2jCWFNBSZdcjkmAABNpAlhTQYmXXI6JgAATaUJYU0HJl1yOyYAAE2mCWFNCCZdcjwmAABNpwlhTQkmXXI9JgAATagJYU0KJl1yPiYAAE2pCWFNCyZdcj8mAABNqglhTQwmXXJAJgAATasJYU0NJl1yQSYAAE2sCWFNDiZdckImAABNrQlhTQ8mXXJDJgAATa4JYU0QJl1yRCYAAE2vCWFNESZdckUmAABNsAlhTRImXXJGJgAATbEJYU0TJl1yRyYAAE2yCWFNFCZdckgmAABNswlhTRUmXXJJJgAATbQJYU0WJl1ySiYAAE21CWFNFyZdcksmAABNtglhTRgmXXJMJgAATbcJYU0ZJl1yTSYAAE24CWFNGiZdck4mAABNuQlhTRsmXXJPJgAATboJYU0cJl1yUCYAAE27CWFNHSZdclEmAABNvAlhTR4mXXJSJgAATb0JYU0fJl1yUyYAAE2+CWFNICZdclQmAABNvwlhTSEmXXJVJgAATcAJYU0iJl1yViYAAE3BCWFNIyZdclcmAABNwglhTSQmXXJYJgAATcMJYU0lJl1yWSYAAE3ECWFNJiZdclomAABNxQlhTScmXXJbJgAATcYJYU0oJl1yXCYAAE3HCWFNKSZdcl0mAABNyAlhTSomXXJeJgAATckJYU0rJl1yXyYAAE3KCWFNLCZdcmAmAABNywlhTS0mXXJhJgAATcwJYU0uJl1yYiYAAE3NCWFNLyZdcmMmAABNzglhTTAmXXJkJgAATc8JYU0xJl1yZSYAAE3QCWFNMiZdcmYmAABN0QlhTTMmXXJnJgAATdIJYU00Jl1yaCYAAE3TCWFNNSZdcmkmAABN1AlhTTYmXXJqJgAATdUJYU03Jl1yayYAAE3WCWFNOCZdcmwmAABN1wlhTTkmXXJtJgAATdgJYU06Jl1ybiYAAE3ZCWFNOyZdcm8mAABN2glhTTwmXXJwJgAATdsJYU09Jl1ycSYAAE3cCWFNPiZdcnImAABN3QlhTT8mXXJzJgAATd4JYU1AJl1ydCYAAE3fCWFNQSZdcnUmAABN4AlhTUImXXJ2JgAATeEJYU1DJl1ydyYAAE3iCWFNRCZdcngmAABN4wlhTUUmXXJ5JgAATeQJYU1GJl1yeiYAAE3lCWFNRyZdcnsmAABN5glhTUgmXXJ8JgAATecJYU1JJl1yfSYAAE3oCWFNSiZdcn4mAABN6QlhTUsmXXJ/JgAATeoJYU1MJl1ygCYAAE3rCWFNTSZdcoEmAABN7AlhTU4mXXKCJgAATe0JYU1PJl1ygyYAAE3uCWFNUCZdcoQmAABN7wlhTVEmXXKFJgAATfAJYU1SJl1yhiYAAE3xCWFNUyZdcocmAABN8glhTVQmXXKIJgAATfMJYU1VJl1yiSYAAE30CWFNViZdcoomAABN9QlhTVcmXXKLJgAATfYJYU1YJl1yjCYAAE33CWFNWSZdco0mAABN+AlhTVomXXKOJgAATfkJYU1bJl1yjyYAAE36CWFNXCZdcpAmAABN+wlhTV0mXXKRJgAATfwJYU1eJl1ykiYAAE39CWFNXyZdcpMmAABN/glhTWAmXXKUJgAATf8JYU1hJl1ylSYAAE0ACmFNYiZdcpYmAABNAQphTWMmXXKXJgAATQIKYU1kJl1ymCYAAE0DCmFNZSZdcpkmAABNBAphTWYmXXKaJgAATQUKYU1nJl1ymyYAAE0GCmFNaCZdcpwmAABNBwphTWkmXXKdJgAATQgKYU1qJl1yniYAAE0JCmFNayZdcp8mAABNCgphTWwmXXKgJgAATQsKYU1tJl1yoSYAAE0MCmFNbiZdcqImAABNDQphTW8mXXKjJgAATQ4KYU1wJl1ypCYAAE0PCmFNcSZdcqUmAABNEAphTXImXXKmJgAATREKYU1zJl1ypyYAAE0SCmFNdCZdcqgmAABNEwphTXUmXXKpJgAATRQKYU12Jl1yqiYAAE0VCmFNdyZdcqsmAABNFgphTXgmXXKsJgAATRcKYU15Jl1yrSYAAE0YCmFNeiZdcq4mAABNGQphTXsmXXKvJgAATRoKYU18Jl1ysCYAAE0bCmFNfSZdcrEmAABNHAphTX4mXXKyJgAATR0KYU1/Jl1ysyYAAE0eCmFNgCZdcrQmAABNHwphTYEmXXK1JgAATSAKYU2CJl1ytiYAAE0hCmFNgyZdcrcmAABNIgphTYQmXXK4JgAATSMKYU2FJl1yuSYAAE0kCmFNhiZdcromAABNJQphTYcmXXK7JgAATSYKYU2IJl1yvCYAAE0nCmFNiSZdcr0mAABNKAphTYomXXK+JgAATSkKYU2LJl1yvyYAAE0qCmFNjCZdcsAmAABNKwphTY0mXXLBJgAATSwKYU2OJl1ywiYAAE0tCmFNjyZdcsMmAABNLgphTZAmXXLEJgAATS8KYU2RJl1yxSYAAE0wCmFNkiZdcsYmAABNMQphTZMmXXLHJgAATTIKYU2UJl1yyCYAAE0zCmFNlSZdcskmAABNNAphTZYmXXLKJgAATTUKYU2XJl1yyyYAAE02CmFNmCZdcswmAABNNwphTZkmXXLNJgAATTgKYU2aJl1yziYAAE05CmFNmyZdcs8mAABNOgphTZwmXXLQJgAATTsKYU2dJl1y0SYAAE08CmFNniZdctImAABNPQphTZ8mXXLTJgAATT4KYU2gJl1y1CYAAE0/CmFNoSZdctUmAABNQAphTaImXXLWJgAATUEKYU2jJl1y1yYAAE1CCmFNpCZdctgmAABNQwphTaUmXXLZJgAATUQKYU2mJl1y2iYAAE1FCmFNpyZdctsmAABNRgphTagmXXLcJgAATUcKYU2pJl1y3SYAAE1ICmFNqiZdct4mAABNSQphTasmXXLfJgAATUoKYU2sJl1y4CYAAE1LCmFNrSZdcuEmAABNTAphTa4mXXLiJgAATU0KYU2vJl1y4yYAAE1OCmFNsCZdcuQmAABNTwphTbEmXXLlJgAATVAKYU2yJl1y5iYAAE1RCmFNsyZdcucmAABNUgphTbQmXXLoJgAATVMKYU21Jl1y6SYAAE1UCmFNtiZdcuomAABNVQphTbcmXXLrJgAATVYKYU24Jl1y7CYAAE1XCmFNuSZdcu0mAABNWAphTbomXXLuJgAATVkKYU27Jl1y7yYAAE1aCmFNvCZdcvAmAABNWwphTb0mXXLxJgAATVwKYU2+Jl1y8iYAAE1dCmFNvyZdcvMmAABNXgphTcAmXXL0JgAATV8KYU3BJl1y9SYAAE1gCmFNwiZdcvYmAABNYQphTcMmXXL3JgAATWIKYU3EJl1y+CYAAE1jCmFNxSZdcvkmAABNZAphTcYmXXL6JgAATWUKYU3HJl1y+yYAAE1mCmFNyCZdcvwmAABNZwphTckmXXL9JgAATWgKYU3KJl1y/iYAAE1pCmFNyyZdcv8mAABNagphTcwmXXIAJwAATWsKYU3NJl1yAScAAE1sCmFNziZdcgInAABNbQphTc8mXXIDJwAATW4KYU3QJl1yBCcAAE1vCmFN0SZdcgUnAABNcAphTdImXXIGJwAATXEKYU3TJl1yBycAAE1yCmFN1CZdcggnAABNcwphTdUmXXIJJwAATXQKYU3WJl1yCicAAE11CmFN1yZdcgsnAABNdgphTdgmXXIMJwAATXcKYU3ZJl1yDScAAE14CmFN2iZdcg4nAABNeQphTdsmXXIPJwAATXoKYU3cJl1yECcAAE17CmFN3SZdchEnAABNfAphTd4mXXISJwAATX0KYU3fJl1yEycAAE1+CmFN4CZdchQnAABNfwphTeEmXXIVJwAATYAKYU3iJl1yFicAAE2BCmFN4yZdchcnAABNggphTeQmXXIYJwAATYMKYU3lJl1yGScAAE2ECmFN5iZdchonAABNhQphTecmXXIbJwAATYYKYU3oJl1yHCcAAE2HCmFN6SZdch0nAABNiAphTeomXXIeJwAATYkKYU3rJl1yHycAAE2KCmFN7CZdciAnAABNiwphTe0mXXIhJwAATYwKYU3uJl1yIicAAE2NCmFN7yZdciMnAABNjgphTfAmXXIkJwAATY8KYU3xJl1yJScAAE2QCmFN8iZdciYnAABNkQphTfMmXXInJwAATZIKYU30Jl1yKCcAAE2TCmFN9SZdciknAABNlAphTfYmXXIqJwAATZUKYU33Jl1yKycAAE2WCmFN+CZdciwnAABNlwphTfkmXXItJwAATZgKYU36Jl1yLicAAE2ZCmFN+yZdci8nAABNmgphTfwmXXIwJwAATZsKYU39Jl1yMScAAE2cCmFN/iZdcjInAABNnQphTf8mXXIzJwAATZ4KYU0AJ11yNCcAAE2fCmFNASddcjUnAABNoAphTQInXXI2JwAATaEKYU0DJ11yNycAAE2iCmFNBCddcjgnAABNowphTQUnXXI5JwAATaQKYU0GJ11yOicAAE2lCmFNByddcjsnAABNpgphTQgnXXI8JwAATacKYU0JJ11yPScAAE2oCmFNCiddcj4nAABNqQphTQsnXXI/JwAATaoKYU0MJ11yQCcAAE2rCmFNDSddckEnAABNrAphTQ4nXXJCJwAATa0KYU0PJ11yQycAAE2uCmFNECddckQnAABNrwphTREnXXJFJwAATbAKYU0SJ11yRicAAE2xCmFNEyddckcnAABNsgphTRQnXXJIJwAATbMKYU0VJ11ySScAAE20CmFNFiddckonAABNtQphTRcnXXJLJwAATbYKYU0YJ11yTCcAAE23CmFNGSddck0nAABNuAphTRonXXJOJwAATbkKYU0bJ11yTycAAE26CmFNHCddclAnAABNuwphTR0nXXJRJwAATbwKYU0eJ11yUicAAE29CmFNHyddclMnAABNvgphTSAnXXJUJwAATb8KYU0hJ11yVScAAE3ACmFNIiddclYnAABNwQphTSMnXXJXJwAATcIKYU0kJ11yWCcAAE3DCmFNJSddclknAABNxAphTSYnXXJaJwAATcUKYU0nJ11yWycAAE3GCmFNKCddclwnAABNxwphTSknXXJdJwAATcgKYU0qJ11yXicAAE3JCmFNKyddcl8nAABNygphTSwnXXJgJwAATcsKYU0tJ11yYScAAE3MCmFNLiddcmInAABNzQphTS8nXXJjJwAATc4KYU0wJ11yZCcAAE3PCmFNMSddcmUnAABN0AphTTInXXJmJwAATdEKYU0zJ11yZycAAE3SCmFNNCddcmgnAABN0wphTTUnXXJpJwAATdQKYU02J11yaicAAE3VCmFNNyddcmsnAABN1gphTTgnXXJsJwAATdcKYU05J11ybScAAE3YCmFNOiddcm4nAABN2QphTTsnXXJvJwAATdoKYU08J11ycCcAAE3bCmFNPSddcnEnAABN3AphTT4nXXJyJwAATd0KYU0/J11ycycAAE3eCmFNQCddcnQnAABN3wphTUEnXXJ1JwAATeAKYU1CJ11ydicAAE3hCmFNQyddcncnAABN4gphTUQnXXJ4JwAATeMKYU1FJ11yeScAAE3kCmFNRiddcnonAABN5QphTUcnXXJ7JwAATeYKYU1IJ11yfCcAAE3nCmFNSSddcn0nAABN6AphTUonXXJ+JwAATekKYU1LJ11yfycAAE3qCmFNTCddcoAnAABN6wphTU0nXXKBJwAATewKYU1OJ11ygicAAE3tCmFNTyddcoMnAABN7gphTVAnXXKEJwAATe8KYU1RJ11yhScAAE3wCmFNUiddcoYnAABN8QphTVMnXXKHJwAATfIKYU1UJ11yiCcAAE3zCmFNVSddcoknAABN9AphTVYnXXKKJwAATfUKYU1XJ11yiycAAE32CmFNWCddcownAABN9wphTVknXXKNJwAATfgKYU1aJ11yjicAAE35CmFNWyddco8nAABN+gphTVwnXXKQJwAATfsKYU1dJ11ykScAAE38CmFNXiddcpInAABN/QphTV8nXXKTJwAATf4KYU1gJ11ylCcAAE3/CmFNYSddcpUnAABNAAthTWInXXKWJwAATQELYU1jJ11ylycAAE0CC2FNZCddcpgnAABNAwthTWUnXXKZJwAATQQLYU1mJ11ymicAAE0FC2FNZyddcpsnAABNBgthTWgnXXKcJwAATQcLYU1pJ11ynScAAE0IC2FNaiddcp4nAABNCQthTWsnXXKfJwAATQoLYU1sJ11yoCcAAE0LC2FNbSddcqEnAABNDAthTW4nXXKiJwAATQ0LYU1vJ11yoycAAE0OC2FNcCddcqQnAABNDwthTXEnXXKlJwAATRALYU1yJ11ypicAAE0RC2FNcyddcqcnAABNEgthTXQnXXKoJwAATRMLYU11J11yqScAAE0UC2FNdiddcqonAABNFQthTXcnXXKrJwAATRYLYU14J11yrCcAAE0XC2FNeSddcq0nAABNGAthTXonXXKuJwAATRkLYU17J11yrycAAE0aC2FNfCddcrAnAABNGwthTX0nXXKxJwAATRwLYU1+J11ysicAAE0dC2FNfyddcrMnAABNHgthTYAnXXK0JwAATR8LYU2BJ11ytScAAE0gC2FNgiddcrYnAABNIQthTYMnXXK3JwAATSILYU2EJ11yuCcAAE0jC2FNhSddcrknAABNJAthTYYnXXK6JwAATSULYU2HJ11yuycAAE0mC2FNiCddcrwnAABNJwthTYknXXK9JwAATSgLYU2KJ11yvicAAE0pC2FNiyddcr8nAABNKgthTYwnXXLAJwAATSsLYU2NJ11ywScAAE0sC2FNjiddcsInAABNLQthTY8nXXLDJwAATS4LYU2QJ11yxCcAAE0vC2FNkSddcsUnAABNMAthTZInXXLGJwAATTELYU2TJ11yxycAAE0yC2FNlCddcsgnAABNMwthTZUnXXLJJwAATTQLYU2WJ11yyicAAE01C2FNlyddcssnAABNNgthTZgnXXLMJwAATTcLYU2ZJ11yzScAAE04C2FNmiddcs4nAABNOQthTZsnXXLPJwAATToLYU2cJ11y0CcAAE07C2FNnSddctEnAABNPAthTZ4nXXLSJwAATT0LYU2fJ11y0ycAAE0+C2FNoCddctQnAABNPwthTaEnXXLVJwAATUALYU2iJ11y1icAAE1BC2FNoyddctcnAABNQgthTaQnXXLYJwAATUMLYU2lJ11y2ScAAE1EC2FNpiddctonAABNRQthTacnXXLbJwAATUYLYU2oJ11y3CcAAE1HC2FNqSddct0nAABNSAthTaonXXLeJwAATUkLYU2rJ11y3ycAAE1KC2FNrCddcuAnAABNSwthTa0nXXLhJwAATUwLYU2uJ11y4icAAE1NC2FNryddcuMnAABNTgthTbAnXXLkJwAATU8LYU2xJ11y5ScAAE1QC2FNsiddcuYnAABNUQthTbMnXXLnJwAATVILYU20J11y6CcAAE1TC2FNtSddcuknAABNVAthTbYnXXLqJwAATVULYU23J11y6ycAAE1WC2FNuCddcuwnAABNVwthTbknXXLtJwAATVgLYU26J11y7icAAE1ZC2FNuyddcu8nAABNWgthTbwnXXLwJwAATVsLYU29J11y8ScAAE1cC2FNviddcvInAABNXQthTb8nXXLzJwAATV4LYU3AJ11y9CcAAE1fC2FNwSddcvUnAABNYAthTcInXXL2JwAATWELYU3DJ11y9ycAAE1iC2FNxCddcvgnAABNYwthTcUnXXL5JwAATWQLYU3GJ11y+icAAE1lC2FNxyddcvsnAABNZgthTcgnXXL8JwAATWcLYU3JJ11y/ScAAE1oC2FNyiddcv4nAABNaQthTcsnXXL/JwAATWoLYU3MJ11yACgAAE1rC2FNzSddcgEoAABNbAthTc4nXXICKAAATW0LYU3PJ11yAygAAE1uC2FN0CddcgQoAABNbwthTdEnXXIFKAAATXALYU3SJ11yBigAAE1xC2FN0yddcgcoAABNcgthTdQnXXIIKAAATXMLYU3VJ11yCSgAAE10C2FN1iddcgooAABNdQthTdcnXXILKAAATXYLYU3YJ11yDCgAAE13C2FN2Sddcg0oAABNeAthTdonXXIOKAAATXkLYU3bJ11yDygAAE16C2FN3CddchAoAABNewthTd0nXXIRKAAATXwLYU3eJ11yEigAAE19C2FN3yddchMoAABNfgthTeAnXXIUKAAATX8LYU3hJ11yFSgAAE2AC2FN4iddchYoAABNgQthTeMnXXIXKAAATYILYU3kJ11yGCgAAE2DC2FN5SddchkoAABNhAthTeYnXXIaKAAATYULYU3nJ11yGygAAE2GC2FN6CddchwoAABNhwthTeknXXIdKAAATYgLYU3qJ11yHigAAE2JC2FN6yddch8oAABNigthTewnXXIgKAAATYsLYU3tJ11yISgAAE2MC2FN7iddciIoAABNjQthTe8nXXIjKAAATY4LYU3wJ11yJCgAAE2PC2FN8SddciUoAABNkAthTfInXXImKAAATZELYU3zJ11yJygAAE2SC2FN9CddcigoAABNkwthTfUnXXIpKAAATZQLYU32J11yKigAAE2VC2FN9yddcisoAABNlgthTfgnXXIsKAAATZcLYU35J11yLSgAAE2YC2FN+iddci4oAABNmQthTfsnXXIvKAAATZoLYU38J11yMCgAAE2bC2FN/SddcjEoAABNnAthTf4nXXIyKAAATZ0LYU3/J11yMygAAE2eC2FNAChdcjQoAABNnwthTQEoXXI1KAAATaALYU0CKF1yNigAAE2hC2FNAyhdcjcoAABNogthTQQoXXI4KAAATaMLYU0FKF1yOSgAAE2kC2FNBihdcjooAABNpQthTQcoXXI7KAAATaYLYU0IKF1yPCgAAE2nC2FNCShdcj0oAABNqAthTQooXXI+KAAATakLYU0LKF1yPygAAE2qC2FNDChdckAoAABNqwthTQ0oXXJBKAAATawLYU0OKF1yQigAAE2tC2FNDyhdckMoAABNrgthTRAoXXJEKAAATa8LYU0RKF1yRSgAAE2wC2FNEihdckYoAABNsQthTRMoXXJHKAAATbILYU0UKF1ySCgAAE2zC2FNFShdckkoAABNtAthTRYoXXJKKAAATbULYU0XKF1ySygAAE22C2FNGChdckwoAABNtwthTRkoXXJNKAAATbgLYXUoTRooXXJOKAAATbkLYU0bKF1yTygAAE26C2FNHChdclAoAABNuwthTR0oXXJRKAAATbwLYU0eKF1yUigAAE29C2FNHyhdclMoAABNvgthTSAoXXJUKAAATb8LYU0hKF1yVSgAAE3AC2FNIihdclYoAABNwQthTSMoXXJXKAAATcILYU0kKF1yWCgAAE3DC2FNJShdclkoAABNxAthTSYoXXJaKAAATcULYU0nKF1yWygAAE3GC2FNKChdclwoAABNxwthTSkoXXJdKAAATcgLYU0qKF1yXigAAE3JC2FNKyhdcl8oAABNygthTSwoXXJgKAAATcsLYU0tKF1yYSgAAE3MC2FNLihdcmIoAABNzQthTS8oXXJjKAAATc4LYU0wKF1yZCgAAE3PC2FNMShdcmUoAABN0AthTTIoXXJmKAAATdELYU0zKF1yZygAAE3SC2FNNChdcmgoAABN0wthTTUoXXJpKAAATdQLYU02KF1yaigAAE3VC2FNNyhdcmsoAABN1gthTTgoXXJsKAAATdcLYU05KF1ybSgAAE3YC2FNOihdcm4oAABN2QthTTsoXXJvKAAATdoLYU08KF1ycCgAAE3bC2FNPShdcnEoAABN3AthTT4oXXJyKAAATd0LYU0/KF1ycygAAE3eC2FNQChdcnQoAABN3wthTUEoXXJ1KAAATeALYU1CKF1ydigAAE3hC2FNQyhdcncoAABN4gthTUQoXXJ4KAAATeMLYU1FKF1yeSgAAE3kC2FNRihdcnooAABN5QthTUcoXXJ7KAAATeYLYU1IKF1yfCgAAE3nC2FNSShdcn0oAABN6AthTUooXXJ+KAAATekLYU1LKF1yfygAAE3qC2FNTChdcoAoAABN6wthTU0oXXKBKAAATewLYU1OKF1ygigAAE3tC2FNTyhdcoMoAABN7gthTVAoXXKEKAAATe8LYU1RKF1yhSgAAE3wC2FNUihdcoYoAABN8QthTVMoXXKHKAAATfILYU1UKF1yiCgAAE3zC2FNVShdcokoAABN9AthTVYoXXKKKAAATfULYU1XKF1yiygAAE32C2FNWChdcowoAABN9wthTVkoXXKNKAAATfgLYU1aKF1yjigAAE35C2FNWyhdco8oAABN+gthTVwoXXKQKAAATfsLYU1dKF1ykSgAAE38C2FNXihdcpIoAABN/QthTV8oXXKTKAAATf4LYU1gKF1ylCgAAE3/C2FNYShdcpUoAABNAAxhTWIoXXKWKAAATQEMYU1jKF1ylygAAE0CDGFNZChdcpgoAABNAwxhTWUoXXKZKAAATQQMYU1mKF1ymigAAE0FDGFNZyhdcpsoAABNBgxhTWgoXXKcKAAATQcMYU1pKF1ynSgAAE0IDGFNaihdcp4oAABNCQxhTWsoXXKfKAAATQoMYU1sKF1yoCgAAE0LDGFNbShdcqEoAABNDAxhTW4oXXKiKAAATQ0MYU1vKF1yoygAAE0ODGFNcChdcqQoAABNDwxhTXEoXXKlKAAATRAMYU1yKF1ypigAAE0RDGFNcyhdcqcoAABNEgxhTXQoXXKoKAAATRMMYU11KF1yqSgAAE0UDGFNdihdcqooAABNFQxhTXcoXXKrKAAATRYMYU14KF1yrCgAAE0XDGFNeShdcq0oAABNGAxhTXooXXKuKAAATRkMYU17KF1yrygAAE0aDGFNfChdcrAoAABNGwxhTX0oXXKxKAAATRwMYU1+KF1ysigAAE0dDGFNfyhdcrMoAABNHgxhTYAoXXK0KAAATR8MYU2BKF1ytSgAAE0gDGFNgihdcrYoAABNIQxhTYMoXXK3KAAATSIMYU2EKF1yuCgAAE0jDGFNhShdcrkoAABNJAxhTYYoXXK6KAAATSUMYU2HKF1yuygAAE0mDGFNiChdcrwoAABNJwxhTYkoXXK9KAAATSgMYU2KKF1yvigAAE0pDGFNiyhdcr8oAABNKgxhTYwoXXLAKAAATSsMYU2NKF1ywSgAAE0sDGFNjihdcsIoAABNLQxhTY8oXXLDKAAATS4MYU2QKF1yxCgAAE0vDGFNkShdcsUoAABNMAxhTZIoXXLGKAAATTEMYU2TKF1yxygAAE0yDGFNlChdcsgoAABNMwxhTZUoXXLJKAAATTQMYU2WKF1yyigAAE01DGFNlyhdcssoAABNNgxhTZgoXXLMKAAATTcMYU2ZKF1yzSgAAE04DGFNmihdcs4oAABNOQxhTZsoXXLPKAAATToMYU2cKF1y0CgAAE07DGFNnShdctEoAABNPAxhTZ4oXXLSKAAATT0MYU2fKF1y0ygAAE0+DGFNoChdctQoAABNPwxhTaEoXXLVKAAATUAMYU2iKF1y1igAAE1BDGFNoyhdctcoAABNQgxhTaQoXXLYKAAATUMMYU2lKF1y2SgAAE1EDGFNpihdctooAABNRQxhTacoXXLbKAAATUYMYU2oKF1y3CgAAE1HDGFNqShdct0oAABNSAxhTaooXXLeKAAATUkMYU2rKF1y3ygAAE1KDGFNrChdcuAoAABNSwxhTa0oXXLhKAAATUwMYU2uKF1y4igAAE1NDGFNryhdcuMoAABNTgxhTbAoXXLkKAAATU8MYU2xKF1y5SgAAE1QDGFNsihdcuYoAABNUQxhTbMoXXLnKAAATVIMYU20KF1y6CgAAE1TDGFNtShdcukoAABNVAxhTbYoXXLqKAAATVUMYU23KF1y6ygAAE1WDGFNuChdcuwoAABNVwxhTbkoXXLtKAAATVgMYU26KF1y7igAAE1ZDGFNuyhdcu8oAABNWgxhTbwoXXLwKAAATVsMYU29KF1y8SgAAE1cDGFNvihdcvIoAABNXQxhTb8oXXLzKAAATV4MYU3AKF1y9CgAAE1fDGFNwShdcvUoAABNYAxhTcIoXXL2KAAATWEMYU3DKF1y9ygAAE1iDGFNxChdcvgoAABNYwxhTcUoXXL5KAAATWQMYU3GKF1y+igAAE1lDGFNxyhdcvsoAABNZgxhTcgoXXL8KAAATWcMYU3JKF1y/SgAAE1oDGFNyihdcv4oAABNaQxhTcsoXXL/KAAATWoMYU3MKF1yACkAAE1rDGFNzShdcgEpAABNbAxhTc4oXXICKQAATW0MYU3PKF1yAykAAE1uDGFN0ChdcgQpAABNbwxhTdEoXXIFKQAATXAMYU3SKF1yBikAAE1xDGFN0yhdcgcpAABNcgxhTdQoXXIIKQAATXMMYU3VKF1yCSkAAE10DGFN1ihdcgopAABNdQxhTdcoXXILKQAATXYMYU3YKF1yDCkAAE13DGFN2Shdcg0pAABNeAxhTdooXXIOKQAATXkMYU3bKF1yDykAAE16DGFN3ChdchApAABNewxhTd0oXXIRKQAATXwMYU3eKF1yEikAAE19DGFN3yhdchMpAABNfgxhTeAoXXIUKQAATX8MYU3hKF1yFSkAAE2ADGFN4ihdchYpAABNgQxhTeMoXXIXKQAATYIMYU3kKF1yGCkAAE2DDGFN5ShdchkpAABNhAxhTeYoXXIaKQAATYUMYU3nKF1yGykAAE2GDGFN6ChdchwpAABNhwxhTekoXXIdKQAATYgMYU3qKF1yHikAAE2JDGFN6yhdch8pAABNigxhTewoXXIgKQAATYsMYU3tKF1yISkAAE2MDGFN7ihdciIpAABNjQxhTe8oXXIjKQAATY4MYU3wKF1yJCkAAE2PDGFN8ShdciUpAABNkAxhTfIoXXImKQAATZEMYU3zKF1yJykAAE2SDGFN9ChdcigpAABNkwxhTfUoXXIpKQAATZQMYU32KF1yKikAAE2VDGFN9yhdcispAABNlgxhTfgoXXIsKQAATZcMYU35KF1yLSkAAE2YDGFN+ihdci4pAABNmQxhTfsoXXIvKQAATZoMYU38KF1yMCkAAE2bDGFN/ShdcjEpAABNnAxhTf4oXXIyKQAATZ0MYU3/KF1yMykAAE2eDGFNACldcjQpAABNnwxhTQEpXXI1KQAATaAMYU0CKV1yNikAAE2hDGFNAyldcjcpAABNogxhTQQpXXI4KQAATaMMYU0FKV1yOSkAAE2kDGFNBildcjopAABNpQxhTQcpXXI7KQAATaYMYU0IKV1yPCkAAE2nDGFNCSldcj0pAABNqAxhTQopXXI+KQAATakMYU0LKV1yPykAAE2qDGFNDCldckApAABNqwxhTQ0pXXJBKQAATawMYU0OKV1yQikAAE2tDGFNDyldckMpAABNrgxhTRApXXJEKQAATa8MYU0RKV1yRSkAAE2wDGFNEildckYpAABNsQxhTRMpXXJHKQAATbIMYU0UKV1ySCkAAE2zDGFNFSldckkpAABNtAxhTRYpXXJKKQAATbUMYU0XKV1ySykAAE22DGFNGCldckwpAABNtwxhTRkpXXJNKQAATbgMYU0aKV1yTikAAE25DGFNGyldck8pAABNugxhTRwpXXJQKQAATbsMYU0dKV1yUSkAAE28DGFNHildclIpAABNvQxhTR8pXXJTKQAATb4MYU0gKV1yVCkAAE2/DGFNISldclUpAABNwAxhTSIpXXJWKQAATcEMYU0jKV1yVykAAE3CDGFNJCldclgpAABNwwxhTSUpXXJZKQAATcQMYU0mKV1yWikAAE3FDGFNJyldclspAABNxgxhTSgpXXJcKQAATccMYU0pKV1yXSkAAE3IDGFNKildcl4pAABNyQxhTSspXXJfKQAATcoMYU0sKV1yYCkAAE3LDGFNLSldcmEpAABNzAxhTS4pXXJiKQAATc0MYU0vKV1yYykAAE3ODGFNMCldcmQpAABNzwxhTTEpXXJlKQAATdAMYU0yKV1yZikAAE3RDGFNMyldcmcpAABN0gxhTTQpXXJoKQAATdMMYU01KV1yaSkAAE3UDGFNNildcmopAABN1QxhTTcpXXJrKQAATdYMYU04KV1ybCkAAE3XDGFNOSldcm0pAABN2AxhTTopXXJuKQAATdkMYU07KV1ybykAAE3aDGFNPCldcnApAABN2wxhTT0pXXJxKQAATdwMYU0+KV1ycikAAE3dDGFNPyldcnMpAABN3gxhTUApXXJ0KQAATd8MYU1BKV1ydSkAAE3gDGFNQildcnYpAABN4QxhTUMpXXJ3KQAATeIMYU1EKV1yeCkAAE3jDGFNRSldcnkpAABN5AxhTUYpXXJ6KQAATeUMYU1HKV1yeykAAE3mDGFNSCldcnwpAABN5wxhTUkpXXJ9KQAATegMYU1KKV1yfikAAE3pDGFNSyldcn8pAABN6gxhTUwpXXKAKQAATesMYU1NKV1ygSkAAE3sDGFNTildcoIpAABN7QxhTU8pXXKDKQAATe4MYU1QKV1yhCkAAE3vDGFNUSldcoUpAABN8AxhTVIpXXKGKQAATfEMYU1TKV1yhykAAE3yDGFNVCldcogpAABN8wxhTVUpXXKJKQAATfQMYU1WKV1yiikAAE31DGFNVyldcospAABN9gxhTVgpXXKMKQAATfcMYU1ZKV1yjSkAAE34DGFNWildco4pAABN+QxhTVspXXKPKQAATfoMYU1cKV1ykCkAAE37DGFNXSldcpEpAABN/AxhTV4pXXKSKQAATf0MYU1fKV1ykykAAE3+DGFNYCldcpQpAABN/wxhTWEpXXKVKQAATQANYU1iKV1ylikAAE0BDWFNYyldcpcpAABNAg1hTWQpXXKYKQAATQMNYU1lKV1ymSkAAE0EDWFNZildcpopAABNBQ1hTWcpXXKbKQAATQYNYU1oKV1ynCkAAE0HDWFNaSldcp0pAABNCA1hTWopXXKeKQAATQkNYU1rKV1ynykAAE0KDWFNbCldcqApAABNCw1hTW0pXXKhKQAATQwNYU1uKV1yoikAAE0NDWFNbyldcqMpAABNDg1hTXApXXKkKQAATQ8NYU1xKV1ypSkAAE0QDWFNcildcqYpAABNEQ1hTXMpXXKnKQAATRINYU10KV1yqCkAAE0TDWFNdSldcqkpAABNFA1hTXYpXXKqKQAATRUNYU13KV1yqykAAE0WDWFNeCldcqwpAABNFw1hTXkpXXKtKQAATRgNYU16KV1yrikAAE0ZDWFNeyldcq8pAABNGg1hTXwpXXKwKQAATRsNYU19KV1ysSkAAE0cDWFNfildcrIpAABNHQ1hTX8pXXKzKQAATR4NYU2AKV1ytCkAAE0fDWFNgSldcrUpAABNIA1hTYIpXXK2KQAATSENYU2DKV1ytykAAE0iDWFNhCldcrgpAABNIw1hTYUpXXK5KQAATSQNYU2GKV1yuikAAE0lDWFNhyldcrspAABNJg1hTYgpXXK8KQAATScNYU2JKV1yvSkAAE0oDWFNiildcr4pAABNKQ1hTYspXXK/KQAATSoNYU2MKV1ywCkAAE0rDWFNjSldcsEpAABNLA1hTY4pXXLCKQAATS0NYU2PKV1ywykAAE0uDWFNkCldcsQpAABNLw1hTZEpXXLFKQAATTANYU2SKV1yxikAAE0xDWFNkyldcscpAABNMg1hTZQpXXLIKQAATTMNYU2VKV1yySkAAE00DWFNlildcsopAABNNQ1hTZcpXXLLKQAATTYNYU2YKV1yzCkAAE03DWFNmSldcs0pAABNOA1hTZopXXLOKQAATTkNYU2bKV1yzykAAE06DWFNnCldctApAABNOw1hTZ0pXXLRKQAATTwNYU2eKV1y0ikAAE09DWFNnyldctMpAABNPg1hTaApXXLUKQAATT8NYU2hKV1y1SkAAE1ADWFNoildctYpAABNQQ1hTaMpXXLXKQAATUINYU2kKV1y2CkAAE1DDWFNpSldctkpAABNRA1hTaYpXXLaKQAATUUNYU2nKV1y2ykAAE1GDWFNqCldctwpAABNRw1hTakpXXLdKQAATUgNYU2qKV1y3ikAAE1JDWFNqyldct8pAABNSg1hTawpXXLgKQAATUsNYU2tKV1y4SkAAE1MDWFNrildcuIpAABNTQ1hTa8pXXLjKQAATU4NYU2wKV1y5CkAAE1PDWFNsSldcuUpAABNUA1hTbIpXXLmKQAATVENYU2zKV1y5ykAAE1SDWFNtCldcugpAABNUw1hTbUpXXLpKQAATVQNYU22KV1y6ikAAE1VDWFNtyldcuspAABNVg1hTbgpXXLsKQAATVcNYU25KV1y7SkAAE1YDWFNuildcu4pAABNWQ1hTbspXXLvKQAATVoNYU28KV1y8CkAAE1bDWFNvSldcvEpAABNXA1hTb4pXXLyKQAATV0NYU2/KV1y8ykAAE1eDWFNwCldcvQpAABNXw1hTcEpXXL1KQAATWANYU3CKV1y9ikAAE1hDWFNwyldcvcpAABNYg1hTcQpXXL4KQAATWMNYU3FKV1y+SkAAE1kDWFNxildcvopAABNZQ1hTccpXXL7KQAATWYNYU3IKV1y/CkAAE1nDWFNySldcv0pAABNaA1hTcopXXL+KQAATWkNYU3LKV1y/ykAAE1qDWFNzCldcgAqAABNaw1hTc0pXXIBKgAATWwNYU3OKV1yAioAAE1tDWFNzyldcgMqAABNbg1hTdApXXIEKgAATW8NYU3RKV1yBSoAAE1wDWFN0ildcgYqAABNcQ1hTdMpXXIHKgAATXINYU3UKV1yCCoAAE1zDWFN1SldcgkqAABNdA1hTdYpXXIKKgAATXUNYU3XKV1yCyoAAE12DWFN2CldcgwqAABNdw1hTdkpXXINKgAATXgNYU3aKV1yDioAAE15DWFN2yldcg8qAABNeg1hTdwpXXIQKgAATXsNYU3dKV1yESoAAE18DWFN3ildchIqAABNfQ1hTd8pXXITKgAATX4NYU3gKV1yFCoAAE1/DWFN4SldchUqAABNgA1hTeIpXXIWKgAATYENYU3jKV1yFyoAAE2CDWFN5CldchgqAABNgw1hTeUpXXIZKgAATYQNYU3mKV1yGioAAE2FDWFN5yldchsqAABNhg1hTegpXXIcKgAATYcNYU3pKV1yHSoAAE2IDWFN6ildch4qAABNiQ1hTespXXIfKgAATYoNYU3sKV1yICoAAE2LDWFN7SldciEqAABNjA1hTe4pXXIiKgAATY0NYU3vKV1yIyoAAE2ODWFN8CldciQqAABNjw1hTfEpXXIlKgAATZANYU3yKV1yJioAAE2RDWFN8yldcicqAABNkg1hTfQpXXIoKgAATZMNYU31KV1yKSoAAE2UDWFN9ildcioqAABNlQ1hTfcpXXIrKgAATZYNYU34KV1yLCoAAE2XDWFN+Sldci0qAABNmA1hTfopXXIuKgAATZkNYU37KV1yLyoAAE2aDWFN/CldcjAqAABNmw1hTf0pXXIxKgAATZwNYU3+KV1yMioAAE2dDWFN/yldcjMqAABNng1hTQAqXXI0KgAATZ8NYU0BKl1yNSoAAE2gDWFNAipdcjYqAABNoQ1hTQMqXXI3KgAATaINYU0EKl1yOCoAAE2jDWFNBSpdcjkqAABNpA1hTQYqXXI6KgAATaUNYU0HKl1yOyoAAE2mDWFNCCpdcjwqAABNpw1hTQkqXXI9KgAATagNYU0KKl1yPioAAE2pDWFNCypdcj8qAABNqg1hTQwqXXJAKgAATasNYU0NKl1yQSoAAE2sDWFNDipdckIqAABNrQ1hTQ8qXXJDKgAATa4NYU0QKl1yRCoAAE2vDWFNESpdckUqAABNsA1hTRIqXXJGKgAATbENYU0TKl1yRyoAAE2yDWFNFCpdckgqAABNsw1hTRUqXXJJKgAATbQNYU0WKl1ySioAAE21DWFNFypdcksqAABNtg1hTRgqXXJMKgAATbcNYU0ZKl1yTSoAAE24DWFNGipdck4qAABNuQ1hTRsqXXJPKgAATboNYU0cKl1yUCoAAE27DWFNHSpdclEqAABNvA1hTR4qXXJSKgAATb0NYU0fKl1yUyoAAE2+DWFNICpdclQqAABNvw1hTSEqXXJVKgAATcANYU0iKl1yVioAAE3BDWFNIypdclcqAABNwg1hTSQqXXJYKgAATcMNYU0lKl1yWSoAAE3EDWFNJipdcloqAABNxQ1hTScqXXJbKgAATcYNYU0oKl1yXCoAAE3HDWFNKSpdcl0qAABNyA1hTSoqXXJeKgAATckNYU0rKl1yXyoAAE3KDWFNLCpdcmAqAABNyw1hTS0qXXJhKgAATcwNYU0uKl1yYioAAE3NDWFNLypdcmMqAABNzg1hTTAqXXJkKgAATc8NYU0xKl1yZSoAAE3QDWFNMipdcmYqAABN0Q1hTTMqXXJnKgAATdINYU00Kl1yaCoAAE3TDWFNNSpdcmkqAABN1A1hTTYqXXJqKgAATdUNYU03Kl1yayoAAE3WDWFNOCpdcmwqAABN1w1hTTkqXXJtKgAATdgNYU06Kl1ybioAAE3ZDWFNOypdcm8qAABN2g1hTTwqXXJwKgAATdsNYU09Kl1ycSoAAE3cDWFNPipdcnIqAABN3Q1hTT8qXXJzKgAATd4NYU1AKl1ydCoAAE3fDWFNQSpdcnUqAABN4A1hTUIqXXJ2KgAATeENYU1DKl1ydyoAAE3iDWFNRCpdcngqAABN4w1hTUUqXXJ5KgAATeQNYU1GKl1yeioAAE3lDWFNRypdcnsqAABN5g1hTUgqXXJ8KgAATecNYU1JKl1yfSoAAE3oDWFNSipdcn4qAABN6Q1hTUsqXXJ/KgAATeoNYU1MKl1ygCoAAE3rDWFNTSpdcoEqAABN7A1hTU4qXXKCKgAATe0NYU1PKl1ygyoAAE3uDWFNUCpdcoQqAABN7w1hTVEqXXKFKgAATfANYU1SKl1yhioAAE3xDWFNUypdcocqAABN8g1hTVQqXXKIKgAATfMNYU1VKl1yiSoAAE30DWFNVipdcooqAABN9Q1hTVcqXXKLKgAATfYNYU1YKl1yjCoAAE33DWFNWSpdco0qAABN+A1hTVoqXXKOKgAATfkNYU1bKl1yjyoAAE36DWFNXCpdcpAqAABN+w1hTV0qXXKRKgAATfwNYU1eKl1ykioAAE39DWFNXypdcpMqAABN/g1hTWAqXXKUKgAATf8NYU1hKl1ylSoAAE0ADmFNYipdcpYqAABNAQ5hTWMqXXKXKgAATQIOYU1kKl1ymCoAAE0DDmFNZSpdcpkqAABNBA5hTWYqXXKaKgAATQUOYU1nKl1ymyoAAE0GDmFNaCpdcpwqAABNBw5hTWkqXXKdKgAATQgOYU1qKl1ynioAAE0JDmFNaypdcp8qAABNCg5hTWwqXXKgKgAATQsOYU1tKl1yoSoAAE0MDmFNbipdcqIqAABNDQ5hTW8qXXKjKgAATQ4OYU1wKl1ypCoAAE0PDmFNcSpdcqUqAABNEA5hTXIqXXKmKgAATREOYU1zKl1ypyoAAE0SDmFNdCpdcqgqAABNEw5hTXUqXXKpKgAATRQOYU12Kl1yqioAAE0VDmFNdypdcqsqAABNFg5hTXgqXXKsKgAATRcOYU15Kl1yrSoAAE0YDmFNeipdcq4qAABNGQ5hTXsqXXKvKgAATRoOYU18Kl1ysCoAAE0bDmFNfSpdcrEqAABNHA5hTX4qXXKyKgAATR0OYU1/Kl1ysyoAAE0eDmFNgCpdcrQqAABNHw5hTYEqXXK1KgAATSAOYU2CKl1ytioAAE0hDmFNgypdcrcqAABNIg5hTYQqXXK4KgAATSMOYU2FKl1yuSoAAE0kDmFNhipdcroqAABNJQ5hTYcqXXK7KgAATSYOYU2IKl1yvCoAAE0nDmFNiSpdcr0qAABNKA5hTYoqXXK+KgAATSkOYU2LKl1yvyoAAE0qDmFNjCpdcsAqAABNKw5hTY0qXXLBKgAATSwOYU2OKl1ywioAAE0tDmFNjypdcsMqAABNLg5hTZAqXXLEKgAATS8OYU2RKl1yxSoAAE0wDmFNkipdcsYqAABNMQ5hTZMqXXLHKgAATTIOYU2UKl1yyCoAAE0zDmFNlSpdcskqAABNNA5hTZYqXXLKKgAATTUOYU2XKl1yyyoAAE02DmFNmCpdcswqAABNNw5hTZkqXXLNKgAATTgOYU2aKl1yzioAAE05DmFNmypdcs8qAABNOg5hTZwqXXLQKgAATTsOYU2dKl1y0SoAAE08DmFNnipdctIqAABNPQ5hTZ8qXXLTKgAATT4OYU2gKl1y1CoAAE0/DmFNoSpdctUqAABNQA5hTaIqXXLWKgAATUEOYU2jKl1y1yoAAE1CDmFNpCpdctgqAABNQw5hTaUqXXLZKgAATUQOYU2mKl1y2ioAAE1FDmFNpypdctsqAABNRg5hTagqXXLcKgAATUcOYU2pKl1y3SoAAE1IDmFNqipdct4qAABNSQ5hTasqXXLfKgAATUoOYU2sKl1y4CoAAE1LDmFNrSpdcuEqAABNTA5hTa4qXXLiKgAATU0OYU2vKl1y4yoAAE1ODmFNsCpdcuQqAABNTw5hTbEqXXLlKgAATVAOYU2yKl1y5ioAAE1RDmFNsypdcucqAABNUg5hTbQqXXLoKgAATVMOYU21Kl1y6SoAAE1UDmFNtipdcuoqAABNVQ5hTbcqXXLrKgAATVYOYU24Kl1y7CoAAE1XDmFNuSpdcu0qAABNWA5hTboqXXLuKgAATVkOYU27Kl1y7yoAAE1aDmFNvCpdcvAqAABNWw5hTb0qXXLxKgAATVwOYU2+Kl1y8ioAAE1dDmFNvypdcvMqAABNXg5hTcAqXXL0KgAATV8OYU3BKl1y9SoAAE1gDmFNwipdcvYqAABNYQ5hTcMqXXL3KgAATWIOYU3EKl1y+CoAAE1jDmFNxSpdcvkqAABNZA5hTcYqXXL6KgAATWUOYU3HKl1y+yoAAE1mDmFNyCpdcvwqAABNZw5hTckqXXL9KgAATWgOYU3KKl1y/ioAAE1pDmFNyypdcv8qAABNag5hTcwqXXIAKwAATWsOYU3NKl1yASsAAE1sDmFNzipdcgIrAABNbQ5hTc8qXXIDKwAATW4OYU3QKl1yBCsAAE1vDmFN0SpdcgUrAABNcA5hTdIqXXIGKwAATXEOYU3TKl1yBysAAE1yDmFN1CpdcggrAABNcw5hTdUqXXIJKwAATXQOYU3WKl1yCisAAE11DmFN1ypdcgsrAABNdg5hTdgqXXIMKwAATXcOYU3ZKl1yDSsAAE14DmFN2ipdcg4rAABNeQ5hTdsqXXIPKwAATXoOYU3cKl1yECsAAE17DmFN3SpdchErAABNfA5hTd4qXXISKwAATX0OYU3fKl1yEysAAE1+DmFN4CpdchQrAABNfw5hTeEqXXIVKwAATYAOYU3iKl1yFisAAE2BDmFN4ypdchcrAABNgg5hTeQqXXIYKwAATYMOYU3lKl1yGSsAAE2EDmFN5ipdchorAABNhQ5hTecqXXIbKwAATYYOYU3oKl1yHCsAAE2HDmFN6Spdch0rAABNiA5hTeoqXXIeKwAATYkOYU3rKl1yHysAAE2KDmFN7CpdciArAABNiw5hTe0qXXIhKwAATYwOYU3uKl1yIisAAE2NDmFN7ypdciMrAABNjg5hTfAqXXIkKwAATY8OYU3xKl1yJSsAAE2QDmFN8ipdciYrAABNkQ5hTfMqXXInKwAATZIOYU30Kl1yKCsAAE2TDmFN9SpdcikrAABNlA5hTfYqXXIqKwAATZUOYU33Kl1yKysAAE2WDmFN+CpdciwrAABNlw5hTfkqXXItKwAATZgOYU36Kl1yLisAAE2ZDmFN+ypdci8rAABNmg5hTfwqXXIwKwAATZsOYU39Kl1yMSsAAE2cDmFN/ipdcjIrAABNnQ5hTf8qXXIzKwAATZ4OYU0AK11yNCsAAE2fDmFNAStdcjUrAABNoA5hTQIrXXI2KwAATaEOYU0DK11yNysAAE2iDmFNBCtdcjgrAABNow5hTQUrXXI5KwAATaQOYU0GK11yOisAAE2lDmFNBytdcjsrAABNpg5hTQgrXXI8KwAATacOYU0JK11yPSsAAE2oDmFNCitdcj4rAABNqQ5hTQsrXXI/KwAATaoOYU0MK11yQCsAAE2rDmFNDStdckErAABNrA5hTQ4rXXJCKwAATa0OYU0PK11yQysAAE2uDmFNECtdckQrAABNrw5hTRErXXJFKwAATbAOYU0SK11yRisAAE2xDmFNEytdckcrAABNsg5hTRQrXXJIKwAATbMOYU0VK11ySSsAAE20DmFNFitdckorAABNtQ5hTRcrXXJLKwAATbYOYU0YK11yTCsAAE23DmFNGStdck0rAABNuA5hTRorXXJOKwAATbkOYU0bK11yTysAAE26DmFNHCtdclArAABNuw5hTR0rXXJRKwAATbwOYU0eK11yUisAAE29DmFNHytdclMrAABNvg5hTSArXXJUKwAATb8OYU0hK11yVSsAAE3ADmFNIitdclYrAABNwQ5hTSMrXXJXKwAATcIOYU0kK11yWCsAAE3DDmFNJStdclkrAABNxA5hTSYrXXJaKwAATcUOYU0nK11yWysAAE3GDmFNKCtdclwrAABNxw5hTSkrXXJdKwAATcgOYU0qK11yXisAAE3JDmFNKytdcl8rAABNyg5hTSwrXXJgKwAATcsOYU0tK11yYSsAAE3MDmFNLitdcmIrAABNzQ5hTS8rXXJjKwAATc4OYU0wK11yZCsAAE3PDmFNMStdcmUrAABN0A5hTTIrXXJmKwAATdEOYU0zK11yZysAAE3SDmFNNCtdcmgrAABN0w5hTTUrXXJpKwAATdQOYU02K11yaisAAE3VDmFNNytdcmsrAABN1g5hTTgrXXJsKwAATdcOYU05K11ybSsAAE3YDmFNOitdcm4rAABN2Q5hTTsrXXJvKwAATdoOYU08K11ycCsAAE3bDmFNPStdcnErAABN3A5hTT4rXXJyKwAATd0OYU0/K11ycysAAE3eDmFNQCtdcnQrAABN3w5hTUErXXJ1KwAATeAOYU1CK11ydisAAE3hDmFNQytdcncrAABN4g5hTUQrXXJ4KwAATeMOYU1FK11yeSsAAE3kDmFNRitdcnorAABN5Q5hTUcrXXJ7KwAATeYOYU1IK11yfCsAAE3nDmFNSStdcn0rAABN6A5hTUorXXJ+KwAATekOYU1LK11yfysAAE3qDmFNTCtdcoArAABN6w5hTU0rXXKBKwAATewOYU1OK11ygisAAE3tDmFNTytdcoMrAABN7g5hTVArXXKEKwAATe8OYU1RK11yhSsAAE3wDmFNUitdcoYrAABN8Q5hTVMrXXKHKwAATfIOYU1UK11yiCsAAE3zDmFNVStdcokrAABN9A5hTVYrXXKKKwAATfUOYU1XK11yiysAAE32DmFNWCtdcowrAABN9w5hTVkrXXKNKwAATfgOYU1aK11yjisAAE35DmFNWytdco8rAABN+g5hTVwrXXKQKwAATfsOYU1dK11ykSsAAE38DmFNXitdcpIrAABN/Q5hTV8rXXKTKwAATf4OYU1gK11ylCsAAE3/DmFNYStdcpUrAABNAA9hTWIrXXKWKwAATQEPYU1jK11ylysAAE0CD2FNZCtdcpgrAABNAw9hTWUrXXKZKwAATQQPYU1mK11ymisAAE0FD2FNZytdcpsrAABNBg9hTWgrXXKcKwAATQcPYU1pK11ynSsAAE0ID2FNaitdcp4rAABNCQ9hTWsrXXKfKwAATQoPYU1sK11yoCsAAE0LD2FNbStdcqErAABNDA9hTW4rXXKiKwAATQ0PYU1vK11yoysAAE0OD2FNcCtdcqQrAABNDw9hTXErXXKlKwAATRAPYU1yK11ypisAAE0RD2FNcytdcqcrAABNEg9hTXQrXXKoKwAATRMPYU11K11yqSsAAE0UD2FNditdcqorAABNFQ9hTXcrXXKrKwAATRYPYU14K11yrCsAAE0XD2FNeStdcq0rAABNGA9hTXorXXKuKwAATRkPYU17K11yrysAAE0aD2FNfCtdcrArAABNGw9hTX0rXXKxKwAATRwPYU1+K11ysisAAE0dD2FNfytdcrMrAABNHg9hTYArXXK0KwAATR8PYU2BK11ytSsAAE0gD2FNgitdcrYrAABNIQ9hTYMrXXK3KwAATSIPYU2EK11yuCsAAE0jD2FNhStdcrkrAABNJA9hTYYrXXK6KwAATSUPYU2HK11yuysAAE0mD2FNiCtdcrwrAABNJw9hTYkrXXK9KwAATSgPYU2KK11yvisAAE0pD2FNiytdcr8rAABNKg9hTYwrXXLAKwAATSsPYU2NK11ywSsAAE0sD2FNjitdcsIrAABNLQ9hTY8rXXLDKwAATS4PYU2QK11yxCsAAE0vD2FNkStdcsUrAABNMA9hTZIrXXLGKwAATTEPYU2TK11yxysAAE0yD2FNlCtdcsgrAABNMw9hTZUrXXLJKwAATTQPYU2WK11yyisAAE01D2FNlytdcssrAABNNg9hTZgrXXLMKwAATTcPYU2ZK11yzSsAAE04D2FNmitdcs4rAABNOQ9hTZsrXXLPKwAATToPYU2cK11y0CsAAE07D2FNnStdctErAABNPA9hTZ4rXXLSKwAATT0PYU2fK11y0ysAAE0+D2FNoCtdctQrAABNPw9hTaErXXLVKwAATUAPYU2iK11y1isAAE1BD2FNoytdctcrAABNQg9hTaQrXXLYKwAATUMPYU2lK11y2SsAAE1ED2FNpitdctorAABNRQ9hTacrXXLbKwAATUYPYU2oK11y3CsAAE1HD2FNqStdct0rAABNSA9hTaorXXLeKwAATUkPYU2rK11y3ysAAE1KD2FNrCtdcuArAABNSw9hTa0rXXLhKwAATUwPYU2uK11y4isAAE1ND2FNrytdcuMrAABNTg9hTbArXXLkKwAATU8PYU2xK11y5SsAAE1QD2FNsitdcuYrAABNUQ9hTbMrXXLnKwAATVIPYU20K11y6CsAAE1TD2FNtStdcukrAABNVA9hTbYrXXLqKwAATVUPYU23K11y6ysAAE1WD2FNuCtdcuwrAABNVw9hTbkrXXLtKwAATVgPYU26K11y7isAAE1ZD2FNuytdcu8rAABNWg9hTbwrXXLwKwAATVsPYU29K11y8SsAAE1cD2FNvitdcvIrAABNXQ9hTb8rXXLzKwAATV4PYU3AK11y9CsAAE1fD2FNwStdcvUrAABNYA9hTcIrXXL2KwAATWEPYU3DK11y9ysAAE1iD2FNxCtdcvgrAABNYw9hTcUrXXL5KwAATWQPYU3GK11y+isAAE1lD2FNxytdcvsrAABNZg9hTcgrXXL8KwAATWcPYU3JK11y/SsAAE1oD2FNyitdcv4rAABNaQ9hTcsrXXL/KwAATWoPYU3MK11yACwAAE1rD2FNzStdcgEsAABNbA9hTc4rXXICLAAATW0PYU3PK11yAywAAE1uD2FN0CtdcgQsAABNbw9hTdErXXIFLAAATXAPYU3SK11yBiwAAE1xD2FN0ytdcgcsAABNcg9hTdQrXXIILAAATXMPYU3VK11yCSwAAE10D2FN1itdcgosAABNdQ9hTdcrXXILLAAATXYPYU3YK11yDCwAAE13D2FN2Stdcg0sAABNeA9hTdorXXIOLAAATXkPYU3bK11yDywAAE16D2FN3CtdchAsAABNew9hTd0rXXIRLAAATXwPYU3eK11yEiwAAE19D2FN3ytdchMsAABNfg9hTeArXXIULAAATX8PYU3hK11yFSwAAE2AD2FN4itdchYsAABNgQ9hTeMrXXIXLAAATYIPYU3kK11yGCwAAE2DD2FN5StdchksAABNhA9hTeYrXXIaLAAATYUPYU3nK11yGywAAE2GD2FN6CtdchwsAABNhw9hTekrXXIdLAAATYgPYU3qK11yHiwAAE2JD2FN6ytdch8sAABNig9hTewrXXIgLAAATYsPYU3tK11yISwAAE2MD2FN7itdciIsAABNjQ9hTe8rXXIjLAAATY4PYU3wK11yJCwAAE2PD2FN8StdciUsAABNkA9hTfIrXXImLAAATZEPYU3zK11yJywAAE2SD2FN9CtdcigsAABNkw9hTfUrXXIpLAAATZQPYU32K11yKiwAAE2VD2FN9ytdcissAABNlg9hTfgrXXIsLAAATZcPYU35K11yLSwAAE2YD2FN+itdci4sAABNmQ9hTfsrXXIvLAAATZoPYU38K11yMCwAAE2bD2FN/StdcjEsAABNnA9hTf4rXXIyLAAATZ0PYU3/K11yMywAAE2eD2FNACxdcjQsAABNnw9hTQEsXXI1LAAATaAPYXUoTQIsXXI2LAAATaEPYU0DLF1yNywAAE2iD2FNBCxdcjgsAABNow9hTQUsXXI5LAAATaQPYU0GLF1yOiwAAE2lD2FNByxdcjssAABNpg9hTQgsXXI8LAAATacPYU0JLF1yPSwAAE2oD2FNCixdcj4sAABNqQ9hTQssXXI/LAAATaoPYU0MLF1yQCwAAE2rD2FNDSxdckEsAABNrA9hTQ4sXXJCLAAATa0PYU0PLF1yQywAAE2uD2FNECxdckQsAABNrw9hTREsXXJFLAAATbAPYU0SLF1yRiwAAE2xD2FNEyxdckcsAABNsg9hTRQsXXJILAAATbMPYU0VLF1ySSwAAE20D2FNFixdckosAABNtQ9hTRcsXXJLLAAATbYPYU0YLF1yTCwAAE23D2FNGSxdck0sAABNuA9hTRosXXJOLAAATbkPYU0bLF1yTywAAE26D2FNHCxdclAsAABNuw9hTR0sXXJRLAAATbwPYU0eLF1yUiwAAE29D2FNHyxdclMsAABNvg9hTSAsXXJULAAATb8PYU0hLF1yVSwAAE3AD2FNIixdclYsAABNwQ9hTSMsXXJXLAAATcIPYU0kLF1yWCwAAE3DD2FNJSxdclksAABNxA9hTSYsXXJaLAAATcUPYU0nLF1yWywAAE3GD2FNKCxdclwsAABNxw9hTSksXXJdLAAATcgPYU0qLF1yXiwAAE3JD2FNKyxdcl8sAABNyg9hTSwsXXJgLAAATcsPYU0tLF1yYSwAAE3MD2FNLixdcmIsAABNzQ9hTS8sXXJjLAAATc4PYU0wLF1yZCwAAE3PD2FNMSxdcmUsAABN0A9hTTIsXXJmLAAATdEPYU0zLF1yZywAAE3SD2FNNCxdcmgsAABN0w9hTTUsXXJpLAAATdQPYU02LF1yaiwAAE3VD2FNNyxdcmssAABN1g9hTTgsXXJsLAAATdcPYU05LF1ybSwAAE3YD2FNOixdcm4sAABN2Q9hTTssXXJvLAAATdoPYU08LF1ycCwAAE3bD2FNPSxdcnEsAABN3A9hTT4sXXJyLAAATd0PYU0/LF1ycywAAE3eD2FNQCxdcnQsAABN3w9hTUEsXXJ1LAAATeAPYU1CLF1ydiwAAE3hD2FNQyxdcncsAABN4g9hTUQsXXJ4LAAATeMPYU1FLF1yeSwAAE3kD2FNRixdcnosAABN5Q9hTUcsXXJ7LAAATeYPYU1ILF1yfCwAAE3nD2FNSSxdcn0sAABN6A9hTUosXXJ+LAAATekPYU1LLF1yfywAAE3qD2FNTCxdcoAsAABN6w9hTU0sXXKBLAAATewPYU1OLF1ygiwAAE3tD2FNTyxdcoMsAABN7g9hTVAsXXKELAAATe8PYU1RLF1yhSwAAE3wD2FNUixdcoYsAABN8Q9hTVMsXXKHLAAATfIPYU1ULF1yiCwAAE3zD2FNVSxdcoksAABN9A9hTVYsXXKKLAAATfUPYU1XLF1yiywAAE32D2FNWCxdcowsAABN9w9hTVksXXKNLAAATfgPYU1aLF1yjiwAAE35D2FNWyxdco8sAABN+g9hTVwsXXKQLAAATfsPYU1dLF1ykSwAAE38D2FNXixdcpIsAABN/Q9hTV8sXXKTLAAATf4PYU1gLF1ylCwAAE3/D2FNYSxdcpUsAABNABBhTWIsXXKWLAAATQEQYU1jLF1ylywAAE0CEGFNZCxdcpgsAABNAxBhTWUsXXKZLAAATQQQYU1mLF1ymiwAAE0FEGFNZyxdcpssAABNBhBhTWgsXXKcLAAATQcQYU1pLF1ynSwAAE0IEGFNaixdcp4sAABNCRBhTWssXXKfLAAATQoQYU1sLF1yoCwAAE0LEGFNbSxdcqEsAABNDBBhTW4sXXKiLAAATQ0QYU1vLF1yoywAAE0OEGFNcCxdcqQsAABNDxBhTXEsXXKlLAAATRAQYU1yLF1ypiwAAE0REGFNcyxdcqcsAABNEhBhTXQsXXKoLAAATRMQYU11LF1yqSwAAE0UEGFNdixdcqosAABNFRBhTXcsXXKrLAAATRYQYU14LF1yrCwAAE0XEGFNeSxdcq0sAABNGBBhTXosXXKuLAAATRkQYU17LF1yrywAAE0aEGFNfCxdcrAsAABNGxBhTX0sXXKxLAAATRwQYU1+LF1ysiwAAE0dEGFNfyxdcrMsAABNHhBhTYAsXXK0LAAATR8QYU2BLF1ytSwAAE0gEGFNgixdcrYsAABNIRBhTYMsXXK3LAAATSIQYU2ELF1yuCwAAE0jEGFNhSxdcrksAABNJBBhTYYsXXK6LAAATSUQYU2HLF1yuywAAE0mEGFNiCxdcrwsAABNJxBhTYksXXK9LAAATSgQYU2KLF1yviwAAE0pEGFNiyxdcr8sAABNKhBhTYwsXXLALAAATSsQYU2NLF1ywSwAAE0sEGFNjixdcsIsAABNLRBhTY8sXXLDLAAATS4QYU2QLF1yxCwAAE0vEGFNkSxdcsUsAABNMBBhTZIsXXLGLAAATTEQYU2TLF1yxywAAE0yEGFNlCxdcsgsAABNMxBhTZUsXXLJLAAATTQQYU2WLF1yyiwAAE01EGFNlyxdcsssAABNNhBhTZgsXXLMLAAATTcQYU2ZLF1yzSwAAE04EGFNmixdcs4sAABNORBhTZssXXLPLAAATToQYU2cLF1y0CwAAE07EGFNnSxdctEsAABNPBBhTZ4sXXLSLAAATT0QYU2fLF1y0ywAAE0+EGFNoCxdctQsAABNPxBhTaEsXXLVLAAATUAQYU2iLF1y1iwAAE1BEGFNoyxdctcsAABNQhBhTaQsXXLYLAAATUMQYU2lLF1y2SwAAE1EEGFNpixdctosAABNRRBhTacsXXLbLAAATUYQYU2oLF1y3CwAAE1HEGFNqSxdct0sAABNSBBhTaosXXLeLAAATUkQYU2rLF1y3ywAAE1KEGFNrCxdcuAsAABNSxBhTa0sXXLhLAAATUwQYU2uLF1y4iwAAE1NEGFNryxdcuMsAABNThBhTbAsXXLkLAAATU8QYU2xLF1y5SwAAE1QEGFNsixdcuYsAABNURBhTbMsXXLnLAAATVIQYU20LF1y6CwAAE1TEGFNtSxdcuksAABNVBBhTbYsXXLqLAAATVUQYU23LF1y6ywAAE1WEGFNuCxdcuwsAABNVxBhTbksXXLtLAAATVgQYU26LF1y7iwAAE1ZEGFNuyxdcu8sAABNWhBhTbwsXXLwLAAATVsQYU29LF1y8SwAAE1cEGFNvixdcvIsAABNXRBhTb8sXXLzLAAATV4QYU3ALF1y9CwAAE1fEGFNwSxdcvUsAABNYBBhTcIsXXL2LAAATWEQYU3DLF1y9ywAAE1iEGFNxCxdcvgsAABNYxBhTcUsXXL5LAAATWQQYU3GLF1y+iwAAE1lEGFNxyxdcvssAABNZhBhTcgsXXL8LAAATWcQYU3JLF1y/SwAAE1oEGFNyixdcv4sAABNaRBhTcssXXL/LAAATWoQYU3MLF1yAC0AAE1rEGFNzSxdcgEtAABNbBBhTc4sXXICLQAATW0QYU3PLF1yAy0AAE1uEGFN0CxdcgQtAABNbxBhTdEsXXIFLQAATXAQYU3SLF1yBi0AAE1xEGFN0yxdcgctAABNchBhTdQsXXIILQAATXMQYU3VLF1yCS0AAE10EGFN1ixdcgotAABNdRBhTdcsXXILLQAATXYQYU3YLF1yDC0AAE13EGFN2Sxdcg0tAABNeBBhTdosXXIOLQAATXkQYU3bLF1yDy0AAE16EGFN3CxdchAtAABNexBhTd0sXXIRLQAATXwQYU3eLF1yEi0AAE19EGFN3yxdchMtAABNfhBhTeAsXXIULQAATX8QYU3hLF1yFS0AAE2AEGFN4ixdchYtAABNgRBhTeMsXXIXLQAATYIQYU3kLF1yGC0AAE2DEGFN5SxdchktAABNhBBhTeYsXXIaLQAATYUQYU3nLF1yGy0AAE2GEGFN6CxdchwtAABNhxBhTeksXXIdLQAATYgQYU3qLF1yHi0AAE2JEGFN6yxdch8tAABNihBhTewsXXIgLQAATYsQYU3tLF1yIS0AAE2MEGFN7ixdciItAABNjRBhTe8sXXIjLQAATY4QYU3wLF1yJC0AAE2PEGFN8SxdciUtAABNkBBhTfIsXXImLQAATZEQYU3zLF1yJy0AAE2SEGFN9CxdcigtAABNkxBhTfUsXXIpLQAATZQQYU32LF1yKi0AAE2VEGFN9yxdcistAABNlhBhTfgsXXIsLQAATZcQYU35LF1yLS0AAE2YEGFN+ixdci4tAABNmRBhTfssXXIvLQAATZoQYU38LF1yMC0AAE2bEGFN/SxdcjEtAABNnBBhTf4sXXIyLQAATZ0QYU3/LF1yMy0AAE2eEGFNAC1dcjQtAABNnxBhTQEtXXI1LQAATaAQYU0CLV1yNi0AAE2hEGFNAy1dcjctAABNohBhTQQtXXI4LQAATaMQYU0FLV1yOS0AAE2kEGFNBi1dcjotAABNpRBhTQctXXI7LQAATaYQYU0ILV1yPC0AAE2nEGFNCS1dcj0tAABNqBBhTQotXXI+LQAATakQYU0LLV1yPy0AAE2qEGFNDC1dckAtAABNqxBhTQ0tXXJBLQAATawQYU0OLV1yQi0AAE2tEGFNDy1dckMtAABNrhBhTRAtXXJELQAATa8QYU0RLV1yRS0AAE2wEGFNEi1dckYtAABNsRBhTRMtXXJHLQAATbIQYU0ULV1ySC0AAE2zEGFNFS1dckktAABNtBBhTRYtXXJKLQAATbUQYU0XLV1ySy0AAE22EGFNGC1dckwtAABNtxBhTRktXXJNLQAATbgQYU0aLV1yTi0AAE25EGFNGy1dck8tAABNuhBhTRwtXXJQLQAATbsQYU0dLV1yUS0AAE28EGFNHi1dclItAABNvRBhTR8tXXJTLQAATb4QYU0gLV1yVC0AAE2/EGFNIS1dclUtAABNwBBhTSItXXJWLQAATcEQYU0jLV1yVy0AAE3CEGFNJC1dclgtAABNwxBhTSUtXXJZLQAATcQQYU0mLV1yWi0AAE3FEGFNJy1dclstAABNxhBhTSgtXXJcLQAATccQYU0pLV1yXS0AAE3IEGFNKi1dcl4tAABNyRBhTSstXXJfLQAATcoQYU0sLV1yYC0AAE3LEGFNLS1dcmEtAABNzBBhTS4tXXJiLQAATc0QYU0vLV1yYy0AAE3OEGFNMC1dcmQtAABNzxBhTTEtXXJlLQAATdAQYU0yLV1yZi0AAE3REGFNMy1dcmctAABN0hBhTTQtXXJoLQAATdMQYU01LV1yaS0AAE3UEGFNNi1dcmotAABN1RBhTTctXXJrLQAATdYQYU04LV1ybC0AAE3XEGFNOS1dcm0tAABN2BBhTTotXXJuLQAATdkQYU07LV1yby0AAE3aEGFNPC1dcnAtAABN2xBhTT0tXXJxLQAATdwQYU0+LV1yci0AAE3dEGFNPy1dcnMtAABN3hBhTUAtXXJ0LQAATd8QYU1BLV1ydS0AAE3gEGFNQi1dcnYtAABN4RBhTUMtXXJ3LQAATeIQYU1ELV1yeC0AAE3jEGFNRS1dcnktAABN5BBhTUYtXXJ6LQAATeUQYU1HLV1yey0AAE3mEGFNSC1dcnwtAABN5xBhTUktXXJ9LQAATegQYU1KLV1yfi0AAE3pEGFNSy1dcn8tAABN6hBhTUwtXXKALQAATesQYU1NLV1ygS0AAE3sEGFNTi1dcoItAABN7RBhTU8tXXKDLQAATe4QYU1QLV1yhC0AAE3vEGFNUS1dcoUtAABN8BBhTVItXXKGLQAATfEQYU1TLV1yhy0AAE3yEGFNVC1dcogtAABN8xBhTVUtXXKJLQAATfQQYU1WLV1yii0AAE31EGFNVy1dcostAABN9hBhTVgtXXKMLQAATfcQYU1ZLV1yjS0AAE34EGFNWi1dco4tAABN+RBhTVstXXKPLQAATfoQYU1cLV1ykC0AAE37EGFNXS1dcpEtAABN/BBhTV4tXXKSLQAATf0QYU1fLV1yky0AAE3+EGFNYC1dcpQtAABN/xBhTWEtXXKVLQAATQARYU1iLV1yli0AAE0BEWFNYy1dcpctAABNAhFhTWQtXXKYLQAATQMRYU1lLV1ymS0AAE0EEWFNZi1dcpotAABNBRFhTWctXXKbLQAATQYRYU1oLV1ynC0AAE0HEWFNaS1dcp0tAABNCBFhTWotXXKeLQAATQkRYU1rLV1yny0AAE0KEWFNbC1dcqAtAABNCxFhTW0tXXKhLQAATQwRYU1uLV1yoi0AAE0NEWFNby1dcqMtAABNDhFhTXAtXXKkLQAATQ8RYU1xLV1ypS0AAE0QEWFNci1dcqYtAABNERFhTXMtXXKnLQAATRIRYU10LV1yqC0AAE0TEWFNdS1dcqktAABNFBFhTXYtXXKqLQAATRURYU13LV1yqy0AAE0WEWFNeC1dcqwtAABNFxFhTXktXXKtLQAATRgRYU16LV1yri0AAE0ZEWFNey1dcq8tAABNGhFhTXwtXXKwLQAATRsRYU19LV1ysS0AAE0cEWFNfi1dcrItAABNHRFhTX8tXXKzLQAATR4RYU2ALV1ytC0AAE0fEWFNgS1dcrUtAABNIBFhTYItXXK2LQAATSERYU2DLV1yty0AAE0iEWFNhC1dcrgtAABNIxFhTYUtXXK5LQAATSQRYU2GLV1yui0AAE0lEWFNhy1dcrstAABNJhFhTYgtXXK8LQAATScRYU2JLV1yvS0AAE0oEWFNii1dcr4tAABNKRFhTYstXXK/LQAATSoRYU2MLV1ywC0AAE0rEWFNjS1dcsEtAABNLBFhTY4tXXLCLQAATS0RYU2PLV1ywy0AAE0uEWFNkC1dcsQtAABNLxFhTZEtXXLFLQAATTARYU2SLV1yxi0AAE0xEWFNky1dcsctAABNMhFhTZQtXXLILQAATTMRYU2VLV1yyS0AAE00EWFNli1dcsotAABNNRFhTZctXXLLLQAATTYRYU2YLV1yzC0AAE03EWFNmS1dcs0tAABNOBFhTZotXXLOLQAATTkRYU2bLV1yzy0AAE06EWFNnC1dctAtAABNOxFhTZ0tXXLRLQAATTwRYU2eLV1y0i0AAE09EWFNny1dctMtAABNPhFhTaAtXXLULQAATT8RYU2hLV1y1S0AAE1AEWFNoi1dctYtAABNQRFhTaMtXXLXLQAATUIRYU2kLV1y2C0AAE1DEWFNpS1dctktAABNRBFhTaYtXXLaLQAATUURYU2nLV1y2y0AAE1GEWFNqC1dctwtAABNRxFhTaktXXLdLQAATUgRYU2qLV1y3i0AAE1JEWFNqy1dct8tAABNShFhTawtXXLgLQAATUsRYU2tLV1y4S0AAE1MEWFNri1dcuItAABNTRFhTa8tXXLjLQAATU4RYU2wLV1y5C0AAE1PEWFNsS1dcuUtAABNUBFhTbItXXLmLQAATVERYU2zLV1y5y0AAE1SEWFNtC1dcugtAABNUxFhTbUtXXLpLQAATVQRYU22LV1y6i0AAE1VEWFNty1dcustAABNVhFhTbgtXXLsLQAATVcRYU25LV1y7S0AAE1YEWFNui1dcu4tAABNWRFhTbstXXLvLQAATVoRYU28LV1y8C0AAE1bEWFNvS1dcvEtAABNXBFhTb4tXXLyLQAATV0RYU2/LV1y8y0AAE1eEWFNwC1dcvQtAABNXxFhTcEtXXL1LQAATWARYU3CLV1y9i0AAE1hEWFNwy1dcvctAABNYhFhTcQtXXL4LQAATWMRYU3FLV1y+S0AAE1kEWFNxi1dcvotAABNZRFhTcctXXL7LQAATWYRYU3ILV1y/C0AAE1nEWFNyS1dcv0tAABNaBFhTcotXXL+LQAATWkRYU3LLV1y/y0AAE1qEWFNzC1dcgAuAABNaxFhTc0tXXIBLgAATWwRYU3OLV1yAi4AAE1tEWFNzy1dcgMuAABNbhFhTdAtXXIELgAATW8RYU3RLV1yBS4AAE1wEWFN0i1dcgYuAABNcRFhTdMtXXIHLgAATXIRYU3ULV1yCC4AAE1zEWFN1S1dcgkuAABNdBFhTdYtXXIKLgAATXURYU3XLV1yCy4AAE12EWFN2C1dcgwuAABNdxFhTdktXXINLgAATXgRYU3aLV1yDi4AAE15EWFN2y1dcg8uAABNehFhTdwtXXIQLgAATXsRYU3dLV1yES4AAE18EWFN3i1dchIuAABNfRFhTd8tXXITLgAATX4RYU3gLV1yFC4AAE1/EWFN4S1dchUuAABNgBFhTeItXXIWLgAATYERYU3jLV1yFy4AAE2CEWFN5C1dchguAABNgxFhTeUtXXIZLgAATYQRYU3mLV1yGi4AAE2FEWFN5y1dchsuAABNhhFhTegtXXIcLgAATYcRYU3pLV1yHS4AAE2IEWFN6i1dch4uAABNiRFhTestXXIfLgAATYoRYU3sLV1yIC4AAE2LEWFN7S1dciEuAABNjBFhTe4tXXIiLgAATY0RYU3vLV1yIy4AAE2OEWFN8C1dciQuAABNjxFhTfEtXXIlLgAATZARYU3yLV1yJi4AAE2REWFN8y1dcicuAABNkhFhTfQtXXIoLgAATZMRYU31LV1yKS4AAE2UEWFN9i1dciouAABNlRFhTfctXXIrLgAATZYRYU34LV1yLC4AAE2XEWFN+S1dci0uAABNmBFhTfotXXIuLgAATZkRYU37LV1yLy4AAE2aEWFN/C1dcjAuAABNmxFhTf0tXXIxLgAATZwRYU3+LV1yMi4AAE2dEWFN/y1dcjMuAABNnhFhTQAuXXI0LgAATZ8RYU0BLl1yNS4AAE2gEWFNAi5dcjYuAABNoRFhTQMuXXI3LgAATaIRYU0ELl1yOC4AAE2jEWFNBS5dcjkuAABNpBFhTQYuXXI6LgAATaURYU0HLl1yOy4AAE2mEWFNCC5dcjwuAABNpxFhTQkuXXI9LgAATagRYU0KLl1yPi4AAE2pEWFNCy5dcj8uAABNqhFhTQwuXXJALgAATasRYU0NLl1yQS4AAE2sEWFNDi5dckIuAABNrRFhTQ8uXXJDLgAATa4RYU0QLl1yRC4AAE2vEWFNES5dckUuAABNsBFhTRIuXXJGLgAATbERYU0TLl1yRy4AAE2yEWFNFC5dckguAABNsxFhTRUuXXJJLgAATbQRYU0WLl1ySi4AAE21EWFNFy5dcksuAABNthFhTRguXXJMLgAATbcRYU0ZLl1yTS4AAE24EWFNGi5dck4uAABNuRFhTRsuXXJPLgAATboRYU0cLl1yUC4AAE27EWFNHS5dclEuAABNvBFhTR4uXXJSLgAATb0RYU0fLl1yUy4AAE2+EWFNIC5dclQuAABNvxFhTSEuXXJVLgAATcARYU0iLl1yVi4AAE3BEWFNIy5dclcuAABNwhFhTSQuXXJYLgAATcMRYU0lLl1yWS4AAE3EEWFNJi5dclouAABNxRFhTScuXXJbLgAATcYRYU0oLl1yXC4AAE3HEWFNKS5dcl0uAABNyBFhTSouXXJeLgAATckRYU0rLl1yXy4AAE3KEWFNLC5dcmAuAABNyxFhTS0uXXJhLgAATcwRYU0uLl1yYi4AAE3NEWFNLy5dcmMuAABNzhFhTTAuXXJkLgAATc8RYU0xLl1yZS4AAE3QEWFNMi5dcmYuAABN0RFhTTMuXXJnLgAATdIRYU00Ll1yaC4AAE3TEWFNNS5dcmkuAABN1BFhTTYuXXJqLgAATdURYU03Ll1yay4AAE3WEWFNOC5dcmwuAABN1xFhTTkuXXJtLgAATdgRYU06Ll1ybi4AAE3ZEWFNOy5dcm8uAABN2hFhTTwuXXJwLgAATdsRYU09Ll1ycS4AAE3cEWFNPi5dcnIuAABN3RFhTT8uXXJzLgAATd4RYU1ALl1ydC4AAE3fEWFNQS5dcnUuAABN4BFhTUIuXXJ2LgAATeERYU1DLl1ydy4AAE3iEWFNRC5dcnguAABN4xFhTUUuXXJ5LgAATeQRYU1GLl1yei4AAE3lEWFNRy5dcnsuAABN5hFhTUguXXJ8LgAATecRYU1JLl1yfS4AAE3oEWFNSi5dcn4uAABN6RFhTUsuXXJ/LgAATeoRYU1MLl1ygC4AAE3rEWFNTS5dcoEuAABN7BFhTU4uXXKCLgAATe0RYU1PLl1ygy4AAE3uEWFNUC5dcoQuAABN7xFhTVEuXXKFLgAATfARYU1SLl1yhi4AAE3xEWFNUy5dcocuAABN8hFhTVQuXXKILgAATfMRYU1VLl1yiS4AAE30EWFNVi5dcoouAABN9RFhTVcuXXKLLgAATfYRYU1YLl1yjC4AAE33EWFNWS5dco0uAABN+BFhTVouXXKOLgAATfkRYU1bLl1yjy4AAE36EWFNXC5dcpAuAABN+xFhTV0uXXKRLgAATfwRYU1eLl1yki4AAE39EWFNXy5dcpMuAABN/hFhTWAuXXKULgAATf8RYU1hLl1ylS4AAE0AEmFNYi5dcpYuAABNARJhTWMuXXKXLgAATQISYU1kLl1ymC4AAE0DEmFNZS5dcpkuAABNBBJhTWYuXXKaLgAATQUSYU1nLl1ymy4AAE0GEmFNaC5dcpwuAABNBxJhTWkuXXKdLgAATQgSYU1qLl1yni4AAE0JEmFNay5dcp8uAABNChJhTWwuXXKgLgAATQsSYU1tLl1yoS4AAE0MEmFNbi5dcqIuAABNDRJhTW8uXXKjLgAATQ4SYU1wLl1ypC4AAE0PEmFNcS5dcqUuAABNEBJhTXIuXXKmLgAATRESYU1zLl1ypy4AAE0SEmFNdC5dcqguAABNExJhTXUuXXKpLgAATRQSYU12Ll1yqi4AAE0VEmFNdy5dcqsuAABNFhJhTXguXXKsLgAATRcSYU15Ll1yrS4AAE0YEmFNei5dcq4uAABNGRJhTXsuXXKvLgAATRoSYU18Ll1ysC4AAE0bEmFNfS5dcrEuAABNHBJhTX4uXXKyLgAATR0SYU1/Ll1ysy4AAE0eEmFNgC5dcrQuAABNHxJhTYEuXXK1LgAATSASYU2CLl1yti4AAE0hEmFNgy5dcrcuAABNIhJhTYQuXXK4LgAATSMSYU2FLl1yuS4AAE0kEmFNhi5dcrouAABNJRJhTYcuXXK7LgAATSYSYU2ILl1yvC4AAE0nEmFNiS5dcr0uAABNKBJhTYouXXK+LgAATSkSYU2LLl1yvy4AAE0qEmFNjC5dcsAuAABNKxJhTY0uXXLBLgAATSwSYU2OLl1ywi4AAE0tEmFNjy5dcsMuAABNLhJhTZAuXXLELgAATS8SYU2RLl1yxS4AAE0wEmFNki5dcsYuAABNMRJhTZMuXXLHLgAATTISYU2ULl1yyC4AAE0zEmFNlS5dcskuAABNNBJhTZYuXXLKLgAATTUSYU2XLl1yyy4AAE02EmFNmC5dcswuAABNNxJhTZkuXXLNLgAATTgSYU2aLl1yzi4AAE05EmFNmy5dcs8uAABNOhJhTZwuXXLQLgAATTsSYU2dLl1y0S4AAE08EmFNni5dctIuAABNPRJhTZ8uXXLTLgAATT4SYU2gLl1y1C4AAE0/EmFNoS5dctUuAABNQBJhTaIuXXLWLgAATUESYU2jLl1y1y4AAE1CEmFNpC5dctguAABNQxJhTaUuXXLZLgAATUQSYU2mLl1y2i4AAE1FEmFNpy5dctsuAABNRhJhTaguXXLcLgAATUcSYU2pLl1y3S4AAE1IEmFNqi5dct4uAABNSRJhTasuXXLfLgAATUoSYU2sLl1y4C4AAE1LEmFNrS5dcuEuAABNTBJhTa4uXXLiLgAATU0SYU2vLl1y4y4AAE1OEmFNsC5dcuQuAABNTxJhTbEuXXLlLgAATVASYU2yLl1y5i4AAE1REmFNsy5dcucuAABNUhJhTbQuXXLoLgAATVMSYU21Ll1y6S4AAE1UEmFNti5dcuouAABNVRJhTbcuXXLrLgAATVYSYU24Ll1y7C4AAE1XEmFNuS5dcu0uAABNWBJhTbouXXLuLgAATVkSYU27Ll1y7y4AAE1aEmFNvC5dcvAuAABNWxJhTb0uXXLxLgAATVwSYU2+Ll1y8i4AAE1dEmFNvy5dcvMuAABNXhJhTcAuXXL0LgAATV8SYU3BLl1y9S4AAE1gEmFNwi5dcvYuAABNYRJhTcMuXXL3LgAATWISYU3ELl1y+C4AAE1jEmFNxS5dcvkuAABNZBJhTcYuXXL6LgAATWUSYU3HLl1y+y4AAE1mEmFNyC5dcvwuAABNZxJhTckuXXL9LgAATWgSYU3KLl1y/i4AAE1pEmFNyy5dcv8uAABNahJhTcwuXXIALwAATWsSYU3NLl1yAS8AAE1sEmFNzi5dcgIvAABNbRJhTc8uXXIDLwAATW4SYU3QLl1yBC8AAE1vEmFN0S5dcgUvAABNcBJhTdIuXXIGLwAATXESYU3TLl1yBy8AAE1yEmFN1C5dcggvAABNcxJhTdUuXXIJLwAATXQSYU3WLl1yCi8AAE11EmFN1y5dcgsvAABNdhJhTdguXXIMLwAATXcSYU3ZLl1yDS8AAE14EmFN2i5dcg4vAABNeRJhTdsuXXIPLwAATXoSYU3cLl1yEC8AAE17EmFN3S5dchEvAABNfBJhTd4uXXISLwAATX0SYU3fLl1yEy8AAE1+EmFN4C5dchQvAABNfxJhTeEuXXIVLwAATYASYU3iLl1yFi8AAE2BEmFN4y5dchcvAABNghJhTeQuXXIYLwAATYMSYU3lLl1yGS8AAE2EEmFN5i5dchovAABNhRJhTecuXXIbLwAATYYSYU3oLl1yHC8AAE2HEmFN6S5dch0vAABNiBJhTeouXXIeLwAATYkSYU3rLl1yHy8AAE2KEmFN7C5dciAvAABNixJhTe0uXXIhLwAATYwSYU3uLl1yIi8AAE2NEmFN7y5dciMvAABNjhJhTfAuXXIkLwAATY8SYU3xLl1yJS8AAE2QEmFN8i5dciYvAABNkRJhTfMuXXInLwAATZISYU30Ll1yKC8AAE2TEmFN9S5dcikvAABNlBJhTfYuXXIqLwAATZUSYU33Ll1yKy8AAE2WEmFN+C5dciwvAABNlxJhTfkuXXItLwAATZgSYU36Ll1yLi8AAE2ZEmFN+y5dci8vAABNmhJhTfwuXXIwLwAATZsSYU39Ll1yMS8AAE2cEmFN/i5dcjIvAABNnRJhTf8uXXIzLwAATZ4SYU0AL11yNC8AAE2fEmFNAS9dcjUvAABNoBJhTQIvXXI2LwAATaESYU0DL11yNy8AAE2iEmFNBC9dcjgvAABNoxJhTQUvXXI5LwAATaQSYU0GL11yOi8AAE2lEmFNBy9dcjsvAABNphJhTQgvXXI8LwAATacSYU0JL11yPS8AAE2oEmFNCi9dcj4vAABNqRJhTQsvXXI/LwAATaoSYU0ML11yQC8AAE2rEmFNDS9dckEvAABNrBJhTQ4vXXJCLwAATa0SYU0PL11yQy8AAE2uEmFNEC9dckQvAABNrxJhTREvXXJFLwAATbASYU0SL11yRi8AAE2xEmFNEy9dckcvAABNshJhTRQvXXJILwAATbMSYU0VL11ySS8AAE20EmFNFi9dckovAABNtRJhTRcvXXJLLwAATbYSYU0YL11yTC8AAE23EmFNGS9dck0vAABNuBJhTRovXXJOLwAATbkSYU0bL11yTy8AAE26EmFNHC9dclAvAABNuxJhTR0vXXJRLwAATbwSYU0eL11yUi8AAE29EmFNHy9dclMvAABNvhJhTSAvXXJULwAATb8SYU0hL11yVS8AAE3AEmFNIi9dclYvAABNwRJhTSMvXXJXLwAATcISYU0kL11yWC8AAE3DEmFNJS9dclkvAABNxBJhTSYvXXJaLwAATcUSYU0nL11yWy8AAE3GEmFNKC9dclwvAABNxxJhTSkvXXJdLwAATcgSYU0qL11yXi8AAE3JEmFNKy9dcl8vAABNyhJhTSwvXXJgLwAATcsSYU0tL11yYS8AAE3MEmFNLi9dcmIvAABNzRJhTS8vXXJjLwAATc4SYU0wL11yZC8AAE3PEmFNMS9dcmUvAABN0BJhTTIvXXJmLwAATdESYU0zL11yZy8AAE3SEmFNNC9dcmgvAABN0xJhTTUvXXJpLwAATdQSYU02L11yai8AAE3VEmFNNy9dcmsvAABN1hJhTTgvXXJsLwAATdcSYU05L11ybS8AAE3YEmFNOi9dcm4vAABN2RJhTTsvXXJvLwAATdoSYU08L11ycC8AAE3bEmFNPS9dcnEvAABN3BJhTT4vXXJyLwAATd0SYU0/L11ycy8AAE3eEmFNQC9dcnQvAABN3xJhTUEvXXJ1LwAATeASYU1CL11ydi8AAE3hEmFNQy9dcncvAABN4hJhTUQvXXJ4LwAATeMSYU1FL11yeS8AAE3kEmFNRi9dcnovAABN5RJhTUcvXXJ7LwAATeYSYU1IL11yfC8AAE3nEmFNSS9dcn0vAABN6BJhTUovXXJ+LwAATekSYU1LL11yfy8AAE3qEmFNTC9dcoAvAABN6xJhTU0vXXKBLwAATewSYU1OL11ygi8AAE3tEmFNTy9dcoMvAABN7hJhTVAvXXKELwAATe8SYU1RL11yhS8AAE3wEmFNUi9dcoYvAABN8RJhTVMvXXKHLwAATfISYU1UL11yiC8AAE3zEmFNVS9dcokvAABN9BJhTVYvXXKKLwAATfUSYU1XL11yiy8AAE32EmFNWC9dcowvAABN9xJhTVkvXXKNLwAATfgSYU1aL11yji8AAE35EmFNWy9dco8vAABN+hJhTVwvXXKQLwAATfsSYU1dL11ykS8AAE38EmFNXi9dcpIvAABN/RJhTV8vXXKTLwAATf4SYU1gL11ylC8AAE3/EmFNYS9dcpUvAABNABNhTWIvXXKWLwAATQETYU1jL11yly8AAE0CE2FNZC9dcpgvAABNAxNhTWUvXXKZLwAATQQTYU1mL11ymi8AAE0FE2FNZy9dcpsvAABNBhNhTWgvXXKcLwAATQcTYU1pL11ynS8AAE0IE2FNai9dcp4vAABNCRNhTWsvXXKfLwAATQoTYU1sL11yoC8AAE0LE2FNbS9dcqEvAABNDBNhTW4vXXKiLwAATQ0TYU1vL11yoy8AAE0OE2FNcC9dcqQvAABNDxNhTXEvXXKlLwAATRATYU1yL11ypi8AAE0RE2FNcy9dcqcvAABNEhNhTXQvXXKoLwAATRMTYU11L11yqS8AAE0UE2FNdi9dcqovAABNFRNhTXcvXXKrLwAATRYTYU14L11yrC8AAE0XE2FNeS9dcq0vAABNGBNhTXovXXKuLwAATRkTYU17L11yry8AAE0aE2FNfC9dcrAvAABNGxNhTX0vXXKxLwAATRwTYU1+L11ysi8AAE0dE2FNfy9dcrMvAABNHhNhTYAvXXK0LwAATR8TYU2BL11ytS8AAE0gE2FNgi9dcrYvAABNIRNhTYMvXXK3LwAATSITYU2EL11yuC8AAE0jE2FNhS9dcrkvAABNJBNhTYYvXXK6LwAATSUTYU2HL11yuy8AAE0mE2FNiC9dcrwvAABNJxNhTYkvXXK9LwAATSgTYU2KL11yvi8AAE0pE2FNiy9dcr8vAABNKhNhTYwvXXLALwAATSsTYU2NL11ywS8AAE0sE2FNji9dcsIvAABNLRNhTY8vXXLDLwAATS4TYU2QL11yxC8AAE0vE2FNkS9dcsUvAABNMBNhTZIvXXLGLwAATTETYU2TL11yxy8AAE0yE2FNlC9dcsgvAABNMxNhTZUvXXLJLwAATTQTYU2WL11yyi8AAE01E2FNly9dcssvAABNNhNhTZgvXXLMLwAATTcTYU2ZL11yzS8AAE04E2FNmi9dcs4vAABNORNhTZsvXXLPLwAATToTYU2cL11y0C8AAE07E2FNnS9dctEvAABNPBNhTZ4vXXLSLwAATT0TYU2fL11y0y8AAE0+E2FNoC9dctQvAABNPxNhTaEvXXLVLwAATUATYU2iL11y1i8AAE1BE2FNoy9dctcvAABNQhNhTaQvXXLYLwAATUMTYU2lL11y2S8AAE1EE2FNpi9dctovAABNRRNhTacvXXLbLwAATUYTYU2oL11y3C8AAE1HE2FNqS9dct0vAABNSBNhTaovXXLeLwAATUkTYU2rL11y3y8AAE1KE2FNrC9dcuAvAABNSxNhTa0vXXLhLwAATUwTYU2uL11y4i8AAE1NE2FNry9dcuMvAABNThNhTbAvXXLkLwAATU8TYU2xL11y5S8AAE1QE2FNsi9dcuYvAABNURNhTbMvXXLnLwAATVITYU20L11y6C8AAE1TE2FNtS9dcukvAABNVBNhTbYvXXLqLwAATVUTYU23L11y6y8AAE1WE2FNuC9dcuwvAABNVxNhTbkvXXLtLwAATVgTYU26L11y7i8AAE1ZE2FNuy9dcu8vAABNWhNhTbwvXXLwLwAATVsTYU29L11y8S8AAE1cE2FNvi9dcvIvAABNXRNhTb8vXXLzLwAATV4TYU3AL11y9C8AAE1fE2FNwS9dcvUvAABNYBNhTcIvXXL2LwAATWETYU3DL11y9y8AAE1iE2FNxC9dcvgvAABNYxNhTcUvXXL5LwAATWQTYU3GL11y+i8AAE1lE2FNxy9dcvsvAABNZhNhTcgvXXL8LwAATWcTYU3JL11y/S8AAE1oE2FNyi9dcv4vAABNaRNhTcsvXXL/LwAATWoTYU3ML11yADAAAE1rE2FNzS9dcgEwAABNbBNhTc4vXXICMAAATW0TYU3PL11yAzAAAE1uE2FN0C9dcgQwAABNbxNhTdEvXXIFMAAATXATYU3SL11yBjAAAE1xE2FN0y9dcgcwAABNchNhTdQvXXIIMAAATXMTYU3VL11yCTAAAE10E2FN1i9dcgowAABNdRNhTdcvXXILMAAATXYTYU3YL11yDDAAAE13E2FN2S9dcg0wAABNeBNhTdovXXIOMAAATXkTYU3bL11yDzAAAE16E2FN3C9dchAwAABNexNhTd0vXXIRMAAATXwTYU3eL11yEjAAAE19E2FN3y9dchMwAABNfhNhTeAvXXIUMAAATX8TYU3hL11yFTAAAE2AE2FN4i9dchYwAABNgRNhTeMvXXIXMAAATYITYU3kL11yGDAAAE2DE2FN5S9dchkwAABNhBNhTeYvXXIaMAAATYUTYU3nL11yGzAAAE2GE2FN6C9dchwwAABNhxNhTekvXXIdMAAATYgTYXUoTeovXXIeMAAATYkTYU3rL11yHzAAAE2KE2FN7C9dciAwAABNixNhTe0vXXIhMAAATYwTYU3uL11yIjAAAE2NE2FN7y9dciMwAABNjhNhTfAvXXIkMAAATY8TYU3xL11yJTAAAE2QE2FN8i9dciYwAABNkRNhTfMvXXInMAAATZITYU30L11yKDAAAE2TE2FN9S9dcikwAABNlBNhTfYvXXIqMAAATZUTYU33L11yKzAAAE2WE2FN+C9dciwwAABNlxNhTfkvXXItMAAATZgTYU36L11yLjAAAE2ZE2FN+y9dci8wAABNmhNhTfwvXXIwMAAATZsTYU39L11yMTAAAE2cE2FN/i9dcjIwAABNnRNhTf8vXXIzMAAATZ4TYU0AMF1yNDAAAE2fE2FNATBdcjUwAABNoBNhTQIwXXI2MAAATaETYU0DMF1yNzAAAE2iE2FNBDBdcjgwAABNoxNhTQUwXXI5MAAATaQTYU0GMF1yOjAAAE2lE2FNBzBdcjswAABNphNhTQgwXXI8MAAATacTYU0JMF1yPTAAAE2oE2FNCjBdcj4wAABNqRNhTQswXXI/MAAATaoTYU0MMF1yQDAAAE2rE2FNDTBdckEwAABNrBNhTQ4wXXJCMAAATa0TYU0PMF1yQzAAAE2uE2FNEDBdckQwAABNrxNhTREwXXJFMAAATbATYU0SMF1yRjAAAE2xE2FNEzBdckcwAABNshNhTRQwXXJIMAAATbMTYU0VMF1ySTAAAE20E2FNFjBdckowAABNtRNhTRcwXXJLMAAATbYTYU0YMF1yTDAAAE23E2FNGTBdck0wAABNuBNhTRowXXJOMAAATbkTYU0bMF1yTzAAAE26E2FNHDBdclAwAABNuxNhTR0wXXJRMAAATbwTYU0eMF1yUjAAAE29E2FNHzBdclMwAABNvhNhTSAwXXJUMAAATb8TYU0hMF1yVTAAAE3AE2FNIjBdclYwAABNwRNhTSMwXXJXMAAATcITYU0kMF1yWDAAAE3DE2FNJTBdclkwAABNxBNhTSYwXXJaMAAATcUTYU0nMF1yWzAAAE3GE2FNKDBdclwwAABNxxNhTSkwXXJdMAAATcgTYU0qMF1yXjAAAE3JE2FNKzBdcl8wAABNyhNhTSwwXXJgMAAATcsTYU0tMF1yYTAAAE3ME2FNLjBdcmIwAABNzRNhTS8wXXJjMAAATc4TYU0wMF1yZDAAAE3PE2FNMTBdcmUwAABN0BNhTTIwXXJmMAAATdETYU0zMF1yZzAAAE3SE2FNNDBdcmgwAABN0xNhTTUwXXJpMAAATdQTYU02MF1yajAAAE3VE2FNNzBdcmswAABN1hNhTTgwXXJsMAAATdcTYU05MF1ybTAAAE3YE2FNOjBdcm4wAABN2RNhTTswXXJvMAAATdoTYU08MF1ycDAAAE3bE2FNPTBdcnEwAABN3BNhTT4wXXJyMAAATd0TYU0/MF1yczAAAE3eE2FNQDBdcnQwAABN3xNhTUEwXXJ1MAAATeATYU1CMF1ydjAAAE3hE2FNQzBdcncwAABN4hNhTUQwXXJ4MAAATeMTYU1FMF1yeTAAAE3kE2FNRjBdcnowAABN5RNhTUcwXXJ7MAAATeYTYU1IMF1yfDAAAE3nE2FNSTBdcn0wAABN6BNhTUowXXJ+MAAATekTYU1LMF1yfzAAAE3qE2FNTDBdcoAwAABN6xNhTU0wXXKBMAAATewTYU1OMF1ygjAAAE3tE2FNTzBdcoMwAABN7hNhTVAwXXKEMAAATe8TYU1RMF1yhTAAAE3wE2FNUjBdcoYwAABN8RNhTVMwXXKHMAAATfITYU1UMF1yiDAAAE3zE2FNVTBdcokwAABN9BNhTVYwXXKKMAAATfUTYU1XMF1yizAAAE32E2FNWDBdcowwAABN9xNhTVkwXXKNMAAATfgTYU1aMF1yjjAAAE35E2FNWzBdco8wAABN+hNhTVwwXXKQMAAATfsTYU1dMF1ykTAAAE38E2FNXjBdcpIwAABN/RNhTV8wXXKTMAAATf4TYU1gMF1ylDAAAE3/E2FNYTBdcpUwAABNABRhTWIwXXKWMAAATQEUYU1jMF1ylzAAAE0CFGFNZDBdcpgwAABNAxRhTWUwXXKZMAAATQQUYU1mMF1ymjAAAE0FFGFNZzBdcpswAABNBhRhTWgwXXKcMAAATQcUYU1pMF1ynTAAAE0IFGFNajBdcp4wAABNCRRhTWswXXKfMAAATQoUYU1sMF1yoDAAAE0LFGFNbTBdcqEwAABNDBRhTW4wXXKiMAAATQ0UYU1vMF1yozAAAE0OFGFNcDBdcqQwAABNDxRhTXEwXXKlMAAATRAUYU1yMF1ypjAAAE0RFGFNczBdcqcwAABNEhRhTXQwXXKoMAAATRMUYU11MF1yqTAAAE0UFGFNdjBdcqowAABNFRRhTXcwXXKrMAAATRYUYU14MF1yrDAAAE0XFGFNeTBdcq0wAABNGBRhTXowXXKuMAAATRkUYU17MF1yrzAAAE0aFGFNfDBdcrAwAABNGxRhTX0wXXKxMAAATRwUYU1+MF1ysjAAAE0dFGFNfzBdcrMwAABNHhRhTYAwXXK0MAAATR8UYU2BMF1ytTAAAE0gFGFNgjBdcrYwAABNIRRhTYMwXXK3MAAATSIUYU2EMF1yuDAAAE0jFGFNhTBdcrkwAABNJBRhTYYwXXK6MAAATSUUYU2HMF1yuzAAAE0mFGFNiDBdcrwwAABNJxRhTYkwXXK9MAAATSgUYU2KMF1yvjAAAE0pFGFNizBdcr8wAABNKhRhTYwwXXLAMAAATSsUYU2NMF1ywTAAAE0sFGFNjjBdcsIwAABNLRRhTY8wXXLDMAAATS4UYU2QMF1yxDAAAE0vFGFNkTBdcsUwAABNMBRhTZIwXXLGMAAATTEUYU2TMF1yxzAAAE0yFGFNlDBdcsgwAABNMxRhTZUwXXLJMAAATTQUYU2WMF1yyjAAAE01FGFNlzBdcsswAABNNhRhTZgwXXLMMAAATTcUYU2ZMF1yzTAAAE04FGFNmjBdcs4wAABNORRhTZswXXLPMAAATToUYU2cMF1y0DAAAE07FGFNnTBdctEwAABNPBRhTZ4wXXLSMAAATT0UYU2fMF1y0zAAAE0+FGFNoDBdctQwAABNPxRhTaEwXXLVMAAATUAUYU2iMF1y1jAAAE1BFGFNozBdctcwAABNQhRhTaQwXXLYMAAATUMUYU2lMF1y2TAAAE1EFGFNpjBdctowAABNRRRhTacwXXLbMAAATUYUYU2oMF1y3DAAAE1HFGFNqTBdct0wAABNSBRhTaowXXLeMAAATUkUYU2rMF1y3zAAAE1KFGFNrDBdcuAwAABNSxRhTa0wXXLhMAAATUwUYU2uMF1y4jAAAE1NFGFNrzBdcuMwAABNThRhTbAwXXLkMAAATU8UYU2xMF1y5TAAAE1QFGFNsjBdcuYwAABNURRhTbMwXXLnMAAATVIUYU20MF1y6DAAAE1TFGFNtTBdcukwAABNVBRhTbYwXXLqMAAATVUUYU23MF1y6zAAAE1WFGFNuDBdcuwwAABNVxRhTbkwXXLtMAAATVgUYU26MF1y7jAAAE1ZFGFNuzBdcu8wAABNWhRhTbwwXXLwMAAATVsUYU29MF1y8TAAAE1cFGFNvjBdcvIwAABNXRRhTb8wXXLzMAAATV4UYU3AMF1y9DAAAE1fFGFNwTBdcvUwAABNYBRhTcIwXXL2MAAATWEUYU3DMF1y9zAAAE1iFGFNxDBdcvgwAABNYxRhTcUwXXL5MAAATWQUYU3GMF1y+jAAAE1lFGFNxzBdcvswAABNZhRhTcgwXXL8MAAATWcUYU3JMF1y/TAAAE1oFGFNyjBdcv4wAABNaRRhTcswXXL/MAAATWoUYU3MMF1yADEAAE1rFGFNzTBdcgExAABNbBRhTc4wXXICMQAATW0UYU3PMF1yAzEAAE1uFGFN0DBdcgQxAABNbxRhTdEwXXIFMQAATXAUYU3SMF1yBjEAAE1xFGFN0zBdcgcxAABNchRhTdQwXXIIMQAATXMUYU3VMF1yCTEAAE10FGFN1jBdcgoxAABNdRRhTdcwXXILMQAATXYUYU3YMF1yDDEAAE13FGFN2TBdcg0xAABNeBRhTdowXXIOMQAATXkUYU3bMF1yDzEAAE16FGFN3DBdchAxAABNexRhTd0wXXIRMQAATXwUYU3eMF1yEjEAAE19FGFN3zBdchMxAABNfhRhTeAwXXIUMQAATX8UYU3hMF1yFTEAAE2AFGFN4jBdchYxAABNgRRhTeMwXXIXMQAATYIUYU3kMF1yGDEAAE2DFGFN5TBdchkxAABNhBRhTeYwXXIaMQAATYUUYU3nMF1yGzEAAE2GFGFN6DBdchwxAABNhxRhTekwXXIdMQAATYgUYU3qMF1yHjEAAE2JFGFN6zBdch8xAABNihRhTewwXXIgMQAATYsUYU3tMF1yITEAAE2MFGFN7jBdciIxAABNjRRhTe8wXXIjMQAATY4UYU3wMF1yJDEAAE2PFGFN8TBdciUxAABNkBRhTfIwXXImMQAATZEUYU3zMF1yJzEAAE2SFGFN9DBdcigxAABNkxRhTfUwXXIpMQAATZQUYU32MF1yKjEAAE2VFGFN9zBdcisxAABNlhRhTfgwXXIsMQAATZcUYU35MF1yLTEAAE2YFGFN+jBdci4xAABNmRRhTfswXXIvMQAATZoUYU38MF1yMDEAAE2bFGFN/TBdcjExAABNnBRhTf4wXXIyMQAATZ0UYU3/MF1yMzEAAE2eFGFNADFdcjQxAABNnxRhTQExXXI1MQAATaAUYU0CMV1yNjEAAE2hFGFNAzFdcjcxAABNohRhTQQxXXI4MQAATaMUYU0FMV1yOTEAAE2kFGFNBjFdcjoxAABNpRRhTQcxXXI7MQAATaYUYU0IMV1yPDEAAE2nFGFNCTFdcj0xAABNqBRhTQoxXXI+MQAATakUYU0LMV1yPzEAAE2qFGFNDDFdckAxAABNqxRhTQ0xXXJBMQAATawUYU0OMV1yQjEAAE2tFGFNDzFdckMxAABNrhRhTRAxXXJEMQAATa8UYU0RMV1yRTEAAE2wFGFNEjFdckYxAABNsRRhTRMxXXJHMQAATbIUYU0UMV1ySDEAAE2zFGFNFTFdckkxAABNtBRhTRYxXXJKMQAATbUUYU0XMV1ySzEAAE22FGFNGDFdckwxAABNtxRhTRkxXXJNMQAATbgUYU0aMV1yTjEAAE25FGFNGzFdck8xAABNuhRhTRwxXXJQMQAATbsUYU0dMV1yUTEAAE28FGFNHjFdclIxAABNvRRhTR8xXXJTMQAATb4UYU0gMV1yVDEAAE2/FGFNITFdclUxAABNwBRhTSIxXXJWMQAATcEUYU0jMV1yVzEAAE3CFGFNJDFdclgxAABNwxRhTSUxXXJZMQAATcQUYU0mMV1yWjEAAE3FFGFNJzFdclsxAABNxhRhTSgxXXJcMQAATccUYU0pMV1yXTEAAE3IFGFNKjFdcl4xAABNyRRhTSsxXXJfMQAATcoUYU0sMV1yYDEAAE3LFGFNLTFdcmExAABNzBRhTS4xXXJiMQAATc0UYU0vMV1yYzEAAE3OFGFNMDFdcmQxAABNzxRhTTExXXJlMQAATdAUYU0yMV1yZjEAAE3RFGFNMzFdcmcxAABN0hRhTTQxXXJoMQAATdMUYU01MV1yaTEAAE3UFGFNNjFdcmoxAABN1RRhTTcxXXJrMQAATdYUYU04MV1ybDEAAE3XFGFNOTFdcm0xAABN2BRhTToxXXJuMQAATdkUYU07MV1ybzEAAE3aFGFNPDFdcnAxAABN2xRhTT0xXXJxMQAATdwUYU0+MV1ycjEAAE3dFGFNPzFdcnMxAABN3hRhTUAxXXJ0MQAATd8UYU1BMV1ydTEAAE3gFGFNQjFdcnYxAABN4RRhTUMxXXJ3MQAATeIUYU1EMV1yeDEAAE3jFGFNRTFdcnkxAABN5BRhTUYxXXJ6MQAATeUUYU1HMV1yezEAAE3mFGFNSDFdcnwxAABN5xRhTUkxXXJ9MQAATegUYU1KMV1yfjEAAE3pFGFNSzFdcn8xAABN6hRhTUwxXXKAMQAATesUYU1NMV1ygTEAAE3sFGFNTjFdcoIxAABN7RRhTU8xXXKDMQAATe4UYU1QMV1yhDEAAE3vFGFNUTFdcoUxAABN8BRhTVIxXXKGMQAATfEUYU1TMV1yhzEAAE3yFGFNVDFdcogxAABN8xRhTVUxXXKJMQAATfQUYU1WMV1yijEAAE31FGFNVzFdcosxAABN9hRhTVgxXXKMMQAATfcUYU1ZMV1yjTEAAE34FGFNWjFdco4xAABN+RRhTVsxXXKPMQAATfoUYU1cMV1ykDEAAE37FGFNXTFdcpExAABN/BRhTV4xXXKSMQAATf0UYU1fMV1ykzEAAE3+FGFNYDFdcpQxAABN/xRhTWExXXKVMQAATQAVYU1iMV1yljEAAE0BFWFNYzFdcpcxAABNAhVhTWQxXXKYMQAATQMVYU1lMV1ymTEAAE0EFWFNZjFdcpoxAABNBRVhTWcxXXKbMQAATQYVYU1oMV1ynDEAAE0HFWFNaTFdcp0xAABNCBVhTWoxXXKeMQAATQkVYU1rMV1ynzEAAE0KFWFNbDFdcqAxAABNCxVhTW0xXXKhMQAATQwVYU1uMV1yojEAAE0NFWFNbzFdcqMxAABNDhVhTXAxXXKkMQAATQ8VYU1xMV1ypTEAAE0QFWFNcjFdcqYxAABNERVhTXMxXXKnMQAATRIVYU10MV1yqDEAAE0TFWFNdTFdcqkxAABNFBVhTXYxXXKqMQAATRUVYU13MV1yqzEAAE0WFWFNeDFdcqwxAABNFxVhTXkxXXKtMQAATRgVYU16MV1yrjEAAE0ZFWFNezFdcq8xAABNGhVhTXwxXXKwMQAATRsVYU19MV1ysTEAAE0cFWFNfjFdcrIxAABNHRVhTX8xXXKzMQAATR4VYU2AMV1ytDEAAE0fFWFNgTFdcrUxAABNIBVhTYIxXXK2MQAATSEVYU2DMV1ytzEAAE0iFWFNhDFdcrgxAABNIxVhTYUxXXK5MQAATSQVYU2GMV1yujEAAE0lFWFNhzFdcrsxAABNJhVhTYgxXXK8MQAATScVYU2JMV1yvTEAAE0oFWFNijFdcr4xAABNKRVhTYsxXXK/MQAATSoVYU2MMV1ywDEAAE0rFWFNjTFdcsExAABNLBVhTY4xXXLCMQAATS0VYU2PMV1ywzEAAE0uFWFNkDFdcsQxAABNLxVhTZExXXLFMQAATTAVYU2SMV1yxjEAAE0xFWFNkzFdcscxAABNMhVhTZQxXXLIMQAATTMVYU2VMV1yyTEAAE00FWFNljFdcsoxAABNNRVhTZcxXXLLMQAATTYVYU2YMV1yzDEAAE03FWFNmTFdcs0xAABNOBVhTZoxXXLOMQAATTkVYU2bMV1yzzEAAE06FWFNnDFdctAxAABNOxVhTZ0xXXLRMQAATTwVYU2eMV1y0jEAAE09FWFNnzFdctMxAABNPhVhTaAxXXLUMQAATT8VYU2hMV1y1TEAAE1AFWFNojFdctYxAABNQRVhTaMxXXLXMQAATUIVYU2kMV1y2DEAAE1DFWFNpTFdctkxAABNRBVhTaYxXXLaMQAATUUVYU2nMV1y2zEAAE1GFWFNqDFdctwxAABNRxVhTakxXXLdMQAATUgVYU2qMV1y3jEAAE1JFWFNqzFdct8xAABNShVhTawxXXLgMQAATUsVYU2tMV1y4TEAAE1MFWFNrjFdcuIxAABNTRVhTa8xXXLjMQAATU4VYU2wMV1y5DEAAE1PFWFNsTFdcuUxAABNUBVhTbIxXXLmMQAATVEVYU2zMV1y5zEAAE1SFWFNtDFdcugxAABNUxVhTbUxXXLpMQAATVQVYU22MV1y6jEAAE1VFWFNtzFdcusxAABNVhVhTbgxXXLsMQAATVcVYU25MV1y7TEAAE1YFWFNujFdcu4xAABNWRVhTbsxXXLvMQAATVoVYU28MV1y8DEAAE1bFWFNvTFdcvExAABNXBVhTb4xXXLyMQAATV0VYU2/MV1y8zEAAE1eFWFNwDFdcvQxAABNXxVhTcExXXL1MQAATWAVYU3CMV1y9jEAAE1hFWFNwzFdcvcxAABNYhVhTcQxXXL4MQAATWMVYU3FMV1y+TEAAE1kFWFNxjFdcvoxAABNZRVhTccxXXL7MQAATWYVYU3IMV1y/DEAAE1nFWFNyTFdcv0xAABNaBVhTcoxXXL+MQAATWkVYU3LMV1y/zEAAE1qFWFNzDFdcgAyAABNaxVhTc0xXXIBMgAATWwVYU3OMV1yAjIAAE1tFWFNzzFdcgMyAABNbhVhTdAxXXIEMgAATW8VYU3RMV1yBTIAAE1wFWFN0jFdcgYyAABNcRVhTdMxXXIHMgAATXIVYU3UMV1yCDIAAE1zFWFN1TFdcgkyAABNdBVhTdYxXXIKMgAATXUVYU3XMV1yCzIAAE12FWFN2DFdcgwyAABNdxVhTdkxXXINMgAATXgVYU3aMV1yDjIAAE15FWFN2zFdcg8yAABNehVhTdwxXXIQMgAATXsVYU3dMV1yETIAAE18FWFN3jFdchIyAABNfRVhTd8xXXITMgAATX4VYU3gMV1yFDIAAE1/FWFN4TFdchUyAABNgBVhTeIxXXIWMgAATYEVYU3jMV1yFzIAAE2CFWFN5DFdchgyAABNgxVhTeUxXXIZMgAATYQVYU3mMV1yGjIAAE2FFWFN5zFdchsyAABNhhVhTegxXXIcMgAATYcVYU3pMV1yHTIAAE2IFWFN6jFdch4yAABNiRVhTesxXXIfMgAATYoVYU3sMV1yIDIAAE2LFWFN7TFdciEyAABNjBVhTe4xXXIiMgAATY0VYU3vMV1yIzIAAE2OFWFN8DFdciQyAABNjxVhTfExXXIlMgAATZAVYU3yMV1yJjIAAE2RFWFN8zFdcicyAABNkhVhTfQxXXIoMgAATZMVYU31MV1yKTIAAE2UFWFN9jFdcioyAABNlRVhTfcxXXIrMgAATZYVYU34MV1yLDIAAE2XFWFN+TFdci0yAABNmBVhTfoxXXIuMgAATZkVYU37MV1yLzIAAE2aFWFN/DFdcjAyAABNmxVhTf0xXXIxMgAATZwVYU3+MV1yMjIAAE2dFWFN/zFdcjMyAABNnhVhTQAyXXI0MgAATZ8VYU0BMl1yNTIAAE2gFWFNAjJdcjYyAABNoRVhTQMyXXI3MgAATaIVYU0EMl1yODIAAE2jFWFNBTJdcjkyAABNpBVhTQYyXXI6MgAATaUVYU0HMl1yOzIAAE2mFWFNCDJdcjwyAABNpxVhTQkyXXI9MgAATagVYU0KMl1yPjIAAE2pFWFNCzJdcj8yAABNqhVhTQwyXXJAMgAATasVYU0NMl1yQTIAAE2sFWFNDjJdckIyAABNrRVhTQ8yXXJDMgAATa4VYU0QMl1yRDIAAE2vFWFNETJdckUyAABNsBVhTRIyXXJGMgAATbEVYU0TMl1yRzIAAE2yFWFNFDJdckgyAABNsxVhTRUyXXJJMgAATbQVYU0WMl1ySjIAAE21FWFNFzJdcksyAABNthVhTRgyXXJMMgAATbcVYU0ZMl1yTTIAAE24FWFNGjJdck4yAABNuRVhTRsyXXJPMgAATboVYU0cMl1yUDIAAE27FWFNHTJdclEyAABNvBVhTR4yXXJSMgAATb0VYU0fMl1yUzIAAE2+FWFNIDJdclQyAABNvxVhTSEyXXJVMgAATcAVYU0iMl1yVjIAAE3BFWFNIzJdclcyAABNwhVhTSQyXXJYMgAATcMVYU0lMl1yWTIAAE3EFWFNJjJdcloyAABNxRVhTScyXXJbMgAATcYVYU0oMl1yXDIAAE3HFWFNKTJdcl0yAABNyBVhTSoyXXJeMgAATckVYU0rMl1yXzIAAE3KFWFNLDJdcmAyAABNyxVhTS0yXXJhMgAATcwVYU0uMl1yYjIAAE3NFWFNLzJdcmMyAABNzhVhTTAyXXJkMgAATc8VYU0xMl1yZTIAAE3QFWFNMjJdcmYyAABN0RVhTTMyXXJnMgAATdIVYU00Ml1yaDIAAE3TFWFNNTJdcmkyAABN1BVhTTYyXXJqMgAATdUVYU03Ml1yazIAAE3WFWFNODJdcmwyAABN1xVhTTkyXXJtMgAATdgVYU06Ml1ybjIAAE3ZFWFNOzJdcm8yAABN2hVhTTwyXXJwMgAATdsVYU09Ml1ycTIAAE3cFWFNPjJdcnIyAABN3RVhTT8yXXJzMgAATd4VYU1AMl1ydDIAAE3fFWFNQTJdcnUyAABN4BVhTUIyXXJ2MgAATeEVYU1DMl1ydzIAAE3iFWFNRDJdcngyAABN4xVhTUUyXXJ5MgAATeQVYU1GMl1yejIAAE3lFWFNRzJdcnsyAABN5hVhTUgyXXJ8MgAATecVYU1JMl1yfTIAAE3oFWFNSjJdcn4yAABN6RVhTUsyXXJ/MgAATeoVYU1MMl1ygDIAAE3rFWFNTTJdcoEyAABN7BVhTU4yXXKCMgAATe0VYU1PMl1ygzIAAE3uFWFNUDJdcoQyAABN7xVhTVEyXXKFMgAATfAVYU1SMl1yhjIAAE3xFWFNUzJdcocyAABN8hVhTVQyXXKIMgAATfMVYU1VMl1yiTIAAE30FWFNVjJdcooyAABN9RVhTVcyXXKLMgAATfYVYU1YMl1yjDIAAE33FWFNWTJdco0yAABN+BVhTVoyXXKOMgAATfkVYU1bMl1yjzIAAE36FWFNXDJdcpAyAABN+xVhTV0yXXKRMgAATfwVYU1eMl1ykjIAAE39FWFNXzJdcpMyAABN/hVhTWAyXXKUMgAATf8VYU1hMl1ylTIAAE0AFmFNYjJdcpYyAABNARZhTWMyXXKXMgAATQIWYU1kMl1ymDIAAE0DFmFNZTJdcpkyAABNBBZhTWYyXXKaMgAATQUWYU1nMl1ymzIAAE0GFmFNaDJdcpwyAABNBxZhTWkyXXKdMgAATQgWYU1qMl1ynjIAAE0JFmFNazJdcp8yAABNChZhTWwyXXKgMgAATQsWYU1tMl1yoTIAAE0MFmFNbjJdcqIyAABNDRZhTW8yXXKjMgAATQ4WYU1wMl1ypDIAAE0PFmFNcTJdcqUyAABNEBZhTXIyXXKmMgAATREWYU1zMl1ypzIAAE0SFmFNdDJdcqgyAABNExZhTXUyXXKpMgAATRQWYU12Ml1yqjIAAE0VFmFNdzJdcqsyAABNFhZhTXgyXXKsMgAATRcWYU15Ml1yrTIAAE0YFmFNejJdcq4yAABNGRZhTXsyXXKvMgAATRoWYU18Ml1ysDIAAE0bFmFNfTJdcrEyAABNHBZhTX4yXXKyMgAATR0WYU1/Ml1yszIAAE0eFmFNgDJdcrQyAABNHxZhTYEyXXK1MgAATSAWYU2CMl1ytjIAAE0hFmFNgzJdcrcyAABNIhZhTYQyXXK4MgAATSMWYU2FMl1yuTIAAE0kFmFNhjJdcroyAABNJRZhTYcyXXK7MgAATSYWYU2IMl1yvDIAAE0nFmFNiTJdcr0yAABNKBZhTYoyXXK+MgAATSkWYU2LMl1yvzIAAE0qFmFNjDJdcsAyAABNKxZhTY0yXXLBMgAATSwWYU2OMl1ywjIAAE0tFmFNjzJdcsMyAABNLhZhTZAyXXLEMgAATS8WYU2RMl1yxTIAAE0wFmFNkjJdcsYyAABNMRZhTZMyXXLHMgAATTIWYU2UMl1yyDIAAE0zFmFNlTJdcskyAABNNBZhTZYyXXLKMgAATTUWYU2XMl1yyzIAAE02FmFNmDJdcswyAABNNxZhTZkyXXLNMgAATTgWYU2aMl1yzjIAAE05FmFNmzJdcs8yAABNOhZhTZwyXXLQMgAATTsWYU2dMl1y0TIAAE08FmFNnjJdctIyAABNPRZhTZ8yXXLTMgAATT4WYU2gMl1y1DIAAE0/FmFNoTJdctUyAABNQBZhTaIyXXLWMgAATUEWYU2jMl1y1zIAAE1CFmFNpDJdctgyAABNQxZhTaUyXXLZMgAATUQWYU2mMl1y2jIAAE1FFmFNpzJdctsyAABNRhZhTagyXXLcMgAATUcWYU2pMl1y3TIAAE1IFmFNqjJdct4yAABNSRZhTasyXXLfMgAATUoWYU2sMl1y4DIAAE1LFmFNrTJdcuEyAABNTBZhTa4yXXLiMgAATU0WYU2vMl1y4zIAAE1OFmFNsDJdcuQyAABNTxZhTbEyXXLlMgAATVAWYU2yMl1y5jIAAE1RFmFNszJdcucyAABNUhZhTbQyXXLoMgAATVMWYU21Ml1y6TIAAE1UFmFNtjJdcuoyAABNVRZhTbcyXXLrMgAATVYWYU24Ml1y7DIAAE1XFmFNuTJdcu0yAABNWBZhTboyXXLuMgAATVkWYU27Ml1y7zIAAE1aFmFNvDJdcvAyAABNWxZhTb0yXXLxMgAATVwWYU2+Ml1y8jIAAE1dFmFNvzJdcvMyAABNXhZhTcAyXXL0MgAATV8WYU3BMl1y9TIAAE1gFmFNwjJdcvYyAABNYRZhTcMyXXL3MgAATWIWYU3EMl1y+DIAAE1jFmFNxTJdcvkyAABNZBZhTcYyXXL6MgAATWUWYU3HMl1y+zIAAE1mFmFNyDJdcvwyAABNZxZhTckyXXL9MgAATWgWYU3KMl1y/jIAAE1pFmFNyzJdcv8yAABNahZhTcwyXXIAMwAATWsWYU3NMl1yATMAAE1sFmFNzjJdcgIzAABNbRZhTc8yXXIDMwAATW4WYU3QMl1yBDMAAE1vFmFN0TJdcgUzAABNcBZhTdIyXXIGMwAATXEWYU3TMl1yBzMAAE1yFmFN1DJdcggzAABNcxZhTdUyXXIJMwAATXQWYU3WMl1yCjMAAE11FmFN1zJdcgszAABNdhZhTdgyXXIMMwAATXcWYU3ZMl1yDTMAAE14FmFN2jJdcg4zAABNeRZhTdsyXXIPMwAATXoWYU3cMl1yEDMAAE17FmFN3TJdchEzAABNfBZhTd4yXXISMwAATX0WYU3fMl1yEzMAAE1+FmFN4DJdchQzAABNfxZhTeEyXXIVMwAATYAWYU3iMl1yFjMAAE2BFmFN4zJdchczAABNghZhTeQyXXIYMwAATYMWYU3lMl1yGTMAAE2EFmFN5jJdchozAABNhRZhTecyXXIbMwAATYYWYU3oMl1yHDMAAE2HFmFN6TJdch0zAABNiBZhTeoyXXIeMwAATYkWYU3rMl1yHzMAAE2KFmFN7DJdciAzAABNixZhTe0yXXIhMwAATYwWYU3uMl1yIjMAAE2NFmFN7zJdciMzAABNjhZhTfAyXXIkMwAATY8WYU3xMl1yJTMAAE2QFmFN8jJdciYzAABNkRZhTfMyXXInMwAATZIWYU30Ml1yKDMAAE2TFmFN9TJdcikzAABNlBZhTfYyXXIqMwAATZUWYU33Ml1yKzMAAE2WFmFN+DJdciwzAABNlxZhTfkyXXItMwAATZgWYU36Ml1yLjMAAE2ZFmFN+zJdci8zAABNmhZhTfwyXXIwMwAATZsWYU39Ml1yMTMAAE2cFmFN/jJdcjIzAABNnRZhTf8yXXIzMwAATZ4WYU0AM11yNDMAAE2fFmFNATNdcjUzAABNoBZhTQIzXXI2MwAATaEWYU0DM11yNzMAAE2iFmFNBDNdcjgzAABNoxZhTQUzXXI5MwAATaQWYU0GM11yOjMAAE2lFmFNBzNdcjszAABNphZhTQgzXXI8MwAATacWYU0JM11yPTMAAE2oFmFNCjNdcj4zAABNqRZhTQszXXI/MwAATaoWYU0MM11yQDMAAE2rFmFNDTNdckEzAABNrBZhTQ4zXXJCMwAATa0WYU0PM11yQzMAAE2uFmFNEDNdckQzAABNrxZhTREzXXJFMwAATbAWYU0SM11yRjMAAE2xFmFNEzNdckczAABNshZhTRQzXXJIMwAATbMWYU0VM11ySTMAAE20FmFNFjNdckozAABNtRZhTRczXXJLMwAATbYWYU0YM11yTDMAAE23FmFNGTNdck0zAABNuBZhTRozXXJOMwAATbkWYU0bM11yTzMAAE26FmFNHDNdclAzAABNuxZhTR0zXXJRMwAATbwWYU0eM11yUjMAAE29FmFNHzNdclMzAABNvhZhTSAzXXJUMwAATb8WYU0hM11yVTMAAE3AFmFNIjNdclYzAABNwRZhTSMzXXJXMwAATcIWYXWHVQxzdXJmYWNlQ29sb3JyWDMAAE3DFk1gHH2HVQ9zdXJmYWNlQ2F0ZWdvcnlyWTMAAE3DFlgEAAAAbWFpbn2HVQZyYWRpdXNyWjMAAE3DFkc//hR64AAAAH1yWzMAAChHP/o9cKAAAABdclwzAAAoSwBLBUsKSxFLHEshSyNLJEsnSyxLMUs0SzxLPktBS0ZLTEtPS1FLVEtZS2FLZktoS2lLbEt4S31LgEuHS49LlUuYS6BLqUuvS7dLvkvGS81L00vYS9pL3UviS+dL6UvqS+1L9Uv7S/5NAwFNBQFNBgFNCQFNEAFNFgFNHgFNJAFNJwFNKwFNMQFNNAFNOwFNRAFNSwFNUQFNVAFNXAFNZAFNagFNbQFNdAFNewFNggFNhwFNiQFNigFNjQFNjwFNkgFNlwFNnwFNpgFNrgFNswFNtgFNvQFNxQFNywFN0gFN1gFN2wFN4wFN6AFN6gFN6wFN7gFN8wFN+AFN+wFN/wFNCAJNDwJNFAJNFwJNHgJNJAJNJwJNMwJNOwJNQQJNSAJNUwJNWwJNZgJNbgJNcwJNdgJNfgJNiQJNkAJNlQJNnQJNowJNpgJNrQJNtQJNugJNwQJNxwJNzgJN0gJN2QJN3wJN5wJN6QJN7AJN8QJN+AJNAANNCwNNEQNNFANNGQNNHwNNIgNNKANNLQNNMgNNNANNNQNNOANNPANNQwNNSQNNTwNNUgNNWQNNYQNNZwNNcgNNeANNewNNggNNiANNkANNlgNNngNNpQNNrANNtANNuwNNwwNNywNN0QNN2ANN3wNN6ANN8ANN9QNN9wNN+ANN+wNNAARNBwRNDgRNFgRNGwRNIQRNKQRNLgRNNARNOwRNQgRNSwRNVARNXARNYARNZQRNawRNbgRNegRNgQRNhwRNjwRNlgRNnARNnwRNpwRNsgRNuwRNwARNwwRNyQRNzARN0ARN1QRN3QRN5QRN6QRN7wRN9QRN+gRN/QRNBAVNBgVNCQVNDgVNFQVNFwVNGgVNHwVNJQVNKwVNLgVNNQVNOwVNQwVNSAVNTgVNVAVNXwVNZwVNbgVNdgVNfgVNgwVNiQVNjAVNkQVNkwVNlAVNlwVNoAVNqQVNrgVNsAVNsQVNtAVNugVNwAVNwwVNyQVNzAVN0QVN3QVN4wVN5gVN7AVN8gVN9QVN9wVN+gVN/wVNAwZNDAZNEwZNGwZNIwZNKwZNNAZNQAZNRgZNSwZNTQZNTgZNUQZNVwZNWgZNYwZNawZNcwZNeAZNegZNewZNfgZNhAZNhwZNkAZNlQZNlwZNmAZNmwZNowZNqgZNsgZNuQZNvwZNyAZNygZNzQZN0gZN2AZN4AZN6AZN7wZN9wZN/gZNBQdNEAdNFgdNHgdNIwdNKgdNMAdNOAdNPwdNSwdNUQdNVAdNWwdNYwdNawdNcwdNegdNfwdNgQdNggdNhQdNigdNjAdNjQdNkAdNkgdNlQdNmgdNoQdNpgdNqAdNqQdNrAdNsQdNswdNtAdNtwdNvwdNxgdNzwdN1wdN3gdN5QdN6gdN8wdN+AdN+gdN+wdN/gdNBghNDghNFghNGwhNIQhNKQhNMQhNNwhNOghNQAhNQwhNSwhNUwhNWghNYAhNYwhNbwhNdwhNfAhNfwhNhwhNkghNmwhNoghNqAhNswhNughNxghNzAhN1AhN2AhN3ghN5ghN6AhN6whN8AhN9AhN+QhNAAlNBwlNCwlNEQlNGglNHwlNIwlNKAlNLQlNMAlNNglNPglNQwlNRglNSAlNSwlNUAlNVglNXglNZAlNZwlNbwlNcQlNdAlNeQlNfglNgAlNgwlNiAlNlAlNoAlNpwlNrglNtglNvglNwwlNxQlNxglNyQlNzwlN1AlN2wlN4glN5wlN6QlN6glN7QlN8wlN9glNAQpNCQpNEApNFApNIApNKQpNMQpNOQpNPgpNRApNRwpNTApNUgpNVQpNWgpNXApNXQpNYApNaApNcApNdwpNfgpNhwpNjQpNkApNlQpNmgpNowpNqApNqgpNqwpNrgpNtgpNuwpNvQpNvgpNwQpNxgpNzgpN1QpN3gpN5QpN5wpN6gpN7wpN+wpN/QpNAAtNBQtNDQtNEQtNFwtNGgtNIAtNIwtNKwtNMAtNMgtNMwtNNgtNPwtNRgtNSwtNUgtNWgtNYAtNZQtNagtNcQtNfAtNgQtNgwtNhAtNhwtNjAtNkQtNlAtNnAtNngtNoQtNpgtNrAtNrwtNsQtNtAtNuQtNwQtNxgtNyAtNyQtNzAtN2AtN3QtN4AtN5wtN7wtN9QtN+AtNAAxNCQxNDwxNFwxNHgxNJgxNLQxNMwxNOAxNOgxNPQxNQgxNRwxNSQxNSgxNTQxNVQxNWwxNXgxNYwxNZQxNZgxNaQxNcAxNdgxNfgxNhAxNhwxNiwxNkQxNlAxNmwxNpAxNqwxNsQxNtAxNvAxNxAxNygxNzQxN1AxN2wxN4gxN5wxN6QxN6gxN7QxN7wxN8gxN9wxN/wxNBg1NDg1NEw1NFg1NHQ1NJQ1NKw1NMg1NNg1NOw1NQw1NSA1NSg1NSw1NTg1NUw1NWA1NWw1NXw1NaA1Nbw1NdA1Ndw1Nfg1NhA1Nhw1Nkw1Nmw1NoQ1NqA1Nsw1Nuw1Nxg1Nzg1N0w1N1g1N3g1N6Q1N8A1N9Q1N/Q1NAw5NBg5NDQ5NFQ5NGg5NIQ5NJw5NLg5NMg5NOQ5NPw5NRw5NSQ5NTA5NUQ5NWA5NYA5Naw5NcQ5NdA5NeQ5Nfw5Ngg5NiA5NjQ5Nkg5NlA5NlQ5NmA5NnA5Now5NqQ5Nrw5Nsg5NuQ5NwQ5Nxw5N0g5N1A5N1w5N3A5N4w5N6Q5N8Q5N9w5N/w5NBg9NDQ9NFQ9NHA9NJA9NLA9NMg9NOQ9NQA9NSQ9NUQ9NVg9NWA9NWQ9NXA9NYQ9NaA9Nbw9Ndw9NfA9Ngg9Nig9Njw9NlQ9NnA9Now9NrA9NtQ9NvQ9NwQ9Nxg9NzA9Nzw9N2w9N4g9N6A9N8A9N9w9N/Q9NABBNCBBNExBNHBBNIRBNJBBNKhBNLRBNMRBNNhBNPhBNRhBNShBNUBBNVhBNWxBNXhBNZRBNZxBNahBNbxBNdhBNeBBNexBNgBBNhhBNjBBNjxBNlhBNnBBNpBBNqRBNrxBNtRBNwBBNyBBNzxBN1xBN3xBN5BBN6hBN7RBN8hBN9BBN9RBN+BBNARFNChFNDxFNERFNEhFNFRFNGxFNIRFNJBFNKhFNLRFNMhFNPhFNRBFNRxFNTRFNUxFNVhFNWBFNWxFNYBFNZBFNbRFNdBFNfBFNhBFNjBFNlRFNoRFNphFNqRFNrhFNsBFNsRFNtBFNuhFNvRFNxhFNzhFN1hFN2xFN3RFN3hFN4RFN5xFN6hFN8xFN+BFN+hFN+xFN/hFNBhJNDRJNFRJNHBJNIhJNKxJNLRJNMBJNNRJNOxJNQxJNSxJNUhJNWhJNYRJNaBJNcxJNeRJNgRJNhhJNjRJNkxJNmxJNohJNrhJNtBJNtxJNvhJNxhJNzhJN1hJN3RJN4hJN5BJN5RJN6BJN7RJN7xJN8BJN8xJN9RJN+BJN/RJNBBNNCRNNCxNNDBNNDxNNFBNNFhNNFxNNGhNNIhNNKRNNMhNNOhNNQRNNSBNNTRNNVhNNWxNNXRNNXhNNYRNNaRNNcRNNeRNNfhNNhBNNjBNNlBNNmhNNnRNNoxNNphNNrhNNthNNvRNNwxNNxhNN0hNN2hNN3xNN4hNN6hNN9RNN/hNNBRRNCxRNFhRNHRRNKRRNLxRNNxRNOxRNQRRNSRRNSxRNThRNUxRNVxRNXBRNYxRNahRNbhRNdBRNfRRNghRNhhRNixRNkBRNkxRNmRRNoRRNphRNqRRNqxRNrhRNsxRNuRRNwRRNxxRNyhRN0hRN1BRN1xRN3BRN4RRN4xRN5hRN6xRN9xRNAxVNChVNERVNGRVNIRVNJhVNKBVNKRVNLBVNMhVNNxVNPhVNRRVNShVNTBVNTRVNUBVNVhVNWRVNZBVNbBVNcxVNdxVNgxVNjBVNlBVNnBVNoRVNpxVNqhVNrxVNtRVNuBVNvRVNvxVNwBVNwxVNyxVN0xVN2hVlKE3hFU3qFU3wFU3zFU34FU39FU0GFk0LFk0NFk0OFk0RFk0ZFk0eFk0gFk0hFk0kFk0pFk0xFk04Fk1BFk1IFk1KFk1NFk1SFk1eFk1gFk1jFk1oFk1wFk10Fk16Fk19Fk2DFk2GFk2OFk2TFk2VFk2WFk2ZFk2iFk2pFk2uFk21Fk29FmVHP/a4UeAAAABdcl0zAAAoSwRLCUsQSxtLJksrSzBLM0s4SzlLO0tFS0tLTktYS2BLa0t3S3xLf0uGS45LlEuXS5xLnUufS6VLpkuoS7ZLvUvFS8xL0kvXS+FL7Ev0S/1NCAFNDwFNHQFNIwFNJgFNKgFNMAFNMwFNOgFNQAFNQQFNQwFNSgFNUAFNUwFNWwFNYwFNbAFNcwFNegFNgQFNjAFNlgFNmwFNnAFNngFNpQFNrQFNsgFNtQFNvAFNxAFNygFN0QFN1QFN2gFN4gFN7QFN8gFN9wFN+gFN/gFNBAJNBQJNBwJNDgJNEwJNFgJNHQJNIwJNJgJNMgJNNwJNOAJNOgJNQAJNRwJNUgJNWgJNZQJNagJNawJNbQJNcgJNdQJNegJNewJNfQJNiAJNjwJNlAJNnAJNogJNpQJNrAJNsQJNsgJNtAJNuQJNwAJNxgJNzQJN0QJN2AJN3gJN4wJN5AJN5gJN8AJN9wJN/wJNCgNNEANNEwNNGANNIQNNJwNNLANNNwNNOwNNQgNNSANNUQNNWANNYANNZgNNcQNNdwNNegNNgQNNjwNNlQNNmgNNmwNNnQNNpANNqwNNswNNugNNwgNNygNN0ANN1wNN3gNN5ANN5QNN5wNN7wNN+gNN/wNNBgRNDQRNEgRNEwRNFQRNGgRNKARNLQRNMwRNOgRNQQRNRwRNSARNSgRNUARNUQRNUwRNWwRNXwRNZARNagRNbQRNeQRNgARNjgRNlQRNmwRNngRNpgRNsQRNtwRNuARNugRNvwRNwgRNywRNzwRN1ARN3ARN5ARN6ARN7gRN9ARN+QRN/ARNAwVNDQVNFAVNHgVNJAVNKgVNLQVNNAVNQgVNRwVNTQVNUwVNXgVNZgVNbQVNcgVNcwVNdQVNfQVNggVNiAVNiwVNlgVNnAVNnQVNnwVNpQVNpgVNqAVNswVNuQVNvwVNwgVNyAVNywVN0AVN3AVN5QVN6wVN8QVN9AVN/gVNAgZNCAZNCQZNCwZNEgZNGgZNIgZNKgZNMAZNMQZNMwZNPwZNRQZNUAZNVgZNWQZNXwZNYAZNYgZNagZNcgZNfQZNhgZNjAZNjQZNjwZNmgZNogZNqQZNsQZNuAZNvgZNxAZNxQZNxwZN0QZN3wZN5wZN7gZN9gZN/QZNBAdNDwdNHQdNIgdNKQdNNwdNPgdNSgdNUAdNUwdNWgdNYgdNagdNcgdNeQdNhAdNjwdNmQdNoAdNqwdNtgdNvgdNxQdNywdNzAdNzgdN1gdN3QdN5AdN6QdN7wdN8AdN8gdN/QdNAghNAwhNBQhNCghNCwhNDQhNFQhNGghNIAhNKAhNMAhNOQhNQghNSghNUghNWQhNYghNbghNcwhNdAhNdghNewhNfghNhghNkQhNlwhNmAhNmghNoQhNpwhNsghNuQhNxQhNywhN0whN1whN5QhN7whN8whN+AhN/whNBglNCglNEAlNFglNFwlNGQlNHglNIglNJwlNLAlNLwlNPQlNQglNRQlNTwlNXQlNYwlNZglNbglNeAlNfQlNhwlNkwlNnwlNpglNrQlNtQlNvQlNyAlNzglN0wlN2glN4QlN7AlN9QlNAApNCApNDwpNEwpNHwpNJQpNJgpNKApNMApNOApNPQpNQwpNRgpNSwpNUQpNVApNXwpNZApNZQpNZwpNbwpNdgpNfQpNgwpNhApNhgpNjApNjwpNlApNmQpNnwpNoApNogpNrQpNtQpNwApNxQpNzQpN1ApN2gpN2wpN3QpN5ApN7gpN+gpNBAtNDAtNEAtNFgtNGQtNIgtNJwtNKAtNKgtNNQtNOwtNPAtNPgtNRQtNSgtNUQtNWQtNXgtNXwtNZAtNaQtNcAtNewtNhgtNiwtNkAtNkwtNmAtNmQtNmwtNpQtNqwtNrgtNuAtNwAtNywtN1wtN3AtN3wtN5gtN7gtN9AtN9wtN/AtN/QtN/wtNBQxNBgxNCAxNFgxNHQxNJQxNLAxNMgxNNwxNQQxNTAxNVAxNXQxNaAxNbwxNfQxNgwxNhgxNigxNkAxNkwxNmgxNoAxNoQxNowxNqgxNsAxNswxNuwxNwwxNzAxN0wxN2gxN4QxN7AxN9gxN+wxN/AxN/gxNBQ1NDQ1NEg1NFQ1NHA1NJA1NKg1NMQ1NNQ1NOg1NQg1NTQ1NUg1NVw1NWg1NXg1NZA1NZQ1NZw1Nbg1Ncw1Ndg1NfQ1Ngw1Nhg1Nkg1Nlw1NmA1Nmg1NoA1Npw1Nsg1Nug1NxQ1Nyg1Nyw1NzQ1N0g1N1Q1N2g1N2w1N3Q1N6A1N7w1N9A1N/A1NAg5NBQ5NDA5NEQ5NEg5NFA5NGQ5NIA5NJg5NLQ5NMQ5NOA5NPg5NQw5NRA5NRg5NUA5NVw5NXw5Nag5NcA5Ncw5NeA5NgQ5Nhw5NjA5Nlw5Nmw5Nog5NqA5NsQ5NuA5NwA5Nxg5N0Q5N2w5N4g5N8A5N9g5N+w5N/A5N/g5NBQ9NDA9NFA9NGw9NIw9NKw9NMQ9NOA9NPw9NRQ9NRg9NSA9NUA9NWw9NYA9NZw9Nbg9Ncw9NdA9Ndg9New9NiQ9Njg9NlA9Nmw9Nog9NqA9NqQ9Nqw9NsQ9Nsg9NtA9NvA9NwA9NxQ9Nyw9Nzg9N2g9N4Q9N7w9N9g9N/A9N/w9NBxBNEhBNGBBNGRBNGxBNIBBNIxBNLBBNMBBNNRBNPRBNRRBNSRBNTxBNVRBNWhBNXRBNZBBNbhBNdRBNfxBNhRBNixBNjhBNlRBNoxBNqBBNrhBNtBBNvxBNxxBNzhBN0xBN1BBN1hBN3hBN4xBN6RBN7BBN9xBN/RBN/hBNABFNBhFNBxFNCRFNFBFNGhFNIBFNIxFNKRFNLBFNMRFNPRFNRhFNTBFNUhFNVRFNXxFNYxFNaRFNahFNbBFNcxFNexFNgxFNixFNkRFNkhFNlBFNoBFNpRFNqBFNsxFNuRFNvBFNwhFNwxFNxRFNzRFN1RFN4BFN6RFN7xFN8BFN8hFN/RFNBRJNDBJNFBJNGxJNIRJNJxJNKBJNKhJNNBJNQhJNShJNURJNWRJNYBJNZxJNchJNgBJNhRJNjBJNmhJNoRJNrRJNsxJNthJNvRJNxRJNzRJN1RJN3BJN5xJN8hJN/BJNAxNNDhNNGRNNIRNNKBNNLhNNLxNNMRNNORNNQBNNRxNNTBNNUhNNUxNNVRNNYBNNZRNNZhNNaBNNbRNNbhNNcBNNeBNNfRNNgxNNixNNkxNNnBNNpRNNrRNNtRNNvBNNxRNN0RNN1hNN1xNN2RNN3hNN4RNN6RNN9BNN+hNN+xNN/RNNBBRNChRNFRRNHBRNKBRNLhRNNhRNOhRNSBRNUhRNVhRNWxRNYhRNaRRNbRRNcxRNeRRNehRNfBRNgRRNhRRNihRNjxRNkhRNoBRNpRRNqBRNshRNwBRNxhRNyRRN0RRN2xRN4BRN6hRN9hRNAhVNCRVNEBVNGBVNIBVNKxVNMRVNNhVNPRVNRBVNTxVNWBVNYxVNaxVNchVNdhVNghVNiBVNiRVNixVNkxVNmxVNoBVNphVNqRVNrhVNtBVNtxVNwhVNxxVNyBVNyhVN0hVN2RVN4BVN5hVN5xVN6RVN7xVN8hVN9xVN/BVNAhZNAxZNBRZNEBZNGBZNIxZNKBZNMBZNNxZNPRZNPhZNQBZNRxZNURZNXRZNZxZNbxZNcxZNeRZNfBZNhRZNihZNixZNjRZNmBZNnhZNnxZNoRZNqBZNrRZNtBZNvBZNwRZNwhZlRz/3XCkAAAAAXXJeMwAAKEsNS3VL0E1wAU0wAk0+Ak1EAk3EAk3cAk0lA02TA02oA03OA00xBE0+BE13BE3yBE1LBU1RBU23BU3aBU3pBU09Bk1DBk21Bk28Bk0mB01IB01XB03aB00eCE1WCE1sCE2eCE2lCE3DCE3JCE0DCU0OCU2RCU2dCU3MCU3XCU0dCk1zCk34Ck1CC01OC01tC03VC00wDE3QDE2QDU2eDU2kDU0kDk08Dk2FDk30Dk0JD00vD02SD02fD03YD01TEE2sEE2yEE0YEU07EU1KEU2eEU0YEk0fEk2JEk2rEk26Ek09E02BE025E03PE00BFE0IFE0mFE0sFE1mFE1xFE30FE0AFU0vFU06FU2AFU3WFU1bFk2lFk2xFmVHP/nCj2AAAABdcl8zAAAoSwNLCEsPSxRLGksiSyVLKksvSzJLOks/S0RLSktNS1JLV0tfS2dLaktvS3RLdkt7S35LhUuNS5NLlkueS6dLrEutS7BLtUu8S8RLy0vRS9ZL20vgS+hL60vzS/xNBAFNBwFNDgFNEwFNFAFNFwFNHAFNIgFNJQFNKQFNLwFNMgFNOQFNQgFNSQFNTwFNUgFNWgFNYgFNawFNcgFNeQFNgAFNiAFNiwFNkAFNlQFNnQFNpAFNrAFNsQFNtAFNuwFNwwFNyQFN0AFN1AFN2QFN4QFN6QFN7AFN8QFN9gFN+QFN/QFNBgJNDQJNEgJNFQJNHAJNIgJNJQJNKgJNLwJNMQJNOQJNPwJNRgJNSwJNUQJNWQJNXgJNZAJNbAJNcQJNdAJNfAJNgQJNhwJNjgJNkwJNmwJNoQJNpAJNqwJNswJNuAJNvwJNxQJNzAJN0AJN1wJN3QJN5QJN6gJN7wJN9gJN/gJNAwNNCQNNDwNNEgNNFwNNIANNJgNNKwNNMwNNNgNNOgNNQQNNRwNNUANNVwNNXwNNZQNNagNNcANNdgNNeQNNgANNhQNNhgNNiQNNjgNNlANNnANNowNNqgNNsgNNuQNNwQNNyQNNzwNN1gNN3QNN5gNN7gNN9gNN+QNN/gNNBQRNDARNFARNGQRNHgRNHwRNIgRNJwRNLARNMgRNOQRNQARNSQRNUgRNWgRNXgRNYwRNaQRNbARNcQRNdgRNeARNfwRNhARNhQRNiARNjQRNlARNmgRNnQRNpQRNqgRNsARNuQRNvgRNwQRNygRNzgRN0wRN2wRN4wRN5wRN7QRN8wRN+ARN+wRNAgVNBwVNDAVNEwVNGAVNHQVNIwVNKQVNLAVNMwVNOAVNOQVNPAVNQQVNRgVNTAVNUgVNVwVNXQVNZQVNbAVNdAVNfAVNgQVNhwVNigVNkgVNlQVNngVNpwVNrwVNsgVNuAVNvgVNwQVNxwVNygVNzwVN1AVN2QVN2wVN5AVN6gVN8AVN8wVN+AVN/QVNAQZNCgZNEQZNGQZNIQZNKQZNMgZNNwZNPAZNPgZNRAZNTAZNTwZNVQZNWAZNYQZNaQZNcQZNeQZNfAZNhQZNjgZNlgZNmQZNoQZNqAZNsAZNtwZNvQZNxgZNywZN0AZN1QZN1gZN2QZN3gZN5gZN7QZN9QZN/AZNAwdNCAdNDgdNEwdNFAdNFwdNHAdNIQdNKAdNLQdNLgdNMQdNNgdNPQdNQgdNRwdNSQdNTwdNUgdNWQdNYQdNaQdNcQdNeAdNgAdNgwdNiwdNjgdNkwdNmAdNnwdNpwdNqgdNsgdNtQdNvQdNxAdNzQdN1QdN3AdN4wdN6AdN8QdN+QdN/AdNBAhNDAhNFAhNGQhNHwhNJwhNLwhNOAhNQQhNSQhNUQhNWAhNYQhNZghNawhNbQhNdQhNeghNfQhNhQhNighNkAhNmQhNoAhNpghNqwhNsQhNuAhNvQhNwghNxAhNyghN0ghN1ghN2whN3AhN3whN5AhN6QhN7ghN8ghN9whN/ghNBQlNCQlNDwlNGAlNHQlNIQlNJglNKwlNLglNMwlNNAlNNwlNPAlNQQlNRAlNSQlNTglNUwlNVAlNVwlNXAlNYglNZQlNbQlNcglNdwlNfAlNgQlNhglNiwlNkAlNkglNlwlNnAlNnglNpQlNrAlNtAlNvAlNxAlNxwlNzQlN0glN2QlN4AlN6AlN6wlN9AlN+QlN/wlNBwpNDgpNEgpNFwpNHApNHgpNJwpNLwpNNwpNPApNQgpNRQpNSgpNUApNUwpNWwpNXgpNZgpNbgpNdQpNfApNhQpNiwpNjgpNkwpNmApNoQpNqQpNrApNtApNvApNvwpNxApNzApN0wpN3ApN4wpN6ApN7QpN8gpN9wpN+QpN/gpNAwtNCwtNDwtNFQtNGAtNIQtNKQtNMQtNNAtNPQtNRAtNSQtNUAtNWAtNYwtNaAtNbwtNdAtNegtNggtNhQtNigtNjwtNkgtNmgtNnwtNpAtNqgtNrQtNsgtNtwtNvwtNxwtNygtNzwtN1AtN1gtN2wtN3gtN5QtN7QtN8wtN9gtN/gtNBwxNDAxNDQxNEAxNFQxNHAxNJAxNKwxNMQxNNgxNOwxNQAxNSAxNSwxNUwxNXAxNZAxNZwxNbgxNcwxNdAxNdwxNfAxNggxNhQxNiQxNjwxNkgxNmQxNogxNqQxNrwxNsgxNugxNwgxNywxN0gxN2QxN4AxN6AxN6wxN8AxN9QxN/QxNBA1NDA1NEQ1NFA1NGw1NIw1NKQ1NMA1NNA1NOQ1NQQ1NSQ1NTA1NUQ1NVg1NWQ1NXQ1NZg1NbQ1Ncg1NdQ1NfA1Ngg1NhQ1Nig1Njw1NkQ1NmQ1Nnw1Npg1Nqw1NsQ1NuQ1Nvg1NxA1NzA1N0Q1N1A1N3A1N4Q1N5w1N7g1N8w1N+w1NAQ5NBA5NCw5NEw5NGA5NHw5NJQ5NLA5NMA5NNw5NPQ5NRQ5NSg5NTw5NVg5NXg5NYw5NaQ5Nbw5Ncg5Ndw5NgA5Nhg5Niw5Nkw5Nlg5Nmg5NoQ5Npw5NsA5Ntw5Nvw5NxQ5Nyg5N0A5N1Q5N2g5N4Q5N5g5N5w5N6g5N7w5N9Q5N/Q5NBA9NCw9NEw9NGg9NIg9NKg9NMA9NNw9NPg9NRw9NTw9NVw9NWg9NXw9NZg9NbQ9NdQ9Neg9Nfw9NgA9Ngw9NiA9NjQ9Nkw9Nmg9NoQ9Nqg9Nsw9Nuw9Nvw9NxA9Nyg9NzQ9N0g9N1w9N2Q9N4A9N5Q9N5g9N6Q9N7g9N9Q9N+w9N/g9NBhBNCxBNERBNGhBNHxBNIhBNKxBNLxBNNBBNPBBNRBBNSBBNThBNVBBNWRBNXBBNYxBNaBBNbRBNdBBNeRBNfhBNhBBNihBNjRBNlBBNmRBNmhBNnRBNohBNpxBNrRBNsxBNuBBNvhBNxhBNzRBN1RBN3RBN4hBN6BBN6xBN8xBN9hBN/xBNCBFNEBFNExFNGRFNHxFNIhFNKBFNKxFNMBFNNRFNOhFNPBFNRRFNSxFNURFNVBFNWRFNXhFNYhFNaxFNchFNehFNghFNihFNkxFNmBFNnRFNnxFNpBFNpxFNrxFNshFNuBFNuxFNxBFNzBFN1BFN3BFN3xFN6BFN8RFN+RFN/BFNBBJNCxJNExJNGhJNIBJNKRJNLhJNMxJNOBJNORJNPBJNQRJNSRJNUBJNWBJNXxJNZhJNaxJNcRJNdhJNdxJNehJNfxJNhBJNixJNkBJNkRJNlBJNmRJNoBJNpRJNqhJNrBJNshJNtRJNvBJNxBJNzBJN1BJN2xJN4xJN5hJN7hJN8RJN9hJN+xJNAhNNChNNDRNNFRNNGBNNIBNNJxNNMBNNOBNNPxNNRhNNSxNNVBNNXBNNXxNNZxNNbxNNdxNNfBNNghNNihNNkhNNmxNNpBNNrBNNtBNNuxNNxBNNyRNNzhNN0BNN2BNN3RNN4BNN6BNN7RNN8xNN/BNNAxRNCRRNDhRNFBRNGxRNIBRNJRRNJxRNLRRNNRRNORRNPhRNPxRNQhRNRxRNTBRNURRNVRRNWhRNYRRNaBRNbBRNchRNexRNgBRNhBRNiRRNjhRNkRRNlhRNlxRNmhRNnxRNpBRNpxRNrBRNsRRNthRNtxRNuhRNvxRNxRRNyBRN0BRN1RRN2hRN3xRN5BRN6RRN7hRN8xRN9RRN+hRN/xRNARVNCBVNDxVNFxVNHxVNJxVNKhVNMBVNNRVNPBVNQxVNSxVNThVNVxVNXBVNYhVNahVNcRVNdRVNehVNfxVNgRVNihVNkhVNmhVNnxVNpRVNqBVNrRVNsxVNthVNvhVNwRVNyRVN0RVN2BVN3xVN6BVN7hVN8RVN9hVN+xVNBBZNDBZNDxZNFxZNHxZNIhZNJxZNLxZNNhZNPxZNRhZNSxZNUBZNVRZNWhZNXBZNYRZNZhZNbhZNchZNeBZNexZlKE2EFk2MFk2UFk2XFk2gFk2nFk2sFk2zFk27FmVHP/xR64AAAABdcmAzAAAoS/FNyAFNRgNNXQNNZANNxwNN2QRN4QRN7ARNIgVNJwZNLQhN0AhNBQpNLQpNUQxNKA1Npg5NvQ5NxA5NKA9NOhBNQhBNTRBNgxBNiBFNkBNNMxRNaBVNkBVlRz/8KPXAAAAAXXJhMwAAKEsVSxZLF0sYSxlLQktDS1VLVktwS3FLcktzS65LsUuyS7NLtEveS99NFQFNGAFNGQFNGgFNGwFNkwFNlAFNKwJNLAJNLQJNLgJNTAJNTQJNTgJNTwJNUAJNXwJNYAJNYQJNYgJNYwJNggJNgwJNhAJNhQJNhgJN7QJN7gJNBANNBQNNBgNNBwNNCANNawNNbANNbQNNbgNNbwNNhwNNigNNiwNNjANNjQNNIARNIwRNJARNJQRNJgRNcgRNcwRNdARNdQRNhgRNiQRNigRNiwRNjARNqwRNrARNrQRNrgRNrwRNCgVNCwVNGwVNHAVNOgVNPQVNPgVNPwVNQAVNWAVNWQVNWgVNWwVNXAVN1QVN1gVN1wVN2AVN+wVN/AVNOAZNOQZNOgZNOwZNzgZNzwZN1wZN2gZN2wZN3AZN3QZNCQdNCgdNCwdNDAdNDQdNFQdNGAdNGQdNGgdNGwdNLwdNMgdNMwdNNAdNNQdNQwdNRAdNRQdNRgdNlgdNlwdNZwhNaAhNaQhNaghNiwhNjAhNjQhNjghNjwhNrAhNrQhNrghNrwhNsAhNvghNvwhNwAhNwQhN3QhN4AhN4QhN4ghN4whN7AhN7QhNNQlNOAlNOQlNOglNOwlNTAlNTQlNVQlNWAlNWQlNWglNWwlNdQlNdglNhAlNhQlNjAlNjQlNjglNjwlNmAlNmQlNmglNmwlN+glN+wlN/AlN/QlN/glNGApNGQpNGgpNGwpN6wpN7ApN8wpN9ApN9QpN9gpNAQtNAgtNdQtNdgtNdwtNeAtNeQtNogtNowtNtQtNtgtN0AtN0QtN0gtN0wtNDgxNEQxNEgxNEwxNFAxNPgxNPwxNdQxNeAxNeQxNegxNewxN8wxN9AxNiw1NjA1NjQ1Njg1NrA1NrQ1Nrg1Nrw1NsA1Nvw1NwA1NwQ1Nwg1Nww1N4g1N4w1N5A1N5Q1N5g1NTQ5NTg5NZA5NZQ5NZg5NZw5NaA5Nyw5NzA5NzQ5Nzg5Nzw5N2A5N2Q5N6A5N6w5N7A5N7Q5N7g5NgQ9NhA9NhQ9Nhg9Nhw9N0w9N1A9N1Q9N1g9N5w9N6g9N6w9N7A9N7Q9NDBBNDRBNDhBNDxBNEBBNaxBNbBBNfBBNfRBNmxBNnhBNnxBNoBBNoRBNuRBNuhBNuxBNvBBNvRBNNhFNNxFNOBFNORFNXBFNXRFNmRFNmhFNmxFNnBFNMRJNMhJNOhJNPRJNPhJNPxJNQBJNbBJNbRJNbhJNbxJNcBJNeBJNexJNfBJNfRJNfhJNkhJNlRJNlhJNlxJNmBJNphJNpxJNqBJNqRJN+RJN+hJNyhNNyxNNzBNNzRNN7hNN7xNN8BNN8RNN8hNNDxRNEBRNERRNEhRNExRNIRRNIhRNIxRNJBRNQBRNQxRNRBRNRRRNRhRNTxRNUBRNmBRNmxRNnBRNnRRNnhRNrxRNsBRNuBRNuxRNvBRNvRRNvhRN2BRN2RRN5xRN6BRN7xRN8BRN8RRN8hRN+xRN/BRN/RRN/hRNXRVNXhVNXxVNYBVNYRVNexVNfBVNfRVNfhVNThZNTxZNVhZNVxZNWBZNWRZNZBZNZRZldYdVCmNvb3JkSW5kZXhyYjMAAF1yYzMAAEsATcMWhnJkMwAAYVULbGFiZWxPZmZzZXRyZTMAAE3DFk59h1USbWluaW11bUxhYmVsUmFkaXVzcmYzAABNwxZHAAAAAAAAAAB9h1UIZHJhd01vZGVyZzMAAE3DFksCfYdVCG9wdGlvbmFscmgzAAB9cmkzAAAoVQxzZXJpYWxOdW1iZXJyajMAAIiJTcMWSwF9cmszAAAoSwJdcmwzAABLAWFLA11ybTMAAEsCYUsEXXJuMwAASwNhSwVdcm8zAABLBGFLBl1ycDMAAEsFYUsHXXJxMwAASwZhSwhdcnIzAABLB2FLCV1yczMAAEsIYUsKXXJ0MwAASwlhSwtdcnUzAABLCmFLDF1ydjMAAEsLYUsNXXJ3MwAASwxhSw5dcngzAABLDWFLD11yeTMAAEsOYUsQXXJ6MwAASw9hSxFdcnszAABLEGFLEl1yfDMAAEsRYUsTXXJ9MwAASxJhSxRdcn4zAABLE2FLFV1yfzMAAEsUYUsWXXKAMwAASxVhSxddcoEzAABLFmFLGF1ygjMAAEsXYUsZXXKDMwAASxhhSxpdcoQzAABLGWFLG11yhTMAAEsaYUscXXKGMwAASxthSx1dcoczAABLHGFLHl1yiDMAAEsdYUsfXXKJMwAASx5hSyBdcoozAABLH2FLIV1yizMAAEsgYUsiXXKMMwAASyFhSyNdco0zAABLImFLJF1yjjMAAEsjYUslXXKPMwAASyRhSyZdcpAzAABLJWFLJ11ykTMAAEsmYUsoXXKSMwAASydhSyldcpMzAABLKGFLKl1ylDMAAEspYUsrXXKVMwAASyphSyxdcpYzAABLK2FLLV1ylzMAAEssYUsuXXKYMwAASy1hSy9dcpkzAABLLmFLMF1ymjMAAEsvYUsxXXKbMwAASzBhSzJdcpwzAABLMWFLM11ynTMAAEsyYUs0XXKeMwAASzNhSzVdcp8zAABLNGFLNl1yoDMAAEs1YUs3XXKhMwAASzZhSzhdcqIzAABLN2FLOV1yozMAAEs4YUs6XXKkMwAASzlhSztdcqUzAABLOmFLPF1ypjMAAEs7YUs9XXKnMwAASzxhSz5dcqgzAABLPWFLP11yqTMAAEs+YUtAXXKqMwAASz9hS0FdcqszAABLQGFLQl1yrDMAAEtBYUtDXXKtMwAAS0JhS0Rdcq4zAABLQ2FLRV1yrzMAAEtEYUtGXXKwMwAAS0VhS0ddcrEzAABLRmFLSF1ysjMAAEtHYUtJXXKzMwAAS0hhS0pdcrQzAABLSWFLS11ytTMAAEtKYUtMXXK2MwAAS0thS01dcrczAABLTGFLTl1yuDMAAEtNYUtPXXK5MwAAS05hS1BdcrozAABLT2FLUV1yuzMAAEtQYUtSXXK8MwAAS1FhS1Ndcr0zAABLUmFLVF1yvjMAAEtTYUtVXXK/MwAAS1RhS1ZdcsAzAABLVWFLV11ywTMAAEtWYUtYXXLCMwAAS1dhS1ldcsMzAABLWGFLWl1yxDMAAEtZYUtbXXLFMwAAS1phS1xdcsYzAABLW2FLXV1yxzMAAEtcYUteXXLIMwAAS11hS19dcskzAABLXmFLYF1yyjMAAEtfYUthXXLLMwAAS2BhS2JdcswzAABLYWFLY11yzTMAAEtiYUtkXXLOMwAAS2NhS2Vdcs8zAABLZGFLZl1y0DMAAEtlYUtnXXLRMwAAS2ZhS2hdctIzAABLZ2FLaV1y0zMAAEtoYUtqXXLUMwAAS2lhS2tdctUzAABLamFLbF1y1jMAAEtrYUttXXLXMwAAS2xhS25dctgzAABLbWFLb11y2TMAAEtuYUtwXXLaMwAAS29hS3FdctszAABLcGFLcl1y3DMAAEtxYUtzXXLdMwAAS3JhS3Rdct4zAABLc2FLdV1y3zMAAEt0YUt2XXLgMwAAS3VhS3ddcuEzAABLdmFLeF1y4jMAAEt3YUt5XXLjMwAAS3hhS3pdcuQzAABLeWFLe11y5TMAAEt6YUt8XXLmMwAAS3thS31dcuczAABLfGFLfl1y6DMAAEt9YUt/XXLpMwAAS35hS4BdcuozAABLf2FLgV1y6zMAAEuAYUuCXXLsMwAAS4FhS4Ndcu0zAABLgmFLhF1y7jMAAEuDYUuFXXLvMwAAS4RhS4ZdcvAzAABLhWFLh11y8TMAAEuGYUuIXXLyMwAAS4dhS4ldcvMzAABLiGFLil1y9DMAAEuJYUuLXXL1MwAAS4phS4xdcvYzAABLi2FLjV1y9zMAAEuMYUuOXXL4MwAAS41hS49dcvkzAABLjmFLkF1y+jMAAEuPYUuRXXL7MwAAS5BhS5JdcvwzAABLkWFLk11y/TMAAEuSYUuUXXL+MwAAS5NhS5Vdcv8zAABLlGFLll1yADQAAEuVYUuXXXIBNAAAS5ZhS5hdcgI0AABLl2FLmV1yAzQAAEuYYUuaXXIENAAAS5lhS5tdcgU0AABLmmFLnF1yBjQAAEubYUudXXIHNAAAS5xhS55dcgg0AABLnWFLn11yCTQAAEueYUugXXIKNAAAS59hS6Fdcgs0AABLoGFLol1yDDQAAEuhYUujXXINNAAAS6JhS6Rdcg40AABLo2FLpV1yDzQAAEukYUumXXIQNAAAS6VhS6ddchE0AABLpmFLqF1yEjQAAEunYUupXXITNAAAS6hhS6pdchQ0AABLqWFLq11yFTQAAEuqYUusXXIWNAAAS6thS61dchc0AABLrGFLrl1yGDQAAEutYUuvXXIZNAAAS65hS7Bdcho0AABLr2FLsV1yGzQAAEuwYUuyXXIcNAAAS7FhS7Ndch00AABLsmFLtF1yHjQAAEuzYUu1XXIfNAAAS7RhS7ZdciA0AABLtWFLt11yITQAAEu2YUu4XXIiNAAAS7dhS7ldciM0AABLuGFLul1yJDQAAEu5YUu7XXIlNAAAS7phS7xdciY0AABLu2FLvV1yJzQAAEu8YUu+XXIoNAAAS71hS79dcik0AABLvmFLwF1yKjQAAEu/YUvBXXIrNAAAS8BhS8Jdciw0AABLwWFLw11yLTQAAEvCYUvEXXIuNAAAS8NhS8Vdci80AABLxGFLxl1yMDQAAEvFYUvHXXIxNAAAS8ZhS8hdcjI0AABLx2FLyV1yMzQAAEvIYUvKXXI0NAAAS8lhS8tdcjU0AABLymFLzF1yNjQAAEvLYUvNXXI3NAAAS8xhS85dcjg0AABLzWFLz11yOTQAAEvOYUvQXXI6NAAAS89hS9Fdcjs0AABL0GFL0l1yPDQAAEvRYUvTXXI9NAAAS9JhS9Rdcj40AABL02FL1V1yPzQAAEvUYUvWXXJANAAAS9VhS9ddckE0AABL1mFL2F1yQjQAAEvXYUvZXXJDNAAAS9hhS9pdckQ0AABL2WFL211yRTQAAEvaYUvcXXJGNAAAS9thS91dckc0AABL3GFL3l1ySDQAAEvdYUvfXXJJNAAAS95hS+Bdcko0AABL32FL4V1ySzQAAEvgYUviXXJMNAAAS+FhS+Ndck00AABL4mFL5F1yTjQAAEvjYUvlXXJPNAAAS+RhS+ZdclA0AABL5WFL511yUTQAAEvmYUvoXXJSNAAAS+dhS+ldclM0AABL6GFL6l1yVDQAAEvpYUvrXXJVNAAAS+phS+xdclY0AABL62FL7V1yVzQAAEvsYUvuXXJYNAAAS+1hS+9dclk0AABL7mFL8F1yWjQAAEvvYUvxXXJbNAAAS/BhS/Jdclw0AABL8WFL811yXTQAAEvyYUv0XXJeNAAAS/NhS/Vdcl80AABL9GFL9l1yYDQAAEv1YUv3XXJhNAAAS/ZhS/hdcmI0AABL92FL+V1yYzQAAEv4YUv6XXJkNAAAS/lhS/tdcmU0AABL+mFL/F1yZjQAAEv7YUv9XXJnNAAAS/xhS/5dcmg0AABL/WFL/11yaTQAAEv+YU0AAV1yajQAAEv/YU0BAV1yazQAAE0AAWFNAgFdcmw0AABNAQFhTQMBXXJtNAAATQIBYU0EAV1ybjQAAE0DAWFNBQFdcm80AABNBAFhTQYBXXJwNAAATQUBYU0HAV1ycTQAAE0GAWFNCAFdcnI0AABNBwFhTQkBXXJzNAAATQgBYU0KAV1ydDQAAE0JAWFNCwFdcnU0AABNCgFhTQwBXXJ2NAAATQsBYU0NAV1ydzQAAE0MAWFNDgFdcng0AABNDQFhTQ8BXXJ5NAAATQ4BYU0QAV1yejQAAE0PAWFNEQFdcns0AABNEAFhTRIBXXJ8NAAATREBYU0TAV1yfTQAAE0SAWFNFAFdcn40AABNEwFhTRUBXXJ/NAAATRQBYU0WAV1ygDQAAE0VAWFNFwFdcoE0AABNFgFhTRgBXXKCNAAATRcBYU0ZAV1ygzQAAE0YAWFNGgFdcoQ0AABNGQFhTRsBXXKFNAAATRoBYU0cAV1yhjQAAE0bAWFNHQFdcoc0AABNHAFhTR4BXXKINAAATR0BYU0fAV1yiTQAAE0eAWFNIAFdcoo0AABNHwFhTSEBXXKLNAAATSABYU0iAV1yjDQAAE0hAWFNIwFdco00AABNIgFhTSQBXXKONAAATSMBYU0lAV1yjzQAAE0kAWFNJgFdcpA0AABNJQFhTScBXXKRNAAATSYBYU0oAV1ykjQAAE0nAWFNKQFdcpM0AABNKAFhTSoBXXKUNAAATSkBYU0rAV1ylTQAAE0qAWFNLAFdcpY0AABNKwFhTS0BXXKXNAAATSwBYU0uAV1ymDQAAE0tAWFNLwFdcpk0AABNLgFhTTABXXKaNAAATS8BYU0xAV1ymzQAAE0wAWFNMgFdcpw0AABNMQFhTTMBXXKdNAAATTIBYU00AV1ynjQAAE0zAWFNNQFdcp80AABNNAFhTTYBXXKgNAAATTUBYU03AV1yoTQAAE02AWFNOAFdcqI0AABNNwFhTTkBXXKjNAAATTgBYU06AV1ypDQAAE05AWFNOwFdcqU0AABNOgFhTTwBXXKmNAAATTsBYU09AV1ypzQAAE08AWFNPgFdcqg0AABNPQFhTT8BXXKpNAAATT4BYU1AAV1yqjQAAE0/AWFNQQFdcqs0AABNQAFhTUIBXXKsNAAATUEBYU1DAV1yrTQAAE1CAWFNRAFdcq40AABNQwFhTUUBXXKvNAAATUQBYU1GAV1ysDQAAE1FAWFNRwFdcrE0AABNRgFhTUgBXXKyNAAATUcBYU1JAV1yszQAAE1IAWFNSgFdcrQ0AABNSQFhTUsBXXK1NAAATUoBYU1MAV1ytjQAAE1LAWFNTQFdcrc0AABNTAFhTU4BXXK4NAAATU0BYU1PAV1yuTQAAE1OAWFNUAFdcro0AABNTwFhTVEBXXK7NAAATVABYU1SAV1yvDQAAE1RAWFNUwFdcr00AABNUgFhTVQBXXK+NAAATVMBYU1VAV1yvzQAAE1UAWFNVgFdcsA0AABNVQFhTVcBXXLBNAAATVYBYU1YAV1ywjQAAE1XAWFNWQFdcsM0AABNWAFhTVoBXXLENAAATVkBYU1bAV1yxTQAAE1aAWFNXAFdcsY0AABNWwFhTV0BXXLHNAAATVwBYU1eAV1yyDQAAE1dAWFNXwFdcsk0AABNXgFhTWABXXLKNAAATV8BYU1hAV1yyzQAAE1gAWFNYgFdcsw0AABNYQFhTWMBXXLNNAAATWIBYU1kAV1yzjQAAE1jAWFNZQFdcs80AABNZAFhTWYBXXLQNAAATWUBYU1nAV1y0TQAAE1mAWFNaAFdctI0AABNZwFhTWkBXXLTNAAATWgBYU1qAV1y1DQAAE1pAWFNawFdctU0AABNagFhTWwBXXLWNAAATWsBYU1tAV1y1zQAAE1sAWFNbgFdctg0AABNbQFhTW8BXXLZNAAATW4BYU1wAV1y2jQAAE1vAWFNcQFdcts0AABNcAFhTXIBXXLcNAAATXEBYU1zAV1y3TQAAE1yAWFNdAFdct40AABNcwFhTXUBXXLfNAAATXQBYU12AV1y4DQAAE11AWFNdwFdcuE0AABNdgFhTXgBXXLiNAAATXcBYU15AV1y4zQAAE14AWFNegFdcuQ0AABNeQFhTXsBXXLlNAAATXoBYU18AV1y5jQAAE17AWFNfQFdcuc0AABNfAFhTX4BXXLoNAAATX0BYU1/AV1y6TQAAE1+AWFNgAFdcuo0AABNfwFhTYEBXXLrNAAATYABYU2CAV1y7DQAAE2BAWFNgwFdcu00AABNggFhTYQBXXLuNAAATYMBYU2FAV1y7zQAAE2EAWFNhgFdcvA0AABNhQFhTYcBXXLxNAAATYYBYU2IAV1y8jQAAE2HAWFNiQFdcvM0AABNiAFhTYoBXXL0NAAATYkBYU2LAV1y9TQAAE2KAWFNjAFdcvY0AABNiwFhTY0BXXL3NAAATYwBYU2OAV1y+DQAAE2NAWFNjwFdcvk0AABNjgFhTZABXXL6NAAATY8BYU2RAV1y+zQAAE2QAWFNkgFdcvw0AABNkQFhTZMBXXL9NAAATZIBYU2UAV1y/jQAAE2TAWFNlQFdcv80AABNlAFhTZYBXXIANQAATZUBYU2XAV1yATUAAE2WAWFNmAFdcgI1AABNlwFhTZkBXXIDNQAATZgBYU2aAV1yBDUAAE2ZAWFNmwFdcgU1AABNmgFhTZwBXXIGNQAATZsBYU2dAV1yBzUAAE2cAWFNngFdcgg1AABNnQFhTZ8BXXIJNQAATZ4BYU2gAV1yCjUAAE2fAWFNoQFdcgs1AABNoAFhTaIBXXIMNQAATaEBYU2jAV1yDTUAAE2iAWFNpAFdcg41AABNowFhTaUBXXIPNQAATaQBYU2mAV1yEDUAAE2lAWFNpwFdchE1AABNpgFhTagBXXISNQAATacBYU2pAV1yEzUAAE2oAWFNqgFdchQ1AABNqQFhTasBXXIVNQAATaoBYU2sAV1yFjUAAE2rAWFNrQFdchc1AABNrAFhTa4BXXIYNQAATa0BYU2vAV1yGTUAAE2uAWFNsAFdcho1AABNrwFhTbEBXXIbNQAATbABYU2yAV1yHDUAAE2xAWFNswFdch01AABNsgFhTbQBXXIeNQAATbMBYU21AV1yHzUAAE20AWFNtgFdciA1AABNtQFhTbcBXXIhNQAATbYBYU24AV1yIjUAAE23AWFNuQFdciM1AABNuAFhTboBXXIkNQAATbkBYU27AV1yJTUAAE26AWFNvAFdciY1AABNuwFhTb0BXXInNQAATbwBYU2+AV1yKDUAAE29AWFNvwFdcik1AABNvgFhTcABXXIqNQAATb8BYU3BAV1yKzUAAE3AAWFNwgFdciw1AABNwQFhTcMBXXItNQAATcIBYU3EAV1yLjUAAE3DAWFNxQFdci81AABNxAFhTcYBXXIwNQAATcUBYU3HAV1yMTUAAE3GAWFNyAFdcjI1AABNxwFhTckBXXIzNQAATcgBYU3KAV1yNDUAAE3JAWFNywFdcjU1AABNygFhTcwBXXI2NQAATcsBYU3NAV1yNzUAAE3MAWFNzgFdcjg1AABNzQFhTc8BXXI5NQAATc4BYU3QAV1yOjUAAE3PAWFN0QFdcjs1AABN0AFhTdIBXXI8NQAATdEBYU3TAV1yPTUAAE3SAWFN1AFdcj41AABN0wFhTdUBXXI/NQAATdQBYU3WAV1yQDUAAE3VAWFN1wFdckE1AABN1gFhTdgBXXJCNQAATdcBYU3ZAV1yQzUAAE3YAWFN2gFdckQ1AABN2QFhTdsBXXJFNQAATdoBYU3cAV1yRjUAAE3bAWFN3QFdckc1AABN3AFhTd4BXXJINQAATd0BYU3fAV1ySTUAAE3eAWFN4AFdcko1AABN3wFhTeEBXXJLNQAATeABYU3iAV1yTDUAAE3hAWFN4wFdck01AABN4gFhTeQBXXJONQAATeMBYU3lAV1yTzUAAE3kAWFN5gFdclA1AABN5QFhTecBXXJRNQAATeYBYU3oAV1yUjUAAE3nAWFN6QFdclM1AABN6AFhTeoBXXJUNQAATekBYU3rAV1yVTUAAE3qAWFN7AFdclY1AABN6wFhTe0BXXJXNQAATewBYU3uAV1yWDUAAE3tAWFN7wFdclk1AABN7gFhTfABXXJaNQAATe8BYU3xAV1yWzUAAE3wAWFN8gFdclw1AABN8QFhTfMBXXJdNQAATfIBYU30AV1yXjUAAE3zAWFN9QFdcl81AABN9AFhTfYBXXJgNQAATfUBYU33AV1yYTUAAE32AWFN+AFdcmI1AABN9wFhTfkBXXJjNQAATfgBYU36AV1yZDUAAE35AWFN+wFdcmU1AABN+gFhTfwBXXJmNQAATfsBYU39AV1yZzUAAE38AWFN/gFdcmg1AABN/QFhTf8BXXJpNQAATf4BYU0AAl1yajUAAE3/AWFNAQJdcms1AABNAAJhTQICXXJsNQAATQECYU0DAl1ybTUAAE0CAmFNBAJdcm41AABNAwJhTQUCXXJvNQAATQQCYU0GAl1ycDUAAE0FAmFNBwJdcnE1AABNBgJhTQgCXXJyNQAATQcCYU0JAl1yczUAAE0IAmFNCgJdcnQ1AABNCQJhTQsCXXJ1NQAATQoCYU0MAl1ydjUAAE0LAmFNDQJdcnc1AABNDAJhTQ4CXXJ4NQAATQ0CYU0PAl1yeTUAAE0OAmFNEAJdcno1AABNDwJhTRECXXJ7NQAATRACYU0SAl1yfDUAAE0RAmFNEwJdcn01AABNEgJhTRQCXXJ+NQAATRMCYU0VAl1yfzUAAE0UAmFNFgJdcoA1AABNFQJhTRcCXXKBNQAATRYCYU0YAl1ygjUAAE0XAmFNGQJdcoM1AABNGAJhTRoCXXKENQAATRkCYU0bAl1yhTUAAE0aAmFNHAJdcoY1AABNGwJhTR0CXXKHNQAATRwCYU0eAl1yiDUAAE0dAmFNHwJdcok1AABNHgJhTSACXXKKNQAATR8CYU0hAl1yizUAAE0gAmFNIgJdcow1AABNIQJhTSMCXXKNNQAATSICYU0kAl1yjjUAAE0jAmFNJQJdco81AABNJAJhTSYCXXKQNQAATSUCYU0nAl1ykTUAAE0mAmFNKAJdcpI1AABNJwJhTSkCXXKTNQAATSgCYU0qAl1ylDUAAE0pAmFNKwJdcpU1AABNKgJhTSwCXXKWNQAATSsCYU0tAl1ylzUAAE0sAmFNLgJdcpg1AABNLQJhTS8CXXKZNQAATS4CYU0wAl1ymjUAAE0vAmFNMQJdcps1AABNMAJhTTICXXKcNQAATTECYU0zAl1ynTUAAE0yAmFNNAJdcp41AABNMwJhTTUCXXKfNQAATTQCYU02Al1yoDUAAE01AmFNNwJdcqE1AABNNgJhTTgCXXKiNQAATTcCYU05Al1yozUAAE04AmFNOgJdcqQ1AABNOQJhTTsCXXKlNQAATToCYU08Al1ypjUAAE07AmFNPQJdcqc1AABNPAJhTT4CXXKoNQAATT0CYU0/Al1yqTUAAE0+AmFNQAJdcqo1AABNPwJhTUECXXKrNQAATUACYU1CAl1yrDUAAE1BAmFNQwJdcq01AABNQgJhTUQCXXKuNQAATUMCYU1FAl1yrzUAAE1EAmFNRgJdcrA1AABNRQJhTUcCXXKxNQAATUYCYU1IAl1ysjUAAE1HAmFNSQJdcrM1AABNSAJhTUoCXXK0NQAATUkCYU1LAl1ytTUAAE1KAmFNTAJdcrY1AABNSwJhTU0CXXK3NQAATUwCYU1OAl1yuDUAAE1NAmFNTwJdcrk1AABNTgJhTVACXXK6NQAATU8CYU1RAl1yuzUAAE1QAmFNUgJdcrw1AABNUQJhTVMCXXK9NQAATVICYU1UAl1yvjUAAE1TAmFNVQJdcr81AABNVAJhTVYCXXLANQAATVUCYU1XAl1ywTUAAE1WAmFNWAJdcsI1AABNVwJhTVkCXXLDNQAATVgCYU1aAl1yxDUAAE1ZAmFNWwJdcsU1AABNWgJhTVwCXXLGNQAATVsCYU1dAl1yxzUAAE1cAmFNXgJdcsg1AABNXQJhTV8CXXLJNQAATV4CYU1gAl1yyjUAAE1fAmFNYQJdcss1AABNYAJhTWICXXLMNQAATWECYU1jAl1yzTUAAE1iAmFNZAJdcs41AABNYwJhTWUCXXLPNQAATWQCYU1mAl1y0DUAAE1lAmFNZwJdctE1AABNZgJhTWgCXXLSNQAATWcCYU1pAl1y0zUAAE1oAmFNagJdctQ1AABNaQJhTWsCXXLVNQAATWoCYU1sAl1y1jUAAE1rAmFNbQJdctc1AABNbAJhTW4CXXLYNQAATW0CYU1vAl1y2TUAAE1uAmFNcAJdcto1AABNbwJhTXECXXLbNQAATXACYU1yAl1y3DUAAE1xAmFNcwJdct01AABNcgJhTXQCXXLeNQAATXMCYU11Al1y3zUAAE10AmFNdgJdcuA1AABNdQJhTXcCXXLhNQAATXYCYU14Al1y4jUAAE13AmFNeQJdcuM1AABNeAJhTXoCXXLkNQAATXkCYU17Al1y5TUAAE16AmFNfAJdcuY1AABNewJhTX0CXXLnNQAATXwCYU1+Al1y6DUAAE19AmFNfwJdcuk1AABNfgJhTYACXXLqNQAATX8CYU2BAl1y6zUAAE2AAmFNggJdcuw1AABNgQJhTYMCXXLtNQAATYICYU2EAl1y7jUAAE2DAmFNhQJdcu81AABNhAJhTYYCXXLwNQAATYUCYU2HAl1y8TUAAE2GAmFNiAJdcvI1AABNhwJhTYkCXXLzNQAATYgCYU2KAl1y9DUAAE2JAmFNiwJdcvU1AABNigJhTYwCXXL2NQAATYsCYU2NAl1y9zUAAE2MAmFNjgJdcvg1AABNjQJhTY8CXXL5NQAATY4CYU2QAl1y+jUAAE2PAmFNkQJdcvs1AABNkAJhTZICXXL8NQAATZECYU2TAl1y/TUAAE2SAmFNlAJdcv41AABNkwJhTZUCXXL/NQAATZQCYU2WAl1yADYAAE2VAmFNlwJdcgE2AABNlgJhTZgCXXICNgAATZcCYU2ZAl1yAzYAAE2YAmFNmgJdcgQ2AABNmQJhTZsCXXIFNgAATZoCYU2cAl1yBjYAAE2bAmFNnQJdcgc2AABNnAJhTZ4CXXIINgAATZ0CYU2fAl1yCTYAAE2eAmFNoAJdcgo2AABNnwJhTaECXXILNgAATaACYU2iAl1yDDYAAE2hAmFNowJdcg02AABNogJhTaQCXXIONgAATaMCYU2lAl1yDzYAAE2kAmFNpgJdchA2AABNpQJhTacCXXIRNgAATaYCYU2oAl1yEjYAAE2nAmFNqQJdchM2AABNqAJhTaoCXXIUNgAATakCYU2rAl1yFTYAAE2qAmFNrAJdchY2AABNqwJhTa0CXXIXNgAATawCYU2uAl1yGDYAAE2tAmFNrwJdchk2AABNrgJhTbACXXIaNgAATa8CYU2xAl1yGzYAAE2wAmFNsgJdchw2AABNsQJhTbMCXXIdNgAATbICYU20Al1yHjYAAE2zAmFNtQJdch82AABNtAJhTbYCXXIgNgAATbUCYU23Al1yITYAAE22AmFNuAJdciI2AABNtwJhTbkCXXIjNgAATbgCYU26Al1yJDYAAE25AmFNuwJdciU2AABNugJhTbwCXXImNgAATbsCYU29Al1yJzYAAE28AmFNvgJdcig2AABNvQJhTb8CXXIpNgAATb4CYU3AAl1yKjYAAE2/AmFNwQJdcis2AABNwAJhTcICXXIsNgAATcECYU3DAl1yLTYAAE3CAmFNxAJdci42AABNwwJhTcUCXXIvNgAATcQCYU3GAl1yMDYAAE3FAmFNxwJdcjE2AABNxgJhTcgCXXIyNgAATccCYU3JAl1yMzYAAE3IAmFNygJdcjQ2AABNyQJhTcsCXXI1NgAATcoCYU3MAl1yNjYAAE3LAmFNzQJdcjc2AABNzAJhTc4CXXI4NgAATc0CYU3PAl1yOTYAAE3OAmFN0AJdcjo2AABNzwJhTdECXXI7NgAATdACYU3SAl1yPDYAAE3RAmFN0wJdcj02AABN0gJhTdQCXXI+NgAATdMCYU3VAl1yPzYAAE3UAmFN1gJdckA2AABN1QJhTdcCXXJBNgAATdYCYU3YAl1yQjYAAE3XAmFN2QJdckM2AABN2AJhTdoCXXJENgAATdkCYU3bAl1yRTYAAE3aAmFN3AJdckY2AABN2wJhTd0CXXJHNgAATdwCYU3eAl1ySDYAAE3dAmFN3wJdckk2AABN3gJhTeACXXJKNgAATd8CYU3hAl1ySzYAAE3gAmFN4gJdckw2AABN4QJhTeMCXXJNNgAATeICYU3kAl1yTjYAAE3jAmFN5QJdck82AABN5AJhTeYCXXJQNgAATeUCYU3nAl1yUTYAAE3mAmFN6AJdclI2AABN5wJhTekCXXJTNgAATegCYU3qAl1yVDYAAE3pAmFN6wJdclU2AABN6gJhTewCXXJWNgAATesCYU3tAl1yVzYAAE3sAmFN7gJdclg2AABN7QJhTe8CXXJZNgAATe4CYU3wAl1yWjYAAE3vAmFN8QJdcls2AABN8AJhTfICXXJcNgAATfECYU3zAl1yXTYAAE3yAmFN9AJdcl42AABN8wJhTfUCXXJfNgAATfQCYU32Al1yYDYAAE31AmFN9wJdcmE2AABN9gJhTfgCXXJiNgAATfcCYU35Al1yYzYAAE34AmFN+gJdcmQ2AABN+QJhTfsCXXJlNgAATfoCYU38Al1yZjYAAE37AmFN/QJdcmc2AABN/AJhTf4CXXJoNgAATf0CYU3/Al1yaTYAAE3+AmFNAANdcmo2AABN/wJhTQEDXXJrNgAATQADYU0CA11ybDYAAE0BA2FNAwNdcm02AABNAgNhTQQDXXJuNgAATQMDYU0FA11ybzYAAE0EA2FNBgNdcnA2AABNBQNhTQcDXXJxNgAATQYDYU0IA11ycjYAAE0HA2FNCQNdcnM2AABNCANhTQoDXXJ0NgAATQkDYU0LA11ydTYAAE0KA2FNDANdcnY2AABNCwNhTQ0DXXJ3NgAATQwDYU0OA11yeDYAAE0NA2FNDwNdcnk2AABNDgNhTRADXXJ6NgAATQ8DYU0RA11yezYAAE0QA2FNEgNdcnw2AABNEQNhTRMDXXJ9NgAATRIDYU0UA11yfjYAAE0TA2FNFQNdcn82AABNFANhTRYDXXKANgAATRUDYU0XA11ygTYAAE0WA2FNGANdcoI2AABNFwNhTRkDXXKDNgAATRgDYU0aA11yhDYAAE0ZA2FNGwNdcoU2AABNGgNhTRwDXXKGNgAATRsDYU0dA11yhzYAAE0cA2FNHgNdcog2AABNHQNhTR8DXXKJNgAATR4DYU0gA11yijYAAE0fA2FNIQNdcos2AABNIANhTSIDXXKMNgAATSEDYU0jA11yjTYAAE0iA2FNJANdco42AABNIwNhTSUDXXKPNgAATSQDYU0mA11ykDYAAE0lA2FNJwNdcpE2AABNJgNhTSgDXXKSNgAATScDYU0pA11ykzYAAE0oA2FNKgNdcpQ2AABNKQNhTSsDXXKVNgAATSoDYU0sA11yljYAAE0rA2FNLQNdcpc2AABNLANhTS4DXXKYNgAATS0DYU0vA11ymTYAAE0uA2FNMANdcpo2AABNLwNhTTEDXXKbNgAATTADYU0yA11ynDYAAE0xA2FNMwNdcp02AABNMgNhTTQDXXKeNgAATTMDYU01A11ynzYAAE00A2FNNgNdcqA2AABNNQNhTTcDXXKhNgAATTYDYU04A11yojYAAE03A2FNOQNdcqM2AABNOANhTToDXXKkNgAATTkDYU07A11ypTYAAE06A2FNPANdcqY2AABNOwNhTT0DXXKnNgAATTwDYU0+A11yqDYAAE09A2FNPwNdcqk2AABNPgNhTUADXXKqNgAATT8DYU1BA11yqzYAAE1AA2FNQgNdcqw2AABNQQNhTUMDXXKtNgAATUIDYU1EA11yrjYAAE1DA2FNRQNdcq82AABNRANhTUYDXXKwNgAATUUDYU1HA11ysTYAAE1GA2FNSANdcrI2AABNRwNhTUkDXXKzNgAATUgDYU1KA11ytDYAAE1JA2FNSwNdcrU2AABNSgNhTUwDXXK2NgAATUsDYU1NA11ytzYAAE1MA2FNTgNdcrg2AABNTQNhTU8DXXK5NgAATU4DYU1QA11yujYAAE1PA2FNUQNdcrs2AABNUANhTVIDXXK8NgAATVEDYU1TA11yvTYAAE1SA2FNVANdcr42AABNUwNhTVUDXXK/NgAATVQDYU1WA11ywDYAAE1VA2FNVwNdcsE2AABNVgNhTVgDXXLCNgAATVcDYU1ZA11ywzYAAE1YA2FNWgNdcsQ2AABNWQNhTVsDXXLFNgAATVoDYU1cA11yxjYAAE1bA2FNXQNdcsc2AABNXANhTV4DXXLINgAATV0DYU1fA11yyTYAAE1eA2FNYANdcso2AABNXwNhTWEDXXLLNgAATWADYU1iA11yzDYAAE1hA2FNYwNdcs02AABNYgNhTWQDXXLONgAATWMDYU1lA11yzzYAAE1kA2FNZgNdctA2AABNZQNhTWcDXXLRNgAATWYDYU1oA11y0jYAAE1nA2FNaQNdctM2AABNaANhTWoDXXLUNgAATWkDYU1rA11y1TYAAE1qA2FNbANdctY2AABNawNhTW0DXXLXNgAATWwDYU1uA11y2DYAAE1tA2FNbwNdctk2AABNbgNhTXADXXLaNgAATW8DYU1xA11y2zYAAE1wA2FNcgNdctw2AABNcQNhTXMDXXLdNgAATXIDYU10A11y3jYAAE1zA2FNdQNdct82AABNdANhTXYDXXLgNgAATXUDYU13A11y4TYAAE12A2FNeANdcuI2AABNdwNhTXkDXXLjNgAATXgDYU16A11y5DYAAE15A2FNewNdcuU2AABNegNhTXwDXXLmNgAATXsDYU19A11y5zYAAE18A2FNfgNdcug2AABNfQNhTX8DXXLpNgAATX4DYU2AA11y6jYAAE1/A2FNgQNdcus2AABNgANhTYIDXXLsNgAATYEDYU2DA11y7TYAAE2CA2FNhANdcu42AABNgwNhTYUDXXLvNgAATYQDYU2GA11y8DYAAE2FA2FNhwNdcvE2AABNhgNhTYgDXXLyNgAATYcDYU2JA11y8zYAAE2IA2FNigNdcvQ2AABNiQNhTYsDXXL1NgAATYoDYU2MA11y9jYAAE2LA2FNjQNdcvc2AABNjANhTY4DXXL4NgAATY0DYU2PA11y+TYAAE2OA2FNkANdcvo2AABNjwNhTZEDXXL7NgAATZADYU2SA11y/DYAAE2RA2FNkwNdcv02AABNkgNhTZQDXXL+NgAATZMDYU2VA11y/zYAAE2UA2FNlgNdcgA3AABNlQNhTZcDXXIBNwAATZYDYU2YA11yAjcAAE2XA2FNmQNdcgM3AABNmANhTZoDXXIENwAATZkDYU2bA11yBTcAAE2aA2FNnANdcgY3AABNmwNhTZ0DXXIHNwAATZwDYU2eA11yCDcAAE2dA2FNnwNdcgk3AABNngNhTaADXXIKNwAATZ8DYU2hA11yCzcAAE2gA2FNogNdcgw3AABNoQNhTaMDXXINNwAATaIDYU2kA11yDjcAAE2jA2FNpQNdcg83AABNpANhTaYDXXIQNwAATaUDYU2nA11yETcAAE2mA2FNqANdchI3AABNpwNhTakDXXITNwAATagDYU2qA11yFDcAAE2pA2FNqwNdchU3AABNqgNhTawDXXIWNwAATasDYU2tA11yFzcAAE2sA2FNrgNdchg3AABNrQNhTa8DXXIZNwAATa4DYU2wA11yGjcAAE2vA2FNsQNdchs3AABNsANhTbIDXXIcNwAATbEDYU2zA11yHTcAAE2yA2FNtANdch43AABNswNhTbUDXXIfNwAATbQDYU22A11yIDcAAE21A2FNtwNdciE3AABNtgNhTbgDXXIiNwAATbcDYU25A11yIzcAAE24A2FNugNdciQ3AABNuQNhTbsDXXIlNwAATboDYU28A11yJjcAAE27A2FNvQNdcic3AABNvANhTb4DXXIoNwAATb0DYU2/A11yKTcAAE2+A2FNwANdcio3AABNvwNhTcEDXXIrNwAATcADYU3CA11yLDcAAE3BA2FNwwNdci03AABNwgNhTcQDXXIuNwAATcMDYU3FA11yLzcAAE3EA2FNxgNdcjA3AABNxQNhTccDXXIxNwAATcYDYU3IA11yMjcAAE3HA2FNyQNdcjM3AABNyANhTcoDXXI0NwAATckDYU3LA11yNTcAAE3KA2FNzANdcjY3AABNywNhTc0DXXI3NwAATcwDYU3OA11yODcAAE3NA2FNzwNdcjk3AABNzgNhTdADXXI6NwAATc8DYU3RA11yOzcAAE3QA2FN0gNdcjw3AABN0QNhTdMDXXI9NwAATdIDYU3UA11yPjcAAE3TA2FN1QNdcj83AABN1ANhTdYDXXJANwAATdUDYU3XA11yQTcAAE3WA2FN2ANdckI3AABN1wNhTdkDXXJDNwAATdgDYU3aA11yRDcAAE3ZA2FN2wNdckU3AABN2gNhTdwDXXJGNwAATdsDYU3dA11yRzcAAE3cA2FN3gNdckg3AABN3QNhTd8DXXJJNwAATd4DYU3gA11ySjcAAE3fA2FN4QNdcks3AABN4ANhTeIDXXJMNwAATeEDYU3jA11yTTcAAE3iA2FN5ANdck43AABN4wNhTeUDXXJPNwAATeQDYU3mA11yUDcAAE3lA2FN5wNdclE3AABN5gNhTegDXXJSNwAATecDYU3pA11yUzcAAE3oA2F1KE3qA11yVDcAAE3pA2FN6wNdclU3AABN6gNhTewDXXJWNwAATesDYU3tA11yVzcAAE3sA2FN7gNdclg3AABN7QNhTe8DXXJZNwAATe4DYU3wA11yWjcAAE3vA2FN8QNdcls3AABN8ANhTfIDXXJcNwAATfEDYU3zA11yXTcAAE3yA2FN9ANdcl43AABN8wNhTfUDXXJfNwAATfQDYU32A11yYDcAAE31A2FN9wNdcmE3AABN9gNhTfgDXXJiNwAATfcDYU35A11yYzcAAE34A2FN+gNdcmQ3AABN+QNhTfsDXXJlNwAATfoDYU38A11yZjcAAE37A2FN/QNdcmc3AABN/ANhTf4DXXJoNwAATf0DYU3/A11yaTcAAE3+A2FNAARdcmo3AABN/wNhTQEEXXJrNwAATQAEYU0CBF1ybDcAAE0BBGFNAwRdcm03AABNAgRhTQQEXXJuNwAATQMEYU0FBF1ybzcAAE0EBGFNBgRdcnA3AABNBQRhTQcEXXJxNwAATQYEYU0IBF1ycjcAAE0HBGFNCQRdcnM3AABNCARhTQoEXXJ0NwAATQkEYU0LBF1ydTcAAE0KBGFNDARdcnY3AABNCwRhTQ0EXXJ3NwAATQwEYU0OBF1yeDcAAE0NBGFNDwRdcnk3AABNDgRhTRAEXXJ6NwAATQ8EYU0RBF1yezcAAE0QBGFNEgRdcnw3AABNEQRhTRMEXXJ9NwAATRIEYU0UBF1yfjcAAE0TBGFNFQRdcn83AABNFARhTRYEXXKANwAATRUEYU0XBF1ygTcAAE0WBGFNGARdcoI3AABNFwRhTRkEXXKDNwAATRgEYU0aBF1yhDcAAE0ZBGFNGwRdcoU3AABNGgRhTRwEXXKGNwAATRsEYU0dBF1yhzcAAE0cBGFNHgRdcog3AABNHQRhTR8EXXKJNwAATR4EYU0gBF1yijcAAE0fBGFNIQRdcos3AABNIARhTSIEXXKMNwAATSEEYU0jBF1yjTcAAE0iBGFNJARdco43AABNIwRhTSUEXXKPNwAATSQEYU0mBF1ykDcAAE0lBGFNJwRdcpE3AABNJgRhTSgEXXKSNwAATScEYU0pBF1ykzcAAE0oBGFNKgRdcpQ3AABNKQRhTSsEXXKVNwAATSoEYU0sBF1yljcAAE0rBGFNLQRdcpc3AABNLARhTS4EXXKYNwAATS0EYU0vBF1ymTcAAE0uBGFNMARdcpo3AABNLwRhTTEEXXKbNwAATTAEYU0yBF1ynDcAAE0xBGFNMwRdcp03AABNMgRhTTQEXXKeNwAATTMEYU01BF1ynzcAAE00BGFNNgRdcqA3AABNNQRhTTcEXXKhNwAATTYEYU04BF1yojcAAE03BGFNOQRdcqM3AABNOARhTToEXXKkNwAATTkEYU07BF1ypTcAAE06BGFNPARdcqY3AABNOwRhTT0EXXKnNwAATTwEYU0+BF1yqDcAAE09BGFNPwRdcqk3AABNPgRhTUAEXXKqNwAATT8EYU1BBF1yqzcAAE1ABGFNQgRdcqw3AABNQQRhTUMEXXKtNwAATUIEYU1EBF1yrjcAAE1DBGFNRQRdcq83AABNRARhTUYEXXKwNwAATUUEYU1HBF1ysTcAAE1GBGFNSARdcrI3AABNRwRhTUkEXXKzNwAATUgEYU1KBF1ytDcAAE1JBGFNSwRdcrU3AABNSgRhTUwEXXK2NwAATUsEYU1NBF1ytzcAAE1MBGFNTgRdcrg3AABNTQRhTU8EXXK5NwAATU4EYU1QBF1yujcAAE1PBGFNUQRdcrs3AABNUARhTVIEXXK8NwAATVEEYU1TBF1yvTcAAE1SBGFNVARdcr43AABNUwRhTVUEXXK/NwAATVQEYU1WBF1ywDcAAE1VBGFNVwRdcsE3AABNVgRhTVgEXXLCNwAATVcEYU1ZBF1ywzcAAE1YBGFNWgRdcsQ3AABNWQRhTVsEXXLFNwAATVoEYU1cBF1yxjcAAE1bBGFNXQRdcsc3AABNXARhTV4EXXLINwAATV0EYU1fBF1yyTcAAE1eBGFNYARdcso3AABNXwRhTWEEXXLLNwAATWAEYU1iBF1yzDcAAE1hBGFNYwRdcs03AABNYgRhTWQEXXLONwAATWMEYU1lBF1yzzcAAE1kBGFNZgRdctA3AABNZQRhTWcEXXLRNwAATWYEYU1oBF1y0jcAAE1nBGFNaQRdctM3AABNaARhTWoEXXLUNwAATWkEYU1rBF1y1TcAAE1qBGFNbARdctY3AABNawRhTW0EXXLXNwAATWwEYU1uBF1y2DcAAE1tBGFNbwRdctk3AABNbgRhTXAEXXLaNwAATW8EYU1xBF1y2zcAAE1wBGFNcgRdctw3AABNcQRhTXMEXXLdNwAATXIEYU10BF1y3jcAAE1zBGFNdQRdct83AABNdARhTXYEXXLgNwAATXUEYU13BF1y4TcAAE12BGFNeARdcuI3AABNdwRhTXkEXXLjNwAATXgEYU16BF1y5DcAAE15BGFNewRdcuU3AABNegRhTXwEXXLmNwAATXsEYU19BF1y5zcAAE18BGFNfgRdcug3AABNfQRhTX8EXXLpNwAATX4EYU2ABF1y6jcAAE1/BGFNgQRdcus3AABNgARhTYIEXXLsNwAATYEEYU2DBF1y7TcAAE2CBGFNhARdcu43AABNgwRhTYUEXXLvNwAATYQEYU2GBF1y8DcAAE2FBGFNhwRdcvE3AABNhgRhTYgEXXLyNwAATYcEYU2JBF1y8zcAAE2IBGFNigRdcvQ3AABNiQRhTYsEXXL1NwAATYoEYU2MBF1y9jcAAE2LBGFNjQRdcvc3AABNjARhTY4EXXL4NwAATY0EYU2PBF1y+TcAAE2OBGFNkARdcvo3AABNjwRhTZEEXXL7NwAATZAEYU2SBF1y/DcAAE2RBGFNkwRdcv03AABNkgRhTZQEXXL+NwAATZMEYU2VBF1y/zcAAE2UBGFNlgRdcgA4AABNlQRhTZcEXXIBOAAATZYEYU2YBF1yAjgAAE2XBGFNmQRdcgM4AABNmARhTZoEXXIEOAAATZkEYU2bBF1yBTgAAE2aBGFNnARdcgY4AABNmwRhTZ0EXXIHOAAATZwEYU2eBF1yCDgAAE2dBGFNnwRdcgk4AABNngRhTaAEXXIKOAAATZ8EYU2hBF1yCzgAAE2gBGFNogRdcgw4AABNoQRhTaMEXXINOAAATaIEYU2kBF1yDjgAAE2jBGFNpQRdcg84AABNpARhTaYEXXIQOAAATaUEYU2nBF1yETgAAE2mBGFNqARdchI4AABNpwRhTakEXXITOAAATagEYU2qBF1yFDgAAE2pBGFNqwRdchU4AABNqgRhTawEXXIWOAAATasEYU2tBF1yFzgAAE2sBGFNrgRdchg4AABNrQRhTa8EXXIZOAAATa4EYU2wBF1yGjgAAE2vBGFNsQRdchs4AABNsARhTbIEXXIcOAAATbEEYU2zBF1yHTgAAE2yBGFNtARdch44AABNswRhTbUEXXIfOAAATbQEYU22BF1yIDgAAE21BGFNtwRdciE4AABNtgRhTbgEXXIiOAAATbcEYU25BF1yIzgAAE24BGFNugRdciQ4AABNuQRhTbsEXXIlOAAATboEYU28BF1yJjgAAE27BGFNvQRdcic4AABNvARhTb4EXXIoOAAATb0EYU2/BF1yKTgAAE2+BGFNwARdcio4AABNvwRhTcEEXXIrOAAATcAEYU3CBF1yLDgAAE3BBGFNwwRdci04AABNwgRhTcQEXXIuOAAATcMEYU3FBF1yLzgAAE3EBGFNxgRdcjA4AABNxQRhTccEXXIxOAAATcYEYU3IBF1yMjgAAE3HBGFNyQRdcjM4AABNyARhTcoEXXI0OAAATckEYU3LBF1yNTgAAE3KBGFNzARdcjY4AABNywRhTc0EXXI3OAAATcwEYU3OBF1yODgAAE3NBGFNzwRdcjk4AABNzgRhTdAEXXI6OAAATc8EYU3RBF1yOzgAAE3QBGFN0gRdcjw4AABN0QRhTdMEXXI9OAAATdIEYU3UBF1yPjgAAE3TBGFN1QRdcj84AABN1ARhTdYEXXJAOAAATdUEYU3XBF1yQTgAAE3WBGFN2ARdckI4AABN1wRhTdkEXXJDOAAATdgEYU3aBF1yRDgAAE3ZBGFN2wRdckU4AABN2gRhTdwEXXJGOAAATdsEYU3dBF1yRzgAAE3cBGFN3gRdckg4AABN3QRhTd8EXXJJOAAATd4EYU3gBF1ySjgAAE3fBGFN4QRdcks4AABN4ARhTeIEXXJMOAAATeEEYU3jBF1yTTgAAE3iBGFN5ARdck44AABN4wRhTeUEXXJPOAAATeQEYU3mBF1yUDgAAE3lBGFN5wRdclE4AABN5gRhTegEXXJSOAAATecEYU3pBF1yUzgAAE3oBGFN6gRdclQ4AABN6QRhTesEXXJVOAAATeoEYU3sBF1yVjgAAE3rBGFN7QRdclc4AABN7ARhTe4EXXJYOAAATe0EYU3vBF1yWTgAAE3uBGFN8ARdclo4AABN7wRhTfEEXXJbOAAATfAEYU3yBF1yXDgAAE3xBGFN8wRdcl04AABN8gRhTfQEXXJeOAAATfMEYU31BF1yXzgAAE30BGFN9gRdcmA4AABN9QRhTfcEXXJhOAAATfYEYU34BF1yYjgAAE33BGFN+QRdcmM4AABN+ARhTfoEXXJkOAAATfkEYU37BF1yZTgAAE36BGFN/ARdcmY4AABN+wRhTf0EXXJnOAAATfwEYU3+BF1yaDgAAE39BGFN/wRdcmk4AABN/gRhTQAFXXJqOAAATf8EYU0BBV1yazgAAE0ABWFNAgVdcmw4AABNAQVhTQMFXXJtOAAATQIFYU0EBV1ybjgAAE0DBWFNBQVdcm84AABNBAVhTQYFXXJwOAAATQUFYU0HBV1ycTgAAE0GBWFNCAVdcnI4AABNBwVhTQkFXXJzOAAATQgFYU0KBV1ydDgAAE0JBWFNCwVdcnU4AABNCgVhTQwFXXJ2OAAATQsFYU0NBV1ydzgAAE0MBWFNDgVdcng4AABNDQVhTQ8FXXJ5OAAATQ4FYU0QBV1yejgAAE0PBWFNEQVdcns4AABNEAVhTRIFXXJ8OAAATREFYU0TBV1yfTgAAE0SBWFNFAVdcn44AABNEwVhTRUFXXJ/OAAATRQFYU0WBV1ygDgAAE0VBWFNFwVdcoE4AABNFgVhTRgFXXKCOAAATRcFYU0ZBV1ygzgAAE0YBWFNGgVdcoQ4AABNGQVhTRsFXXKFOAAATRoFYU0cBV1yhjgAAE0bBWFNHQVdcoc4AABNHAVhTR4FXXKIOAAATR0FYU0fBV1yiTgAAE0eBWFNIAVdcoo4AABNHwVhTSEFXXKLOAAATSAFYU0iBV1yjDgAAE0hBWFNIwVdco04AABNIgVhTSQFXXKOOAAATSMFYU0lBV1yjzgAAE0kBWFNJgVdcpA4AABNJQVhTScFXXKROAAATSYFYU0oBV1ykjgAAE0nBWFNKQVdcpM4AABNKAVhTSoFXXKUOAAATSkFYU0rBV1ylTgAAE0qBWFNLAVdcpY4AABNKwVhTS0FXXKXOAAATSwFYU0uBV1ymDgAAE0tBWFNLwVdcpk4AABNLgVhTTAFXXKaOAAATS8FYU0xBV1ymzgAAE0wBWFNMgVdcpw4AABNMQVhTTMFXXKdOAAATTIFYU00BV1ynjgAAE0zBWFNNQVdcp84AABNNAVhTTYFXXKgOAAATTUFYU03BV1yoTgAAE02BWFNOAVdcqI4AABNNwVhTTkFXXKjOAAATTgFYU06BV1ypDgAAE05BWFNOwVdcqU4AABNOgVhTTwFXXKmOAAATTsFYU09BV1ypzgAAE08BWFNPgVdcqg4AABNPQVhTT8FXXKpOAAATT4FYU1ABV1yqjgAAE0/BWFNQQVdcqs4AABNQAVhTUIFXXKsOAAATUEFYU1DBV1yrTgAAE1CBWFNRAVdcq44AABNQwVhTUUFXXKvOAAATUQFYU1GBV1ysDgAAE1FBWFNRwVdcrE4AABNRgVhTUgFXXKyOAAATUcFYU1JBV1yszgAAE1IBWFNSgVdcrQ4AABNSQVhTUsFXXK1OAAATUoFYU1MBV1ytjgAAE1LBWFNTQVdcrc4AABNTAVhTU4FXXK4OAAATU0FYU1PBV1yuTgAAE1OBWFNUAVdcro4AABNTwVhTVEFXXK7OAAATVAFYU1SBV1yvDgAAE1RBWFNUwVdcr04AABNUgVhTVQFXXK+OAAATVMFYU1VBV1yvzgAAE1UBWFNVgVdcsA4AABNVQVhTVcFXXLBOAAATVYFYU1YBV1ywjgAAE1XBWFNWQVdcsM4AABNWAVhTVoFXXLEOAAATVkFYU1bBV1yxTgAAE1aBWFNXAVdcsY4AABNWwVhTV0FXXLHOAAATVwFYU1eBV1yyDgAAE1dBWFNXwVdcsk4AABNXgVhTWAFXXLKOAAATV8FYU1hBV1yyzgAAE1gBWFNYgVdcsw4AABNYQVhTWMFXXLNOAAATWIFYU1kBV1yzjgAAE1jBWFNZQVdcs84AABNZAVhTWYFXXLQOAAATWUFYU1nBV1y0TgAAE1mBWFNaAVdctI4AABNZwVhTWkFXXLTOAAATWgFYU1qBV1y1DgAAE1pBWFNawVdctU4AABNagVhTWwFXXLWOAAATWsFYU1tBV1y1zgAAE1sBWFNbgVdctg4AABNbQVhTW8FXXLZOAAATW4FYU1wBV1y2jgAAE1vBWFNcQVdcts4AABNcAVhTXIFXXLcOAAATXEFYU1zBV1y3TgAAE1yBWFNdAVdct44AABNcwVhTXUFXXLfOAAATXQFYU12BV1y4DgAAE11BWFNdwVdcuE4AABNdgVhTXgFXXLiOAAATXcFYU15BV1y4zgAAE14BWFNegVdcuQ4AABNeQVhTXsFXXLlOAAATXoFYU18BV1y5jgAAE17BWFNfQVdcuc4AABNfAVhTX4FXXLoOAAATX0FYU1/BV1y6TgAAE1+BWFNgAVdcuo4AABNfwVhTYEFXXLrOAAATYAFYU2CBV1y7DgAAE2BBWFNgwVdcu04AABNggVhTYQFXXLuOAAATYMFYU2FBV1y7zgAAE2EBWFNhgVdcvA4AABNhQVhTYcFXXLxOAAATYYFYU2IBV1y8jgAAE2HBWFNiQVdcvM4AABNiAVhTYoFXXL0OAAATYkFYU2LBV1y9TgAAE2KBWFNjAVdcvY4AABNiwVhTY0FXXL3OAAATYwFYU2OBV1y+DgAAE2NBWFNjwVdcvk4AABNjgVhTZAFXXL6OAAATY8FYU2RBV1y+zgAAE2QBWFNkgVdcvw4AABNkQVhTZMFXXL9OAAATZIFYU2UBV1y/jgAAE2TBWFNlQVdcv84AABNlAVhTZYFXXIAOQAATZUFYU2XBV1yATkAAE2WBWFNmAVdcgI5AABNlwVhTZkFXXIDOQAATZgFYU2aBV1yBDkAAE2ZBWFNmwVdcgU5AABNmgVhTZwFXXIGOQAATZsFYU2dBV1yBzkAAE2cBWFNngVdcgg5AABNnQVhTZ8FXXIJOQAATZ4FYU2gBV1yCjkAAE2fBWFNoQVdcgs5AABNoAVhTaIFXXIMOQAATaEFYU2jBV1yDTkAAE2iBWFNpAVdcg45AABNowVhTaUFXXIPOQAATaQFYU2mBV1yEDkAAE2lBWFNpwVdchE5AABNpgVhTagFXXISOQAATacFYU2pBV1yEzkAAE2oBWFNqgVdchQ5AABNqQVhTasFXXIVOQAATaoFYU2sBV1yFjkAAE2rBWFNrQVdchc5AABNrAVhTa4FXXIYOQAATa0FYU2vBV1yGTkAAE2uBWFNsAVdcho5AABNrwVhTbEFXXIbOQAATbAFYU2yBV1yHDkAAE2xBWFNswVdch05AABNsgVhTbQFXXIeOQAATbMFYU21BV1yHzkAAE20BWFNtgVdciA5AABNtQVhTbcFXXIhOQAATbYFYU24BV1yIjkAAE23BWFNuQVdciM5AABNuAVhTboFXXIkOQAATbkFYU27BV1yJTkAAE26BWFNvAVdciY5AABNuwVhTb0FXXInOQAATbwFYU2+BV1yKDkAAE29BWFNvwVdcik5AABNvgVhTcAFXXIqOQAATb8FYU3BBV1yKzkAAE3ABWFNwgVdciw5AABNwQVhTcMFXXItOQAATcIFYU3EBV1yLjkAAE3DBWFNxQVdci85AABNxAVhTcYFXXIwOQAATcUFYU3HBV1yMTkAAE3GBWFNyAVdcjI5AABNxwVhTckFXXIzOQAATcgFYU3KBV1yNDkAAE3JBWFNywVdcjU5AABNygVhTcwFXXI2OQAATcsFYU3NBV1yNzkAAE3MBWFNzgVdcjg5AABNzQVhTc8FXXI5OQAATc4FYU3QBV1yOjkAAE3PBWFN0QVdcjs5AABN0AVhTdIFXXI8OQAATdEFYU3TBV1yPTkAAE3SBWFN1AVdcj45AABN0wVhTdUFXXI/OQAATdQFYU3WBV1yQDkAAE3VBWFN1wVdckE5AABN1gVhTdgFXXJCOQAATdcFYU3ZBV1yQzkAAE3YBWFN2gVdckQ5AABN2QVhTdsFXXJFOQAATdoFYU3cBV1yRjkAAE3bBWFN3QVdckc5AABN3AVhTd4FXXJIOQAATd0FYU3fBV1ySTkAAE3eBWFN4AVdcko5AABN3wVhTeEFXXJLOQAATeAFYU3iBV1yTDkAAE3hBWFN4wVdck05AABN4gVhTeQFXXJOOQAATeMFYU3lBV1yTzkAAE3kBWFN5gVdclA5AABN5QVhTecFXXJROQAATeYFYU3oBV1yUjkAAE3nBWFN6QVdclM5AABN6AVhTeoFXXJUOQAATekFYU3rBV1yVTkAAE3qBWFN7AVdclY5AABN6wVhTe0FXXJXOQAATewFYU3uBV1yWDkAAE3tBWFN7wVdclk5AABN7gVhTfAFXXJaOQAATe8FYU3xBV1yWzkAAE3wBWFN8gVdclw5AABN8QVhTfMFXXJdOQAATfIFYU30BV1yXjkAAE3zBWFN9QVdcl85AABN9AVhTfYFXXJgOQAATfUFYU33BV1yYTkAAE32BWFN+AVdcmI5AABN9wVhTfkFXXJjOQAATfgFYU36BV1yZDkAAE35BWFN+wVdcmU5AABN+gVhTfwFXXJmOQAATfsFYU39BV1yZzkAAE38BWFN/gVdcmg5AABN/QVhTf8FXXJpOQAATf4FYU0ABl1yajkAAE3/BWFNAQZdcms5AABNAAZhTQIGXXJsOQAATQEGYU0DBl1ybTkAAE0CBmFNBAZdcm45AABNAwZhTQUGXXJvOQAATQQGYU0GBl1ycDkAAE0FBmFNBwZdcnE5AABNBgZhTQgGXXJyOQAATQcGYU0JBl1yczkAAE0IBmFNCgZdcnQ5AABNCQZhTQsGXXJ1OQAATQoGYU0MBl1ydjkAAE0LBmFNDQZdcnc5AABNDAZhTQ4GXXJ4OQAATQ0GYU0PBl1yeTkAAE0OBmFNEAZdcno5AABNDwZhTREGXXJ7OQAATRAGYU0SBl1yfDkAAE0RBmFNEwZdcn05AABNEgZhTRQGXXJ+OQAATRMGYU0VBl1yfzkAAE0UBmFNFgZdcoA5AABNFQZhTRcGXXKBOQAATRYGYU0YBl1ygjkAAE0XBmFNGQZdcoM5AABNGAZhTRoGXXKEOQAATRkGYU0bBl1yhTkAAE0aBmFNHAZdcoY5AABNGwZhTR0GXXKHOQAATRwGYU0eBl1yiDkAAE0dBmFNHwZdcok5AABNHgZhTSAGXXKKOQAATR8GYU0hBl1yizkAAE0gBmFNIgZdcow5AABNIQZhTSMGXXKNOQAATSIGYU0kBl1yjjkAAE0jBmFNJQZdco85AABNJAZhTSYGXXKQOQAATSUGYU0nBl1ykTkAAE0mBmFNKAZdcpI5AABNJwZhTSkGXXKTOQAATSgGYU0qBl1ylDkAAE0pBmFNKwZdcpU5AABNKgZhTSwGXXKWOQAATSsGYU0tBl1ylzkAAE0sBmFNLgZdcpg5AABNLQZhTS8GXXKZOQAATS4GYU0wBl1ymjkAAE0vBmFNMQZdcps5AABNMAZhTTIGXXKcOQAATTEGYU0zBl1ynTkAAE0yBmFNNAZdcp45AABNMwZhTTUGXXKfOQAATTQGYU02Bl1yoDkAAE01BmFNNwZdcqE5AABNNgZhTTgGXXKiOQAATTcGYU05Bl1yozkAAE04BmFNOgZdcqQ5AABNOQZhTTsGXXKlOQAATToGYU08Bl1ypjkAAE07BmFNPQZdcqc5AABNPAZhTT4GXXKoOQAATT0GYU0/Bl1yqTkAAE0+BmFNQAZdcqo5AABNPwZhTUEGXXKrOQAATUAGYU1CBl1yrDkAAE1BBmFNQwZdcq05AABNQgZhTUQGXXKuOQAATUMGYU1FBl1yrzkAAE1EBmFNRgZdcrA5AABNRQZhTUcGXXKxOQAATUYGYU1IBl1ysjkAAE1HBmFNSQZdcrM5AABNSAZhTUoGXXK0OQAATUkGYU1LBl1ytTkAAE1KBmFNTAZdcrY5AABNSwZhTU0GXXK3OQAATUwGYU1OBl1yuDkAAE1NBmFNTwZdcrk5AABNTgZhTVAGXXK6OQAATU8GYU1RBl1yuzkAAE1QBmFNUgZdcrw5AABNUQZhTVMGXXK9OQAATVIGYU1UBl1yvjkAAE1TBmFNVQZdcr85AABNVAZhTVYGXXLAOQAATVUGYU1XBl1ywTkAAE1WBmFNWAZdcsI5AABNVwZhTVkGXXLDOQAATVgGYU1aBl1yxDkAAE1ZBmFNWwZdcsU5AABNWgZhTVwGXXLGOQAATVsGYU1dBl1yxzkAAE1cBmFNXgZdcsg5AABNXQZhTV8GXXLJOQAATV4GYU1gBl1yyjkAAE1fBmFNYQZdcss5AABNYAZhTWIGXXLMOQAATWEGYU1jBl1yzTkAAE1iBmFNZAZdcs45AABNYwZhTWUGXXLPOQAATWQGYU1mBl1y0DkAAE1lBmFNZwZdctE5AABNZgZhTWgGXXLSOQAATWcGYU1pBl1y0zkAAE1oBmFNagZdctQ5AABNaQZhTWsGXXLVOQAATWoGYU1sBl1y1jkAAE1rBmFNbQZdctc5AABNbAZhTW4GXXLYOQAATW0GYU1vBl1y2TkAAE1uBmFNcAZdcto5AABNbwZhTXEGXXLbOQAATXAGYU1yBl1y3DkAAE1xBmFNcwZdct05AABNcgZhTXQGXXLeOQAATXMGYU11Bl1y3zkAAE10BmFNdgZdcuA5AABNdQZhTXcGXXLhOQAATXYGYU14Bl1y4jkAAE13BmFNeQZdcuM5AABNeAZhTXoGXXLkOQAATXkGYU17Bl1y5TkAAE16BmFNfAZdcuY5AABNewZhTX0GXXLnOQAATXwGYU1+Bl1y6DkAAE19BmFNfwZdcuk5AABNfgZhTYAGXXLqOQAATX8GYU2BBl1y6zkAAE2ABmFNggZdcuw5AABNgQZhTYMGXXLtOQAATYIGYU2EBl1y7jkAAE2DBmFNhQZdcu85AABNhAZhTYYGXXLwOQAATYUGYU2HBl1y8TkAAE2GBmFNiAZdcvI5AABNhwZhTYkGXXLzOQAATYgGYU2KBl1y9DkAAE2JBmFNiwZdcvU5AABNigZhTYwGXXL2OQAATYsGYU2NBl1y9zkAAE2MBmFNjgZdcvg5AABNjQZhTY8GXXL5OQAATY4GYU2QBl1y+jkAAE2PBmFNkQZdcvs5AABNkAZhTZIGXXL8OQAATZEGYU2TBl1y/TkAAE2SBmFNlAZdcv45AABNkwZhTZUGXXL/OQAATZQGYU2WBl1yADoAAE2VBmFNlwZdcgE6AABNlgZhTZgGXXICOgAATZcGYU2ZBl1yAzoAAE2YBmFNmgZdcgQ6AABNmQZhTZsGXXIFOgAATZoGYU2cBl1yBjoAAE2bBmFNnQZdcgc6AABNnAZhTZ4GXXIIOgAATZ0GYU2fBl1yCToAAE2eBmFNoAZdcgo6AABNnwZhTaEGXXILOgAATaAGYU2iBl1yDDoAAE2hBmFNowZdcg06AABNogZhTaQGXXIOOgAATaMGYU2lBl1yDzoAAE2kBmFNpgZdchA6AABNpQZhTacGXXIROgAATaYGYU2oBl1yEjoAAE2nBmFNqQZdchM6AABNqAZhTaoGXXIUOgAATakGYU2rBl1yFToAAE2qBmFNrAZdchY6AABNqwZhTa0GXXIXOgAATawGYU2uBl1yGDoAAE2tBmFNrwZdchk6AABNrgZhTbAGXXIaOgAATa8GYU2xBl1yGzoAAE2wBmFNsgZdchw6AABNsQZhTbMGXXIdOgAATbIGYU20Bl1yHjoAAE2zBmFNtQZdch86AABNtAZhTbYGXXIgOgAATbUGYU23Bl1yIToAAE22BmFNuAZdciI6AABNtwZhTbkGXXIjOgAATbgGYU26Bl1yJDoAAE25BmFNuwZdciU6AABNugZhTbwGXXImOgAATbsGYU29Bl1yJzoAAE28BmFNvgZdcig6AABNvQZhTb8GXXIpOgAATb4GYU3ABl1yKjoAAE2/BmFNwQZdcis6AABNwAZhTcIGXXIsOgAATcEGYU3DBl1yLToAAE3CBmFNxAZdci46AABNwwZhTcUGXXIvOgAATcQGYU3GBl1yMDoAAE3FBmFNxwZdcjE6AABNxgZhTcgGXXIyOgAATccGYU3JBl1yMzoAAE3IBmFNygZdcjQ6AABNyQZhTcsGXXI1OgAATcoGYU3MBl1yNjoAAE3LBmFNzQZdcjc6AABNzAZhTc4GXXI4OgAATc0GYU3PBl1yOToAAE3OBmFN0AZdcjo6AABNzwZhTdEGXXI7OgAATdAGYU3SBl1yPDoAAE3RBmFN0wZdcj06AABN0gZhTdQGXXI+OgAATdMGYU3VBl1yPzoAAE3UBmFN1gZdckA6AABN1QZhTdcGXXJBOgAATdYGYU3YBl1yQjoAAE3XBmFN2QZdckM6AABN2AZhTdoGXXJEOgAATdkGYU3bBl1yRToAAE3aBmFN3AZdckY6AABN2wZhTd0GXXJHOgAATdwGYU3eBl1ySDoAAE3dBmFN3wZdckk6AABN3gZhTeAGXXJKOgAATd8GYU3hBl1ySzoAAE3gBmFN4gZdckw6AABN4QZhTeMGXXJNOgAATeIGYU3kBl1yTjoAAE3jBmFN5QZdck86AABN5AZhTeYGXXJQOgAATeUGYU3nBl1yUToAAE3mBmFN6AZdclI6AABN5wZhTekGXXJTOgAATegGYU3qBl1yVDoAAE3pBmFN6wZdclU6AABN6gZhTewGXXJWOgAATesGYU3tBl1yVzoAAE3sBmFN7gZdclg6AABN7QZhTe8GXXJZOgAATe4GYU3wBl1yWjoAAE3vBmFN8QZdcls6AABN8AZhTfIGXXJcOgAATfEGYU3zBl1yXToAAE3yBmFN9AZdcl46AABN8wZhTfUGXXJfOgAATfQGYU32Bl1yYDoAAE31BmFN9wZdcmE6AABN9gZhTfgGXXJiOgAATfcGYU35Bl1yYzoAAE34BmFN+gZdcmQ6AABN+QZhTfsGXXJlOgAATfoGYU38Bl1yZjoAAE37BmFN/QZdcmc6AABN/AZhTf4GXXJoOgAATf0GYU3/Bl1yaToAAE3+BmFNAAddcmo6AABN/wZhTQEHXXJrOgAATQAHYU0CB11ybDoAAE0BB2FNAwddcm06AABNAgdhTQQHXXJuOgAATQMHYU0FB11ybzoAAE0EB2FNBgddcnA6AABNBQdhTQcHXXJxOgAATQYHYU0IB11ycjoAAE0HB2FNCQddcnM6AABNCAdhTQoHXXJ0OgAATQkHYU0LB11ydToAAE0KB2FNDAddcnY6AABNCwdhTQ0HXXJ3OgAATQwHYU0OB11yeDoAAE0NB2FNDwddcnk6AABNDgdhTRAHXXJ6OgAATQ8HYU0RB11yezoAAE0QB2FNEgddcnw6AABNEQdhTRMHXXJ9OgAATRIHYU0UB11yfjoAAE0TB2FNFQddcn86AABNFAdhTRYHXXKAOgAATRUHYU0XB11ygToAAE0WB2FNGAddcoI6AABNFwdhTRkHXXKDOgAATRgHYU0aB11yhDoAAE0ZB2FNGwddcoU6AABNGgdhTRwHXXKGOgAATRsHYU0dB11yhzoAAE0cB2FNHgddcog6AABNHQdhTR8HXXKJOgAATR4HYU0gB11yijoAAE0fB2FNIQddcos6AABNIAdhTSIHXXKMOgAATSEHYU0jB11yjToAAE0iB2FNJAddco46AABNIwdhTSUHXXKPOgAATSQHYU0mB11ykDoAAE0lB2FNJwddcpE6AABNJgdhTSgHXXKSOgAATScHYU0pB11ykzoAAE0oB2FNKgddcpQ6AABNKQdhTSsHXXKVOgAATSoHYU0sB11yljoAAE0rB2FNLQddcpc6AABNLAdhTS4HXXKYOgAATS0HYU0vB11ymToAAE0uB2FNMAddcpo6AABNLwdhTTEHXXKbOgAATTAHYU0yB11ynDoAAE0xB2FNMwddcp06AABNMgdhTTQHXXKeOgAATTMHYU01B11ynzoAAE00B2FNNgddcqA6AABNNQdhTTcHXXKhOgAATTYHYU04B11yojoAAE03B2FNOQddcqM6AABNOAdhTToHXXKkOgAATTkHYU07B11ypToAAE06B2FNPAddcqY6AABNOwdhTT0HXXKnOgAATTwHYU0+B11yqDoAAE09B2FNPwddcqk6AABNPgdhTUAHXXKqOgAATT8HYU1BB11yqzoAAE1AB2FNQgddcqw6AABNQQdhTUMHXXKtOgAATUIHYU1EB11yrjoAAE1DB2FNRQddcq86AABNRAdhTUYHXXKwOgAATUUHYU1HB11ysToAAE1GB2FNSAddcrI6AABNRwdhTUkHXXKzOgAATUgHYU1KB11ytDoAAE1JB2FNSwddcrU6AABNSgdhTUwHXXK2OgAATUsHYU1NB11ytzoAAE1MB2FNTgddcrg6AABNTQdhTU8HXXK5OgAATU4HYU1QB11yujoAAE1PB2FNUQddcrs6AABNUAdhTVIHXXK8OgAATVEHYU1TB11yvToAAE1SB2FNVAddcr46AABNUwdhTVUHXXK/OgAATVQHYU1WB11ywDoAAE1VB2FNVwddcsE6AABNVgdhTVgHXXLCOgAATVcHYU1ZB11ywzoAAE1YB2FNWgddcsQ6AABNWQdhTVsHXXLFOgAATVoHYU1cB11yxjoAAE1bB2FNXQddcsc6AABNXAdhTV4HXXLIOgAATV0HYU1fB11yyToAAE1eB2FNYAddcso6AABNXwdhTWEHXXLLOgAATWAHYU1iB11yzDoAAE1hB2FNYwddcs06AABNYgdhTWQHXXLOOgAATWMHYU1lB11yzzoAAE1kB2FNZgddctA6AABNZQdhTWcHXXLROgAATWYHYU1oB11y0joAAE1nB2FNaQddctM6AABNaAdhTWoHXXLUOgAATWkHYU1rB11y1ToAAE1qB2FNbAddctY6AABNawdhTW0HXXLXOgAATWwHYU1uB11y2DoAAE1tB2FNbwddctk6AABNbgdhTXAHXXLaOgAATW8HYU1xB11y2zoAAE1wB2FNcgddctw6AABNcQdhTXMHXXLdOgAATXIHYU10B11y3joAAE1zB2FNdQddct86AABNdAdhTXYHXXLgOgAATXUHYU13B11y4ToAAE12B2FNeAddcuI6AABNdwdhTXkHXXLjOgAATXgHYU16B11y5DoAAE15B2FNewddcuU6AABNegdhTXwHXXLmOgAATXsHYU19B11y5zoAAE18B2FNfgddcug6AABNfQdhTX8HXXLpOgAATX4HYU2AB11y6joAAE1/B2FNgQddcus6AABNgAdhTYIHXXLsOgAATYEHYU2DB11y7ToAAE2CB2FNhAddcu46AABNgwdhTYUHXXLvOgAATYQHYU2GB11y8DoAAE2FB2FNhwddcvE6AABNhgdhTYgHXXLyOgAATYcHYU2JB11y8zoAAE2IB2FNigddcvQ6AABNiQdhTYsHXXL1OgAATYoHYU2MB11y9joAAE2LB2FNjQddcvc6AABNjAdhTY4HXXL4OgAATY0HYU2PB11y+ToAAE2OB2FNkAddcvo6AABNjwdhTZEHXXL7OgAATZAHYU2SB11y/DoAAE2RB2FNkwddcv06AABNkgdhTZQHXXL+OgAATZMHYU2VB11y/zoAAE2UB2FNlgddcgA7AABNlQdhTZcHXXIBOwAATZYHYU2YB11yAjsAAE2XB2FNmQddcgM7AABNmAdhTZoHXXIEOwAATZkHYU2bB11yBTsAAE2aB2FNnAddcgY7AABNmwdhTZ0HXXIHOwAATZwHYU2eB11yCDsAAE2dB2FNnwddcgk7AABNngdhTaAHXXIKOwAATZ8HYU2hB11yCzsAAE2gB2FNogddcgw7AABNoQdhTaMHXXINOwAATaIHYU2kB11yDjsAAE2jB2FNpQddcg87AABNpAdhTaYHXXIQOwAATaUHYU2nB11yETsAAE2mB2FNqAddchI7AABNpwdhTakHXXITOwAATagHYU2qB11yFDsAAE2pB2FNqwddchU7AABNqgdhTawHXXIWOwAATasHYU2tB11yFzsAAE2sB2FNrgddchg7AABNrQdhTa8HXXIZOwAATa4HYU2wB11yGjsAAE2vB2FNsQddchs7AABNsAdhTbIHXXIcOwAATbEHYU2zB11yHTsAAE2yB2FNtAddch47AABNswdhTbUHXXIfOwAATbQHYU22B11yIDsAAE21B2FNtwddciE7AABNtgdhTbgHXXIiOwAATbcHYU25B11yIzsAAE24B2FNugddciQ7AABNuQdhTbsHXXIlOwAATboHYU28B11yJjsAAE27B2FNvQddcic7AABNvAdhTb4HXXIoOwAATb0HYU2/B11yKTsAAE2+B2FNwAddcio7AABNvwdhTcEHXXIrOwAATcAHYU3CB11yLDsAAE3BB2FNwwddci07AABNwgdhTcQHXXIuOwAATcMHYU3FB11yLzsAAE3EB2FNxgddcjA7AABNxQdhTccHXXIxOwAATcYHYU3IB11yMjsAAE3HB2FNyQddcjM7AABNyAdhTcoHXXI0OwAATckHYU3LB11yNTsAAE3KB2FNzAddcjY7AABNywdhTc0HXXI3OwAATcwHYU3OB11yODsAAE3NB2FNzwddcjk7AABNzgdhTdAHXXI6OwAATc8HYU3RB11yOzsAAE3QB2F1KE3SB11yPDsAAE3RB2FN0wddcj07AABN0gdhTdQHXXI+OwAATdMHYU3VB11yPzsAAE3UB2FN1gddckA7AABN1QdhTdcHXXJBOwAATdYHYU3YB11yQjsAAE3XB2FN2QddckM7AABN2AdhTdoHXXJEOwAATdkHYU3bB11yRTsAAE3aB2FN3AddckY7AABN2wdhTd0HXXJHOwAATdwHYU3eB11ySDsAAE3dB2FN3wddckk7AABN3gdhTeAHXXJKOwAATd8HYU3hB11ySzsAAE3gB2FN4gddckw7AABN4QdhTeMHXXJNOwAATeIHYU3kB11yTjsAAE3jB2FN5Qddck87AABN5AdhTeYHXXJQOwAATeUHYU3nB11yUTsAAE3mB2FN6AddclI7AABN5wdhTekHXXJTOwAATegHYU3qB11yVDsAAE3pB2FN6wddclU7AABN6gdhTewHXXJWOwAATesHYU3tB11yVzsAAE3sB2FN7gddclg7AABN7QdhTe8HXXJZOwAATe4HYU3wB11yWjsAAE3vB2FN8Qddcls7AABN8AdhTfIHXXJcOwAATfEHYU3zB11yXTsAAE3yB2FN9Addcl47AABN8wdhTfUHXXJfOwAATfQHYU32B11yYDsAAE31B2FN9wddcmE7AABN9gdhTfgHXXJiOwAATfcHYU35B11yYzsAAE34B2FN+gddcmQ7AABN+QdhTfsHXXJlOwAATfoHYU38B11yZjsAAE37B2FN/Qddcmc7AABN/AdhTf4HXXJoOwAATf0HYU3/B11yaTsAAE3+B2FNAAhdcmo7AABN/wdhTQEIXXJrOwAATQAIYU0CCF1ybDsAAE0BCGFNAwhdcm07AABNAghhTQQIXXJuOwAATQMIYU0FCF1ybzsAAE0ECGFNBghdcnA7AABNBQhhTQcIXXJxOwAATQYIYU0ICF1ycjsAAE0HCGFNCQhdcnM7AABNCAhhTQoIXXJ0OwAATQkIYU0LCF1ydTsAAE0KCGFNDAhdcnY7AABNCwhhTQ0IXXJ3OwAATQwIYU0OCF1yeDsAAE0NCGFNDwhdcnk7AABNDghhTRAIXXJ6OwAATQ8IYU0RCF1yezsAAE0QCGFNEghdcnw7AABNEQhhTRMIXXJ9OwAATRIIYU0UCF1yfjsAAE0TCGFNFQhdcn87AABNFAhhTRYIXXKAOwAATRUIYU0XCF1ygTsAAE0WCGFNGAhdcoI7AABNFwhhTRkIXXKDOwAATRgIYU0aCF1yhDsAAE0ZCGFNGwhdcoU7AABNGghhTRwIXXKGOwAATRsIYU0dCF1yhzsAAE0cCGFNHghdcog7AABNHQhhTR8IXXKJOwAATR4IYU0gCF1yijsAAE0fCGFNIQhdcos7AABNIAhhTSIIXXKMOwAATSEIYU0jCF1yjTsAAE0iCGFNJAhdco47AABNIwhhTSUIXXKPOwAATSQIYU0mCF1ykDsAAE0lCGFNJwhdcpE7AABNJghhTSgIXXKSOwAATScIYU0pCF1ykzsAAE0oCGFNKghdcpQ7AABNKQhhTSsIXXKVOwAATSoIYU0sCF1yljsAAE0rCGFNLQhdcpc7AABNLAhhTS4IXXKYOwAATS0IYU0vCF1ymTsAAE0uCGFNMAhdcpo7AABNLwhhTTEIXXKbOwAATTAIYU0yCF1ynDsAAE0xCGFNMwhdcp07AABNMghhTTQIXXKeOwAATTMIYU01CF1ynzsAAE00CGFNNghdcqA7AABNNQhhTTcIXXKhOwAATTYIYU04CF1yojsAAE03CGFNOQhdcqM7AABNOAhhTToIXXKkOwAATTkIYU07CF1ypTsAAE06CGFNPAhdcqY7AABNOwhhTT0IXXKnOwAATTwIYU0+CF1yqDsAAE09CGFNPwhdcqk7AABNPghhTUAIXXKqOwAATT8IYU1BCF1yqzsAAE1ACGFNQghdcqw7AABNQQhhTUMIXXKtOwAATUIIYU1ECF1yrjsAAE1DCGFNRQhdcq87AABNRAhhTUYIXXKwOwAATUUIYU1HCF1ysTsAAE1GCGFNSAhdcrI7AABNRwhhTUkIXXKzOwAATUgIYU1KCF1ytDsAAE1JCGFNSwhdcrU7AABNSghhTUwIXXK2OwAATUsIYU1NCF1ytzsAAE1MCGFNTghdcrg7AABNTQhhTU8IXXK5OwAATU4IYU1QCF1yujsAAE1PCGFNUQhdcrs7AABNUAhhTVIIXXK8OwAATVEIYU1TCF1yvTsAAE1SCGFNVAhdcr47AABNUwhhTVUIXXK/OwAATVQIYU1WCF1ywDsAAE1VCGFNVwhdcsE7AABNVghhTVgIXXLCOwAATVcIYU1ZCF1ywzsAAE1YCGFNWghdcsQ7AABNWQhhTVsIXXLFOwAATVoIYU1cCF1yxjsAAE1bCGFNXQhdcsc7AABNXAhhTV4IXXLIOwAATV0IYU1fCF1yyTsAAE1eCGFNYAhdcso7AABNXwhhTWEIXXLLOwAATWAIYU1iCF1yzDsAAE1hCGFNYwhdcs07AABNYghhTWQIXXLOOwAATWMIYU1lCF1yzzsAAE1kCGFNZghdctA7AABNZQhhTWcIXXLROwAATWYIYU1oCF1y0jsAAE1nCGFNaQhdctM7AABNaAhhTWoIXXLUOwAATWkIYU1rCF1y1TsAAE1qCGFNbAhdctY7AABNawhhTW0IXXLXOwAATWwIYU1uCF1y2DsAAE1tCGFNbwhdctk7AABNbghhTXAIXXLaOwAATW8IYU1xCF1y2zsAAE1wCGFNcghdctw7AABNcQhhTXMIXXLdOwAATXIIYU10CF1y3jsAAE1zCGFNdQhdct87AABNdAhhTXYIXXLgOwAATXUIYU13CF1y4TsAAE12CGFNeAhdcuI7AABNdwhhTXkIXXLjOwAATXgIYU16CF1y5DsAAE15CGFNewhdcuU7AABNeghhTXwIXXLmOwAATXsIYU19CF1y5zsAAE18CGFNfghdcug7AABNfQhhTX8IXXLpOwAATX4IYU2ACF1y6jsAAE1/CGFNgQhdcus7AABNgAhhTYIIXXLsOwAATYEIYU2DCF1y7TsAAE2CCGFNhAhdcu47AABNgwhhTYUIXXLvOwAATYQIYU2GCF1y8DsAAE2FCGFNhwhdcvE7AABNhghhTYgIXXLyOwAATYcIYU2JCF1y8zsAAE2ICGFNighdcvQ7AABNiQhhTYsIXXL1OwAATYoIYU2MCF1y9jsAAE2LCGFNjQhdcvc7AABNjAhhTY4IXXL4OwAATY0IYU2PCF1y+TsAAE2OCGFNkAhdcvo7AABNjwhhTZEIXXL7OwAATZAIYU2SCF1y/DsAAE2RCGFNkwhdcv07AABNkghhTZQIXXL+OwAATZMIYU2VCF1y/zsAAE2UCGFNlghdcgA8AABNlQhhTZcIXXIBPAAATZYIYU2YCF1yAjwAAE2XCGFNmQhdcgM8AABNmAhhTZoIXXIEPAAATZkIYU2bCF1yBTwAAE2aCGFNnAhdcgY8AABNmwhhTZ0IXXIHPAAATZwIYU2eCF1yCDwAAE2dCGFNnwhdcgk8AABNnghhTaAIXXIKPAAATZ8IYU2hCF1yCzwAAE2gCGFNoghdcgw8AABNoQhhTaMIXXINPAAATaIIYU2kCF1yDjwAAE2jCGFNpQhdcg88AABNpAhhTaYIXXIQPAAATaUIYU2nCF1yETwAAE2mCGFNqAhdchI8AABNpwhhTakIXXITPAAATagIYU2qCF1yFDwAAE2pCGFNqwhdchU8AABNqghhTawIXXIWPAAATasIYU2tCF1yFzwAAE2sCGFNrghdchg8AABNrQhhTa8IXXIZPAAATa4IYU2wCF1yGjwAAE2vCGFNsQhdchs8AABNsAhhTbIIXXIcPAAATbEIYU2zCF1yHTwAAE2yCGFNtAhdch48AABNswhhTbUIXXIfPAAATbQIYU22CF1yIDwAAE21CGFNtwhdciE8AABNtghhTbgIXXIiPAAATbcIYU25CF1yIzwAAE24CGFNughdciQ8AABNuQhhTbsIXXIlPAAATboIYU28CF1yJjwAAE27CGFNvQhdcic8AABNvAhhTb4IXXIoPAAATb0IYU2/CF1yKTwAAE2+CGFNwAhdcio8AABNvwhhTcEIXXIrPAAATcAIYU3CCF1yLDwAAE3BCGFNwwhdci08AABNwghhTcQIXXIuPAAATcMIYU3FCF1yLzwAAE3ECGFNxghdcjA8AABNxQhhTccIXXIxPAAATcYIYU3ICF1yMjwAAE3HCGFNyQhdcjM8AABNyAhhTcoIXXI0PAAATckIYU3LCF1yNTwAAE3KCGFNzAhdcjY8AABNywhhTc0IXXI3PAAATcwIYU3OCF1yODwAAE3NCGFNzwhdcjk8AABNzghhTdAIXXI6PAAATc8IYU3RCF1yOzwAAE3QCGFN0ghdcjw8AABN0QhhTdMIXXI9PAAATdIIYU3UCF1yPjwAAE3TCGFN1Qhdcj88AABN1AhhTdYIXXJAPAAATdUIYU3XCF1yQTwAAE3WCGFN2AhdckI8AABN1whhTdkIXXJDPAAATdgIYU3aCF1yRDwAAE3ZCGFN2whdckU8AABN2ghhTdwIXXJGPAAATdsIYU3dCF1yRzwAAE3cCGFN3ghdckg8AABN3QhhTd8IXXJJPAAATd4IYU3gCF1ySjwAAE3fCGFN4Qhdcks8AABN4AhhTeIIXXJMPAAATeEIYU3jCF1yTTwAAE3iCGFN5Ahdck48AABN4whhTeUIXXJPPAAATeQIYU3mCF1yUDwAAE3lCGFN5whdclE8AABN5ghhTegIXXJSPAAATecIYU3pCF1yUzwAAE3oCGFN6ghdclQ8AABN6QhhTesIXXJVPAAATeoIYU3sCF1yVjwAAE3rCGFN7Qhdclc8AABN7AhhTe4IXXJYPAAATe0IYU3vCF1yWTwAAE3uCGFN8Ahdclo8AABN7whhTfEIXXJbPAAATfAIYU3yCF1yXDwAAE3xCGFN8whdcl08AABN8ghhTfQIXXJePAAATfMIYU31CF1yXzwAAE30CGFN9ghdcmA8AABN9QhhTfcIXXJhPAAATfYIYU34CF1yYjwAAE33CGFN+QhdcmM8AABN+AhhTfoIXXJkPAAATfkIYU37CF1yZTwAAE36CGFN/AhdcmY8AABN+whhTf0IXXJnPAAATfwIYU3+CF1yaDwAAE39CGFN/whdcmk8AABN/ghhTQAJXXJqPAAATf8IYU0BCV1yazwAAE0ACWFNAgldcmw8AABNAQlhTQMJXXJtPAAATQIJYU0ECV1ybjwAAE0DCWFNBQldcm88AABNBAlhTQYJXXJwPAAATQUJYU0HCV1ycTwAAE0GCWFNCAldcnI8AABNBwlhTQkJXXJzPAAATQgJYU0KCV1ydDwAAE0JCWFNCwldcnU8AABNCglhTQwJXXJ2PAAATQsJYU0NCV1ydzwAAE0MCWFNDgldcng8AABNDQlhTQ8JXXJ5PAAATQ4JYU0QCV1yejwAAE0PCWFNEQldcns8AABNEAlhTRIJXXJ8PAAATREJYU0TCV1yfTwAAE0SCWFNFAldcn48AABNEwlhTRUJXXJ/PAAATRQJYU0WCV1ygDwAAE0VCWFNFwldcoE8AABNFglhTRgJXXKCPAAATRcJYU0ZCV1ygzwAAE0YCWFNGgldcoQ8AABNGQlhTRsJXXKFPAAATRoJYU0cCV1yhjwAAE0bCWFNHQldcoc8AABNHAlhTR4JXXKIPAAATR0JYU0fCV1yiTwAAE0eCWFNIAldcoo8AABNHwlhTSEJXXKLPAAATSAJYU0iCV1yjDwAAE0hCWFNIwldco08AABNIglhTSQJXXKOPAAATSMJYU0lCV1yjzwAAE0kCWFNJgldcpA8AABNJQlhTScJXXKRPAAATSYJYU0oCV1ykjwAAE0nCWFNKQldcpM8AABNKAlhTSoJXXKUPAAATSkJYU0rCV1ylTwAAE0qCWFNLAldcpY8AABNKwlhTS0JXXKXPAAATSwJYU0uCV1ymDwAAE0tCWFNLwldcpk8AABNLglhTTAJXXKaPAAATS8JYU0xCV1ymzwAAE0wCWFNMgldcpw8AABNMQlhTTMJXXKdPAAATTIJYU00CV1ynjwAAE0zCWFNNQldcp88AABNNAlhTTYJXXKgPAAATTUJYU03CV1yoTwAAE02CWFNOAldcqI8AABNNwlhTTkJXXKjPAAATTgJYU06CV1ypDwAAE05CWFNOwldcqU8AABNOglhTTwJXXKmPAAATTsJYU09CV1ypzwAAE08CWFNPgldcqg8AABNPQlhTT8JXXKpPAAATT4JYU1ACV1yqjwAAE0/CWFNQQldcqs8AABNQAlhTUIJXXKsPAAATUEJYU1DCV1yrTwAAE1CCWFNRAldcq48AABNQwlhTUUJXXKvPAAATUQJYU1GCV1ysDwAAE1FCWFNRwldcrE8AABNRglhTUgJXXKyPAAATUcJYU1JCV1yszwAAE1ICWFNSgldcrQ8AABNSQlhTUsJXXK1PAAATUoJYU1MCV1ytjwAAE1LCWFNTQldcrc8AABNTAlhTU4JXXK4PAAATU0JYU1PCV1yuTwAAE1OCWFNUAldcro8AABNTwlhTVEJXXK7PAAATVAJYU1SCV1yvDwAAE1RCWFNUwldcr08AABNUglhTVQJXXK+PAAATVMJYU1VCV1yvzwAAE1UCWFNVgldcsA8AABNVQlhTVcJXXLBPAAATVYJYU1YCV1ywjwAAE1XCWFNWQldcsM8AABNWAlhTVoJXXLEPAAATVkJYU1bCV1yxTwAAE1aCWFNXAldcsY8AABNWwlhTV0JXXLHPAAATVwJYU1eCV1yyDwAAE1dCWFNXwldcsk8AABNXglhTWAJXXLKPAAATV8JYU1hCV1yyzwAAE1gCWFNYgldcsw8AABNYQlhTWMJXXLNPAAATWIJYU1kCV1yzjwAAE1jCWFNZQldcs88AABNZAlhTWYJXXLQPAAATWUJYU1nCV1y0TwAAE1mCWFNaAldctI8AABNZwlhTWkJXXLTPAAATWgJYU1qCV1y1DwAAE1pCWFNawldctU8AABNaglhTWwJXXLWPAAATWsJYU1tCV1y1zwAAE1sCWFNbgldctg8AABNbQlhTW8JXXLZPAAATW4JYU1wCV1y2jwAAE1vCWFNcQldcts8AABNcAlhTXIJXXLcPAAATXEJYU1zCV1y3TwAAE1yCWFNdAldct48AABNcwlhTXUJXXLfPAAATXQJYU12CV1y4DwAAE11CWFNdwldcuE8AABNdglhTXgJXXLiPAAATXcJYU15CV1y4zwAAE14CWFNegldcuQ8AABNeQlhTXsJXXLlPAAATXoJYU18CV1y5jwAAE17CWFNfQldcuc8AABNfAlhTX4JXXLoPAAATX0JYU1/CV1y6TwAAE1+CWFNgAldcuo8AABNfwlhTYEJXXLrPAAATYAJYU2CCV1y7DwAAE2BCWFNgwldcu08AABNgglhTYQJXXLuPAAATYMJYU2FCV1y7zwAAE2ECWFNhgldcvA8AABNhQlhTYcJXXLxPAAATYYJYU2ICV1y8jwAAE2HCWFNiQldcvM8AABNiAlhTYoJXXL0PAAATYkJYU2LCV1y9TwAAE2KCWFNjAldcvY8AABNiwlhTY0JXXL3PAAATYwJYU2OCV1y+DwAAE2NCWFNjwldcvk8AABNjglhTZAJXXL6PAAATY8JYU2RCV1y+zwAAE2QCWFNkgldcvw8AABNkQlhTZMJXXL9PAAATZIJYU2UCV1y/jwAAE2TCWFNlQldcv88AABNlAlhTZYJXXIAPQAATZUJYU2XCV1yAT0AAE2WCWFNmAldcgI9AABNlwlhTZkJXXIDPQAATZgJYU2aCV1yBD0AAE2ZCWFNmwldcgU9AABNmglhTZwJXXIGPQAATZsJYU2dCV1yBz0AAE2cCWFNngldcgg9AABNnQlhTZ8JXXIJPQAATZ4JYU2gCV1yCj0AAE2fCWFNoQldcgs9AABNoAlhTaIJXXIMPQAATaEJYU2jCV1yDT0AAE2iCWFNpAldcg49AABNowlhTaUJXXIPPQAATaQJYU2mCV1yED0AAE2lCWFNpwldchE9AABNpglhTagJXXISPQAATacJYU2pCV1yEz0AAE2oCWFNqgldchQ9AABNqQlhTasJXXIVPQAATaoJYU2sCV1yFj0AAE2rCWFNrQldchc9AABNrAlhTa4JXXIYPQAATa0JYU2vCV1yGT0AAE2uCWFNsAldcho9AABNrwlhTbEJXXIbPQAATbAJYU2yCV1yHD0AAE2xCWFNswldch09AABNsglhTbQJXXIePQAATbMJYU21CV1yHz0AAE20CWFNtgldciA9AABNtQlhTbcJXXIhPQAATbYJYU24CV1yIj0AAE23CWFNuQldciM9AABNuAlhTboJXXIkPQAATbkJYU27CV1yJT0AAE26CWFNvAldciY9AABNuwlhTb0JXXInPQAATbwJYU2+CV1yKD0AAE29CWFNvwldcik9AABNvglhTcAJXXIqPQAATb8JYU3BCV1yKz0AAE3ACWFNwgldciw9AABNwQlhTcMJXXItPQAATcIJYU3ECV1yLj0AAE3DCWFNxQldci89AABNxAlhTcYJXXIwPQAATcUJYU3HCV1yMT0AAE3GCWFNyAldcjI9AABNxwlhTckJXXIzPQAATcgJYU3KCV1yND0AAE3JCWFNywldcjU9AABNyglhTcwJXXI2PQAATcsJYU3NCV1yNz0AAE3MCWFNzgldcjg9AABNzQlhTc8JXXI5PQAATc4JYU3QCV1yOj0AAE3PCWFN0Qldcjs9AABN0AlhTdIJXXI8PQAATdEJYU3TCV1yPT0AAE3SCWFN1Aldcj49AABN0wlhTdUJXXI/PQAATdQJYU3WCV1yQD0AAE3VCWFN1wldckE9AABN1glhTdgJXXJCPQAATdcJYU3ZCV1yQz0AAE3YCWFN2gldckQ9AABN2QlhTdsJXXJFPQAATdoJYU3cCV1yRj0AAE3bCWFN3Qldckc9AABN3AlhTd4JXXJIPQAATd0JYU3fCV1yST0AAE3eCWFN4Aldcko9AABN3wlhTeEJXXJLPQAATeAJYU3iCV1yTD0AAE3hCWFN4wldck09AABN4glhTeQJXXJOPQAATeMJYU3lCV1yTz0AAE3kCWFN5gldclA9AABN5QlhTecJXXJRPQAATeYJYU3oCV1yUj0AAE3nCWFN6QldclM9AABN6AlhTeoJXXJUPQAATekJYU3rCV1yVT0AAE3qCWFN7AldclY9AABN6wlhTe0JXXJXPQAATewJYU3uCV1yWD0AAE3tCWFN7wldclk9AABN7glhTfAJXXJaPQAATe8JYU3xCV1yWz0AAE3wCWFN8gldclw9AABN8QlhTfMJXXJdPQAATfIJYU30CV1yXj0AAE3zCWFN9Qldcl89AABN9AlhTfYJXXJgPQAATfUJYU33CV1yYT0AAE32CWFN+AldcmI9AABN9wlhTfkJXXJjPQAATfgJYU36CV1yZD0AAE35CWFN+wldcmU9AABN+glhTfwJXXJmPQAATfsJYU39CV1yZz0AAE38CWFN/gldcmg9AABN/QlhTf8JXXJpPQAATf4JYU0ACl1yaj0AAE3/CWFNAQpdcms9AABNAAphTQIKXXJsPQAATQEKYU0DCl1ybT0AAE0CCmFNBApdcm49AABNAwphTQUKXXJvPQAATQQKYU0GCl1ycD0AAE0FCmFNBwpdcnE9AABNBgphTQgKXXJyPQAATQcKYU0JCl1ycz0AAE0ICmFNCgpdcnQ9AABNCQphTQsKXXJ1PQAATQoKYU0MCl1ydj0AAE0LCmFNDQpdcnc9AABNDAphTQ4KXXJ4PQAATQ0KYU0PCl1yeT0AAE0OCmFNEApdcno9AABNDwphTREKXXJ7PQAATRAKYU0SCl1yfD0AAE0RCmFNEwpdcn09AABNEgphTRQKXXJ+PQAATRMKYU0VCl1yfz0AAE0UCmFNFgpdcoA9AABNFQphTRcKXXKBPQAATRYKYU0YCl1ygj0AAE0XCmFNGQpdcoM9AABNGAphTRoKXXKEPQAATRkKYU0bCl1yhT0AAE0aCmFNHApdcoY9AABNGwphTR0KXXKHPQAATRwKYU0eCl1yiD0AAE0dCmFNHwpdcok9AABNHgphTSAKXXKKPQAATR8KYU0hCl1yiz0AAE0gCmFNIgpdcow9AABNIQphTSMKXXKNPQAATSIKYU0kCl1yjj0AAE0jCmFNJQpdco89AABNJAphTSYKXXKQPQAATSUKYU0nCl1ykT0AAE0mCmFNKApdcpI9AABNJwphTSkKXXKTPQAATSgKYU0qCl1ylD0AAE0pCmFNKwpdcpU9AABNKgphTSwKXXKWPQAATSsKYU0tCl1ylz0AAE0sCmFNLgpdcpg9AABNLQphTS8KXXKZPQAATS4KYU0wCl1ymj0AAE0vCmFNMQpdcps9AABNMAphTTIKXXKcPQAATTEKYU0zCl1ynT0AAE0yCmFNNApdcp49AABNMwphTTUKXXKfPQAATTQKYU02Cl1yoD0AAE01CmFNNwpdcqE9AABNNgphTTgKXXKiPQAATTcKYU05Cl1yoz0AAE04CmFNOgpdcqQ9AABNOQphTTsKXXKlPQAATToKYU08Cl1ypj0AAE07CmFNPQpdcqc9AABNPAphTT4KXXKoPQAATT0KYU0/Cl1yqT0AAE0+CmFNQApdcqo9AABNPwphTUEKXXKrPQAATUAKYU1CCl1yrD0AAE1BCmFNQwpdcq09AABNQgphTUQKXXKuPQAATUMKYU1FCl1yrz0AAE1ECmFNRgpdcrA9AABNRQphTUcKXXKxPQAATUYKYU1ICl1ysj0AAE1HCmFNSQpdcrM9AABNSAphTUoKXXK0PQAATUkKYU1LCl1ytT0AAE1KCmFNTApdcrY9AABNSwphTU0KXXK3PQAATUwKYU1OCl1yuD0AAE1NCmFNTwpdcrk9AABNTgphTVAKXXK6PQAATU8KYU1RCl1yuz0AAE1QCmFNUgpdcrw9AABNUQphTVMKXXK9PQAATVIKYU1UCl1yvj0AAE1TCmFNVQpdcr89AABNVAphTVYKXXLAPQAATVUKYU1XCl1ywT0AAE1WCmFNWApdcsI9AABNVwphTVkKXXLDPQAATVgKYU1aCl1yxD0AAE1ZCmFNWwpdcsU9AABNWgphTVwKXXLGPQAATVsKYU1dCl1yxz0AAE1cCmFNXgpdcsg9AABNXQphTV8KXXLJPQAATV4KYU1gCl1yyj0AAE1fCmFNYQpdcss9AABNYAphTWIKXXLMPQAATWEKYU1jCl1yzT0AAE1iCmFNZApdcs49AABNYwphTWUKXXLPPQAATWQKYU1mCl1y0D0AAE1lCmFNZwpdctE9AABNZgphTWgKXXLSPQAATWcKYU1pCl1y0z0AAE1oCmFNagpdctQ9AABNaQphTWsKXXLVPQAATWoKYU1sCl1y1j0AAE1rCmFNbQpdctc9AABNbAphTW4KXXLYPQAATW0KYU1vCl1y2T0AAE1uCmFNcApdcto9AABNbwphTXEKXXLbPQAATXAKYU1yCl1y3D0AAE1xCmFNcwpdct09AABNcgphTXQKXXLePQAATXMKYU11Cl1y3z0AAE10CmFNdgpdcuA9AABNdQphTXcKXXLhPQAATXYKYU14Cl1y4j0AAE13CmFNeQpdcuM9AABNeAphTXoKXXLkPQAATXkKYU17Cl1y5T0AAE16CmFNfApdcuY9AABNewphTX0KXXLnPQAATXwKYU1+Cl1y6D0AAE19CmFNfwpdcuk9AABNfgphTYAKXXLqPQAATX8KYU2BCl1y6z0AAE2ACmFNggpdcuw9AABNgQphTYMKXXLtPQAATYIKYU2ECl1y7j0AAE2DCmFNhQpdcu89AABNhAphTYYKXXLwPQAATYUKYU2HCl1y8T0AAE2GCmFNiApdcvI9AABNhwphTYkKXXLzPQAATYgKYU2KCl1y9D0AAE2JCmFNiwpdcvU9AABNigphTYwKXXL2PQAATYsKYU2NCl1y9z0AAE2MCmFNjgpdcvg9AABNjQphTY8KXXL5PQAATY4KYU2QCl1y+j0AAE2PCmFNkQpdcvs9AABNkAphTZIKXXL8PQAATZEKYU2TCl1y/T0AAE2SCmFNlApdcv49AABNkwphTZUKXXL/PQAATZQKYU2WCl1yAD4AAE2VCmFNlwpdcgE+AABNlgphTZgKXXICPgAATZcKYU2ZCl1yAz4AAE2YCmFNmgpdcgQ+AABNmQphTZsKXXIFPgAATZoKYU2cCl1yBj4AAE2bCmFNnQpdcgc+AABNnAphTZ4KXXIIPgAATZ0KYU2fCl1yCT4AAE2eCmFNoApdcgo+AABNnwphTaEKXXILPgAATaAKYU2iCl1yDD4AAE2hCmFNowpdcg0+AABNogphTaQKXXIOPgAATaMKYU2lCl1yDz4AAE2kCmFNpgpdchA+AABNpQphTacKXXIRPgAATaYKYU2oCl1yEj4AAE2nCmFNqQpdchM+AABNqAphTaoKXXIUPgAATakKYU2rCl1yFT4AAE2qCmFNrApdchY+AABNqwphTa0KXXIXPgAATawKYU2uCl1yGD4AAE2tCmFNrwpdchk+AABNrgphTbAKXXIaPgAATa8KYU2xCl1yGz4AAE2wCmFNsgpdchw+AABNsQphTbMKXXIdPgAATbIKYU20Cl1yHj4AAE2zCmFNtQpdch8+AABNtAphTbYKXXIgPgAATbUKYU23Cl1yIT4AAE22CmFNuApdciI+AABNtwphTbkKXXIjPgAATbgKYU26Cl1yJD4AAE25CmFNuwpdciU+AABNugphTbwKXXImPgAATbsKYU29Cl1yJz4AAE28CmFNvgpdcig+AABNvQphTb8KXXIpPgAATb4KYU3ACl1yKj4AAE2/CmFNwQpdcis+AABNwAphTcIKXXIsPgAATcEKYU3DCl1yLT4AAE3CCmFNxApdci4+AABNwwphTcUKXXIvPgAATcQKYU3GCl1yMD4AAE3FCmFNxwpdcjE+AABNxgphTcgKXXIyPgAATccKYU3JCl1yMz4AAE3ICmFNygpdcjQ+AABNyQphTcsKXXI1PgAATcoKYU3MCl1yNj4AAE3LCmFNzQpdcjc+AABNzAphTc4KXXI4PgAATc0KYU3PCl1yOT4AAE3OCmFN0Apdcjo+AABNzwphTdEKXXI7PgAATdAKYU3SCl1yPD4AAE3RCmFN0wpdcj0+AABN0gphTdQKXXI+PgAATdMKYU3VCl1yPz4AAE3UCmFN1gpdckA+AABN1QphTdcKXXJBPgAATdYKYU3YCl1yQj4AAE3XCmFN2QpdckM+AABN2AphTdoKXXJEPgAATdkKYU3bCl1yRT4AAE3aCmFN3ApdckY+AABN2wphTd0KXXJHPgAATdwKYU3eCl1ySD4AAE3dCmFN3wpdckk+AABN3gphTeAKXXJKPgAATd8KYU3hCl1ySz4AAE3gCmFN4gpdckw+AABN4QphTeMKXXJNPgAATeIKYU3kCl1yTj4AAE3jCmFN5Qpdck8+AABN5AphTeYKXXJQPgAATeUKYU3nCl1yUT4AAE3mCmFN6ApdclI+AABN5wphTekKXXJTPgAATegKYU3qCl1yVD4AAE3pCmFN6wpdclU+AABN6gphTewKXXJWPgAATesKYU3tCl1yVz4AAE3sCmFN7gpdclg+AABN7QphTe8KXXJZPgAATe4KYU3wCl1yWj4AAE3vCmFN8Qpdcls+AABN8AphTfIKXXJcPgAATfEKYU3zCl1yXT4AAE3yCmFN9Apdcl4+AABN8wphTfUKXXJfPgAATfQKYU32Cl1yYD4AAE31CmFN9wpdcmE+AABN9gphTfgKXXJiPgAATfcKYU35Cl1yYz4AAE34CmFN+gpdcmQ+AABN+QphTfsKXXJlPgAATfoKYU38Cl1yZj4AAE37CmFN/Qpdcmc+AABN/AphTf4KXXJoPgAATf0KYU3/Cl1yaT4AAE3+CmFNAAtdcmo+AABN/wphTQELXXJrPgAATQALYU0CC11ybD4AAE0BC2FNAwtdcm0+AABNAgthTQQLXXJuPgAATQMLYU0FC11ybz4AAE0EC2FNBgtdcnA+AABNBQthTQcLXXJxPgAATQYLYU0IC11ycj4AAE0HC2FNCQtdcnM+AABNCAthTQoLXXJ0PgAATQkLYU0LC11ydT4AAE0KC2FNDAtdcnY+AABNCwthTQ0LXXJ3PgAATQwLYU0OC11yeD4AAE0NC2FNDwtdcnk+AABNDgthTRALXXJ6PgAATQ8LYU0RC11yez4AAE0QC2FNEgtdcnw+AABNEQthTRMLXXJ9PgAATRILYU0UC11yfj4AAE0TC2FNFQtdcn8+AABNFAthTRYLXXKAPgAATRULYU0XC11ygT4AAE0WC2FNGAtdcoI+AABNFwthTRkLXXKDPgAATRgLYU0aC11yhD4AAE0ZC2FNGwtdcoU+AABNGgthTRwLXXKGPgAATRsLYU0dC11yhz4AAE0cC2FNHgtdcog+AABNHQthTR8LXXKJPgAATR4LYU0gC11yij4AAE0fC2FNIQtdcos+AABNIAthTSILXXKMPgAATSELYU0jC11yjT4AAE0iC2FNJAtdco4+AABNIwthTSULXXKPPgAATSQLYU0mC11ykD4AAE0lC2FNJwtdcpE+AABNJgthTSgLXXKSPgAATScLYU0pC11ykz4AAE0oC2FNKgtdcpQ+AABNKQthTSsLXXKVPgAATSoLYU0sC11ylj4AAE0rC2FNLQtdcpc+AABNLAthTS4LXXKYPgAATS0LYU0vC11ymT4AAE0uC2FNMAtdcpo+AABNLwthTTELXXKbPgAATTALYU0yC11ynD4AAE0xC2FNMwtdcp0+AABNMgthTTQLXXKePgAATTMLYU01C11ynz4AAE00C2FNNgtdcqA+AABNNQthTTcLXXKhPgAATTYLYU04C11yoj4AAE03C2FNOQtdcqM+AABNOAthTToLXXKkPgAATTkLYU07C11ypT4AAE06C2FNPAtdcqY+AABNOwthTT0LXXKnPgAATTwLYU0+C11yqD4AAE09C2FNPwtdcqk+AABNPgthTUALXXKqPgAATT8LYU1BC11yqz4AAE1AC2FNQgtdcqw+AABNQQthTUMLXXKtPgAATUILYU1EC11yrj4AAE1DC2FNRQtdcq8+AABNRAthTUYLXXKwPgAATUULYU1HC11ysT4AAE1GC2FNSAtdcrI+AABNRwthTUkLXXKzPgAATUgLYU1KC11ytD4AAE1JC2FNSwtdcrU+AABNSgthTUwLXXK2PgAATUsLYU1NC11ytz4AAE1MC2FNTgtdcrg+AABNTQthTU8LXXK5PgAATU4LYU1QC11yuj4AAE1PC2FNUQtdcrs+AABNUAthTVILXXK8PgAATVELYU1TC11yvT4AAE1SC2FNVAtdcr4+AABNUwthTVULXXK/PgAATVQLYU1WC11ywD4AAE1VC2FNVwtdcsE+AABNVgthTVgLXXLCPgAATVcLYU1ZC11ywz4AAE1YC2FNWgtdcsQ+AABNWQthTVsLXXLFPgAATVoLYU1cC11yxj4AAE1bC2FNXQtdcsc+AABNXAthTV4LXXLIPgAATV0LYU1fC11yyT4AAE1eC2FNYAtdcso+AABNXwthTWILXXLLPgAATWALYU1jC11yzD4AAE1hC2FNZAtdcs0+AABNYgthTWULXXLOPgAATWMLYU1mC11yzz4AAE1kC2FNZwtdctA+AABNZQthTWgLXXLRPgAATWYLYU1pC11y0j4AAE1nC2FNagtdctM+AABNaAthTWsLXXLUPgAATWkLYU1sC11y1T4AAE1qC2FNbQtdctY+AABNawthTW4LXXLXPgAATWwLYU1vC11y2D4AAE1tC2FNcAtdctk+AABNbgthTXELXXLaPgAATW8LYU1yC11y2z4AAE1wC2FNcwtdctw+AABNcQthTXQLXXLdPgAATXILYU11C11y3j4AAE1zC2FNdgtdct8+AABNdAthTXcLXXLgPgAATXULYU14C11y4T4AAE12C2FNeQtdcuI+AABNdwthTXoLXXLjPgAATXgLYU17C11y5D4AAE15C2FNfAtdcuU+AABNegthTX0LXXLmPgAATXsLYU1+C11y5z4AAE18C2FNfwtdcug+AABNfQthTYALXXLpPgAATX4LYU2BC11y6j4AAE1/C2FNggtdcus+AABNgAthTYMLXXLsPgAATYELYU2EC11y7T4AAE2CC2FNhQtdcu4+AABNgwthTYYLXXLvPgAATYQLYU2HC11y8D4AAE2FC2FNiAtdcvE+AABNhgthTYkLXXLyPgAATYcLYU2KC11y8z4AAE2IC2FNiwtdcvQ+AABNiQthTYwLXXL1PgAATYoLYU2NC11y9j4AAE2LC2FNjgtdcvc+AABNjAthTY8LXXL4PgAATY0LYU2QC11y+T4AAE2OC2FNkQtdcvo+AABNjwthTZILXXL7PgAATZALYU2TC11y/D4AAE2RC2FNlAtdcv0+AABNkgthTZULXXL+PgAATZMLYU2WC11y/z4AAE2UC2FNlwtdcgA/AABNlQthTZgLXXIBPwAATZYLYU2ZC11yAj8AAE2XC2FNmgtdcgM/AABNmAthTZsLXXIEPwAATZkLYU2cC11yBT8AAE2aC2FNnQtdcgY/AABNmwthTZ4LXXIHPwAATZwLYU2fC11yCD8AAE2dC2FNoAtdcgk/AABNngthTaELXXIKPwAATZ8LYU2iC11yCz8AAE2gC2FNowtdcgw/AABNoQthTaQLXXINPwAATaILYU2lC11yDj8AAE2jC2FNpgtdcg8/AABNpAthTacLXXIQPwAATaULYU2oC11yET8AAE2mC2FNqQtdchI/AABNpwthTaoLXXITPwAATagLYU2rC11yFD8AAE2pC2FNrAtdchU/AABNqgthTa0LXXIWPwAATasLYU2uC11yFz8AAE2sC2FNrwtdchg/AABNrQthTbALXXIZPwAATa4LYU2xC11yGj8AAE2vC2FNsgtdchs/AABNsAthTbMLXXIcPwAATbELYU20C11yHT8AAE2yC2FNtQtdch4/AABNswthTbYLXXIfPwAATbQLYU23C11yID8AAE21C2FNuAtdciE/AABNtgthTbkLXXIiPwAATbcLYU26C11yIz8AAE24C2F1KE27C11yJD8AAE25C2FNvAtdciU/AABNugthTb0LXXImPwAATbsLYU2+C11yJz8AAE28C2FNvwtdcig/AABNvQthTcALXXIpPwAATb4LYU3BC11yKj8AAE2/C2FNwgtdcis/AABNwAthTcMLXXIsPwAATcELYU3EC11yLT8AAE3CC2FNxQtdci4/AABNwwthTcYLXXIvPwAATcQLYU3HC11yMD8AAE3FC2FNyAtdcjE/AABNxgthTckLXXIyPwAATccLYU3KC11yMz8AAE3IC2FNywtdcjQ/AABNyQthTcwLXXI1PwAATcoLYU3NC11yNj8AAE3LC2FNzgtdcjc/AABNzAthTc8LXXI4PwAATc0LYU3QC11yOT8AAE3OC2FN0Qtdcjo/AABNzwthTdILXXI7PwAATdALYU3TC11yPD8AAE3RC2FN1Atdcj0/AABN0gthTdULXXI+PwAATdMLYU3WC11yPz8AAE3UC2FN1wtdckA/AABN1QthTdgLXXJBPwAATdYLYU3ZC11yQj8AAE3XC2FN2gtdckM/AABN2AthTdsLXXJEPwAATdkLYU3cC11yRT8AAE3aC2FN3QtdckY/AABN2wthTd4LXXJHPwAATdwLYU3fC11ySD8AAE3dC2FN4Atdckk/AABN3gthTeELXXJKPwAATd8LYU3iC11ySz8AAE3gC2FN4wtdckw/AABN4QthTeQLXXJNPwAATeILYU3lC11yTj8AAE3jC2FN5gtdck8/AABN5AthTecLXXJQPwAATeULYU3oC11yUT8AAE3mC2FN6QtdclI/AABN5wthTeoLXXJTPwAATegLYU3rC11yVD8AAE3pC2FN7AtdclU/AABN6gthTe0LXXJWPwAATesLYU3uC11yVz8AAE3sC2FN7wtdclg/AABN7QthTfALXXJZPwAATe4LYU3xC11yWj8AAE3vC2FN8gtdcls/AABN8AthTfMLXXJcPwAATfELYU30C11yXT8AAE3yC2FN9Qtdcl4/AABN8wthTfYLXXJfPwAATfQLYU33C11yYD8AAE31C2FN+AtdcmE/AABN9gthTfkLXXJiPwAATfcLYU36C11yYz8AAE34C2FN+wtdcmQ/AABN+QthTfwLXXJlPwAATfoLYU39C11yZj8AAE37C2FN/gtdcmc/AABN/AthTf8LXXJoPwAATf0LYU0ADF1yaT8AAE3+C2FNAQxdcmo/AABN/wthTQIMXXJrPwAATQAMYU0DDF1ybD8AAE0BDGFNBAxdcm0/AABNAgxhTQUMXXJuPwAATQMMYU0GDF1ybz8AAE0EDGFNBwxdcnA/AABNBQxhTQgMXXJxPwAATQYMYU0JDF1ycj8AAE0HDGFNCgxdcnM/AABNCAxhTQsMXXJ0PwAATQkMYU0MDF1ydT8AAE0KDGFNDQxdcnY/AABNCwxhTQ4MXXJ3PwAATQwMYU0PDF1yeD8AAE0NDGFNEAxdcnk/AABNDgxhTREMXXJ6PwAATQ8MYU0SDF1yez8AAE0QDGFNEwxdcnw/AABNEQxhTRQMXXJ9PwAATRIMYU0VDF1yfj8AAE0TDGFNFgxdcn8/AABNFAxhTRcMXXKAPwAATRUMYU0YDF1ygT8AAE0WDGFNGQxdcoI/AABNFwxhTRoMXXKDPwAATRgMYU0bDF1yhD8AAE0ZDGFNHAxdcoU/AABNGgxhTR0MXXKGPwAATRsMYU0eDF1yhz8AAE0cDGFNHwxdcog/AABNHQxhTSAMXXKJPwAATR4MYU0hDF1yij8AAE0fDGFNIgxdcos/AABNIAxhTSMMXXKMPwAATSEMYU0kDF1yjT8AAE0iDGFNJQxdco4/AABNIwxhTSYMXXKPPwAATSQMYU0nDF1ykD8AAE0lDGFNKAxdcpE/AABNJgxhTSkMXXKSPwAATScMYU0qDF1ykz8AAE0oDGFNKwxdcpQ/AABNKQxhTSwMXXKVPwAATSoMYU0tDF1ylj8AAE0rDGFNLgxdcpc/AABNLAxhTS8MXXKYPwAATS0MYU0wDF1ymT8AAE0uDGFNMQxdcpo/AABNLwxhTTIMXXKbPwAATTAMYU0zDF1ynD8AAE0xDGFNNAxdcp0/AABNMgxhTTUMXXKePwAATTMMYU02DF1ynz8AAE00DGFNNwxdcqA/AABNNQxhTTgMXXKhPwAATTYMYU05DF1yoj8AAE03DGFNOgxdcqM/AABNOAxhTTsMXXKkPwAATTkMYU08DF1ypT8AAE06DGFNPQxdcqY/AABNOwxhTT4MXXKnPwAATTwMYU0/DF1yqD8AAE09DGFNQAxdcqk/AABNPgxhTUEMXXKqPwAATT8MYU1CDF1yqz8AAE1ADGFNQwxdcqw/AABNQQxhTUQMXXKtPwAATUIMYU1FDF1yrj8AAE1DDGFNRgxdcq8/AABNRAxhTUcMXXKwPwAATUUMYU1IDF1ysT8AAE1GDGFNSQxdcrI/AABNRwxhTUoMXXKzPwAATUgMYU1LDF1ytD8AAE1JDGFNTAxdcrU/AABNSgxhTU0MXXK2PwAATUsMYU1ODF1ytz8AAE1MDGFNTwxdcrg/AABNTQxhTVAMXXK5PwAATU4MYU1RDF1yuj8AAE1PDGFNUgxdcrs/AABNUAxhTVMMXXK8PwAATVEMYU1UDF1yvT8AAE1SDGFNVQxdcr4/AABNUwxhTVYMXXK/PwAATVQMYU1XDF1ywD8AAE1VDGFNWAxdcsE/AABNVgxhTVkMXXLCPwAATVcMYU1aDF1ywz8AAE1YDGFNWwxdcsQ/AABNWQxhTVwMXXLFPwAATVoMYU1dDF1yxj8AAE1bDGFNXgxdcsc/AABNXAxhTV8MXXLIPwAATV0MYU1gDF1yyT8AAE1eDGFNYQxdcso/AABNXwxhTWIMXXLLPwAATWAMYU1jDF1yzD8AAE1hDGFNZAxdcs0/AABNYgxhTWUMXXLOPwAATWMMYU1mDF1yzz8AAE1kDGFNZwxdctA/AABNZQxhTWgMXXLRPwAATWYMYU1pDF1y0j8AAE1nDGFNagxdctM/AABNaAxhTWsMXXLUPwAATWkMYU1sDF1y1T8AAE1qDGFNbQxdctY/AABNawxhTW4MXXLXPwAATWwMYU1vDF1y2D8AAE1tDGFNcAxdctk/AABNbgxhTXEMXXLaPwAATW8MYU1yDF1y2z8AAE1wDGFNcwxdctw/AABNcQxhTXQMXXLdPwAATXIMYU11DF1y3j8AAE1zDGFNdgxdct8/AABNdAxhTXcMXXLgPwAATXUMYU14DF1y4T8AAE12DGFNeQxdcuI/AABNdwxhTXoMXXLjPwAATXgMYU17DF1y5D8AAE15DGFNfAxdcuU/AABNegxhTX0MXXLmPwAATXsMYU1+DF1y5z8AAE18DGFNfwxdcug/AABNfQxhTYAMXXLpPwAATX4MYU2BDF1y6j8AAE1/DGFNggxdcus/AABNgAxhTYMMXXLsPwAATYEMYU2EDF1y7T8AAE2CDGFNhQxdcu4/AABNgwxhTYYMXXLvPwAATYQMYU2HDF1y8D8AAE2FDGFNiAxdcvE/AABNhgxhTYkMXXLyPwAATYcMYU2KDF1y8z8AAE2IDGFNiwxdcvQ/AABNiQxhTYwMXXL1PwAATYoMYU2NDF1y9j8AAE2LDGFNjgxdcvc/AABNjAxhTY8MXXL4PwAATY0MYU2QDF1y+T8AAE2ODGFNkQxdcvo/AABNjwxhTZIMXXL7PwAATZAMYU2TDF1y/D8AAE2RDGFNlAxdcv0/AABNkgxhTZUMXXL+PwAATZMMYU2WDF1y/z8AAE2UDGFNlwxdcgBAAABNlQxhTZgMXXIBQAAATZYMYU2ZDF1yAkAAAE2XDGFNmgxdcgNAAABNmAxhTZsMXXIEQAAATZkMYU2cDF1yBUAAAE2aDGFNnQxdcgZAAABNmwxhTZ4MXXIHQAAATZwMYU2fDF1yCEAAAE2dDGFNoAxdcglAAABNngxhTaEMXXIKQAAATZ8MYU2iDF1yC0AAAE2gDGFNowxdcgxAAABNoQxhTaQMXXINQAAATaIMYU2lDF1yDkAAAE2jDGFNpgxdcg9AAABNpAxhTacMXXIQQAAATaUMYU2oDF1yEUAAAE2mDGFNqQxdchJAAABNpwxhTaoMXXITQAAATagMYU2rDF1yFEAAAE2pDGFNrAxdchVAAABNqgxhTa0MXXIWQAAATasMYU2uDF1yF0AAAE2sDGFNrwxdchhAAABNrQxhTbAMXXIZQAAATa4MYU2xDF1yGkAAAE2vDGFNsgxdchtAAABNsAxhTbMMXXIcQAAATbEMYU20DF1yHUAAAE2yDGFNtQxdch5AAABNswxhTbYMXXIfQAAATbQMYU23DF1yIEAAAE21DGFNuAxdciFAAABNtgxhTbkMXXIiQAAATbcMYU26DF1yI0AAAE24DGFNuwxdciRAAABNuQxhTbwMXXIlQAAATboMYU29DF1yJkAAAE27DGFNvgxdcidAAABNvAxhTb8MXXIoQAAATb0MYU3ADF1yKUAAAE2+DGFNwQxdcipAAABNvwxhTcIMXXIrQAAATcAMYU3DDF1yLEAAAE3BDGFNxAxdci1AAABNwgxhTcUMXXIuQAAATcMMYU3GDF1yL0AAAE3EDGFNxwxdcjBAAABNxQxhTcgMXXIxQAAATcYMYU3JDF1yMkAAAE3HDGFNygxdcjNAAABNyAxhTcsMXXI0QAAATckMYU3MDF1yNUAAAE3KDGFNzQxdcjZAAABNywxhTc4MXXI3QAAATcwMYU3PDF1yOEAAAE3NDGFN0AxdcjlAAABNzgxhTdEMXXI6QAAATc8MYU3SDF1yO0AAAE3QDGFN0wxdcjxAAABN0QxhTdQMXXI9QAAATdIMYU3VDF1yPkAAAE3TDGFN1gxdcj9AAABN1AxhTdcMXXJAQAAATdUMYU3YDF1yQUAAAE3WDGFN2QxdckJAAABN1wxhTdoMXXJDQAAATdgMYU3bDF1yREAAAE3ZDGFN3AxdckVAAABN2gxhTd0MXXJGQAAATdsMYU3eDF1yR0AAAE3cDGFN3wxdckhAAABN3QxhTeAMXXJJQAAATd4MYU3hDF1ySkAAAE3fDGFN4gxdcktAAABN4AxhTeMMXXJMQAAATeEMYU3kDF1yTUAAAE3iDGFN5Qxdck5AAABN4wxhTeYMXXJPQAAATeQMYU3nDF1yUEAAAE3lDGFN6AxdclFAAABN5gxhTekMXXJSQAAATecMYU3qDF1yU0AAAE3oDGFN6wxdclRAAABN6QxhTewMXXJVQAAATeoMYU3tDF1yVkAAAE3rDGFN7gxdcldAAABN7AxhTe8MXXJYQAAATe0MYU3wDF1yWUAAAE3uDGFN8QxdclpAAABN7wxhTfIMXXJbQAAATfAMYU3zDF1yXEAAAE3xDGFN9Axdcl1AAABN8gxhTfUMXXJeQAAATfMMYU32DF1yX0AAAE30DGFN9wxdcmBAAABN9QxhTfgMXXJhQAAATfYMYU35DF1yYkAAAE33DGFN+gxdcmNAAABN+AxhTfsMXXJkQAAATfkMYU38DF1yZUAAAE36DGFN/QxdcmZAAABN+wxhTf4MXXJnQAAATfwMYU3/DF1yaEAAAE39DGFNAA1dcmlAAABN/gxhTQENXXJqQAAATf8MYU0CDV1ya0AAAE0ADWFNAw1dcmxAAABNAQ1hTQQNXXJtQAAATQINYU0FDV1ybkAAAE0DDWFNBg1dcm9AAABNBA1hTQcNXXJwQAAATQUNYU0IDV1ycUAAAE0GDWFNCQ1dcnJAAABNBw1hTQoNXXJzQAAATQgNYU0LDV1ydEAAAE0JDWFNDA1dcnVAAABNCg1hTQ0NXXJ2QAAATQsNYU0ODV1yd0AAAE0MDWFNDw1dcnhAAABNDQ1hTRANXXJ5QAAATQ4NYU0RDV1yekAAAE0PDWFNEg1dcntAAABNEA1hTRMNXXJ8QAAATRENYU0UDV1yfUAAAE0SDWFNFQ1dcn5AAABNEw1hTRYNXXJ/QAAATRQNYU0XDV1ygEAAAE0VDWFNGA1dcoFAAABNFg1hTRkNXXKCQAAATRcNYU0aDV1yg0AAAE0YDWFNGw1dcoRAAABNGQ1hTRwNXXKFQAAATRoNYU0dDV1yhkAAAE0bDWFNHg1dcodAAABNHA1hTR8NXXKIQAAATR0NYU0gDV1yiUAAAE0eDWFNIQ1dcopAAABNHw1hTSINXXKLQAAATSANYU0jDV1yjEAAAE0hDWFNJA1dco1AAABNIg1hTSUNXXKOQAAATSMNYU0mDV1yj0AAAE0kDWFNJw1dcpBAAABNJQ1hTSgNXXKRQAAATSYNYU0pDV1ykkAAAE0nDWFNKg1dcpNAAABNKA1hTSsNXXKUQAAATSkNYU0sDV1ylUAAAE0qDWFNLQ1dcpZAAABNKw1hTS4NXXKXQAAATSwNYU0vDV1ymEAAAE0tDWFNMA1dcplAAABNLg1hTTENXXKaQAAATS8NYU0yDV1ym0AAAE0wDWFNMw1dcpxAAABNMQ1hTTQNXXKdQAAATTINYU01DV1ynkAAAE0zDWFNNg1dcp9AAABNNA1hTTcNXXKgQAAATTUNYU04DV1yoUAAAE02DWFNOQ1dcqJAAABNNw1hTToNXXKjQAAATTgNYU07DV1ypEAAAE05DWFNPA1dcqVAAABNOg1hTT0NXXKmQAAATTsNYU0+DV1yp0AAAE08DWFNPw1dcqhAAABNPQ1hTUANXXKpQAAATT4NYU1BDV1yqkAAAE0/DWFNQg1dcqtAAABNQA1hTUMNXXKsQAAATUENYU1EDV1yrUAAAE1CDWFNRQ1dcq5AAABNQw1hTUYNXXKvQAAATUQNYU1HDV1ysEAAAE1FDWFNSA1dcrFAAABNRg1hTUkNXXKyQAAATUcNYU1KDV1ys0AAAE1IDWFNSw1dcrRAAABNSQ1hTUwNXXK1QAAATUoNYU1NDV1ytkAAAE1LDWFNTg1dcrdAAABNTA1hTU8NXXK4QAAATU0NYU1QDV1yuUAAAE1ODWFNUQ1dcrpAAABNTw1hTVINXXK7QAAATVANYU1TDV1yvEAAAE1RDWFNVA1dcr1AAABNUg1hTVUNXXK+QAAATVMNYU1WDV1yv0AAAE1UDWFNVw1dcsBAAABNVQ1hTVgNXXLBQAAATVYNYU1ZDV1ywkAAAE1XDWFNWg1dcsNAAABNWA1hTVsNXXLEQAAATVkNYU1cDV1yxUAAAE1aDWFNXQ1dcsZAAABNWw1hTV4NXXLHQAAATVwNYU1fDV1yyEAAAE1dDWFNYA1dcslAAABNXg1hTWENXXLKQAAATV8NYU1iDV1yy0AAAE1gDWFNYw1dcsxAAABNYQ1hTWQNXXLNQAAATWINYU1lDV1yzkAAAE1jDWFNZg1dcs9AAABNZA1hTWcNXXLQQAAATWUNYU1oDV1y0UAAAE1mDWFNaQ1dctJAAABNZw1hTWoNXXLTQAAATWgNYU1rDV1y1EAAAE1pDWFNbA1dctVAAABNag1hTW0NXXLWQAAATWsNYU1uDV1y10AAAE1sDWFNbw1dcthAAABNbQ1hTXANXXLZQAAATW4NYU1xDV1y2kAAAE1vDWFNcg1dcttAAABNcA1hTXMNXXLcQAAATXENYU10DV1y3UAAAE1yDWFNdQ1dct5AAABNcw1hTXYNXXLfQAAATXQNYU13DV1y4EAAAE11DWFNeA1dcuFAAABNdg1hTXkNXXLiQAAATXcNYU16DV1y40AAAE14DWFNew1dcuRAAABNeQ1hTXwNXXLlQAAATXoNYU19DV1y5kAAAE17DWFNfg1dcudAAABNfA1hTX8NXXLoQAAATX0NYU2ADV1y6UAAAE1+DWFNgQ1dcupAAABNfw1hTYINXXLrQAAATYANYU2DDV1y7EAAAE2BDWFNhA1dcu1AAABNgg1hTYUNXXLuQAAATYMNYU2GDV1y70AAAE2EDWFNhw1dcvBAAABNhQ1hTYgNXXLxQAAATYYNYU2JDV1y8kAAAE2HDWFNig1dcvNAAABNiA1hTYsNXXL0QAAATYkNYU2MDV1y9UAAAE2KDWFNjQ1dcvZAAABNiw1hTY4NXXL3QAAATYwNYU2PDV1y+EAAAE2NDWFNkA1dcvlAAABNjg1hTZENXXL6QAAATY8NYU2SDV1y+0AAAE2QDWFNkw1dcvxAAABNkQ1hTZQNXXL9QAAATZINYU2VDV1y/kAAAE2TDWFNlg1dcv9AAABNlA1hTZcNXXIAQQAATZUNYU2YDV1yAUEAAE2WDWFNmQ1dcgJBAABNlw1hTZoNXXIDQQAATZgNYU2bDV1yBEEAAE2ZDWFNnA1dcgVBAABNmg1hTZ0NXXIGQQAATZsNYU2eDV1yB0EAAE2cDWFNnw1dcghBAABNnQ1hTaANXXIJQQAATZ4NYU2hDV1yCkEAAE2fDWFNog1dcgtBAABNoA1hTaMNXXIMQQAATaENYU2kDV1yDUEAAE2iDWFNpQ1dcg5BAABNow1hTaYNXXIPQQAATaQNYU2nDV1yEEEAAE2lDWFNqA1dchFBAABNpg1hTakNXXISQQAATacNYU2qDV1yE0EAAE2oDWFNqw1dchRBAABNqQ1hTawNXXIVQQAATaoNYU2tDV1yFkEAAE2rDWFNrg1dchdBAABNrA1hTa8NXXIYQQAATa0NYU2wDV1yGUEAAE2uDWFNsQ1dchpBAABNrw1hTbINXXIbQQAATbANYU2zDV1yHEEAAE2xDWFNtA1dch1BAABNsg1hTbUNXXIeQQAATbMNYU22DV1yH0EAAE20DWFNtw1dciBBAABNtQ1hTbgNXXIhQQAATbYNYU25DV1yIkEAAE23DWFNug1dciNBAABNuA1hTbsNXXIkQQAATbkNYU28DV1yJUEAAE26DWFNvQ1dciZBAABNuw1hTb4NXXInQQAATbwNYU2/DV1yKEEAAE29DWFNwA1dcilBAABNvg1hTcENXXIqQQAATb8NYU3CDV1yK0EAAE3ADWFNww1dcixBAABNwQ1hTcQNXXItQQAATcINYU3FDV1yLkEAAE3DDWFNxg1dci9BAABNxA1hTccNXXIwQQAATcUNYU3IDV1yMUEAAE3GDWFNyQ1dcjJBAABNxw1hTcoNXXIzQQAATcgNYU3LDV1yNEEAAE3JDWFNzA1dcjVBAABNyg1hTc0NXXI2QQAATcsNYU3ODV1yN0EAAE3MDWFNzw1dcjhBAABNzQ1hTdANXXI5QQAATc4NYU3RDV1yOkEAAE3PDWFN0g1dcjtBAABN0A1hTdMNXXI8QQAATdENYU3UDV1yPUEAAE3SDWFN1Q1dcj5BAABN0w1hTdYNXXI/QQAATdQNYU3XDV1yQEEAAE3VDWFN2A1dckFBAABN1g1hTdkNXXJCQQAATdcNYU3aDV1yQ0EAAE3YDWFN2w1dckRBAABN2Q1hTdwNXXJFQQAATdoNYU3dDV1yRkEAAE3bDWFN3g1dckdBAABN3A1hTd8NXXJIQQAATd0NYU3gDV1ySUEAAE3eDWFN4Q1dckpBAABN3w1hTeINXXJLQQAATeANYU3jDV1yTEEAAE3hDWFN5A1dck1BAABN4g1hTeUNXXJOQQAATeMNYU3mDV1yT0EAAE3kDWFN5w1dclBBAABN5Q1hTegNXXJRQQAATeYNYU3pDV1yUkEAAE3nDWFN6g1dclNBAABN6A1hTesNXXJUQQAATekNYU3sDV1yVUEAAE3qDWFN7Q1dclZBAABN6w1hTe4NXXJXQQAATewNYU3vDV1yWEEAAE3tDWFN8A1dcllBAABN7g1hTfENXXJaQQAATe8NYU3yDV1yW0EAAE3wDWFN8w1dclxBAABN8Q1hTfQNXXJdQQAATfINYU31DV1yXkEAAE3zDWFN9g1dcl9BAABN9A1hTfcNXXJgQQAATfUNYU34DV1yYUEAAE32DWFN+Q1dcmJBAABN9w1hTfoNXXJjQQAATfgNYU37DV1yZEEAAE35DWFN/A1dcmVBAABN+g1hTf0NXXJmQQAATfsNYU3+DV1yZ0EAAE38DWFN/w1dcmhBAABN/Q1hTQAOXXJpQQAATf4NYU0BDl1yakEAAE3/DWFNAg5dcmtBAABNAA5hTQMOXXJsQQAATQEOYU0EDl1ybUEAAE0CDmFNBQ5dcm5BAABNAw5hTQYOXXJvQQAATQQOYU0HDl1ycEEAAE0FDmFNCA5dcnFBAABNBg5hTQkOXXJyQQAATQcOYU0KDl1yc0EAAE0IDmFNCw5dcnRBAABNCQ5hTQwOXXJ1QQAATQoOYU0NDl1ydkEAAE0LDmFNDg5dcndBAABNDA5hTQ8OXXJ4QQAATQ0OYU0QDl1yeUEAAE0ODmFNEQ5dcnpBAABNDw5hTRIOXXJ7QQAATRAOYU0TDl1yfEEAAE0RDmFNFA5dcn1BAABNEg5hTRUOXXJ+QQAATRMOYU0WDl1yf0EAAE0UDmFNFw5dcoBBAABNFQ5hTRgOXXKBQQAATRYOYU0ZDl1ygkEAAE0XDmFNGg5dcoNBAABNGA5hTRsOXXKEQQAATRkOYU0cDl1yhUEAAE0aDmFNHQ5dcoZBAABNGw5hTR4OXXKHQQAATRwOYU0fDl1yiEEAAE0dDmFNIA5dcolBAABNHg5hTSEOXXKKQQAATR8OYU0iDl1yi0EAAE0gDmFNIw5dcoxBAABNIQ5hTSQOXXKNQQAATSIOYU0lDl1yjkEAAE0jDmFNJg5dco9BAABNJA5hTScOXXKQQQAATSUOYU0oDl1ykUEAAE0mDmFNKQ5dcpJBAABNJw5hTSoOXXKTQQAATSgOYU0rDl1ylEEAAE0pDmFNLA5dcpVBAABNKg5hTS0OXXKWQQAATSsOYU0uDl1yl0EAAE0sDmFNLw5dcphBAABNLQ5hTTAOXXKZQQAATS4OYU0xDl1ymkEAAE0vDmFNMg5dcptBAABNMA5hTTMOXXKcQQAATTEOYU00Dl1ynUEAAE0yDmFNNQ5dcp5BAABNMw5hTTYOXXKfQQAATTQOYU03Dl1yoEEAAE01DmFNOA5dcqFBAABNNg5hTTkOXXKiQQAATTcOYU06Dl1yo0EAAE04DmFNOw5dcqRBAABNOQ5hTTwOXXKlQQAATToOYU09Dl1ypkEAAE07DmFNPg5dcqdBAABNPA5hTT8OXXKoQQAATT0OYU1ADl1yqUEAAE0+DmFNQQ5dcqpBAABNPw5hTUIOXXKrQQAATUAOYU1DDl1yrEEAAE1BDmFNRA5dcq1BAABNQg5hTUUOXXKuQQAATUMOYU1GDl1yr0EAAE1EDmFNRw5dcrBBAABNRQ5hTUgOXXKxQQAATUYOYU1JDl1yskEAAE1HDmFNSg5dcrNBAABNSA5hTUsOXXK0QQAATUkOYU1MDl1ytUEAAE1KDmFNTQ5dcrZBAABNSw5hTU4OXXK3QQAATUwOYU1PDl1yuEEAAE1NDmFNUA5dcrlBAABNTg5hTVEOXXK6QQAATU8OYU1SDl1yu0EAAE1QDmFNUw5dcrxBAABNUQ5hTVQOXXK9QQAATVIOYU1VDl1yvkEAAE1TDmFNVg5dcr9BAABNVA5hTVcOXXLAQQAATVUOYU1YDl1ywUEAAE1WDmFNWQ5dcsJBAABNVw5hTVoOXXLDQQAATVgOYU1bDl1yxEEAAE1ZDmFNXA5dcsVBAABNWg5hTV0OXXLGQQAATVsOYU1eDl1yx0EAAE1cDmFNXw5dcshBAABNXQ5hTWAOXXLJQQAATV4OYU1hDl1yykEAAE1fDmFNYg5dcstBAABNYA5hTWMOXXLMQQAATWEOYU1kDl1yzUEAAE1iDmFNZQ5dcs5BAABNYw5hTWYOXXLPQQAATWQOYU1nDl1y0EEAAE1lDmFNaA5dctFBAABNZg5hTWkOXXLSQQAATWcOYU1qDl1y00EAAE1oDmFNaw5dctRBAABNaQ5hTWwOXXLVQQAATWoOYU1tDl1y1kEAAE1rDmFNbg5dctdBAABNbA5hTW8OXXLYQQAATW0OYU1wDl1y2UEAAE1uDmFNcQ5dctpBAABNbw5hTXIOXXLbQQAATXAOYU1zDl1y3EEAAE1xDmFNdA5dct1BAABNcg5hTXUOXXLeQQAATXMOYU12Dl1y30EAAE10DmFNdw5dcuBBAABNdQ5hTXgOXXLhQQAATXYOYU15Dl1y4kEAAE13DmFNeg5dcuNBAABNeA5hTXsOXXLkQQAATXkOYU18Dl1y5UEAAE16DmFNfQ5dcuZBAABNew5hTX4OXXLnQQAATXwOYU1/Dl1y6EEAAE19DmFNgA5dculBAABNfg5hTYEOXXLqQQAATX8OYU2CDl1y60EAAE2ADmFNgw5dcuxBAABNgQ5hTYQOXXLtQQAATYIOYU2FDl1y7kEAAE2DDmFNhg5dcu9BAABNhA5hTYcOXXLwQQAATYUOYU2IDl1y8UEAAE2GDmFNiQ5dcvJBAABNhw5hTYoOXXLzQQAATYgOYU2LDl1y9EEAAE2JDmFNjA5dcvVBAABNig5hTY0OXXL2QQAATYsOYU2ODl1y90EAAE2MDmFNjw5dcvhBAABNjQ5hTZAOXXL5QQAATY4OYU2RDl1y+kEAAE2PDmFNkg5dcvtBAABNkA5hTZMOXXL8QQAATZEOYU2UDl1y/UEAAE2SDmFNlQ5dcv5BAABNkw5hTZYOXXL/QQAATZQOYU2XDl1yAEIAAE2VDmFNmA5dcgFCAABNlg5hTZkOXXICQgAATZcOYU2aDl1yA0IAAE2YDmFNmw5dcgRCAABNmQ5hTZwOXXIFQgAATZoOYU2dDl1yBkIAAE2bDmFNng5dcgdCAABNnA5hTZ8OXXIIQgAATZ0OYU2gDl1yCUIAAE2eDmFNoQ5dcgpCAABNnw5hTaIOXXILQgAATaAOYU2jDl1yDEIAAE2hDmFNpA5dcg1CAABNog5hTaUOXXIOQgAATaMOYU2mDl1yD0IAAE2kDmFNpw5dchBCAABNpQ5hTagOXXIRQgAATaYOYU2pDl1yEkIAAE2nDmFNqg5dchNCAABNqA5hTasOXXIUQgAATakOYU2sDl1yFUIAAE2qDmFNrQ5dchZCAABNqw5hTa4OXXIXQgAATawOYU2vDl1yGEIAAE2tDmFNsA5dchlCAABNrg5hTbEOXXIaQgAATa8OYU2yDl1yG0IAAE2wDmFNsw5dchxCAABNsQ5hTbQOXXIdQgAATbIOYU21Dl1yHkIAAE2zDmFNtg5dch9CAABNtA5hTbcOXXIgQgAATbUOYU24Dl1yIUIAAE22DmFNuQ5dciJCAABNtw5hTboOXXIjQgAATbgOYU27Dl1yJEIAAE25DmFNvA5dciVCAABNug5hTb0OXXImQgAATbsOYU2+Dl1yJ0IAAE28DmFNvw5dcihCAABNvQ5hTcAOXXIpQgAATb4OYU3BDl1yKkIAAE2/DmFNwg5dcitCAABNwA5hTcMOXXIsQgAATcEOYU3EDl1yLUIAAE3CDmFNxQ5dci5CAABNww5hTcYOXXIvQgAATcQOYU3HDl1yMEIAAE3FDmFNyA5dcjFCAABNxg5hTckOXXIyQgAATccOYU3KDl1yM0IAAE3IDmFNyw5dcjRCAABNyQ5hTcwOXXI1QgAATcoOYU3NDl1yNkIAAE3LDmFNzg5dcjdCAABNzA5hTc8OXXI4QgAATc0OYU3QDl1yOUIAAE3ODmFN0Q5dcjpCAABNzw5hTdIOXXI7QgAATdAOYU3TDl1yPEIAAE3RDmFN1A5dcj1CAABN0g5hTdUOXXI+QgAATdMOYU3WDl1yP0IAAE3UDmFN1w5dckBCAABN1Q5hTdgOXXJBQgAATdYOYU3ZDl1yQkIAAE3XDmFN2g5dckNCAABN2A5hTdsOXXJEQgAATdkOYU3cDl1yRUIAAE3aDmFN3Q5dckZCAABN2w5hTd4OXXJHQgAATdwOYU3fDl1ySEIAAE3dDmFN4A5dcklCAABN3g5hTeEOXXJKQgAATd8OYU3iDl1yS0IAAE3gDmFN4w5dckxCAABN4Q5hTeQOXXJNQgAATeIOYU3lDl1yTkIAAE3jDmFN5g5dck9CAABN5A5hTecOXXJQQgAATeUOYU3oDl1yUUIAAE3mDmFN6Q5dclJCAABN5w5hTeoOXXJTQgAATegOYU3rDl1yVEIAAE3pDmFN7A5dclVCAABN6g5hTe0OXXJWQgAATesOYU3uDl1yV0IAAE3sDmFN7w5dclhCAABN7Q5hTfAOXXJZQgAATe4OYU3xDl1yWkIAAE3vDmFN8g5dcltCAABN8A5hTfMOXXJcQgAATfEOYU30Dl1yXUIAAE3yDmFN9Q5dcl5CAABN8w5hTfYOXXJfQgAATfQOYU33Dl1yYEIAAE31DmFN+A5dcmFCAABN9g5hTfkOXXJiQgAATfcOYU36Dl1yY0IAAE34DmFN+w5dcmRCAABN+Q5hTfwOXXJlQgAATfoOYU39Dl1yZkIAAE37DmFN/g5dcmdCAABN/A5hTf8OXXJoQgAATf0OYU0AD11yaUIAAE3+DmFNAQ9dcmpCAABN/w5hTQIPXXJrQgAATQAPYU0DD11ybEIAAE0BD2FNBA9dcm1CAABNAg9hTQUPXXJuQgAATQMPYU0GD11yb0IAAE0ED2FNBw9dcnBCAABNBQ9hTQgPXXJxQgAATQYPYU0JD11yckIAAE0HD2FNCg9dcnNCAABNCA9hTQsPXXJ0QgAATQkPYU0MD11ydUIAAE0KD2FNDQ9dcnZCAABNCw9hTQ4PXXJ3QgAATQwPYU0PD11yeEIAAE0ND2FNEA9dcnlCAABNDg9hTREPXXJ6QgAATQ8PYU0SD11ye0IAAE0QD2FNEw9dcnxCAABNEQ9hTRQPXXJ9QgAATRIPYU0VD11yfkIAAE0TD2FNFg9dcn9CAABNFA9hTRcPXXKAQgAATRUPYU0YD11ygUIAAE0WD2FNGQ9dcoJCAABNFw9hTRoPXXKDQgAATRgPYU0bD11yhEIAAE0ZD2FNHA9dcoVCAABNGg9hTR0PXXKGQgAATRsPYU0eD11yh0IAAE0cD2FNHw9dcohCAABNHQ9hTSAPXXKJQgAATR4PYU0hD11yikIAAE0fD2FNIg9dcotCAABNIA9hTSMPXXKMQgAATSEPYU0kD11yjUIAAE0iD2FNJQ9dco5CAABNIw9hTSYPXXKPQgAATSQPYU0nD11ykEIAAE0lD2FNKA9dcpFCAABNJg9hTSkPXXKSQgAATScPYU0qD11yk0IAAE0oD2FNKw9dcpRCAABNKQ9hTSwPXXKVQgAATSoPYU0tD11ylkIAAE0rD2FNLg9dcpdCAABNLA9hTS8PXXKYQgAATS0PYU0wD11ymUIAAE0uD2FNMQ9dcppCAABNLw9hTTIPXXKbQgAATTAPYU0zD11ynEIAAE0xD2FNNA9dcp1CAABNMg9hTTUPXXKeQgAATTMPYU02D11yn0IAAE00D2FNNw9dcqBCAABNNQ9hTTgPXXKhQgAATTYPYU05D11yokIAAE03D2FNOg9dcqNCAABNOA9hTTsPXXKkQgAATTkPYU08D11ypUIAAE06D2FNPQ9dcqZCAABNOw9hTT4PXXKnQgAATTwPYU0/D11yqEIAAE09D2FNQA9dcqlCAABNPg9hTUEPXXKqQgAATT8PYU1CD11yq0IAAE1AD2FNQw9dcqxCAABNQQ9hTUQPXXKtQgAATUIPYU1FD11yrkIAAE1DD2FNRg9dcq9CAABNRA9hTUcPXXKwQgAATUUPYU1ID11ysUIAAE1GD2FNSQ9dcrJCAABNRw9hTUoPXXKzQgAATUgPYU1LD11ytEIAAE1JD2FNTA9dcrVCAABNSg9hTU0PXXK2QgAATUsPYU1OD11yt0IAAE1MD2FNTw9dcrhCAABNTQ9hTVAPXXK5QgAATU4PYU1RD11yukIAAE1PD2FNUg9dcrtCAABNUA9hTVMPXXK8QgAATVEPYU1UD11yvUIAAE1SD2FNVQ9dcr5CAABNUw9hTVYPXXK/QgAATVQPYU1XD11ywEIAAE1VD2FNWA9dcsFCAABNVg9hTVkPXXLCQgAATVcPYU1aD11yw0IAAE1YD2FNWw9dcsRCAABNWQ9hTVwPXXLFQgAATVoPYU1dD11yxkIAAE1bD2FNXg9dcsdCAABNXA9hTV8PXXLIQgAATV0PYU1gD11yyUIAAE1eD2FNYQ9dcspCAABNXw9hTWIPXXLLQgAATWAPYU1jD11yzEIAAE1hD2FNZA9dcs1CAABNYg9hTWUPXXLOQgAATWMPYU1mD11yz0IAAE1kD2FNZw9dctBCAABNZQ9hTWgPXXLRQgAATWYPYU1pD11y0kIAAE1nD2FNag9dctNCAABNaA9hTWsPXXLUQgAATWkPYU1sD11y1UIAAE1qD2FNbQ9dctZCAABNaw9hTW4PXXLXQgAATWwPYU1vD11y2EIAAE1tD2FNcA9dctlCAABNbg9hTXEPXXLaQgAATW8PYU1yD11y20IAAE1wD2FNcw9dctxCAABNcQ9hTXQPXXLdQgAATXIPYU11D11y3kIAAE1zD2FNdg9dct9CAABNdA9hTXcPXXLgQgAATXUPYU14D11y4UIAAE12D2FNeQ9dcuJCAABNdw9hTXoPXXLjQgAATXgPYU17D11y5EIAAE15D2FNfA9dcuVCAABNeg9hTX0PXXLmQgAATXsPYU1+D11y50IAAE18D2FNfw9dcuhCAABNfQ9hTYAPXXLpQgAATX4PYU2BD11y6kIAAE1/D2FNgg9dcutCAABNgA9hTYMPXXLsQgAATYEPYU2ED11y7UIAAE2CD2FNhQ9dcu5CAABNgw9hTYYPXXLvQgAATYQPYU2HD11y8EIAAE2FD2FNiA9dcvFCAABNhg9hTYkPXXLyQgAATYcPYU2KD11y80IAAE2ID2FNiw9dcvRCAABNiQ9hTYwPXXL1QgAATYoPYU2ND11y9kIAAE2LD2FNjg9dcvdCAABNjA9hTY8PXXL4QgAATY0PYU2QD11y+UIAAE2OD2FNkQ9dcvpCAABNjw9hTZIPXXL7QgAATZAPYU2TD11y/EIAAE2RD2FNlA9dcv1CAABNkg9hTZUPXXL+QgAATZMPYU2WD11y/0IAAE2UD2FNlw9dcgBDAABNlQ9hTZgPXXIBQwAATZYPYU2ZD11yAkMAAE2XD2FNmg9dcgNDAABNmA9hTZsPXXIEQwAATZkPYU2cD11yBUMAAE2aD2FNnQ9dcgZDAABNmw9hTZ4PXXIHQwAATZwPYU2fD11yCEMAAE2dD2FNoA9dcglDAABNng9hTaEPXXIKQwAATZ8PYU2iD11yC0MAAE2gD2F1KE2jD11yDEMAAE2hD2FNpA9dcg1DAABNog9hTaUPXXIOQwAATaMPYU2mD11yD0MAAE2kD2FNpw9dchBDAABNpQ9hTagPXXIRQwAATaYPYU2pD11yEkMAAE2nD2FNqg9dchNDAABNqA9hTasPXXIUQwAATakPYU2sD11yFUMAAE2qD2FNrQ9dchZDAABNqw9hTa4PXXIXQwAATawPYU2vD11yGEMAAE2tD2FNsA9dchlDAABNrg9hTbEPXXIaQwAATa8PYU2yD11yG0MAAE2wD2FNsw9dchxDAABNsQ9hTbQPXXIdQwAATbIPYU21D11yHkMAAE2zD2FNtg9dch9DAABNtA9hTbcPXXIgQwAATbUPYU24D11yIUMAAE22D2FNuQ9dciJDAABNtw9hTboPXXIjQwAATbgPYU27D11yJEMAAE25D2FNvA9dciVDAABNug9hTb0PXXImQwAATbsPYU2+D11yJ0MAAE28D2FNvw9dcihDAABNvQ9hTcAPXXIpQwAATb4PYU3BD11yKkMAAE2/D2FNwg9dcitDAABNwA9hTcMPXXIsQwAATcEPYU3ED11yLUMAAE3CD2FNxQ9dci5DAABNww9hTcYPXXIvQwAATcQPYU3HD11yMEMAAE3FD2FNyA9dcjFDAABNxg9hTckPXXIyQwAATccPYU3KD11yM0MAAE3ID2FNyw9dcjRDAABNyQ9hTcwPXXI1QwAATcoPYU3ND11yNkMAAE3LD2FNzg9dcjdDAABNzA9hTc8PXXI4QwAATc0PYU3QD11yOUMAAE3OD2FN0Q9dcjpDAABNzw9hTdIPXXI7QwAATdAPYU3TD11yPEMAAE3RD2FN1A9dcj1DAABN0g9hTdUPXXI+QwAATdMPYU3WD11yP0MAAE3UD2FN1w9dckBDAABN1Q9hTdgPXXJBQwAATdYPYU3ZD11yQkMAAE3XD2FN2g9dckNDAABN2A9hTdsPXXJEQwAATdkPYU3cD11yRUMAAE3aD2FN3Q9dckZDAABN2w9hTd4PXXJHQwAATdwPYU3fD11ySEMAAE3dD2FN4A9dcklDAABN3g9hTeEPXXJKQwAATd8PYU3iD11yS0MAAE3gD2FN4w9dckxDAABN4Q9hTeQPXXJNQwAATeIPYU3lD11yTkMAAE3jD2FN5g9dck9DAABN5A9hTecPXXJQQwAATeUPYU3oD11yUUMAAE3mD2FN6Q9dclJDAABN5w9hTeoPXXJTQwAATegPYU3rD11yVEMAAE3pD2FN7A9dclVDAABN6g9hTe0PXXJWQwAATesPYU3uD11yV0MAAE3sD2FN7w9dclhDAABN7Q9hTfAPXXJZQwAATe4PYU3xD11yWkMAAE3vD2FN8g9dcltDAABN8A9hTfMPXXJcQwAATfEPYU30D11yXUMAAE3yD2FN9Q9dcl5DAABN8w9hTfYPXXJfQwAATfQPYU33D11yYEMAAE31D2FN+A9dcmFDAABN9g9hTfkPXXJiQwAATfcPYU36D11yY0MAAE34D2FN+w9dcmRDAABN+Q9hTfwPXXJlQwAATfoPYU39D11yZkMAAE37D2FN/g9dcmdDAABN/A9hTf8PXXJoQwAATf0PYU0AEF1yaUMAAE3+D2FNARBdcmpDAABN/w9hTQIQXXJrQwAATQAQYU0DEF1ybEMAAE0BEGFNBBBdcm1DAABNAhBhTQUQXXJuQwAATQMQYU0GEF1yb0MAAE0EEGFNBxBdcnBDAABNBRBhTQgQXXJxQwAATQYQYU0JEF1yckMAAE0HEGFNChBdcnNDAABNCBBhTQsQXXJ0QwAATQkQYU0MEF1ydUMAAE0KEGFNDRBdcnZDAABNCxBhTQ4QXXJ3QwAATQwQYU0PEF1yeEMAAE0NEGFNEBBdcnlDAABNDhBhTREQXXJ6QwAATQ8QYU0SEF1ye0MAAE0QEGFNExBdcnxDAABNERBhTRQQXXJ9QwAATRIQYU0VEF1yfkMAAE0TEGFNFhBdcn9DAABNFBBhTRcQXXKAQwAATRUQYU0YEF1ygUMAAE0WEGFNGRBdcoJDAABNFxBhTRoQXXKDQwAATRgQYU0bEF1yhEMAAE0ZEGFNHBBdcoVDAABNGhBhTR0QXXKGQwAATRsQYU0eEF1yh0MAAE0cEGFNHxBdcohDAABNHRBhTSAQXXKJQwAATR4QYU0hEF1yikMAAE0fEGFNIhBdcotDAABNIBBhTSMQXXKMQwAATSEQYU0kEF1yjUMAAE0iEGFNJRBdco5DAABNIxBhTSYQXXKPQwAATSQQYU0nEF1ykEMAAE0lEGFNKBBdcpFDAABNJhBhTSkQXXKSQwAATScQYU0qEF1yk0MAAE0oEGFNKxBdcpRDAABNKRBhTSwQXXKVQwAATSoQYU0tEF1ylkMAAE0rEGFNLhBdcpdDAABNLBBhTS8QXXKYQwAATS0QYU0wEF1ymUMAAE0uEGFNMRBdcppDAABNLxBhTTIQXXKbQwAATTAQYU0zEF1ynEMAAE0xEGFNNBBdcp1DAABNMhBhTTUQXXKeQwAATTMQYU02EF1yn0MAAE00EGFNNxBdcqBDAABNNRBhTTgQXXKhQwAATTYQYU05EF1yokMAAE03EGFNOhBdcqNDAABNOBBhTTsQXXKkQwAATTkQYU08EF1ypUMAAE06EGFNPRBdcqZDAABNOxBhTT4QXXKnQwAATTwQYU0/EF1yqEMAAE09EGFNQBBdcqlDAABNPhBhTUEQXXKqQwAATT8QYU1CEF1yq0MAAE1AEGFNQxBdcqxDAABNQRBhTUQQXXKtQwAATUIQYU1FEF1yrkMAAE1DEGFNRhBdcq9DAABNRBBhTUcQXXKwQwAATUUQYU1IEF1ysUMAAE1GEGFNSRBdcrJDAABNRxBhTUoQXXKzQwAATUgQYU1LEF1ytEMAAE1JEGFNTBBdcrVDAABNShBhTU0QXXK2QwAATUsQYU1OEF1yt0MAAE1MEGFNTxBdcrhDAABNTRBhTVAQXXK5QwAATU4QYU1REF1yukMAAE1PEGFNUhBdcrtDAABNUBBhTVMQXXK8QwAATVEQYU1UEF1yvUMAAE1SEGFNVRBdcr5DAABNUxBhTVYQXXK/QwAATVQQYU1XEF1ywEMAAE1VEGFNWBBdcsFDAABNVhBhTVkQXXLCQwAATVcQYU1aEF1yw0MAAE1YEGFNWxBdcsRDAABNWRBhTVwQXXLFQwAATVoQYU1dEF1yxkMAAE1bEGFNXhBdcsdDAABNXBBhTV8QXXLIQwAATV0QYU1gEF1yyUMAAE1eEGFNYRBdcspDAABNXxBhTWIQXXLLQwAATWAQYU1jEF1yzEMAAE1hEGFNZBBdcs1DAABNYhBhTWUQXXLOQwAATWMQYU1mEF1yz0MAAE1kEGFNZxBdctBDAABNZRBhTWgQXXLRQwAATWYQYU1pEF1y0kMAAE1nEGFNahBdctNDAABNaBBhTWsQXXLUQwAATWkQYU1sEF1y1UMAAE1qEGFNbRBdctZDAABNaxBhTW4QXXLXQwAATWwQYU1vEF1y2EMAAE1tEGFNcBBdctlDAABNbhBhTXEQXXLaQwAATW8QYU1yEF1y20MAAE1wEGFNcxBdctxDAABNcRBhTXQQXXLdQwAATXIQYU11EF1y3kMAAE1zEGFNdhBdct9DAABNdBBhTXcQXXLgQwAATXUQYU14EF1y4UMAAE12EGFNeRBdcuJDAABNdxBhTXoQXXLjQwAATXgQYU17EF1y5EMAAE15EGFNfBBdcuVDAABNehBhTX0QXXLmQwAATXsQYU1+EF1y50MAAE18EGFNfxBdcuhDAABNfRBhTYAQXXLpQwAATX4QYU2BEF1y6kMAAE1/EGFNghBdcutDAABNgBBhTYMQXXLsQwAATYEQYU2EEF1y7UMAAE2CEGFNhRBdcu5DAABNgxBhTYYQXXLvQwAATYQQYU2HEF1y8EMAAE2FEGFNiBBdcvFDAABNhhBhTYkQXXLyQwAATYcQYU2KEF1y80MAAE2IEGFNixBdcvRDAABNiRBhTYwQXXL1QwAATYoQYU2NEF1y9kMAAE2LEGFNjhBdcvdDAABNjBBhTY8QXXL4QwAATY0QYU2QEF1y+UMAAE2OEGFNkRBdcvpDAABNjxBhTZIQXXL7QwAATZAQYU2TEF1y/EMAAE2REGFNlBBdcv1DAABNkhBhTZUQXXL+QwAATZMQYU2WEF1y/0MAAE2UEGFNlxBdcgBEAABNlRBhTZgQXXIBRAAATZYQYU2ZEF1yAkQAAE2XEGFNmhBdcgNEAABNmBBhTZsQXXIERAAATZkQYU2cEF1yBUQAAE2aEGFNnRBdcgZEAABNmxBhTZ4QXXIHRAAATZwQYU2fEF1yCEQAAE2dEGFNoBBdcglEAABNnhBhTaEQXXIKRAAATZ8QYU2iEF1yC0QAAE2gEGFNoxBdcgxEAABNoRBhTaQQXXINRAAATaIQYU2lEF1yDkQAAE2jEGFNphBdcg9EAABNpBBhTacQXXIQRAAATaUQYU2oEF1yEUQAAE2mEGFNqRBdchJEAABNpxBhTaoQXXITRAAATagQYU2rEF1yFEQAAE2pEGFNrBBdchVEAABNqhBhTa0QXXIWRAAATasQYU2uEF1yF0QAAE2sEGFNrxBdchhEAABNrRBhTbAQXXIZRAAATa4QYU2xEF1yGkQAAE2vEGFNshBdchtEAABNsBBhTbMQXXIcRAAATbEQYU20EF1yHUQAAE2yEGFNtRBdch5EAABNsxBhTbYQXXIfRAAATbQQYU23EF1yIEQAAE21EGFNuBBdciFEAABNthBhTbkQXXIiRAAATbcQYU26EF1yI0QAAE24EGFNuxBdciREAABNuRBhTbwQXXIlRAAATboQYU29EF1yJkQAAE27EGFNvhBdcidEAABNvBBhTb8QXXIoRAAATb0QYU3AEF1yKUQAAE2+EGFNwRBdcipEAABNvxBhTcIQXXIrRAAATcAQYU3DEF1yLEQAAE3BEGFNxBBdci1EAABNwhBhTcUQXXIuRAAATcMQYU3GEF1yL0QAAE3EEGFNxxBdcjBEAABNxRBhTcgQXXIxRAAATcYQYU3JEF1yMkQAAE3HEGFNyhBdcjNEAABNyBBhTcsQXXI0RAAATckQYU3MEF1yNUQAAE3KEGFNzRBdcjZEAABNyxBhTc4QXXI3RAAATcwQYU3PEF1yOEQAAE3NEGFN0BBdcjlEAABNzhBhTdEQXXI6RAAATc8QYU3SEF1yO0QAAE3QEGFN0xBdcjxEAABN0RBhTdQQXXI9RAAATdIQYU3VEF1yPkQAAE3TEGFN1hBdcj9EAABN1BBhTdcQXXJARAAATdUQYU3YEF1yQUQAAE3WEGFN2RBdckJEAABN1xBhTdoQXXJDRAAATdgQYU3bEF1yREQAAE3ZEGFN3BBdckVEAABN2hBhTd0QXXJGRAAATdsQYU3eEF1yR0QAAE3cEGFN3xBdckhEAABN3RBhTeAQXXJJRAAATd4QYU3hEF1ySkQAAE3fEGFN4hBdcktEAABN4BBhTeMQXXJMRAAATeEQYU3kEF1yTUQAAE3iEGFN5RBdck5EAABN4xBhTeYQXXJPRAAATeQQYU3nEF1yUEQAAE3lEGFN6BBdclFEAABN5hBhTekQXXJSRAAATecQYU3qEF1yU0QAAE3oEGFN6xBdclREAABN6RBhTewQXXJVRAAATeoQYU3tEF1yVkQAAE3rEGFN7hBdcldEAABN7BBhTe8QXXJYRAAATe0QYU3wEF1yWUQAAE3uEGFN8RBdclpEAABN7xBhTfIQXXJbRAAATfAQYU3zEF1yXEQAAE3xEGFN9BBdcl1EAABN8hBhTfUQXXJeRAAATfMQYU32EF1yX0QAAE30EGFN9xBdcmBEAABN9RBhTfgQXXJhRAAATfYQYU35EF1yYkQAAE33EGFN+hBdcmNEAABN+BBhTfsQXXJkRAAATfkQYU38EF1yZUQAAE36EGFN/RBdcmZEAABN+xBhTf4QXXJnRAAATfwQYU3/EF1yaEQAAE39EGFNABFdcmlEAABN/hBhTQERXXJqRAAATf8QYU0CEV1ya0QAAE0AEWFNAxFdcmxEAABNARFhTQQRXXJtRAAATQIRYU0FEV1ybkQAAE0DEWFNBhFdcm9EAABNBBFhTQcRXXJwRAAATQURYU0IEV1ycUQAAE0GEWFNCRFdcnJEAABNBxFhTQoRXXJzRAAATQgRYU0LEV1ydEQAAE0JEWFNDBFdcnVEAABNChFhTQ0RXXJ2RAAATQsRYU0OEV1yd0QAAE0MEWFNDxFdcnhEAABNDRFhTRARXXJ5RAAATQ4RYU0REV1yekQAAE0PEWFNEhFdcntEAABNEBFhTRMRXXJ8RAAATRERYU0UEV1yfUQAAE0SEWFNFRFdcn5EAABNExFhTRYRXXJ/RAAATRQRYU0XEV1ygEQAAE0VEWFNGBFdcoFEAABNFhFhTRkRXXKCRAAATRcRYU0aEV1yg0QAAE0YEWFNGxFdcoREAABNGRFhTRwRXXKFRAAATRoRYU0dEV1yhkQAAE0bEWFNHhFdcodEAABNHBFhTR8RXXKIRAAATR0RYU0gEV1yiUQAAE0eEWFNIRFdcopEAABNHxFhTSIRXXKLRAAATSARYU0jEV1yjEQAAE0hEWFNJBFdco1EAABNIhFhTSURXXKORAAATSMRYU0mEV1yj0QAAE0kEWFNJxFdcpBEAABNJRFhTSgRXXKRRAAATSYRYU0pEV1ykkQAAE0nEWFNKhFdcpNEAABNKBFhTSsRXXKURAAATSkRYU0sEV1ylUQAAE0qEWFNLRFdcpZEAABNKxFhTS4RXXKXRAAATSwRYU0vEV1ymEQAAE0tEWFNMBFdcplEAABNLhFhTTERXXKaRAAATS8RYU0yEV1ym0QAAE0wEWFNMxFdcpxEAABNMRFhTTQRXXKdRAAATTIRYU01EV1ynkQAAE0zEWFNNhFdcp9EAABNNBFhTTcRXXKgRAAATTURYU04EV1yoUQAAE02EWFNORFdcqJEAABNNxFhTToRXXKjRAAATTgRYU07EV1ypEQAAE05EWFNPBFdcqVEAABNOhFhTT0RXXKmRAAATTsRYU0+EV1yp0QAAE08EWFNPxFdcqhEAABNPRFhTUARXXKpRAAATT4RYU1BEV1yqkQAAE0/EWFNQhFdcqtEAABNQBFhTUMRXXKsRAAATUERYU1EEV1yrUQAAE1CEWFNRRFdcq5EAABNQxFhTUYRXXKvRAAATUQRYU1HEV1ysEQAAE1FEWFNSBFdcrFEAABNRhFhTUkRXXKyRAAATUcRYU1KEV1ys0QAAE1IEWFNSxFdcrREAABNSRFhTUwRXXK1RAAATUoRYU1NEV1ytkQAAE1LEWFNThFdcrdEAABNTBFhTU8RXXK4RAAATU0RYU1QEV1yuUQAAE1OEWFNURFdcrpEAABNTxFhTVIRXXK7RAAATVARYU1TEV1yvEQAAE1REWFNVBFdcr1EAABNUhFhTVURXXK+RAAATVMRYU1WEV1yv0QAAE1UEWFNVxFdcsBEAABNVRFhTVgRXXLBRAAATVYRYU1ZEV1ywkQAAE1XEWFNWhFdcsNEAABNWBFhTVsRXXLERAAATVkRYU1cEV1yxUQAAE1aEWFNXRFdcsZEAABNWxFhTV4RXXLHRAAATVwRYU1fEV1yyEQAAE1dEWFNYBFdcslEAABNXhFhTWERXXLKRAAATV8RYU1iEV1yy0QAAE1gEWFNYxFdcsxEAABNYRFhTWQRXXLNRAAATWIRYU1lEV1yzkQAAE1jEWFNZhFdcs9EAABNZBFhTWcRXXLQRAAATWURYU1oEV1y0UQAAE1mEWFNaRFdctJEAABNZxFhTWoRXXLTRAAATWgRYU1rEV1y1EQAAE1pEWFNbBFdctVEAABNahFhTW0RXXLWRAAATWsRYU1uEV1y10QAAE1sEWFNbxFdcthEAABNbRFhTXARXXLZRAAATW4RYU1xEV1y2kQAAE1vEWFNchFdcttEAABNcBFhTXMRXXLcRAAATXERYU10EV1y3UQAAE1yEWFNdRFdct5EAABNcxFhTXYRXXLfRAAATXQRYU13EV1y4EQAAE11EWFNeBFdcuFEAABNdhFhTXkRXXLiRAAATXcRYU16EV1y40QAAE14EWFNexFdcuREAABNeRFhTXwRXXLlRAAATXoRYU19EV1y5kQAAE17EWFNfhFdcudEAABNfBFhTX8RXXLoRAAATX0RYU2AEV1y6UQAAE1+EWFNgRFdcupEAABNfxFhTYIRXXLrRAAATYARYU2DEV1y7EQAAE2BEWFNhBFdcu1EAABNghFhTYURXXLuRAAATYMRYU2GEV1y70QAAE2EEWFNhxFdcvBEAABNhRFhTYgRXXLxRAAATYYRYU2JEV1y8kQAAE2HEWFNihFdcvNEAABNiBFhTYsRXXL0RAAATYkRYU2MEV1y9UQAAE2KEWFNjRFdcvZEAABNixFhTY4RXXL3RAAATYwRYU2PEV1y+EQAAE2NEWFNkBFdcvlEAABNjhFhTZERXXL6RAAATY8RYU2SEV1y+0QAAE2QEWFNkxFdcvxEAABNkRFhTZQRXXL9RAAATZIRYU2VEV1y/kQAAE2TEWFNlhFdcv9EAABNlBFhTZcRXXIARQAATZURYU2YEV1yAUUAAE2WEWFNmRFdcgJFAABNlxFhTZoRXXIDRQAATZgRYU2bEV1yBEUAAE2ZEWFNnBFdcgVFAABNmhFhTZ0RXXIGRQAATZsRYU2eEV1yB0UAAE2cEWFNnxFdcghFAABNnRFhTaARXXIJRQAATZ4RYU2hEV1yCkUAAE2fEWFNohFdcgtFAABNoBFhTaMRXXIMRQAATaERYU2kEV1yDUUAAE2iEWFNpRFdcg5FAABNoxFhTaYRXXIPRQAATaQRYU2nEV1yEEUAAE2lEWFNqBFdchFFAABNphFhTakRXXISRQAATacRYU2qEV1yE0UAAE2oEWFNqxFdchRFAABNqRFhTawRXXIVRQAATaoRYU2tEV1yFkUAAE2rEWFNrhFdchdFAABNrBFhTa8RXXIYRQAATa0RYU2wEV1yGUUAAE2uEWFNsRFdchpFAABNrxFhTbIRXXIbRQAATbARYU2zEV1yHEUAAE2xEWFNtBFdch1FAABNshFhTbURXXIeRQAATbMRYU22EV1yH0UAAE20EWFNtxFdciBFAABNtRFhTbgRXXIhRQAATbYRYU25EV1yIkUAAE23EWFNuhFdciNFAABNuBFhTbsRXXIkRQAATbkRYU28EV1yJUUAAE26EWFNvRFdciZFAABNuxFhTb4RXXInRQAATbwRYU2/EV1yKEUAAE29EWFNwBFdcilFAABNvhFhTcERXXIqRQAATb8RYU3CEV1yK0UAAE3AEWFNwxFdcixFAABNwRFhTcQRXXItRQAATcIRYU3FEV1yLkUAAE3DEWFNxhFdci9FAABNxBFhTccRXXIwRQAATcURYU3IEV1yMUUAAE3GEWFNyRFdcjJFAABNxxFhTcoRXXIzRQAATcgRYU3LEV1yNEUAAE3JEWFNzBFdcjVFAABNyhFhTc0RXXI2RQAATcsRYU3OEV1yN0UAAE3MEWFNzxFdcjhFAABNzRFhTdARXXI5RQAATc4RYU3REV1yOkUAAE3PEWFN0hFdcjtFAABN0BFhTdMRXXI8RQAATdERYU3UEV1yPUUAAE3SEWFN1RFdcj5FAABN0xFhTdYRXXI/RQAATdQRYU3XEV1yQEUAAE3VEWFN2BFdckFFAABN1hFhTdkRXXJCRQAATdcRYU3aEV1yQ0UAAE3YEWFN2xFdckRFAABN2RFhTdwRXXJFRQAATdoRYU3dEV1yRkUAAE3bEWFN3hFdckdFAABN3BFhTd8RXXJIRQAATd0RYU3gEV1ySUUAAE3eEWFN4RFdckpFAABN3xFhTeIRXXJLRQAATeARYU3jEV1yTEUAAE3hEWFN5BFdck1FAABN4hFhTeURXXJORQAATeMRYU3mEV1yT0UAAE3kEWFN5xFdclBFAABN5RFhTegRXXJRRQAATeYRYU3pEV1yUkUAAE3nEWFN6hFdclNFAABN6BFhTesRXXJURQAATekRYU3sEV1yVUUAAE3qEWFN7RFdclZFAABN6xFhTe4RXXJXRQAATewRYU3vEV1yWEUAAE3tEWFN8BFdcllFAABN7hFhTfERXXJaRQAATe8RYU3yEV1yW0UAAE3wEWFN8xFdclxFAABN8RFhTfQRXXJdRQAATfIRYU31EV1yXkUAAE3zEWFN9hFdcl9FAABN9BFhTfcRXXJgRQAATfURYU34EV1yYUUAAE32EWFN+RFdcmJFAABN9xFhTfoRXXJjRQAATfgRYU37EV1yZEUAAE35EWFN/BFdcmVFAABN+hFhTf0RXXJmRQAATfsRYU3+EV1yZ0UAAE38EWFN/xFdcmhFAABN/RFhTQASXXJpRQAATf4RYU0BEl1yakUAAE3/EWFNAhJdcmtFAABNABJhTQMSXXJsRQAATQESYU0EEl1ybUUAAE0CEmFNBRJdcm5FAABNAxJhTQYSXXJvRQAATQQSYU0HEl1ycEUAAE0FEmFNCBJdcnFFAABNBhJhTQkSXXJyRQAATQcSYU0KEl1yc0UAAE0IEmFNCxJdcnRFAABNCRJhTQwSXXJ1RQAATQoSYU0NEl1ydkUAAE0LEmFNDhJdcndFAABNDBJhTQ8SXXJ4RQAATQ0SYU0QEl1yeUUAAE0OEmFNERJdcnpFAABNDxJhTRISXXJ7RQAATRASYU0TEl1yfEUAAE0REmFNFBJdcn1FAABNEhJhTRUSXXJ+RQAATRMSYU0WEl1yf0UAAE0UEmFNFxJdcoBFAABNFRJhTRgSXXKBRQAATRYSYU0ZEl1ygkUAAE0XEmFNGhJdcoNFAABNGBJhTRsSXXKERQAATRkSYU0cEl1yhUUAAE0aEmFNHRJdcoZFAABNGxJhTR4SXXKHRQAATRwSYU0fEl1yiEUAAE0dEmFNIBJdcolFAABNHhJhTSESXXKKRQAATR8SYU0iEl1yi0UAAE0gEmFNIxJdcoxFAABNIRJhTSQSXXKNRQAATSISYU0lEl1yjkUAAE0jEmFNJhJdco9FAABNJBJhTScSXXKQRQAATSUSYU0oEl1ykUUAAE0mEmFNKRJdcpJFAABNJxJhTSoSXXKTRQAATSgSYU0rEl1ylEUAAE0pEmFNLBJdcpVFAABNKhJhTS0SXXKWRQAATSsSYU0uEl1yl0UAAE0sEmFNLxJdcphFAABNLRJhTTASXXKZRQAATS4SYU0xEl1ymkUAAE0vEmFNMhJdcptFAABNMBJhTTMSXXKcRQAATTESYU00El1ynUUAAE0yEmFNNRJdcp5FAABNMxJhTTYSXXKfRQAATTQSYU03El1yoEUAAE01EmFNOBJdcqFFAABNNhJhTTkSXXKiRQAATTcSYU06El1yo0UAAE04EmFNOxJdcqRFAABNORJhTTwSXXKlRQAATToSYU09El1ypkUAAE07EmFNPhJdcqdFAABNPBJhTT8SXXKoRQAATT0SYU1AEl1yqUUAAE0+EmFNQRJdcqpFAABNPxJhTUISXXKrRQAATUASYU1DEl1yrEUAAE1BEmFNRBJdcq1FAABNQhJhTUUSXXKuRQAATUMSYU1GEl1yr0UAAE1EEmFNRxJdcrBFAABNRRJhTUgSXXKxRQAATUYSYU1JEl1yskUAAE1HEmFNShJdcrNFAABNSBJhTUsSXXK0RQAATUkSYU1MEl1ytUUAAE1KEmFNTRJdcrZFAABNSxJhTU4SXXK3RQAATUwSYU1PEl1yuEUAAE1NEmFNUBJdcrlFAABNThJhTVESXXK6RQAATU8SYU1SEl1yu0UAAE1QEmFNUxJdcrxFAABNURJhTVQSXXK9RQAATVISYU1VEl1yvkUAAE1TEmFNVhJdcr9FAABNVBJhTVcSXXLARQAATVUSYU1YEl1ywUUAAE1WEmFNWRJdcsJFAABNVxJhTVoSXXLDRQAATVgSYU1bEl1yxEUAAE1ZEmFNXBJdcsVFAABNWhJhTV0SXXLGRQAATVsSYU1eEl1yx0UAAE1cEmFNXxJdcshFAABNXRJhTWASXXLJRQAATV4SYU1hEl1yykUAAE1fEmFNYhJdcstFAABNYBJhTWMSXXLMRQAATWESYU1kEl1yzUUAAE1iEmFNZRJdcs5FAABNYxJhTWYSXXLPRQAATWQSYU1nEl1y0EUAAE1lEmFNaBJdctFFAABNZhJhTWkSXXLSRQAATWcSYU1qEl1y00UAAE1oEmFNaxJdctRFAABNaRJhTWwSXXLVRQAATWoSYU1tEl1y1kUAAE1rEmFNbhJdctdFAABNbBJhTW8SXXLYRQAATW0SYU1wEl1y2UUAAE1uEmFNcRJdctpFAABNbxJhTXISXXLbRQAATXASYU1zEl1y3EUAAE1xEmFNdBJdct1FAABNchJhTXUSXXLeRQAATXMSYU12El1y30UAAE10EmFNdxJdcuBFAABNdRJhTXgSXXLhRQAATXYSYU15El1y4kUAAE13EmFNehJdcuNFAABNeBJhTXsSXXLkRQAATXkSYU18El1y5UUAAE16EmFNfRJdcuZFAABNexJhTX4SXXLnRQAATXwSYU1/El1y6EUAAE19EmFNgBJdculFAABNfhJhTYESXXLqRQAATX8SYU2CEl1y60UAAE2AEmFNgxJdcuxFAABNgRJhTYQSXXLtRQAATYISYU2FEl1y7kUAAE2DEmFNhhJdcu9FAABNhBJhTYcSXXLwRQAATYUSYU2IEl1y8UUAAE2GEmFNiRJdcvJFAABNhxJhTYoSXXLzRQAATYgSYU2LEl1y9EUAAE2JEmFNjBJdcvVFAABNihJhTY0SXXL2RQAATYsSYU2OEl1y90UAAE2MEmFNjxJdcvhFAABNjRJhTZASXXL5RQAATY4SYU2REl1y+kUAAE2PEmFNkhJdcvtFAABNkBJhTZMSXXL8RQAATZESYU2UEl1y/UUAAE2SEmFNlRJdcv5FAABNkxJhTZYSXXL/RQAATZQSYU2XEl1yAEYAAE2VEmFNmBJdcgFGAABNlhJhTZkSXXICRgAATZcSYU2aEl1yA0YAAE2YEmFNmxJdcgRGAABNmRJhTZwSXXIFRgAATZoSYU2dEl1yBkYAAE2bEmFNnhJdcgdGAABNnBJhTZ8SXXIIRgAATZ0SYU2gEl1yCUYAAE2eEmFNoRJdcgpGAABNnxJhTaISXXILRgAATaASYU2jEl1yDEYAAE2hEmFNpBJdcg1GAABNohJhTaUSXXIORgAATaMSYU2mEl1yD0YAAE2kEmFNpxJdchBGAABNpRJhTagSXXIRRgAATaYSYU2pEl1yEkYAAE2nEmFNqhJdchNGAABNqBJhTasSXXIURgAATakSYU2sEl1yFUYAAE2qEmFNrRJdchZGAABNqxJhTa4SXXIXRgAATawSYU2vEl1yGEYAAE2tEmFNsBJdchlGAABNrhJhTbESXXIaRgAATa8SYU2yEl1yG0YAAE2wEmFNsxJdchxGAABNsRJhTbQSXXIdRgAATbISYU21El1yHkYAAE2zEmFNthJdch9GAABNtBJhTbcSXXIgRgAATbUSYU24El1yIUYAAE22EmFNuRJdciJGAABNtxJhTboSXXIjRgAATbgSYU27El1yJEYAAE25EmFNvBJdciVGAABNuhJhTb0SXXImRgAATbsSYU2+El1yJ0YAAE28EmFNvxJdcihGAABNvRJhTcASXXIpRgAATb4SYU3BEl1yKkYAAE2/EmFNwhJdcitGAABNwBJhTcMSXXIsRgAATcESYU3EEl1yLUYAAE3CEmFNxRJdci5GAABNwxJhTcYSXXIvRgAATcQSYU3HEl1yMEYAAE3FEmFNyBJdcjFGAABNxhJhTckSXXIyRgAATccSYU3KEl1yM0YAAE3IEmFNyxJdcjRGAABNyRJhTcwSXXI1RgAATcoSYU3NEl1yNkYAAE3LEmFNzhJdcjdGAABNzBJhTc8SXXI4RgAATc0SYU3QEl1yOUYAAE3OEmFN0RJdcjpGAABNzxJhTdISXXI7RgAATdASYU3TEl1yPEYAAE3REmFN1BJdcj1GAABN0hJhTdUSXXI+RgAATdMSYU3WEl1yP0YAAE3UEmFN1xJdckBGAABN1RJhTdgSXXJBRgAATdYSYU3ZEl1yQkYAAE3XEmFN2hJdckNGAABN2BJhTdsSXXJERgAATdkSYU3cEl1yRUYAAE3aEmFN3RJdckZGAABN2xJhTd4SXXJHRgAATdwSYU3fEl1ySEYAAE3dEmFN4BJdcklGAABN3hJhTeESXXJKRgAATd8SYU3iEl1yS0YAAE3gEmFN4xJdckxGAABN4RJhTeQSXXJNRgAATeISYU3lEl1yTkYAAE3jEmFN5hJdck9GAABN5BJhTecSXXJQRgAATeUSYU3oEl1yUUYAAE3mEmFN6RJdclJGAABN5xJhTeoSXXJTRgAATegSYU3rEl1yVEYAAE3pEmFN7BJdclVGAABN6hJhTe0SXXJWRgAATesSYU3uEl1yV0YAAE3sEmFN7xJdclhGAABN7RJhTfASXXJZRgAATe4SYU3xEl1yWkYAAE3vEmFN8hJdcltGAABN8BJhTfMSXXJcRgAATfESYU30El1yXUYAAE3yEmFN9RJdcl5GAABN8xJhTfYSXXJfRgAATfQSYU33El1yYEYAAE31EmFN+BJdcmFGAABN9hJhTfkSXXJiRgAATfcSYU36El1yY0YAAE34EmFN+xJdcmRGAABN+RJhTfwSXXJlRgAATfoSYU39El1yZkYAAE37EmFN/hJdcmdGAABN/BJhTf8SXXJoRgAATf0SYU0AE11yaUYAAE3+EmFNARNdcmpGAABN/xJhTQITXXJrRgAATQATYU0DE11ybEYAAE0BE2FNBBNdcm1GAABNAhNhTQUTXXJuRgAATQMTYU0GE11yb0YAAE0EE2FNBxNdcnBGAABNBRNhTQgTXXJxRgAATQYTYU0JE11yckYAAE0HE2FNChNdcnNGAABNCBNhTQsTXXJ0RgAATQkTYU0ME11ydUYAAE0KE2FNDRNdcnZGAABNCxNhTQ4TXXJ3RgAATQwTYU0PE11yeEYAAE0NE2FNEBNdcnlGAABNDhNhTRETXXJ6RgAATQ8TYU0SE11ye0YAAE0QE2FNExNdcnxGAABNERNhTRQTXXJ9RgAATRITYU0VE11yfkYAAE0TE2FNFhNdcn9GAABNFBNhTRcTXXKARgAATRUTYU0YE11ygUYAAE0WE2FNGRNdcoJGAABNFxNhTRoTXXKDRgAATRgTYU0bE11yhEYAAE0ZE2FNHBNdcoVGAABNGhNhTR0TXXKGRgAATRsTYU0eE11yh0YAAE0cE2FNHxNdcohGAABNHRNhTSATXXKJRgAATR4TYU0hE11yikYAAE0fE2FNIhNdcotGAABNIBNhTSMTXXKMRgAATSETYU0kE11yjUYAAE0iE2FNJRNdco5GAABNIxNhTSYTXXKPRgAATSQTYU0nE11ykEYAAE0lE2FNKBNdcpFGAABNJhNhTSkTXXKSRgAATScTYU0qE11yk0YAAE0oE2FNKxNdcpRGAABNKRNhTSwTXXKVRgAATSoTYU0tE11ylkYAAE0rE2FNLhNdcpdGAABNLBNhTS8TXXKYRgAATS0TYU0wE11ymUYAAE0uE2FNMRNdcppGAABNLxNhTTITXXKbRgAATTATYU0zE11ynEYAAE0xE2FNNBNdcp1GAABNMhNhTTUTXXKeRgAATTMTYU02E11yn0YAAE00E2FNNxNdcqBGAABNNRNhTTgTXXKhRgAATTYTYU05E11yokYAAE03E2FNOhNdcqNGAABNOBNhTTsTXXKkRgAATTkTYU08E11ypUYAAE06E2FNPRNdcqZGAABNOxNhTT4TXXKnRgAATTwTYU0/E11yqEYAAE09E2FNQBNdcqlGAABNPhNhTUETXXKqRgAATT8TYU1CE11yq0YAAE1AE2FNQxNdcqxGAABNQRNhTUQTXXKtRgAATUITYU1FE11yrkYAAE1DE2FNRhNdcq9GAABNRBNhTUcTXXKwRgAATUUTYU1IE11ysUYAAE1GE2FNSRNdcrJGAABNRxNhTUoTXXKzRgAATUgTYU1LE11ytEYAAE1JE2FNTBNdcrVGAABNShNhTU0TXXK2RgAATUsTYU1OE11yt0YAAE
[truncated: 2,023,702 more chars]
