# Supplementary material for: Biochemical and computational analyses of two phenotypically related GALT mutations (S222N and S135L) that lead to atypical galactosemia
Source: Data Brief. 2015 Feb 7;3:34–9. doi: 10.1016/j.dib.2015.01.001 (PMC4509990; doi:10.1016/j.dib.2015.01.001)
Supplement: Supplementary file 1 — Supplementary data: Supplementary Movie 1: Animation of the H132Q/S222N heterodimer. This animation was created using the UCSF Chimera software Animation tool [14]. It highlights the location and local molecular environment of the two mutations seen in our patient. The protein database file for this GALT structure (Supplementary File 2) and python script used to create this animation (Supplementary File 5) are included. Supplementary Movie 2: Animation highlighting the location of the S222N and S135L mutations. This animation was created using the UCSF Chimera software Animation tool [14]. It highlights the location and local molecular environment of the two mutations known that result in loss of GALT enzyme activity in erythrocytes without loss of whole body galactose oxidation. The protein database file for this GALT structure (Supplementary File 3) and python script used to create this animation (Supplementary File 6) are included. Supplementary Fig. 1: RT-PCR electrophoresis shows no shift in GALT cDNA size between father, patient, and control (HeLa) cells. Supplementary Fig. 2: cDNA sequencing shows exons 6, 7, and 8 are intact with no exon skipping event. The S222N variant of uncertain significant (VUS) was detected. Supplementary File 1: GALT H132Q homodimer.pdb Raw data used to generate GALT protein model. This file was submitted by Dr. Anna Marabotti and created by using the “mutate model” function of the Modeller program [11–13]. This model can be opened with any modeling software that accepts protein database files [14]. Supplementary File 2: GALT H132Q S222N Heterodimer.pdb Raw data used to generate GALT protein model. This file was submitted by Dr. Anna Marabotti and created by using the “mutate model” function of the Modeller program [11–13]. This model can be opened with any modeling software that accepts protein database files [14]. Supplementary File 3: GALT S135L homodimer.pdb Raw data used to generate GALT protein model. This file was submitted by [file mmc1.zip › BTC Supplementary files/Python Scripts/Animation 2.py]

import cPickle, base64
try:
	from SimpleSession.versions.v62 import beginRestore,\
	    registerAfterModelsCB, reportRestoreError, checkVersion
except ImportError:
	from chimera import UserError
	raise UserError('Cannot open session that was saved in a'
	    ' newer version of Chimera; update your version')
checkVersion([1, 9, 39798])
import chimera
from chimera import replyobj
replyobj.status('Restoring session...', \
    blankAfter=0)
replyobj.status('Beginning session restore...', \
    blankAfter=0, secondary=True)
beginRestore()

def restoreCoreModels():
	from SimpleSession.versions.v62 import init, restoreViewer, \
	     restoreMolecules, restoreColors, restoreSurfaces, \
	     restoreVRML, restorePseudoBondGroups, restoreModelAssociations
	molInfo = cPickle.loads(base64.b64decode('gAJ9cQEoVRFyaWJib25JbnNpZGVDb2xvcnECSwJOfYdVCWJhbGxTY2FsZXEDSwJHP9AAAAAAAAB9h1UJcG9pbnRTaXplcQRLAkc/8AAAAAAAAH2HVQVjb2xvcnEFSwJLAH1xBksBXXEHSwFhc4dVCnJpYmJvblR5cGVxCEsCSwB9h1UKc3RpY2tTY2FsZXEJSwJHP/AAAAAAAAB9h1UMYXJvbWF0aWNNb2RlcQpLAksBfYdVCnZkd0RlbnNpdHlxC0sCR0AUAAAAAAAAfYdVBmhpZGRlbnEMSwKJfYdVDWFyb21hdGljQ29sb3JxDUsCTn2HVQ9yaWJib25TbW9vdGhpbmdxDksCSwB9h1UJYXV0b2NoYWlucQ9LAoh9h1UIb3B0aW9uYWxxEH1xEVUIb3BlbmVkQXNxEoiJSwIoWDsAAAAvVXNlcnMvYmVuY29jYW5vdWdoZXIvRGVza3RvcC9TRVIxMzVMRVUoQSktU0VSMTM1TEVVKEIpLnBkYlUDUERCTol0cRN9h4dzVQ9sb3dlckNhc2VDaGFpbnNxFEsCiX2HVQlsaW5lV2lkdGhxFUsCRz/wAAAAAAAAfYdVD3Jlc2lkdWVMYWJlbFBvc3EWSwJLAH2HVQRuYW1lcRdLAlgdAAAAU0VSMTM1TEVVKEEpLVNFUjEzNUxFVShCKS5wZGJ9h1UPYXJvbWF0aWNEaXNwbGF5cRhLAol9h1UPcmliYm9uU3RpZmZuZXNzcRlLAkc/6ZmZmZmZmn2HVQpwZGJIZWFkZXJzcRpdcRsofXEcKFgGAAAARVhQRFRBXXEdWD0AAABFWFBEVEEgICAgVEhFT1JFVElDQUwgTU9ERUwsIE1PREVMTEVSIDl2MiAyMDA4LzAxLzMxIDE4OjAxOjQ2cR5hWAYAAABSRU1BUktdcR8oWDYAAABSRU1BUksgICA2IE1PREVMTEVSIE9CSkVDVElWRSBGVU5DVElPTjogICAgICAgIDI2LjY1NDBxIFgzAAAAUkVNQVJLICAgNiBNT0RFTExFUiBCRVNUIFRFTVBMQVRFICUgU0VRIElEOiAgOTkuODYxcSFldX1xIihYBgAAAEVYUERUQV1xI1g9AAAARVhQRFRBICAgIFRIRU9SRVRJQ0FMIE1PREVMLCBNT0RFTExFUiA5djIgMjAwOC8wMS8zMSAxODowMTo0NnEkYVgGAAAAUkVNQVJLXXElKFg2AAAAUkVNQVJLICAgNiBNT0RFTExFUiBPQkpFQ1RJVkUgRlVOQ1RJT046ICAgICAgICAyNi42NTQwcSZYMwAAAFJFTUFSSyAgIDYgTU9ERUxMRVIgQkVTVCBURU1QTEFURSAlIFNFUSBJRDogIDk5Ljg2MXEnZXVlVQNpZHNxKEsCSwFLAIZ9cSlLAEsAhl1xKksAYXOHVQ5zdXJmYWNlT3BhY2l0eXErSwJHv/AAAAAAAAB9h1UQYXJvbWF0aWNMaW5lVHlwZXEsSwJLAn2HVRRyaWJib25IaWRlc01haW5jaGFpbnEtSwKIfYdVB2Rpc3BsYXlxLksCiH2HdS4='))
	resInfo = cPickle.loads(base64.b64decode('gAJ9cQEoVQZpbnNlcnRxAk3OAlUBIH2HVQtmaWxsRGlzcGxheXEDTc4CiX2HVQRuYW1lcQRNzgJYAwAAAExFVX1xBShYAwAAAENZU11xBihLNktpS21Ln0umTZ0BTdABTdQBTQYCTQ0CZVgDAAAAQVNQXXEHKEsHSxJLMEtFS0tLTUtUS1xLc0uDS7BL/Ev9TQoBTUcBTV8BTW4BTXkBTZcBTawBTbIBTbQBTbsBTcMBTdoBTeoBTRcCTWMCTWQCTXECTa4CTcYCZVgDAAAAVkFMXXEIKEsVSxdLJEssS0BLaEtrS3RLe0uBS4JLiEuTS6hL1EvcS95L8E03AU08AU1XAU18AU1+AU2LAU2TAU2nAU3PAU3SAU3bAU3iAU3oAU3pAU3vAU36AU0PAk07Ak1DAk1FAk1XAk2eAk2jAk2+AmVYAwAAAEdMTl1xCShLCUsRSyFLI0snS0NLUkthS49LlEunS7NLuUu6S79Ly0vnTSgBTUMBTUUBTUwBTV0BTXABTXgBTYgBTYoBTY4BTaoBTbkBTcgBTfYBTfsBTQ4CTRoCTSACTSECTSYCTTICTU4CTY8CTaoCTawCTbMCTcQCZVgDAAAATFlTXXEKKEsdSypLY0tqS5lLvUvQTQMBTQQBTQgBTTkBTV4BTYQBTZEBTcoBTdEBTQACTSQCTTcCTWoCTWsCTW8CTaACTcUCZVgDAAAASUxFXXELKEsLSzpLfkuVS7FNAQFNZQFNcgFNoQFN5QFN/AFNGAJNaAJNzAJlWAMAAABQUk9dcQwoSw9LH0smSy1LMUs0SzdLQktPS1NLVktYS1pLXktwS3dLfEuRS6JLpEuvS8NL30vlS+xL9Ev4TRIBTRsBTS8BTTABTUoBTVUBTXYBTYYBTY0BTZQBTZgBTZsBTZ4BTakBTbYBTboBTb0BTb8BTcEBTcUBTdcBTd4BTeMBTfgBTQkCTQsCTRYCTSoCTUYCTUwCTVMCTVsCTV8CTXkCTYICTZYCTZcCTbECTbwCZVgDAAAAR0xZXXENKEsiSzhLPktZS2dLjUuaS55LwU0WAU0ZAU0dAU0hAU09AU1cAU2JAU2fAU2lAU3AAU3OAU30AU0BAk0FAk0oAk19Ak2AAk2EAk2IAk2kAk3DAmVYAwAAAFRIUl1xDihLAksrS0dLdUuJS9ZL40voS/dNBwFNDwFNHAFNNgFNSQFNYgFNZAFNaQFNkgFNrgFN3AFN8AFNPQJNSgJNTwJNXgJNbgJNdgJNgwJNnQJNsAJNyQJNywJlWAMAAABQSEVdcQ8oSwNLSEtKS05LYEtuS5ZLrUvgTQ0BTREBTToBTWoBTa8BTbEBTbUBTccBTdUBTf0BTRQCTUcCTXQCTXgCTaECZVgDAAAAQUxBXXEQKEsASwFLBUsZSzlLPEtQS1VLYktlS4BLhEuGS45Lm0uqS7JLu0viS/lL/00aAU0gAU0iAU0rAU01AU1CAU1EAU1NAU1OAU1TAU1jAU1mAU1nAU1oAU1sAU2AAU2gAU2jAU23AU28AU3JAU3MAU3nAU3rAU3tAU31AU0CAk0RAk0ZAk0iAk1JAk1gAk1mAk2BAk2HAk2JAk2SAk2cAk2pAk2rAk20Ak21Ak26Ak3KAk3NAmVYAwAAAE1FVF1xEShLHEtsS3lLnEudS8ZNAgFNFQFNOwFNQAFNgwFN0wFN4AFNAwJNBAJNLQJNaQJNfAJNogJNpwJlWAMAAABISVNdcRIoSwhLCksaSy9LXUtvS6NLpUvAS9lL700YAU0mAU0qAU0sAU1YAU1aAU1vAU1xAU2BAU2WAU3EAU3WAU0KAk0MAk0nAk1AAk1WAk1/Ak2NAk2RAk2TAk2/Ak3BAmVYAwAAAEdMVV1xEyhLE0slSz9LfUuKS4tLl0u1S7ZLwkvHS8xL0UvYS/VL+k0OAU0fAU0/AU1LAU1PAU1WAU1hAU16AU2MAU2mAU3kAU3xAU3yAU3+AU0cAk0dAk0pAk0uAk0zAk04Ak0/Ak1cAk1hAk11Ak2GAk2mAk2yAk22Ak29Ak3IAmVYAwAAAEFSR11xFChLBEsMSxtLHksuSztLZkt/S7RLt0vKS89L0kvtS+5L8UvyS/tNMwFNOAFNRgFNUAFNUgFNYAFNawFNcwFNggFNhQFNlQFNogFNzQFN5gFNGwJNHgJNMQJNNgJNOQJNVAJNVQJNWAJNWQJNYgJNmgJNnwJNrQJNtwJNuQJNxwJlWAMAAABUUlBdcRUoSxRLIEtxS4VLkkupS9pL4UvkTRcBTSQBTScBTXsBTYcBTdgBTewBTfkBTRACTUECTUgCTUsCTX4CTYsCTY4CZVgDAAAAQVNOXXEWKEsGSw5LM0s9S0FLTEuYS6FNCwFNIwFNJQFNbQFNdQFNmgFNpAFNqAFNswFN/wFNCAJNcgJNigJNjAJlWAMAAABUWVJdcRcoSw1LREuQS7xLyEvmTQkBTRMBTS0BTS4BTT4BTVkBTXQBTasBTfcBTSMCTS8CTU0CTXACTXoCTZQCTZUCTaUCTcACZVgDAAAAU0VSXXEYKEsYS0ZLV0tbS2RLekuHS6BLq0usS7hLvkvJS9dNAAFNEAFNFAFNHgFNNAFNfwFNrQFNvgFNwgFNywFN4QFN7gFNBwJNEgJNEwJNHwJNJQJNMAJNPgJNZwJNdwJNewJNhQJNmwJldYdVBWNoYWlucRlNzgJYAQAAAEF9cRpYAQAAAEJOXXEbTWcBTWcBhnEcYYZzh1UOcmliYm9uRHJhd01vZGVxHU3OAksCfYdVAnNzcR5NzgKJiYZ9cR8oiYiGTl1xIChLCksFhnEhSxNLBYZxIktISwSGcSNLYksDhnEkS2dLB4ZxJUuSSwaGcSZLpUsHhnEnS9NLBIZxKEvaSwSGcSlL6EsFhnEqTRQBSwWGcStNKgFLBYZxLE1xAUsFhnEtTXoBSwWGcS5NrwFLBIZxL03JAUsDhnEwTc4BSweGcTFN+QFLBoZxMk0MAksHhnEzTToCSwSGcTRNQQJLBIZxNU1PAksFhnE2TXsCSwWGcTdNkQJLBYZxOGWGiImGTl1xOShLG0sDhnE6S3ZLA4ZxO0t7SxWGcTxLm0sDhnE9S7BLEYZxPkvESwyGcT9L80sDhnFAS/hLFYZxQU09AUsFhnFCTUoBSwqGcUNNggFLA4ZxRE3dAUsDhnFFTeIBSxWGcUZNAgJLA4ZxR00XAksRhnFITSsCSwyGcUlNWgJLA4ZxSk1fAksVhnFLTaQCSwWGcUxNsQJLCoZxTWWGdYdVCG1vbGVjdWxlcU5NzgJLAH1xT0sBTl1xUE1nAU1nAYZxUWGGc4dVC3JpYmJvbkNvbG9ycVJNzgJLAn1xUyhLA05dcVRLCksBhnFVYYZLBE5dcVZLC0sBhnFXYYZLBU5dcVhLDEsBhnFZYYZLBk5dcVpLDUsBhnFbYYZLB05dcVxLDksBhnFdYYZLCE5dcV5LE0sBhnFfYYZLCU5dcWBLFEsBhnFhYYZLCk5dcWJLFUsBhnFjYYZLC05dcWRLFksBhnFlYYZLDE5dcWZLF0sBhnFnYYZLDU5dcWgoSxtLA4ZxaUt2SwOGcWpLe0sVhnFrS5tLA4ZxbEuwSxGGcW1LxEsMhnFuS/NLA4Zxb0v4SxWGcXBNPQFLBYZxcU1KAUsKhnFyZYZLDk5dcXNLSEsBhnF0YYZLD05dcXVLSUsBhnF2YYZLEE5dcXdLSksBhnF4YYZLEU5dcXlLS0sBhnF6YYZLEk5dcXtLYksBhnF8YYZLE05dcX1LY0sBhnF+YYZLFE5dcX9LZEsBhnGAYYZLFU5dcYFLZ0sBhnGCYYZLFk5dcYNLaEsBhnGEYYZLF05dcYVLaUsBhnGGYYZLGE5dcYdLaksBhnGIYYZLGU5dcYlLa0sBhnGKYYZLGk5dcYtLbEsBhnGMYYZLG05dcY1LbUsBhnGOYYZLHE5dcY9LkksBhnGQYYZLHU5dcZFLk0sBhnGSYYZLHk5dcZNLlEsBhnGUYYZLH05dcZVLlUsBhnGWYYZLIE5dcZdLlksBhnGYYYZLIU5dcZlLl0sBhnGaYYZLIk5dcZtLpUsBhnGcYYZLI05dcZ1LpksBhnGeYYZLJE5dcZ9Lp0sBhnGgYYZLJU5dcaFLqEsBhnGiYYZLJk5dcaNLqUsBhnGkYYZLJ05dcaVLqksBhnGmYYZLKE5dcadLq0sBhnGoYYZLKU5dcalL00sBhnGqYYZLKk5dcatL1EsBhnGsYYZLK05dca1L1UsBhnGuYYZLLE5dca9L1ksBhnGwYYZLLU5dcbFL2ksBhnGyYYZLLk5dcbNL20sBhnG0YYZLL05dcbVL3EsBhnG2YYZLME5dcbdL3UsBhnG4YYZLMU5dcblL6EsBhnG6YYZLMk5dcbtL6UsBhnG8YYZLM05dcb1L6ksBhnG+YYZLNE5dcb9L60sBhnHAYYZLNU5dccFL7EsBhnHCYYZLNk5dccNNFAFLAYZxxGGGSzdOXXHFTRUBSwGGccZhhks4Tl1xx00WAUsBhnHIYYZLOU5dcclNFwFLAYZxymGGSzpOXXHLTRgBSwGGccxhhks7Tl1xzU0qAUsBhnHOYYZLPE5dcc9NKwFLAYZx0GGGSz1OXXHRTSwBSwGGcdJhhks+Tl1x000tAUsBhnHUYYZLP05dcdVNLgFLAYZx1mGGS0BOXXHXKE1nAUsKhnHYTXYBSwSGcdlNfwFLA4Zx2k2FAUsqhnHbTbMBSxaGcdxNzAFLAoZx3U3VAUsIhnHeTeABSwKGcd9N9wFLAoZx4E3/AUsDhnHhTQUCSweGceJNEwJLBIZx400oAksDhnHkTTcCSwOGceVNPgJLA4Zx5k1FAksKhnHnTVQCSwaGcehNXQJLAoZx6U10AksHhnHqTYACSxGGcetNlgJLDoZx7E2pAksIhnHtTbsCSxOGce5lhktBTl1x701xAUsBhnHwYYZLQk5dcfFNcgFLAYZx8mGGS0NOXXHzTXMBSwGGcfRhhktETl1x9U10AUsBhnH2YYZLRU5dcfdNdQFLAYZx+GGGS0ZOXXH5TXoBSwGGcfphhktHTl1x+017AUsBhnH8YYZLSE5dcf1NfAFLAYZx/mGGS0lOXXH/TX0BSwGGcgABAABhhktKTl1yAQEAAE1+AUsBhnICAQAAYYZLS05dcgMBAAAoTYIBSwOGcgQBAABN3QFLA4ZyBQEAAE3iAUsVhnIGAQAATQICSwOGcgcBAABNFwJLEYZyCAEAAE0rAksMhnIJAQAATVoCSwOGcgoBAABNXwJLFYZyCwEAAE2kAksFhnIMAQAATbECSwqGcg0BAABlhktMTl1yDgEAAE2vAUsBhnIPAQAAYYZLTU5dchABAABNsAFLAYZyEQEAAGGGS05OXXISAQAATbEBSwGGchMBAABhhktPTl1yFAEAAE2yAUsBhnIVAQAAYYZLUE5dchYBAABNyQFLAYZyFwEAAGGGS1FOXXIYAQAATcoBSwGGchkBAABhhktSTl1yGgEAAE3LAUsBhnIbAQAAYYZLU05dchwBAABNzgFLAYZyHQEAAGGGS1ROXXIeAQAATc8BSwGGch8BAABhhktVTl1yIAEAAE3QAUsBhnIhAQAAYYZLVk5dciIBAABN0QFLAYZyIwEAAGGGS1dOXXIkAQAATdIBSwGGciUBAABhhktYTl1yJgEAAE3TAUsBhnInAQAAYYZLWU5dcigBAABN1AFLAYZyKQEAAGGGS1pOXXIqAQAATfkBSwGGcisBAABhhktbTl1yLAEAAE36AUsBhnItAQAAYYZLXE5dci4BAABN+wFLAYZyLwEAAGGGS11OXXIwAQAATfwBSwGGcjEBAABhhkteTl1yMgEAAE39AUsBhnIzAQAAYYZLX05dcjQBAABN/gFLAYZyNQEAAGGGS2BOXXI2AQAATQwCSwGGcjcBAABhhkthTl1yOAEAAE0NAksBhnI5AQAAYYZLYk5dcjoBAABNDgJLAYZyOwEAAGGGS2NOXXI8AQAATQ8CSwGGcj0BAABhhktkTl1yPgEAAE0QAksBhnI/AQAAYYZLZU5dckABAABNEQJLAYZyQQEAAGGGS2ZOXXJCAQAATRICSwGGckMBAABhhktnTl1yRAEAAE06AksBhnJFAQAAYYZLaE5dckYBAABNOwJLAYZyRwEAAGGGS2lOXXJIAQAATTwCSwGGckkBAABhhktqTl1ySgEAAE09AksBhnJLAQAAYYZLa05dckwBAABNQQJLAYZyTQEAAGGGS2xOXXJOAQAATUICSwGGck8BAABhhkttTl1yUAEAAE1DAksBhnJRAQAAYYZLbk5dclIBAABNRAJLAYZyUwEAAGGGS29OXXJUAQAATU8CSwGGclUBAABhhktwTl1yVgEAAE1QAksBhnJXAQAAYYZLcU5dclgBAABNUQJLAYZyWQEAAGGGS3JOXXJaAQAATVICSwGGclsBAABhhktzTl1yXAEAAE1TAksBhnJdAQAAYYZLdE5dcl4BAABNewJLAYZyXwEAAGGGS3VOXXJgAQAATXwCSwGGcmEBAABhhkt2Tl1yYgEAAE19AksBhnJjAQAAYYZLd05dcmQBAABNfgJLAYZyZQEAAGGGS3hOXXJmAQAATX8CSwGGcmcBAABhhkt5Tl1yaAEAAE2RAksBhnJpAQAAYYZLek5dcmoBAABNkgJLAYZyawEAAGGGS3tOXXJsAQAATZMCSwGGcm0BAABhhkt8Tl1ybgEAAE2UAksBhnJvAQAAYYZLfU5dcnABAABNlQJLAYZycQEAAGGGdYdVBWxhYmVscnIBAABNzgJYAAAAAH2HVQpsYWJlbENvbG9ycnMBAABNzgJLfn1ydAEAAChLf05dcnUBAABLAUsBhnJ2AQAAYYZLgE5dcncBAABLAksBhnJ4AQAAYYZLgU5dcnkBAABLA0sBhnJ6AQAAYYZLgk5dcnsBAABLBEsBhnJ8AQAAYYZLg05dcn0BAABLBUsBhnJ+AQAAYYZLhE5dcn8BAABLBksBhnKAAQAAYYZLhU5dcoEBAABLB0sBhnKCAQAAYYZLhk5dcoMBAABLCEsBhnKEAQAAYYZLh05dcoUBAABLCUsBhnKGAQAAYYZLiE5dcocBAABLCksBhnKIAQAAYYZLiU5dcokBAABLC0sBhnKKAQAAYYZLik5dcosBAABLDEsBhnKMAQAAYYZLi05dco0BAABLDUsBhnKOAQAAYYZLjE5dco8BAABLDksBhnKQAQAAYYZLjU5dcpEBAABLD0sBhnKSAQAAYYZLjk5dcpMBAABLEEsBhnKUAQAAYYZLj05dcpUBAABLEUsBhnKWAQAAYYZLkE5dcpcBAABLEksBhnKYAQAAYYZLkU5dcpkBAABLE0sBhnKaAQAAYYZLkk5dcpsBAABLFEsBhnKcAQAAYYZLk05dcp0BAABLFUsBhnKeAQAAYYZLlE5dcp8BAABLFksBhnKgAQAAYYZLlU5dcqEBAABLF0sBhnKiAQAAYYZLlk5dcqMBAABLGEsBhnKkAQAAYYZLl05dcqUBAABLGUsBhnKmAQAAYYZLmE5dcqcBAABLGksBhnKoAQAAYYZLmU5dcqkBAABLG0sBhnKqAQAAYYZLmk5dcqsBAABLHEsBhnKsAQAAYYZLm05dcq0BAABLHUsBhnKuAQAAYYZLnE5dcq8BAABLHksBhnKwAQAAYYZLnU5dcrEBAABLH0sBhnKyAQAAYYZLnk5dcrMBAABLIEsBhnK0AQAAYYZLn05dcrUBAABLIUsBhnK2AQAAYYZLoE5dcrcBAABLIksBhnK4AQAAYYZLoU5dcrkBAABLI0sBhnK6AQAAYYZLok5dcrsBAABLJEsBhnK8AQAAYYZLo05dcr0BAABLJUsBhnK+AQAAYYZLpE5dcr8BAABLJksBhnLAAQAAYYZLpU5dcsEBAABLJ0sBhnLCAQAAYYZLpk5dcsMBAABLKEsBhnLEAQAAYYZLp05dcsUBAABLKUsBhnLGAQAAYYZLqE5dcscBAABLKksBhnLIAQAAYYZLqU5dcskBAABLK0sBhnLKAQAAYYZLqk5dcssBAABLLEsBhnLMAQAAYYZLq05dcs0BAABLLUsBhnLOAQAAYYZLrE5dcs8BAABLLksBhnLQAQAAYYZLrU5dctEBAABLL0sBhnLSAQAAYYZLrk5dctMBAABLMEsBhnLUAQAAYYZLr05dctUBAABLMUsBhnLWAQAAYYZLsE5dctcBAABLMksBhnLYAQAAYYZLsU5dctkBAABLM0sBhnLaAQAAYYZLsk5dctsBAABLNEsBhnLcAQAAYYZLs05dct0BAABLNUsBhnLeAQAAYYZLtE5dct8BAABLNksBhnLgAQAAYYZLtU5dcuEBAABLN0sBhnLiAQAAYYZLtk5dcuMBAABLOEsBhnLkAQAAYYZLt05dcuUBAABLOUsBhnLmAQAAYYZLuE5dcucBAABLOksBhnLoAQAAYYZLuU5dcukBAABLO0sBhnLqAQAAYYZLuk5dcusBAABLPEsBhnLsAQAAYYZLu05dcu0BAABLPUsBhnLuAQAAYYZLvE5dcu8BAABLPksBhnLwAQAAYYZLvU5dcvEBAABLP0sBhnLyAQAAYYZLvk5dcvMBAABLQEsBhnL0AQAAYYZLv05dcvUBAABLQUsBhnL2AQAAYYZLwE5dcvcBAABLQksBhnL4AQAAYYZLwU5dcvkBAABLQ0sBhnL6AQAAYYZLwk5dcvsBAABLREsBhnL8AQAAYYZLw05dcv0BAABLRUsBhnL+AQAAYYZLxE5dcv8BAABLRksBhnIAAgAAYYZLxU5dcgECAABLR0sBhnICAgAAYYZLxk5dcgMCAABLSEsBhnIEAgAAYYZLx05dcgUCAABLSUsBhnIGAgAAYYZLyE5dcgcCAABLSksBhnIIAgAAYYZLyU5dcgkCAABLS0sBhnIKAgAAYYZLyk5dcgsCAABLTEsBhnIMAgAAYYZLy05dcg0CAABLTUsBhnIOAgAAYYZLzE5dcg8CAABLTksBhnIQAgAAYYZLzU5dchECAABLT0sBhnISAgAAYYZLzk5dchMCAABLUEsBhnIUAgAAYYZLz05dchUCAABLUUsBhnIWAgAAYYZL0E5dchcCAABLUksBhnIYAgAAYYZL0U5dchkCAABLU0sBhnIaAgAAYYZL0k5dchsCAABLVEsBhnIcAgAAYYZL005dch0CAABLVUsBhnIeAgAAYYZL1E5dch8CAABLVksBhnIgAgAAYYZL1U5dciECAABLV0sBhnIiAgAAYYZL1k5dciMCAABLWEsBhnIkAgAAYYZL105dciUCAABLWUsBhnImAgAAYYZL2E5dcicCAABLWksBhnIoAgAAYYZL2U5dcikCAABLW0sBhnIqAgAAYYZL2k5dcisCAABLXEsBhnIsAgAAYYZL205dci0CAABLXUsBhnIuAgAAYYZL3E5dci8CAABLXksBhnIwAgAAYYZL3U5dcjECAABLX0sBhnIyAgAAYYZL3k5dcjMCAABLYEsBhnI0AgAAYYZL305dcjUCAABLYUsBhnI2AgAAYYZL4E5dcjcCAABLYksBhnI4AgAAYYZL4U5dcjkCAABLY0sBhnI6AgAAYYZL4k5dcjsCAABLZEsBhnI8AgAAYYZL405dcj0CAABLZUsBhnI+AgAAYYZL5E5dcj8CAABLZksBhnJAAgAAYYZL5U5dckECAABLZ0sBhnJCAgAAYYZL5k5dckMCAABLaEsBhnJEAgAAYYZL505dckUCAABLaUsBhnJGAgAAYYZL6E5dckcCAABLaksBhnJIAgAAYYZL6U5dckkCAABLa0sBhnJKAgAAYYZL6k5dcksCAABLbEsBhnJMAgAAYYZL605dck0CAABLbUsBhnJOAgAAYYZL7E5dck8CAABLbksBhnJQAgAAYYZL7U5dclECAABLb0sBhnJSAgAAYYZL7k5dclMCAABLcEsBhnJUAgAAYYZL705dclUCAABLcUsBhnJWAgAAYYZL8E5dclcCAABLcksBhnJYAgAAYYZL8U5dclkCAABLc0sBhnJaAgAAYYZL8k5dclsCAABLdEsBhnJcAgAAYYZL805dcl0CAABLdUsBhnJeAgAAYYZL9E5dcl8CAABLdksBhnJgAgAAYYZL9U5dcmECAABLd0sBhnJiAgAAYYZL9k5dcmMCAABLeEsBhnJkAgAAYYZL905dcmUCAABLeUsBhnJmAgAAYYZL+E5dcmcCAABLeksBhnJoAgAAYYZL+U5dcmkCAABLe0sBhnJqAgAAYYZL+k5dcmsCAABLfEsBhnJsAgAAYYZL+05dcm0CAABLfUsBhnJuAgAAYYZL/E5dcm8CAABLfksBhnJwAgAAYYZL/U5dcnECAABLf0sBhnJyAgAAYYZL/k5dcnMCAABLgEsBhnJ0AgAAYYZL/05dcnUCAABLgUsBhnJ2AgAAYYZNAAFOXXJ3AgAAS4JLAYZyeAIAAGGGTQEBTl1yeQIAAEuDSwGGcnoCAABhhk0CAU5dcnsCAABLhEsBhnJ8AgAAYYZNAwFOXXJ9AgAAS4VLAYZyfgIAAGGGTQQBTl1yfwIAAEuGSwGGcoACAABhhk0FAU5dcoECAABLh0sBhnKCAgAAYYZNBgFOXXKDAgAAS4hLAYZyhAIAAGGGTQcBTl1yhQIAAEuJSwGGcoYCAABhhk0IAU5dcocCAABLiksBhnKIAgAAYYZNCQFOXXKJAgAAS4tLAYZyigIAAGGGTQoBTl1yiwIAAEuMSwGGcowCAABhhk0LAU5dco0CAABLjUsBhnKOAgAAYYZNDAFOXXKPAgAAS45LAYZykAIAAGGGTQ0BTl1ykQIAAEuPSwGGcpICAABhhk0OAU5dcpMCAABLkEsBhnKUAgAAYYZNDwFOXXKVAgAAS5FLAYZylgIAAGGGTRABTl1ylwIAAEuSSwGGcpgCAABhhk0RAU5dcpkCAABLk0sBhnKaAgAAYYZNEgFOXXKbAgAAS5RLAYZynAIAAGGGTRMBTl1ynQIAAEuVSwGGcp4CAABhhk0UAU5dcp8CAABLlksBhnKgAgAAYYZNFQFOXXKhAgAAS5dLAYZyogIAAGGGTRYBTl1yowIAAEuYSwGGcqQCAABhhk0XAU5dcqUCAABLmUsBhnKmAgAAYYZNGAFOXXKnAgAAS5pLAYZyqAIAAGGGTRkBTl1yqQIAAEubSwGGcqoCAABhhk0aAU5dcqsCAABLnEsBhnKsAgAAYYZNGwFOXXKtAgAAS51LAYZyrgIAAGGGTRwBTl1yrwIAAEueSwGGcrACAABhhk0dAU5dcrECAABLn0sBhnKyAgAAYYZNHgFOXXKzAgAAS6BLAYZytAIAAGGGTR8BTl1ytQIAAEuhSwGGcrYCAABhhk0gAU5dcrcCAABLoksBhnK4AgAAYYZNIQFOXXK5AgAAS6NLAYZyugIAAGGGTSIBTl1yuwIAAEukSwGGcrwCAABhhk0jAU5dcr0CAABLpUsBhnK+AgAAYYZNJAFOXXK/AgAAS6ZLAYZywAIAAGGGTSUBTl1ywQIAAEunSwGGcsICAABhhk0mAU5dcsMCAABLqEsBhnLEAgAAYYZNJwFOXXLFAgAAS6lLAYZyxgIAAGGGTSgBTl1yxwIAAEuqSwGGcsgCAABhhk0pAU5dcskCAABLq0sBhnLKAgAAYYZNKgFOXXLLAgAAS6xLAYZyzAIAAGGGTSsBTl1yzQIAAEutSwGGcs4CAABhhk0sAU5dcs8CAABLrksBhnLQAgAAYYZNLQFOXXLRAgAAS69LAYZy0gIAAGGGTS4BTl1y0wIAAEuwSwGGctQCAABhhk0vAU5dctUCAABLsUsBhnLWAgAAYYZNMAFOXXLXAgAAS7JLAYZy2AIAAGGGTTEBTl1y2QIAAEuzSwGGctoCAABhhk0yAU5dctsCAABLtEsBhnLcAgAAYYZNMwFOXXLdAgAAS7VLAYZy3gIAAGGGTTQBTl1y3wIAAEu2SwGGcuACAABhhk01AU5dcuECAABLt0sBhnLiAgAAYYZNNgFOXXLjAgAAS7hLAYZy5AIAAGGGTTcBTl1y5QIAAEu5SwGGcuYCAABhhk04AU5dcucCAABLuksBhnLoAgAAYYZNOQFOXXLpAgAAS7tLAYZy6gIAAGGGTToBTl1y6wIAAEu8SwGGcuwCAABhhk07AU5dcu0CAABLvUsBhnLuAgAAYYZNPAFOXXLvAgAAS75LAYZy8AIAAGGGTT0BTl1y8QIAAEu/SwGGcvICAABhhk0+AU5dcvMCAABLwEsBhnL0AgAAYYZNPwFOXXL1AgAAS8FLAYZy9gIAAGGGTUABTl1y9wIAAEvCSwGGcvgCAABhhk1BAU5dcvkCAABLw0sBhnL6AgAAYYZNQgFOXXL7AgAAS8RLAYZy/AIAAGGGTUMBTl1y/QIAAEvFSwGGcv4CAABhhk1EAU5dcv8CAABLxksBhnIAAwAAYYZNRQFOXXIBAwAAS8dLAYZyAgMAAGGGTUYBTl1yAwMAAEvISwGGcgQDAABhhk1HAU5dcgUDAABLyUsBhnIGAwAAYYZNSAFOXXIHAwAAS8pLAYZyCAMAAGGGTUkBTl1yCQMAAEvLSwGGcgoDAABhhk1KAU5dcgsDAABLzEsBhnIMAwAAYYZNSwFOXXINAwAAS81LAYZyDgMAAGGGTUwBTl1yDwMAAEvOSwGGchADAABhhk1NAU5dchEDAABLz0sBhnISAwAAYYZNTgFOXXITAwAAS9BLAYZyFAMAAGGGTU8BTl1yFQMAAEvRSwGGchYDAABhhk1QAU5dchcDAABL0ksBhnIYAwAAYYZNUQFOXXIZAwAAS9NLAYZyGgMAAGGGTVIBTl1yGwMAAEvUSwGGchwDAABhhk1TAU5dch0DAABL1UsBhnIeAwAAYYZNVAFOXXIfAwAAS9ZLAYZyIAMAAGGGTVUBTl1yIQMAAEvXSwGGciIDAABhhk1WAU5dciMDAABL2EsBhnIkAwAAYYZNVwFOXXIlAwAAS9lLAYZyJgMAAGGGTVgBTl1yJwMAAEvaSwGGcigDAABhhk1ZAU5dcikDAABL20sBhnIqAwAAYYZNWgFOXXIrAwAAS9xLAYZyLAMAAGGGTVsBTl1yLQMAAEvdSwGGci4DAABhhk1cAU5dci8DAABL3ksBhnIwAwAAYYZNXQFOXXIxAwAAS99LAYZyMgMAAGGGTV4BTl1yMwMAAEvgSwGGcjQDAABhhk1fAU5dcjUDAABL4UsBhnI2AwAAYYZNYAFOXXI3AwAAS+JLAYZyOAMAAGGGTWEBTl1yOQMAAEvjSwGGcjoDAABhhk1iAU5dcjsDAABL5EsBhnI8AwAAYYZNYwFOXXI9AwAAS+VLAYZyPgMAAGGGTWQBTl1yPwMAAEvmSwGGckADAABhhk1lAU5dckEDAABL50sBhnJCAwAAYYZNZgFOXXJDAwAAS+hLAYZyRAMAAGGGTWcBTl1yRQMAAEvpSwGGckYDAABhhk1oAU5dckcDAABL6ksBhnJIAwAAYYZNaQFOXXJJAwAAS+tLAYZySgMAAGGGTWoBTl1ySwMAAEvsSwGGckwDAABhhk1rAU5dck0DAABL7UsBhnJOAwAAYYZNbAFOXXJPAwAAS+5LAYZyUAMAAGGGTW0BTl1yUQMAAEvvSwGGclIDAABhhk1uAU5dclMDAABL8EsBhnJUAwAAYYZNbwFOXXJVAwAAS/FLAYZyVgMAAGGGTXABTl1yVwMAAEvySwGGclgDAABhhk1xAU5dclkDAABL80sBhnJaAwAAYYZNcgFOXXJbAwAAS/RLAYZyXAMAAGGGTXMBTl1yXQMAAEv1SwGGcl4DAABhhk10AU5dcl8DAABL9ksBhnJgAwAAYYZNdQFOXXJhAwAAS/dLAYZyYgMAAGGGTXYBTl1yYwMAAEv4SwGGcmQDAABhhk13AU5dcmUDAABL+UsBhnJmAwAAYYZNeAFOXXJnAwAAS/pLAYZyaAMAAGGGTXkBTl1yaQMAAEv7SwGGcmoDAABhhk16AU5dcmsDAABL/EsBhnJsAwAAYYZNewFOXXJtAwAAS/1LAYZybgMAAGGGTXwBTl1ybwMAAEv+SwGGcnADAABhhk19AU5dcnEDAABL/0sBhnJyAwAAYYZNfgFOXXJzAwAATQABSwGGcnQDAABhhk1/AU5dcnUDAABNAQFLAYZydgMAAGGGTYABTl1ydwMAAE0CAUsBhnJ4AwAAYYZNgQFOXXJ5AwAATQMBSwGGcnoDAABhhk2CAU5dcnsDAABNBAFLAYZyfAMAAGGGTYMBTl1yfQMAAE0FAUsBhnJ+AwAAYYZNhAFOXXJ/AwAATQYBSwGGcoADAABhhk2FAU5dcoEDAABNBwFLAYZyggMAAGGGTYYBTl1ygwMAAE0IAUsBhnKEAwAAYYZNhwFOXXKFAwAATQkBSwGGcoYDAABhhk2IAU5dcocDAABNCgFLAYZyiAMAAGGGTYkBTl1yiQMAAE0LAUsBhnKKAwAAYYZNigFOXXKLAwAATQwBSwGGcowDAABhhk2LAU5dco0DAABNDQFLAYZyjgMAAGGGTYwBTl1yjwMAAE0OAUsBhnKQAwAAYYZNjQFOXXKRAwAATQ8BSwGGcpIDAABhhk2OAU5dcpMDAABNEAFLAYZylAMAAGGGTY8BTl1ylQMAAE0RAUsBhnKWAwAAYYZNkAFOXXKXAwAATRIBSwGGcpgDAABhhk2RAU5dcpkDAABNEwFLAYZymgMAAGGGTZIBTl1ymwMAAE0UAUsBhnKcAwAAYYZNkwFOXXKdAwAATRUBSwGGcp4DAABhhk2UAU5dcp8DAABNFgFLAYZyoAMAAGGGTZUBTl1yoQMAAE0XAUsBhnKiAwAAYYZNlgFOXXKjAwAATRgBSwGGcqQDAABhhk2XAU5dcqUDAABNGQFLAYZypgMAAGGGTZgBTl1ypwMAAE0aAUsBhnKoAwAAYYZNmQFOXXKpAwAATRsBSwGGcqoDAABhhk2aAU5dcqsDAABNHAFLAYZyrAMAAGGGTZsBTl1yrQMAAE0dAUsBhnKuAwAAYYZNnAFOXXKvAwAATR4BSwGGcrADAABhhk2dAU5dcrEDAABNHwFLAYZysgMAAGGGTZ4BTl1yswMAAE0gAUsBhnK0AwAAYYZNnwFOXXK1AwAATSEBSwGGcrYDAABhhk2gAU5dcrcDAABNIgFLAYZyuAMAAGGGTaEBTl1yuQMAAE0jAUsBhnK6AwAAYYZNogFOXXK7AwAATSQBSwGGcrwDAABhhk2jAU5dcr0DAABNJQFLAYZyvgMAAGGGTaQBTl1yvwMAAE0mAUsBhnLAAwAAYYZNpQFOXXLBAwAATScBSwGGcsIDAABhhk2mAU5dcsMDAABNKAFLAYZyxAMAAGGGTacBTl1yxQMAAE0pAUsBhnLGAwAAYYZNqAFOXXLHAwAATSoBSwGGcsgDAABhhk2pAU5dcskDAABNKwFLAYZyygMAAGGGTaoBTl1yywMAAE0sAUsBhnLMAwAAYYZNqwFOXXLNAwAATS0BSwGGcs4DAABhhk2sAU5dcs8DAABNLgFLAYZy0AMAAGGGTa0BTl1y0QMAAE0vAUsBhnLSAwAAYYZNrgFOXXLTAwAATTABSwGGctQDAABhhk2vAU5dctUDAABNMQFLAYZy1gMAAGGGTbABTl1y1wMAAE0yAUsBhnLYAwAAYYZNsQFOXXLZAwAATTMBSwGGctoDAABhhk2yAU5dctsDAABNNAFLAYZy3AMAAGGGTbMBTl1y3QMAAE01AUsBhnLeAwAAYYZNtAFOXXLfAwAATTYBSwGGcuADAABhhk21AU5dcuEDAABNNwFLAYZy4gMAAGGGTbYBTl1y4wMAAE04AUsBhnLkAwAAYYZNtwFOXXLlAwAATTkBSwGGcuYDAABhhk24AU5dcucDAABNOgFLAYZy6AMAAGGGTbkBTl1y6QMAAE07AUsBhnLqAwAAYYZNugFOXXLrAwAATTwBSwGGcuwDAABhhk27AU5dcu0DAABNPQFLAYZy7gMAAGGGTbwBTl1y7wMAAE0+AUsBhnLwAwAAYYZNvQFOXXLxAwAATT8BSwGGcvIDAABhhk2+AU5dcvMDAABNQAFLAYZy9AMAAGGGTb8BTl1y9QMAAE1BAUsBhnL2AwAAYYZNwAFOXXL3AwAATUIBSwGGcvgDAABhhk3BAU5dcvkDAABNQwFLAYZy+gMAAGGGTcIBTl1y+wMAAE1EAUsBhnL8AwAAYYZNwwFOXXL9AwAATUUBSwGGcv4DAABhhk3EAU5dcv8DAABNRgFLAYZyAAQAAGGGTcUBTl1yAQQAAE1HAUsBhnICBAAAYYZNxgFOXXIDBAAATUgBSwGGcgQEAABhhk3HAU5dcgUEAABNSQFLAYZyBgQAAGGGTcgBTl1yBwQAAE1KAUsBhnIIBAAAYYZNyQFOXXIJBAAATUsBSwGGcgoEAABhhk3KAU5dcgsEAABNTAFLAYZyDAQAAGGGTcsBTl1yDQQAAE1NAUsBhnIOBAAAYYZNzAFOXXIPBAAATU4BSwGGchAEAABhhk3NAU5dchEEAABNTwFLAYZyEgQAAGGGTc4BTl1yEwQAAE1QAUsBhnIUBAAAYYZNzwFOXXIVBAAATVEBSwGGchYEAABhhk3QAU5dchcEAABNUgFLAYZyGAQAAGGGTdEBTl1yGQQAAE1TAUsBhnIaBAAAYYZN0gFOXXIbBAAATVQBSwGGchwEAABhhk3TAU5dch0EAABNVQFLAYZyHgQAAGGGTdQBTl1yHwQAAE1WAUsBhnIgBAAAYYZN1QFOXXIhBAAATVcBSwGGciIEAABhhk3WAU5dciMEAABNWAFLAYZyJAQAAGGGTdcBTl1yJQQAAE1ZAUsBhnImBAAAYYZN2AFOXXInBAAATVoBSwGGcigEAABhhk3ZAU5dcikEAABNWwFLAYZyKgQAAGGGTdoBTl1yKwQAAE1cAUsBhnIsBAAAYYZN2wFOXXItBAAATV0BSwGGci4EAABhhk3cAU5dci8EAABNXgFLAYZyMAQAAGGGTd0BTl1yMQQAAE1fAUsBhnIyBAAAYYZN3gFOXXIzBAAATWABSwGGcjQEAABhhk3fAU5dcjUEAABNYQFLAYZyNgQAAGGGTeABTl1yNwQAAE1iAUsBhnI4BAAAYYZN4QFOXXI5BAAATWMBSwGGcjoEAABhhk3iAU5dcjsEAABNZAFLAYZyPAQAAGGGTeMBTl1yPQQAAE1lAUsBhnI+BAAAYYZN5AFOXXI/BAAATWYBSwGGckAEAABhhk3lAU5dckEEAABNZwFLAYZyQgQAAGGGTeYBTl1yQwQAAE1oAUsBhnJEBAAAYYZN5wFOXXJFBAAATWkBSwGGckYEAABhhk3oAU5dckcEAABNagFLAYZySAQAAGGGTekBTl1ySQQAAE1rAUsBhnJKBAAAYYZN6gFOXXJLBAAATWwBSwGGckwEAABhhk3rAU5dck0EAABNbQFLAYZyTgQAAGGGTewBTl1yTwQAAE1uAUsBhnJQBAAAYYZN7QFOXXJRBAAATW8BSwGGclIEAABhhk3uAU5dclMEAABNcAFLAYZyVAQAAGGGTe8BTl1yVQQAAE1xAUsBhnJWBAAAYYZN8AFOXXJXBAAATXIBSwGGclgEAABhhk3xAU5dclkEAABNcwFLAYZyWgQAAGGGTfIBTl1yWwQAAE10AUsBhnJcBAAAYYZN8wFOXXJdBAAATXUBSwGGcl4EAABhhk30AU5dcl8EAABNdgFLAYZyYAQAAGGGTfUBTl1yYQQAAE13AUsBhnJiBAAAYYZN9gFOXXJjBAAATXgBSwGGcmQEAABhhk33AU5dcmUEAABNeQFLAYZyZgQAAGGGTfgBTl1yZwQAAE16AUsBhnJoBAAAYYZN+QFOXXJpBAAATXsBSwGGcmoEAABhhk36AU5dcmsEAABNfAFLAYZybAQAAGGGTfsBTl1ybQQAAE19AUsBhnJuBAAAYYZN/AFOXXJvBAAATX4BSwGGcnAEAABhhk39AU5dcnEEAABNfwFLAYZycgQAAGGGTf4BTl1ycwQAAE2AAUsBhnJ0BAAAYYZN/wFOXXJ1BAAATYEBSwGGcnYEAABhhk0AAk5dcncEAABNggFLAYZyeAQAAGGGTQECTl1yeQQAAE2DAUsBhnJ6BAAAYYZNAgJOXXJ7BAAATYQBSwGGcnwEAABhhk0DAk5dcn0EAABNhQFLAYZyfgQAAGGGTQQCTl1yfwQAAE2GAUsBhnKABAAAYYZNBQJOXXKBBAAATYcBSwGGcoIEAABhhk0GAk5dcoMEAABNiAFLAYZyhAQAAGGGTQcCTl1yhQQAAE2JAUsBhnKGBAAAYYZNCAJOXXKHBAAATYoBSwGGcogEAABhhk0JAk5dcokEAABNiwFLAYZyigQAAGGGTQoCTl1yiwQAAE2MAUsBhnKMBAAAYYZNCwJOXXKNBAAATY0BSwGGco4EAABhhk0MAk5dco8EAABNjgFLAYZykAQAAGGGTQ0CTl1ykQQAAE2PAUsBhnKSBAAAYYZNDgJOXXKTBAAATZABSwGGcpQEAABhhk0PAk5dcpUEAABNkQFLAYZylgQAAGGGTRACTl1ylwQAAE2SAUsBhnKYBAAAYYZNEQJOXXKZBAAATZMBSwGGcpoEAABhhk0SAk5dcpsEAABNlAFLAYZynAQAAGGGTRMCTl1ynQQAAE2VAUsBhnKeBAAAYYZNFAJOXXKfBAAATZYBSwGGcqAEAABhhk0VAk5dcqEEAABNlwFLAYZyogQAAGGGTRYCTl1yowQAAE2YAUsBhnKkBAAAYYZNFwJOXXKlBAAATZkBSwGGcqYEAABhhk0YAk5dcqcEAABNmgFLAYZyqAQAAGGGTRkCTl1yqQQAAE2bAUsBhnKqBAAAYYZNGgJOXXKrBAAATZwBSwGGcqwEAABhhk0bAk5dcq0EAABNnQFLAYZyrgQAAGGGTRwCTl1yrwQAAE2eAUsBhnKwBAAAYYZNHQJOXXKxBAAATZ8BSwGGcrIEAABhhk0eAk5dcrMEAABNoAFLAYZytAQAAGGGTR8CTl1ytQQAAE2hAUsBhnK2BAAAYYZNIAJOXXK3BAAATaIBSwGGcrgEAABhhk0hAk5dcrkEAABNowFLAYZyugQAAGGGTSICTl1yuwQAAE2kAUsBhnK8BAAAYYZNIwJOXXK9BAAATaUBSwGGcr4EAABhhk0kAk5dcr8EAABNpgFLAYZywAQAAGGGTSUCTl1ywQQAAE2nAUsBhnLCBAAAYYZNJgJOXXLDBAAATagBSwGGcsQEAABhhk0nAk5dcsUEAABNqQFLAYZyxgQAAGGGTSgCTl1yxwQAAE2qAUsBhnLIBAAAYYZNKQJOXXLJBAAATasBSwGGcsoEAABhhk0qAk5dcssEAABNrAFLAYZyzAQAAGGGTSsCTl1yzQQAAE2tAUsBhnLOBAAAYYZNLAJOXXLPBAAATa4BSwGGctAEAABhhk0tAk5dctEEAABNrwFLAYZy0gQAAGGGTS4CTl1y0wQAAE2wAUsBhnLUBAAAYYZNLwJOXXLVBAAATbEBSwGGctYEAABhhk0wAk5dctcEAABNsgFLAYZy2AQAAGGGTTECTl1y2QQAAE2zAUsBhnLaBAAAYYZNMgJOXXLbBAAATbQBSwGGctwEAABhhk0zAk5dct0EAABNtQFLAYZy3gQAAGGGTTQCTl1y3wQAAE22AUsBhnLgBAAAYYZNNQJOXXLhBAAATbcBSwGGcuIEAABhhk02Ak5dcuMEAABNuAFLAYZy5AQAAGGGTTcCTl1y5QQAAE25AUsBhnLmBAAAYYZNOAJOXXLnBAAATboBSwGGcugEAABhhk05Ak5dcukEAABNuwFLAYZy6gQAAGGGTToCTl1y6wQAAE28AUsBhnLsBAAAYYZNOwJOXXLtBAAATb0BSwGGcu4EAABhhk08Ak5dcu8EAABNvgFLAYZy8AQAAGGGTT0CTl1y8QQAAE2/AUsBhnLyBAAAYYZNPgJOXXLzBAAATcABSwGGcvQEAABhhk0/Ak5dcvUEAABNwQFLAYZy9gQAAGGGTUACTl1y9wQAAE3CAUsBhnL4BAAAYYZNQQJOXXL5BAAATcMBSwGGcvoEAABhhk1CAk5dcvsEAABNxAFLAYZy/AQAAGGGTUMCTl1y/QQAAE3FAUsBhnL+BAAAYYZNRAJOXXL/BAAATcYBSwGGcgAFAABhhk1FAk5dcgEFAABNxwFLAYZyAgUAAGGGTUYCTl1yAwUAAE3IAUsBhnIEBQAAYYZNRwJOXXIFBQAATckBSwGGcgYFAABhhk1IAk5dcgcFAABNygFLAYZyCAUAAGGGTUkCTl1yCQUAAE3LAUsBhnIKBQAAYYZNSgJOXXILBQAATcwBSwGGcgwFAABhhk1LAk5dcg0FAABNzQFLAYZyDgUAAGGGTUwCTl1yDwUAAE3OAUsBhnIQBQAAYYZNTQJOXXIRBQAATc8BSwGGchIFAABhhk1OAk5dchMFAABN0AFLAYZyFAUAAGGGTU8CTl1yFQUAAE3RAUsBhnIWBQAAYYZNUAJOXXIXBQAATdIBSwGGchgFAABhhk1RAk5dchkFAABN0wFLAYZyGgUAAGGGTVICTl1yGwUAAE3UAUsBhnIcBQAAYYZNUwJOXXIdBQAATdUBSwGGch4FAABhhk1UAk5dch8FAABN1gFLAYZyIAUAAGGGTVUCTl1yIQUAAE3XAUsBhnIiBQAAYYZNVgJOXXIjBQAATdgBSwGGciQFAABhhk1XAk5dciUFAABN2QFLAYZyJgUAAGGGTVgCTl1yJwUAAE3aAUsBhnIoBQAAYYZNWQJOXXIpBQAATdsBSwGGcioFAABhhk1aAk5dcisFAABN3AFLAYZyLAUAAGGGTVsCTl1yLQUAAE3dAUsBhnIuBQAAYYZNXAJOXXIvBQAATd4BSwGGcjAFAABhhk1dAk5dcjEFAABN3wFLAYZyMgUAAGGGTV4CTl1yMwUAAE3gAUsBhnI0BQAAYYZNXwJOXXI1BQAATeEBSwGGcjYFAABhhk1gAk5dcjcFAABN4gFLAYZyOAUAAGGGTWECTl1yOQUAAE3jAUsBhnI6BQAAYYZNYgJOXXI7BQAATeQBSwGGcjwFAABhhk1jAk5dcj0FAABN5QFLAYZyPgUAAGGGTWQCTl1yPwUAAE3mAUsBhnJABQAAYYZNZQJOXXJBBQAATecBSwGGckIFAABhhk1mAk5dckMFAABN6AFLAYZyRAUAAGGGTWcCTl1yRQUAAE3pAUsBhnJGBQAAYYZNaAJOXXJHBQAATeoBSwGGckgFAABhhk1pAk5dckkFAABN6wFLAYZySgUAAGGGTWoCTl1ySwUAAE3sAUsBhnJMBQAAYYZNawJOXXJNBQAATe0BSwGGck4FAABhhk1sAk5dck8FAABN7gFLAYZyUAUAAGGGTW0CTl1yUQUAAE3vAUsBhnJSBQAAYYZNbgJOXXJTBQAATfABSwGGclQFAABhhk1vAk5dclUFAABN8QFLAYZyVgUAAGGGTXACTl1yVwUAAE3yAUsBhnJYBQAAYYZNcQJOXXJZBQAATfMBSwGGcloFAABhhk1yAk5dclsFAABN9AFLAYZyXAUAAGGGTXMCTl1yXQUAAE31AUsBhnJeBQAAYYZNdAJOXXJfBQAATfYBSwGGcmAFAABhhk11Ak5dcmEFAABN9wFLAYZyYgUAAGGGTXYCTl1yYwUAAE34AUsBhnJkBQAAYYZNdwJOXXJlBQAATfkBSwGGcmYFAABhhk14Ak5dcmcFAABN+gFLAYZyaAUAAGGGTXkCTl1yaQUAAE37AUsBhnJqBQAAYYZNegJOXXJrBQAATfwBSwGGcmwFAABhhk17Ak5dcm0FAABN/QFLAYZybgUAAGGGTXwCTl1ybwUAAE3+AUsBhnJwBQAAYYZNfQJOXXJxBQAATf8BSwGGcnIFAABhhk1+Ak5dcnMFAABNAAJLAYZydAUAAGGGTX8CTl1ydQUAAE0BAksBhnJ2BQAAYYZNgAJOXXJ3BQAATQICSwGGcngFAABhhk2BAk5dcnkFAABNAwJLAYZyegUAAGGGTYICTl1yewUAAE0EAksBhnJ8BQAAYYZNgwJOXXJ9BQAATQUCSwGGcn4FAABhhk2EAk5dcn8FAABNBgJLAYZygAUAAGGGTYUCTl1ygQUAAE0HAksBhnKCBQAAYYZNhgJOXXKDBQAATQgCSwGGcoQFAABhhk2HAk5dcoUFAABNCQJLAYZyhgUAAGGGTYgCTl1yhwUAAE0KAksBhnKIBQAAYYZNiQJOXXKJBQAATQsCSwGGcooFAABhhk2KAk5dcosFAABNDAJLAYZyjAUAAGGGTYsCTl1yjQUAAE0NAksBhnKOBQAAYYZNjAJOXXKPBQAATQ4CSwGGcpAFAABhhk2NAk5dcpEFAABNDwJLAYZykgUAAGGGTY4CTl1ykwUAAE0QAksBhnKUBQAAYYZNjwJOXXKVBQAATRECSwGGcpYFAABhhk2QAk5dcpcFAABNEgJLAYZymAUAAGGGTZECTl1ymQUAAE0TAksBhnKaBQAAYYZNkgJOXXKbBQAATRQCSwGGcpwFAABhhk2TAk5dcp0FAABNFQJLAYZyngUAAGGGTZQCTl1ynwUAAE0WAksBhnKgBQAAYYZNlQJOXXKhBQAATRcCSwGGcqIFAABhhk2WAk5dcqMFAABNGAJLAYZypAUAAGGGTZcCTl1ypQUAAE0ZAksBhnKmBQAAYYZNmAJOXXKnBQAATRoCSwGGcqgFAABhhk2ZAk5dcqkFAABNGwJLAYZyqgUAAGGGTZoCTl1yqwUAAE0cAksBhnKsBQAAYYZNmwJOXXKtBQAATR0CSwGGcq4FAABhhk2cAk5dcq8FAABNHgJLAYZysAUAAGGGTZ0CTl1ysQUAAE0fAksBhnKyBQAAYYZNngJOXXKzBQAATSACSwGGcrQFAABhhk2fAk5dcrUFAABNIQJLAYZytgUAAGGGTaACTl1ytwUAAE0iAksBhnK4BQAAYYZNoQJOXXK5BQAATSMCSwGGcroFAABhhk2iAk5dcrsFAABNJAJLAYZyvAUAAGGGTaMCTl1yvQUAAE0lAksBhnK+BQAAYYZNpAJOXXK/BQAATSYCSwGGcsAFAABhhk2lAk5dcsEFAABNJwJLAYZywgUAAGGGTaYCTl1ywwUAAE0oAksBhnLEBQAAYYZNpwJOXXLFBQAATSkCSwGGcsYFAABhhk2oAk5dcscFAABNKgJLAYZyyAUAAGGGTakCTl1yyQUAAE0rAksBhnLKBQAAYYZNqgJOXXLLBQAATSwCSwGGcswFAABhhk2rAk5dcs0FAABNLQJLAYZyzgUAAGGGTawCTl1yzwUAAE0uAksBhnLQBQAAYYZNrQJOXXLRBQAATS8CSwGGctIFAABhhk2uAk5dctMFAABNMAJLAYZy1AUAAGGGTa8CTl1y1QUAAE0xAksBhnLWBQAAYYZNsAJOXXLXBQAATTICSwGGctgFAABhhk2xAk5dctkFAABNMwJLAYZy2gUAAGGGTbICTl1y2wUAAE00AksBhnLcBQAAYYZNswJOXXLdBQAATTUCSwGGct4FAABhhk20Ak5dct8FAABNNgJLAYZy4AUAAGGGTbUCTl1y4QUAAE03AksBhnLiBQAAYYZNtgJOXXLjBQAATTgCSwGGcuQFAABhhk23Ak5dcuUFAABNOQJLAYZy5gUAAGGGTbgCTl1y5wUAAE06AksBhnLoBQAAYYZNuQJOXXLpBQAATTsCSwGGcuoFAABhhk26Ak5dcusFAABNPAJLAYZy7AUAAGGGTbsCTl1y7QUAAE09AksBhnLuBQAAYYZNvAJOXXLvBQAATT4CSwGGcvAFAABhhk29Ak5dcvEFAABNPwJLAYZy8gUAAGGGTb4CTl1y8wUAAE1AAksBhnL0BQAAYYZNvwJOXXL1BQAATUECSwGGcvYFAABhhk3AAk5dcvcFAABNQgJLAYZy+AUAAGGGTcECTl1y+QUAAE1DAksBhnL6BQAAYYZNwgJOXXL7BQAATUQCSwGGcvwFAABhhk3DAk5dcv0FAABNRQJLAYZy/gUAAGGGTcQCTl1y/wUAAE1GAksBhnIABgAAYYZNxQJOXXIBBgAATUcCSwGGcgIGAABhhk3GAk5dcgMGAABNSAJLAYZyBAYAAGGGTccCTl1yBQYAAE1JAksBhnIGBgAAYYZNyAJOXXIHBgAATUoCSwGGcggGAABhhk3JAk5dcgkGAABNSwJLAYZyCgYAAGGGTcoCTl1yCwYAAE1MAksBhnIMBgAAYYZNywJOXXINBgAATU0CSwGGcg4GAABhhk3MAk5dcg8GAABNTgJLAYZyEAYAAGGGTc0CTl1yEQYAAE1PAksBhnISBgAAYYZNzgJOXXITBgAATVACSwGGchQGAABhhk3PAk5dchUGAABNUQJLAYZyFgYAAGGGTdACTl1yFwYAAE1SAksBhnIYBgAAYYZN0QJOXXIZBgAATVMCSwGGchoGAABhhk3SAk5dchsGAABNVAJLAYZyHAYAAGGGTdMCTl1yHQYAAE1VAksBhnIeBgAAYYZN1AJOXXIfBgAATVYCSwGGciAGAABhhk3VAk5dciEGAABNVwJLAYZyIgYAAGGGTdYCTl1yIwYAAE1YAksBhnIkBgAAYYZN1wJOXXIlBgAATVkCSwGGciYGAABhhk3YAk5dcicGAABNWgJLAYZyKAYAAGGGTdkCTl1yKQYAAE1bAksBhnIqBgAAYYZN2gJOXXIrBgAATVwCSwGGciwGAABhhk3bAk5dci0GAABNXQJLAYZyLgYAAGGGTdwCTl1yLwYAAE1eAksBhnIwBgAAYYZN3QJOXXIxBgAATV8CSwGGcjIGAABhhk3eAk5dcjMGAABNYAJLAYZyNAYAAGGGTd8CTl1yNQYAAE1hAksBhnI2BgAAYYZN4AJOXXI3BgAATWICSwGGcjgGAABhhk3hAk5dcjkGAABNYwJLAYZyOgYAAGGGTeICTl1yOwYAAE1kAksBhnI8BgAAYYZN4wJOXXI9BgAATWUCSwGGcj4GAABhhk3kAk5dcj8GAABNZgJLAYZyQAYAAGGGTeUCTl1yQQYAAE1nAksBhnJCBgAAYYZN5gJOXXJDBgAATWgCSwGGckQGAABhhk3nAk5dckUGAABNaQJLAYZyRgYAAGGGTegCTl1yRwYAAE1qAksBhnJIBgAAYYZN6QJOXXJJBgAATWsCSwGGckoGAABhhk3qAk5dcksGAABNbAJLAYZyTAYAAGGGTesCTl1yTQYAAE1tAksBhnJOBgAAYYZN7AJOXXJPBgAATW4CSwGGclAGAABhhk3tAk5dclEGAABNbwJLAYZyUgYAAGGGTe4CTl1yUwYAAE1wAksBhnJUBgAAYYZN7wJOXXJVBgAATXECSwGGclYGAABhhk3wAk5dclcGAABNcgJLAYZyWAYAAGGGTfECTl1yWQYAAE1zAksBhnJaBgAAYYZN8gJOXXJbBgAATXQCSwGGclwGAABhhk3zAk5dcl0GAABNdQJLAYZyXgYAAGGGTfQCTl1yXwYAAE12AksBhnJgBgAAYYZN9QJOXXJhBgAATXcCSwGGcmIGAABhhk32Ak5dcmMGAABNeAJLAYZyZAYAAGGGTfcCTl1yZQYAAE15AksBhnJmBgAAYYZN+AJOXXJnBgAATXoCSwGGcmgGAABhhk35Ak5dcmkGAABNewJLAYZyagYAAGGGTfoCTl1yawYAAE18AksBhnJsBgAAYYZN+wJOXXJtBgAATX0CSwGGcm4GAABhhk38Ak5dcm8GAABNfgJLAYZycAYAAGGGTf0CTl1ycQYAAE1/AksBhnJyBgAAYYZN/gJOXXJzBgAATYACSwGGcnQGAABhhk3/Ak5dcnUGAABNgQJLAYZydgYAAGGGTQADTl1ydwYAAE2CAksBhnJ4BgAAYYZNAQNOXXJ5BgAATYMCSwGGcnoGAABhhk0CA05dcnsGAABNhAJLAYZyfAYAAGGGTQMDTl1yfQYAAE2FAksBhnJ+BgAAYYZNBANOXXJ/BgAATYYCSwGGcoAGAABhhk0FA05dcoEGAABNhwJLAYZyggYAAGGGTQYDTl1ygwYAAE2IAksBhnKEBgAAYYZNBwNOXXKFBgAATYkCSwGGcoYGAABhhk0IA05dcocGAABNigJLAYZyiAYAAGGGTQkDTl1yiQYAAE2LAksBhnKKBgAAYYZNCgNOXXKLBgAATYwCSwGGcowGAABhhk0LA05dco0GAABNjQJLAYZyjgYAAGGGTQwDTl1yjwYAAE2OAksBhnKQBgAAYYZNDQNOXXKRBgAATY8CSwGGcpIGAABhhk0OA05dcpMGAABNkAJLAYZylAYAAGGGTQ8DTl1ylQYAAE2RAksBhnKWBgAAYYZNEANOXXKXBgAATZICSwGGcpgGAABhhk0RA05dcpkGAABNkwJLAYZymgYAAGGGTRIDTl1ymwYAAE2UAksBhnKcBgAAYYZNEwNOXXKdBgAATZUCSwGGcp4GAABhhk0UA05dcp8GAABNlgJLAYZyoAYAAGGGTRUDTl1yoQYAAE2XAksBhnKiBgAAYYZNFgNOXXKjBgAATZgCSwGGcqQGAABhhk0XA05dcqUGAABNmQJLAYZypgYAAGGGTRgDTl1ypwYAAE2aAksBhnKoBgAAYYZNGQNOXXKpBgAATZsCSwGGcqoGAABhhk0aA05dcqsGAABNnAJLAYZyrAYAAGGGTRsDTl1yrQYAAE2dAksBhnKuBgAAYYZNHANOXXKvBgAATZ4CSwGGcrAGAABhhk0dA05dcrEGAABNnwJLAYZysgYAAGGGTR4DTl1yswYAAE2gAksBhnK0BgAAYYZNHwNOXXK1BgAATaECSwGGcrYGAABhhk0gA05dcrcGAABNogJLAYZyuAYAAGGGTSEDTl1yuQYAAE2jAksBhnK6BgAAYYZNIgNOXXK7BgAATaQCSwGGcrwGAABhhk0jA05dcr0GAABNpQJLAYZyvgYAAGGGTSQDTl1yvwYAAE2mAksBhnLABgAAYYZNJQNOXXLBBgAATacCSwGGcsIGAABhhk0mA05dcsMGAABNqAJLAYZyxAYAAGGGTScDTl1yxQYAAE2pAksBhnLGBgAAYYZNKANOXXLHBgAATaoCSwGGcsgGAABhhk0pA05dcskGAABNqwJLAYZyygYAAGGGTSoDTl1yywYAAE2sAksBhnLMBgAAYYZNKwNOXXLNBgAATa0CSwGGcs4GAABhhk0sA05dcs8GAABNrgJLAYZy0AYAAGGGTS0DTl1y0QYAAE2vAksBhnLSBgAAYYZNLgNOXXLTBgAATbACSwGGctQGAABhhk0vA05dctUGAABNsQJLAYZy1gYAAGGGTTADTl1y1wYAAE2yAksBhnLYBgAAYYZNMQNOXXLZBgAATbMCSwGGctoGAABhhk0yA05dctsGAABNtAJLAYZy3AYAAGGGTTMDTl1y3QYAAE21AksBhnLeBgAAYYZNNANOXXLfBgAATbYCSwGGcuAGAABhhk01A05dcuEGAABNtwJLAYZy4gYAAGGGTTYDTl1y4wYAAE24AksBhnLkBgAAYYZNNwNOXXLlBgAATbkCSwGGcuYGAABhhk04A05dcucGAABNugJLAYZy6AYAAGGGTTkDTl1y6QYAAE27AksBhnLqBgAAYYZNOgNOXXLrBgAATbwCSwGGcuwGAABhhk07A05dcu0GAABNvQJLAYZy7gYAAGGGTTwDTl1y7wYAAE2+AksBhnLwBgAAYYZNPQNOXXLxBgAATb8CSwGGcvIGAABhhk0+A05dcvMGAABNwAJLAYZy9AYAAGGGTT8DTl1y9QYAAE3BAksBhnL2BgAAYYZNQANOXXL3BgAATcICSwGGcvgGAABhhk1BA05dcvkGAABNwwJLAYZy+gYAAGGGTUIDTl1y+wYAAE3EAksBhnL8BgAAYYZNQwNOXXL9BgAATcUCSwGGcv4GAABhhk1EA05dcv8GAABNxgJLAYZyAAcAAGGGTUUDTl1yAQcAAE3HAksBhnICBwAAYYZNRgNOXXIDBwAATcgCSwGGcgQHAABhhk1HA05dcgUHAABNyQJLAYZyBgcAAGGGTUgDTl1yBwcAAE3KAksBhnIIBwAAYYZNSQNOXXIJBwAATcsCSwGGcgoHAABhhk1KA05dcgsHAABNzAJLAYZyDAcAAGGGTUsDTl1yDQcAAE3NAksBhnIOBwAAYYZ1h1UIZmlsbE1vZGVyDwcAAE3OAksBfYdVBWlzSGV0chAHAABNzgKJfYdVC2xhYmVsT2Zmc2V0chEHAABNzgJOfYdVCHBvc2l0aW9uchIHAABdchMHAAAoSxVNZwGGchQHAABLFU1nAYZyFQcAAGVVDXJpYmJvbkRpc3BsYXlyFgcAAE3OAoh9h1UIb3B0aW9uYWxyFwcAAH1VBHNzSWRyGAcAAE3OAkr/////fXIZBwAAKEsBTl1yGgcAAChLCksFhnIbBwAASxtLA4ZyHAcAAGWGSwJOXXIdBwAAKEsTSwWGch4HAABLdksDhnIfBwAAZYZLA05dciAHAAAoS0hLBIZyIQcAAEt7SxWGciIHAABlhksETl1yIwcAAChLYksDhnIkBwAAS5tLA4ZyJQcAAGWGSwVOXXImBwAAKEtnSweGcicHAABLsEsRhnIoBwAAZYZLBk5dcikHAAAoS5JLBoZyKgcAAEvESwyGcisHAABlhksHTl1yLAcAAChLpUsHhnItBwAAS/NLA4ZyLgcAAGWGSwhOXXIvBwAAKEvTSwSGcjAHAABL+EsVhnIxBwAAZYZLCU5dcjIHAAAoS9pLBIZyMwcAAE09AUsFhnI0BwAAZYZLCk5dcjUHAAAoS+hLBYZyNgcAAE1KAUsKhnI3BwAAZYZLC05dcjgHAAAoTRQBSwWGcjkHAABNggFLA4ZyOgcAAGWGSwxOXXI7BwAAKE0qAUsFhnI8BwAATd0BSwOGcj0HAABlhksNTl1yPgcAAChNcQFLBYZyPwcAAE3iAUsVhnJABwAAZYZLDk5dckEHAAAoTXoBSwWGckIHAABNAgJLA4ZyQwcAAGWGSw9OXXJEBwAAKE2vAUsEhnJFBwAATRcCSxGGckYHAABlhksQTl1yRwcAAChNyQFLA4ZySAcAAE0rAksMhnJJBwAAZYZLEU5dckoHAAAoTc4BSweGcksHAABNWgJLA4ZyTAcAAGWGSxJOXXJNBwAAKE35AUsGhnJOBwAATV8CSxWGck8HAABlhksTTl1yUAcAAChNDAJLB4ZyUQcAAE2kAksFhnJSBwAAZYZLFE5dclMHAAAoTToCSwSGclQHAABNsQJLCoZyVQcAAGWGSxVOXXJWBwAATUECSwSGclcHAABhhksWTl1yWAcAAE1PAksFhnJZBwAAYYZLF05dcloHAABNewJLBYZyWwcAAGGGSxhOXXJcBwAATZECSwWGcl0HAABhhnWHdS4='))
	atomInfo = cPickle.loads(base64.b64decode('gAJ9cQEoVQdyZXNpZHVlcQJNxhZLFn1xAyhLAk5dcQRLAEsFhnEFYYZLA05dcQZLBUsFhnEHYYZLBE5dcQhLCksHhnEJYYZLBU5dcQpLEUsLhnELYYZLBk5dcQxLHEsLhnENYYZLB05dcQ5LJ0sFhnEPYYZLCE5dcRBLLEsIhnERYYZLCU5dcRJLNEsIhnETYYZLCk5dcRRLPEsKhnEVYYZLC05dcRZLRksJhnEXYYZLDE5dcRhLT0sKhnEZYYZLDU5dcRpLWUsIhnEbYYZLDk5dcRxLYUsLhnEdYYZLD05dcR5LbEsMhnEfYYZLEE5dcSBLeEsIhnEhYYZLEU5dcSJLgEsHhnEjYYZLEk5dcSRLh0sIhnElYYZLE05dcSZLj0sJhnEnYYZLFE5dcShLmEsIhnEpYYZLFU5dcSpLoEsJhnErYYZLF05dcSxLt0sHhnEtYYZLGE5dcS5LvksIhnEvYYZLGU5dcTBLxksHhnExYYZLGk5dcTJLzUsGhnEzYYZLG05dcTRL00sFhnE1YYZLHE5dcTZL2EsKhnE3YYZLHU5dcThL4ksLhnE5YYZLHk5dcTpL7UsIhnE7YYZLH05dcTxL9UsJhnE9YYZLIE5dcT5L/ksLhnE/YYZLIU5dcUBNCQFLB4ZxQWGGSyJOXXFCTRABSw6GcUNhhksjTl1xRE0eAUsJhnFFYYZLJE5dcUZNJwFLBIZxR2GGSyVOXXFITSsBSwmGcUlhhksmTl1xSk00AUsHhnFLYYZLJ05dcUxNOwFLCYZxTWGGSyhOXXFOTUQBSweGcU9hhkspTl1xUE1LAUsJhnFRYYZLKk5dcVJNVAFLCIZxU2GGSytOXXFUTVwBSwiGcVVhhkssTl1xVk1kAUsJhnFXYYZLLU5dcVhNbQFLB4ZxWWGGSy5OXXFaTXQBSweGcVthhksvTl1xXE17AUsHhnFdYYZLME5dcV5NggFLC4ZxX2GGSzFOXXFgTY0BSwqGcWFhhksyTl1xYk2XAUsIhnFjYYZLM05dcWRNnwFLB4ZxZWGGSzROXXFmTaYBSwiGcWdhhks1Tl1xaE2uAUsIhnFpYYZLNk5dcWpNtgFLB4Zxa2GGSzdOXXFsTb0BSwiGcW1hhks4Tl1xbk3FAUsGhnFvYYZLOU5dcXBNywFLB4ZxcWGGSzpOXXFyTdIBSwSGcXNhhks7Tl1xdE3WAUsFhnF1YYZLPE5dcXZN2wFLCIZxd2GGSz1OXXF4TeMBSwuGcXlhhks+Tl1xek3uAUsFhnF7YYZLP05dcXxN8wFLCIZxfWGGS0BOXXF+TfsBSwSGcX9hhktBTl1xgE3/AUsJhnGBYYZLQk5dcYJNCAJLB4Zxg2GGS0NOXXGETQ8CSwiGcYVhhktETl1xhk0XAksHhnGHYYZLRU5dcYhNHgJLCYZxiWGGS0ZOXXGKTScCSwyGcYthhktHTl1xjE0zAksIhnGNYYZLSE5dcY5NOwJLBoZxj2GGS0lOXXGQTUECSweGcZFhhktKTl1xkk1IAksLhnGTYYZLS05dcZRNUwJLCIZxlWGGS0xOXXGWTVsCSwuGcZdhhktNTl1xmE1mAksIhnGZYYZLTk5dcZpNbgJLCIZxm2GGS09OXXGcTXYCSwiGcZ1hhktQTl1xnk1+AksLhnGfYYZLUU5dcaBNiQJLB4ZxoWGGS1JOXXGiTZACSwWGcaNhhktTTl1xpE2VAksIhnGlYYZLVE5dcaZNnQJLCYZxp2GGS1VOXXGoTaYCSweGcalhhktWTl1xqk2tAksIhnGrYYZLV05dcaxNtQJLBYZxrWGGS1hOXXGuTboCSweGca9hhktZTl1xsE3BAksGhnGxYYZLWk5dcbJNxwJLB4Zxs2GGS1tOXXG0Tc4CSwSGcbVhhktcTl1xtk3SAksHhnG3YYZLXU5dcbhN2QJLBoZxuWGGS15OXXG6Td8CSwiGcbthhktfTl1xvE3nAksKhnG9YYZLYE5dcb5N8QJLB4Zxv2GGS2FOXXHATfgCSwiGccFhhktiTl1xwk0AA0sLhnHDYYZLY05dccRNCwNLCYZxxWGGS2ROXXHGTRQDSwWGccdhhktlTl1xyE0ZA0sJhnHJYYZLZk5dccpNIgNLBoZxy2GGS2dOXXHMTSgDSwWGcc1hhktoTl1xzk0tA0sLhnHPYYZLaU5dcdBNOANLBIZx0WGGS2pOXXHSTTwDSweGcdNhhktrTl1x1E1DA0sGhnHVYYZLbE5dcdZNSQNLCYZx12GGS21OXXHYTVIDSweGcdlhhktuTl1x2k1ZA0sIhnHbYYZLb05dcdxNYQNLBoZx3WGGS3BOXXHeTWcDSwuGcd9hhktxTl1x4E1yA0sKhnHhYYZLck5dceJNfANLB4Zx42GGS3NOXXHkTYMDSw6GceVhhkt0Tl1x5k2RA0sIhnHnYYZLdU5dcehNmQNLCIZx6WGGS3ZOXXHqTaEDSweGcethhkt3Tl1x7E2oA0sHhnHtYYZLeE5dce5NrwNLCIZx72GGS3lOXXHwTbcDSweGcfFhhkt6Tl1x8k2+A0sIhnHzYYZLe05dcfRNxgNLCIZx9WGGS3xOXXH2Tc4DSwaGcfdhhkt9Tl1x+E3UA0sHhnH5YYZLfk5dcfpN2wNLB4Zx+2GGS39OXXH8TeIDSwmGcf1hhkuATl1x/k3rA0sIhnH/YYZLgU5dcgABAABN8wNLC4ZyAQEAAGGGS4JOXXICAQAATf4DSwWGcgMBAABhhkuDTl1yBAEAAE0DBEsHhnIFAQAAYYZLhE5dcgYBAABNCgRLB4ZyBwEAAGGGS4VOXXIIAQAATREESwiGcgkBAABhhkuGTl1yCgEAAE0ZBEsFhnILAQAAYYZLh05dcgwBAABNHgRLDoZyDQEAAGGGS4hOXXIOAQAATSwESwWGcg8BAABhhkuJTl1yEAEAAE0xBEsGhnIRAQAAYYZLik5dchIBAABNNwRLB4ZyEwEAAGGGS4tOXXIUAQAATT4ESweGchUBAABhhkuMTl1yFgEAAE1FBEsJhnIXAQAAYYZLjU5dchgBAABNTgRLCYZyGQEAAGGGS45OXXIaAQAATVcESwiGchsBAABhhkuPTl1yHAEAAE1fBEsEhnIdAQAAYYZLkE5dch4BAABNYwRLBYZyHwEAAGGGS5FOXXIgAQAATWgESwmGciEBAABhhkuSTl1yIgEAAE1xBEsMhnIjAQAAYYZLk05dciQBAABNfQRLB4ZyJQEAAGGGS5ROXXImAQAATYQESw6GcicBAABhhkuVTl1yKAEAAE2SBEsHhnIpAQAAYYZLlk5dcioBAABNmQRLCYZyKwEAAGGGS5dOXXIsAQAATaIESwiGci0BAABhhkuYTl1yLgEAAE2qBEsLhnIvAQAAYYZLmU5dcjABAABNtQRLCYZyMQEAAGGGS5pOXXIyAQAATb4ESwiGcjMBAABhhkubTl1yNAEAAE3GBEsJhnI1AQAAYYZLnE5dcjYBAABNzwRLBIZyNwEAAGGGS51OXXI4AQAATdMESwWGcjkBAABhhkueTl1yOgEAAE3YBEsIhnI7AQAAYYZLn05dcjwBAABN4ARLCIZyPQEAAGGGS6BOXXI+AQAATegESwSGcj8BAABhhkuhTl1yQAEAAE3sBEsGhnJBAQAAYYZLok5dckIBAABN8gRLBoZyQwEAAGGGS6NOXXJEAQAATfgESwiGckUBAABhhkukTl1yRgEAAE0ABUsHhnJHAQAAYYZLpU5dckgBAABNBwVLCoZySQEAAGGGS6ZOXXJKAQAATREFSweGcksBAABhhkunTl1yTAEAAE0YBUsKhnJNAQAAYYZLqE5dck4BAABNIgVLBoZyTwEAAGGGS6lOXXJQAQAATSgFSwmGclEBAABhhkuqTl1yUgEAAE0xBUsHhnJTAQAAYYZLq05dclQBAABNOAVLDoZyVQEAAGGGS6xOXXJWAQAATUYFSwWGclcBAABhhkutTl1yWAEAAE1LBUsGhnJZAQAAYYZLrk5dcloBAABNUQVLBoZyWwEAAGGGS69OXXJcAQAATVcFSwuGcl0BAABhhkuwTl1yXgEAAE1iBUsIhnJfAQAAYYZLsU5dcmABAABNagVLB4ZyYQEAAGGGS7JOXXJiAQAATXEFSwiGcmMBAABhhkuzTl1yZAEAAE15BUsIhnJlAQAAYYZLtE5dcmYBAABNgQVLBYZyZwEAAGGGS7VOXXJoAQAATYYFSwmGcmkBAABhhku2Tl1yagEAAE2PBUsLhnJrAQAAYYZLt05dcmwBAABNmgVLCYZybQEAAGGGS7hOXXJuAQAATaMFSwmGcm8BAABhhku5Tl1ycAEAAE2sBUsLhnJxAQAAYYZLuk5dcnIBAABNtwVLBoZycwEAAGGGS7tOXXJ0AQAATb0FSwmGcnUBAABhhku8Tl1ydgEAAE3GBUsJhnJ3AQAAYYZLvU5dcngBAABNzwVLBYZyeQEAAGGGS75OXXJ6AQAATdQFSwyGcnsBAABhhku/Tl1yfAEAAE3gBUsJhnJ9AQAAYYZLwE5dcn4BAABN6QVLBoZyfwEAAGGGS8FOXXKAAQAATe8FSwmGcoEBAABhhkvCTl1yggEAAE34BUsKhnKDAQAAYYZLw05dcoQBAABNAgZLBIZyhQEAAGGGS8ROXXKGAQAATQYGSwmGcocBAABhhkvFTl1yiAEAAE0PBksHhnKJAQAAYYZLxk5dcooBAABNFgZLCIZyiwEAAGGGS8dOXXKMAQAATR4GSwiGco0BAABhhkvITl1yjgEAAE0mBksIhnKPAQAAYYZLyU5dcpABAABNLgZLCYZykQEAAGGGS8pOXXKSAQAATTcGSwyGcpMBAABhhkvLTl1ylAEAAE1DBksGhnKVAQAAYYZLzE5dcpYBAABNSQZLC4ZylwEAAGGGS81OXXKYAQAATVQGSwmGcpkBAABhhkvOTl1ymgEAAE1dBksJhnKbAQAAYYZLz05dcpwBAABNZgZLCIZynQEAAGGGS9BOXXKeAQAATW4GSwiGcp8BAABhhkvRTl1yoAEAAE12BksLhnKhAQAAYYZL0k5dcqIBAABNgQZLCYZyowEAAGGGS9NOXXKkAQAATYoGSwmGcqUBAABhhkvUTl1ypgEAAE2TBksLhnKnAQAAYYZL1U5dcqgBAABNngZLCIZyqQEAAGGGS9ZOXXKqAQAATaYGSweGcqsBAABhhkvXTl1yrAEAAE2tBksIhnKtAQAAYYZL2E5dcq4BAABNtQZLB4ZyrwEAAGGGS9lOXXKwAQAATbwGSwaGcrEBAABhhkvaTl1ysgEAAE3CBksJhnKzAQAAYYZL205dcrQBAABNywZLCoZytQEAAGGGS9xOXXK2AQAATdUGSw6GcrcBAABhhkvdTl1yuAEAAE3jBksIhnK5AQAAYYZL3k5dcroBAABN6wZLB4ZyuwEAAGGGS99OXXK8AQAATfIGSwiGcr0BAABhhkvgTl1yvgEAAE36BksHhnK/AQAAYYZL4U5dcsABAABNAQdLB4ZywQEAAGGGS+JOXXLCAQAATQgHSwuGcsMBAABhhkvjTl1yxAEAAE0TB0sOhnLFAQAAYYZL5E5dcsYBAABNIQdLBYZyxwEAAGGGS+VOXXLIAQAATSYHSweGcskBAABhhkvmTl1yygEAAE0tB0sOhnLLAQAAYYZL505dcswBAABNOwdLB4ZyzQEAAGGGS+hOXXLOAQAATUIHSwyGcs8BAABhhkvpTl1y0AEAAE1OB0sJhnLRAQAAYYZL6k5dctIBAABNVwdLB4Zy0wEAAGGGS+tOXXLUAQAATV4HSwiGctUBAABhhkvsTl1y1gEAAE1mB0sIhnLXAQAAYYZL7U5dctgBAABNbgdLCIZy2QEAAGGGS+5OXXLaAQAATXYHSweGctsBAABhhkvvTl1y3AEAAE19B0sLhnLdAQAAYYZL8E5dct4BAABNiAdLC4Zy3wEAAGGGS/FOXXLgAQAATZMHSwqGcuEBAABhhkvyTl1y4gEAAE2dB0sHhnLjAQAAYYZL805dcuQBAABNpAdLC4Zy5QEAAGGGS/ROXXLmAQAATa8HSwuGcucBAABhhkv1Tl1y6AEAAE26B0sIhnLpAQAAYYZL9k5dcuoBAABNwgdLB4Zy6wEAAGGGS/dOXXLsAQAATckHSwmGcu0BAABhhkv4Tl1y7gEAAE3SB0sIhnLvAQAAYYZL+U5dcvABAABN2gdLB4Zy8QEAAGGGS/pOXXLyAQAATeEHSweGcvMBAABhhkv7Tl1y9AEAAE3oB0sFhnL1AQAAYYZL/E5dcvYBAABN7QdLCYZy9wEAAGGGS/1OXXL4AQAATfYHSwuGcvkBAABhhkv+Tl1y+gEAAE0BCEsIhnL7AQAAYYZL/05dcvwBAABNCQhLCIZy/QEAAGGGTQABTl1y/gEAAE0RCEsIhnL/AQAAYYZNAQFOXXIAAgAATRkISwWGcgECAABhhk0CAU5dcgICAABNHghLBoZyAwIAAGGGTQMBTl1yBAIAAE0kCEsIhnIFAgAAYYZNBAFOXXIGAgAATSwISwiGcgcCAABhhk0FAU5dcggCAABNNAhLCYZyCQIAAGGGTQYBTl1yCgIAAE09CEsJhnILAgAAYYZNBwFOXXIMAgAATUYISwiGcg0CAABhhk0IAU5dcg4CAABNTghLCIZyDwIAAGGGTQkBTl1yEAIAAE1WCEsHhnIRAgAAYYZNCgFOXXISAgAATV0ISwmGchMCAABhhk0LAU5dchQCAABNZghLDIZyFQIAAGGGTQwBTl1yFgIAAE1yCEsIhnIXAgAAYYZNDQFOXXIYAgAATXoISwiGchkCAABhhk0OAU5dchoCAABNgghLCIZyGwIAAGGGTQ8BTl1yHAIAAE2KCEsLhnIdAgAAYYZNEAFOXXIeAgAATZUISwmGch8CAABhhk0RAU5dciACAABNnghLB4ZyIQIAAGGGTRIBTl1yIgIAAE2lCEsGhnIjAgAAYYZNEwFOXXIkAgAATasISwuGciUCAABhhk0UAU5dciYCAABNtghLB4ZyJwIAAGGGTRUBTl1yKAIAAE29CEsMhnIpAgAAYYZNFgFOXXIqAgAATckISwaGcisCAABhhk0XAU5dciwCAABNzwhLCIZyLQIAAGGGTRgBTl1yLgIAAE3XCEsEhnIvAgAAYYZNGQFOXXIwAgAATdsISw6GcjECAABhhk0aAU5dcjICAABN6QhLCoZyMwIAAGGGTRsBTl1yNAIAAE3zCEsEhnI1AgAAYYZNHAFOXXI2AgAATfcISwWGcjcCAABhhk0dAU5dcjgCAABN/AhLB4ZyOQIAAGGGTR4BTl1yOgIAAE0DCUsHhnI7AgAAYYZNHwFOXXI8AgAATQoJSwSGcj0CAABhhk0gAU5dcj4CAABNDglLBoZyPwIAAGGGTSEBTl1yQAIAAE0UCUsJhnJBAgAAYYZNIgFOXXJCAgAATR0JSwWGckMCAABhhk0jAU5dckQCAABNIglLBIZyRQIAAGGGTSQBTl1yRgIAAE0mCUsFhnJHAgAAYYZNJQFOXXJIAgAATSsJSwiGckkCAABhhk0mAU5dckoCAABNMwlLDoZySwIAAGGGTScBTl1yTAIAAE1BCUsIhnJNAgAAYYZNKAFOXXJOAgAATUkJSwqGck8CAABhhk0pAU5dclACAABNUwlLDoZyUQIAAGGGTSoBTl1yUgIAAE1hCUsJhnJTAgAAYYZNKwFOXXJUAgAATWoJSwiGclUCAABhhk0sAU5dclYCAABNcglLCoZyVwIAAGGGTS0BTl1yWAIAAE18CUsFhnJZAgAAYYZNLgFOXXJaAgAATYEJSwqGclsCAABhhk0vAU5dclwCAABNiwlLDIZyXQIAAGGGTTABTl1yXgIAAE2XCUsMhnJfAgAAYYZNMQFOXXJgAgAATaMJSweGcmECAABhhk0yAU5dcmICAABNqglLB4ZyYwIAAGGGTTMBTl1yZAIAAE2xCUsIhnJlAgAAYYZNNAFOXXJmAgAATbkJSwiGcmcCAABhhk01AU5dcmgCAABNwQlLC4ZyaQIAAGGGTTYBTl1yagIAAE3MCUsGhnJrAgAAYYZNNwFOXXJsAgAATdIJSwWGcm0CAABhhk04AU5dcm4CAABN1wlLB4ZybwIAAGGGTTkBTl1ycAIAAE3eCUsHhnJxAgAAYYZNOgFOXXJyAgAATeUJSwuGcnMCAABhhk07AU5dcnQCAABN8AlLCYZydQIAAGGGTTwBTl1ydgIAAE35CUsLhnJ3AgAAYYZNPQFOXXJ4AgAATQQKSwiGcnkCAABhhk0+AU5dcnoCAABNDApLB4ZyewIAAGGGTT8BTl1yfAIAAE0TCksEhnJ9AgAAYYZNQAFOXXJ+AgAATRcKSwyGcn8CAABhhk1BAU5dcoACAABNIwpLCYZygQIAAGGGTUIBTl1yggIAAE0sCksIhnKDAgAAYYZNQwFOXXKEAgAATTQKSwiGcoUCAABhhk1EAU5dcoYCAABNPApLBYZyhwIAAGGGTUUBTl1yiAIAAE1BCksJhnKJAgAAYYZNRgFOXXKKAgAATUoKSwWGcosCAABhhk1HAU5dcowCAABNTwpLCYZyjQIAAGGGTUgBTl1yjgIAAE1YCksLhnKPAgAAYYZNSQFOXXKQAgAATWMKSwiGcpECAABhhk1KAU5dcpICAABNawpLCIZykwIAAGGGTUsBTl1ylAIAAE1zCksHhnKVAgAAYYZNTAFOXXKWAgAATXoKSweGcpcCAABhhk1NAU5dcpgCAABNgQpLCYZymQIAAGGGTU4BTl1ymgIAAE2KCksJhnKbAgAAYYZNTwFOXXKcAgAATZMKSwWGcp0CAABhhk1QAU5dcp4CAABNmApLBYZynwIAAGGGTVEBTl1yoAIAAE2dCksJhnKhAgAAYYZNUgFOXXKiAgAATaYKSwuGcqMCAABhhk1TAU5dcqQCAABNsQpLCIZypQIAAGGGTVQBTl1ypgIAAE25CksLhnKnAgAAYYZNVQFOXXKoAgAATcQKSwWGcqkCAABhhk1WAU5dcqoCAABNyQpLCIZyqwIAAGGGTVcBTl1yrAIAAE3RCksHhnKtAgAAYYZNWAFOXXKuAgAATdgKSwmGcq8CAABhhk1ZAU5dcrACAABN4QpLB4ZysQIAAGGGTVoBTl1ysgIAAE3oCksKhnKzAgAAYYZNWwFOXXK0AgAATfIKSwyGcrUCAABhhk1cAU5dcrYCAABN/gpLCoZytwIAAGGGTV0BTl1yuAIAAE0IC0sIhnK5AgAAYYZNXgFOXXK6AgAATRALSwSGcrsCAABhhk1fAU5dcrwCAABNFAtLCYZyvQIAAGGGTWABTl1yvgIAAE0dC0sJhnK/AgAAYYZNYQFOXXLAAgAATSYLSwiGcsECAABhhk1iAU5dcsICAABNLgtLC4ZywwIAAGGGTWMBTl1yxAIAAE05C0sJhnLFAgAAYYZNZAFOXXLGAgAATUILSweGcscCAABhhk1lAU5dcsgCAABNSQtLBYZyyQIAAGGGTWYBTl1yygIAAE1OC0sHhnLLAgAAYYZNZwFOXXLMAgAATVULSwiGcs0CAABhhk1oAU5dcs4CAABNXQtLBoZyzwIAAGGGTWkBTl1y0AIAAE1jC0sFhnLRAgAAYYZNagFOXXLSAgAATWgLSwWGctMCAABhhk1rAU5dctQCAABNbQtLB4Zy1QIAAGGGTWwBTl1y1gIAAE10C0sLhnLXAgAAYYZNbQFOXXLYAgAATX8LSwuGctkCAABhhk1uAU5dctoCAABNigtLBYZy2wIAAGGGTW8BTl1y3AIAAE2PC0sIhnLdAgAAYYZNcAFOXXLeAgAATZcLSwiGct8CAABhhk1xAU5dcuACAABNnwtLCoZy4QIAAGGGTXIBTl1y4gIAAE2pC0sJhnLjAgAAYYZNcwFOXXLkAgAATbILSwqGcuUCAABhhk10AU5dcuYCAABNvAtLCIZy5wIAAGGGTXUBTl1y6AIAAE3EC0sLhnLpAgAAYYZNdgFOXXLqAgAATc8LSwyGcusCAABhhk13AU5dcuwCAABN2wtLCIZy7QIAAGGGTXgBTl1y7gIAAE3jC0sHhnLvAgAAYYZNeQFOXXLwAgAATeoLSwiGcvECAABhhk16AU5dcvICAABN8gtLCYZy8wIAAGGGTXsBTl1y9AIAAE37C0sIhnL1AgAAYYZNfAFOXXL2AgAATQMMSwmGcvcCAABhhk19AU5dcvgCAABNDAxLDoZy+QIAAGGGTX4BTl1y+gIAAE0aDEsHhnL7AgAAYYZNfwFOXXL8AgAATSEMSwiGcv0CAABhhk2AAU5dcv4CAABNKQxLB4Zy/wIAAGGGTYEBTl1yAAMAAE0wDEsGhnIBAwAAYYZNggFOXXICAwAATTYMSwWGcgMDAABhhk2DAU5dcgQDAABNOwxLCoZyBQMAAGGGTYQBTl1yBgMAAE1FDEsLhnIHAwAAYYZNhQFOXXIIAwAATVAMSwiGcgkDAABhhk2GAU5dcgoDAABNWAxLCYZyCwMAAGGGTYcBTl1yDAMAAE1hDEsLhnINAwAAYYZNiAFOXXIOAwAATWwMSweGcg8DAABhhk2JAU5dchADAABNcwxLDoZyEQMAAGGGTYoBTl1yEgMAAE2BDEsJhnITAwAAYYZNiwFOXXIUAwAATYoMSwSGchUDAABhhk2MAU5dchYDAABNjgxLCYZyFwMAAGGGTY0BTl1yGAMAAE2XDEsHhnIZAwAAYYZNjgFOXXIaAwAATZ4MSwmGchsDAABhhk2PAU5dchwDAABNpwxLB4ZyHQMAAGGGTZABTl1yHgMAAE2uDEsJhnIfAwAAYYZNkQFOXXIgAwAATbcMSwiGciEDAABhhk2SAU5dciIDAABNvwxLCIZyIwMAAGGGTZMBTl1yJAMAAE3HDEsJhnIlAwAAYYZNlAFOXXImAwAATdAMSweGcicDAABhhk2VAU5dcigDAABN1wxLB4ZyKQMAAGGGTZYBTl1yKgMAAE3eDEsHhnIrAwAAYYZNlwFOXXIsAwAATeUMSwuGci0DAABhhk2YAU5dci4DAABN8AxLCoZyLwMAAGGGTZkBTl1yMAMAAE36DEsIhnIxAwAAYYZNmgFOXXIyAwAATQINSweGcjMDAABhhk2bAU5dcjQDAABNCQ1LCIZyNQMAAGGGTZwBTl1yNgMAAE0RDUsIhnI3AwAAYYZNnQFOXXI4AwAATRkNSweGcjkDAABhhk2eAU5dcjoDAABNIA1LCIZyOwMAAGGGTZ8BTl1yPAMAAE0oDUsGhnI9AwAAYYZNoAFOXXI+AwAATS4NSweGcj8DAABhhk2hAU5dckADAABNNQ1LBIZyQQMAAGGGTaIBTl1yQgMAAE05DUsFhnJDAwAAYYZNowFOXXJEAwAATT4NSwiGckUDAABhhk2kAU5dckYDAABNRg1LC4ZyRwMAAGGGTaUBTl1ySAMAAE1RDUsFhnJJAwAAYYZNpgFOXXJKAwAATVYNSwiGcksDAABhhk2nAU5dckwDAABNXg1LBIZyTQMAAGGGTagBTl1yTgMAAE1iDUsJhnJPAwAAYYZNqQFOXXJQAwAATWsNSweGclEDAABhhk2qAU5dclIDAABNcg1LCIZyUwMAAGGGTasBTl1yVAMAAE16DUsHhnJVAwAAYYZNrAFOXXJWAwAATYENSwmGclcDAABhhk2tAU5dclgDAABNig1LDIZyWQMAAGGGTa4BTl1yWgMAAE2WDUsIhnJbAwAAYYZNrwFOXXJcAwAATZ4NSwaGcl0DAABhhk2wAU5dcl4DAABNpA1LB4ZyXwMAAGGGTbEBTl1yYAMAAE2rDUsLhnJhAwAAYYZNsgFOXXJiAwAATbYNSwiGcmMDAABhhk2zAU5dcmQDAABNvg1LC4ZyZQMAAGGGTbQBTl1yZgMAAE3JDUsIhnJnAwAAYYZNtQFOXXJoAwAATdENSwiGcmkDAABhhk22AU5dcmoDAABN2Q1LCIZyawMAAGGGTbcBTl1ybAMAAE3hDUsLhnJtAwAAYYZNuAFOXXJuAwAATewNSweGcm8DAABhhk25AU5dcnADAABN8w1LBYZycQMAAGGGTboBTl1ycgMAAE34DUsIhnJzAwAAYYZNuwFOXXJ0AwAATQAOSwmGcnUDAABhhk28AU5dcnYDAABNCQ5LB4ZydwMAAGGGTb0BTl1yeAMAAE0QDksIhnJ5AwAAYYZNvgFOXXJ6AwAATRgOSwWGcnsDAABhhk2/AU5dcnwDAABNHQ5LB4ZyfQMAAGGGTcABTl1yfgMAAE0kDksGhnJ/AwAAYYZNwQFOXXKAAwAATSoOSweGcoEDAABhhk3CAU5dcoIDAABNMQ5LBIZygwMAAGGGTcMBTl1yhAMAAE01DksHhnKFAwAAYYZNxAFOXXKGAwAATTwOSwaGcocDAABhhk3FAU5dcogDAABNQg5LCIZyiQMAAGGGTcYBTl1yigMAAE1KDksKhnKLAwAAYYZNxwFOXXKMAwAATVQOSweGco0DAABhhk3IAU5dco4DAABNWw5LCIZyjwMAAGGGTckBTl1ykAMAAE1jDksLhnKRAwAAYYZNygFOXXKSAwAATW4OSwmGcpMDAABhhk3LAU5dcpQDAABNdw5LBYZylQMAAGGGTcwBTl1ylgMAAE18DksJhnKXAwAAYYZNzQFOXXKYAwAATYUOSwaGcpkDAABhhk3OAU5dcpoDAABNiw5LBYZymwMAAGGGTc8BTl1ynAMAAE2QDksLhnKdAwAAYYZN0AFOXXKeAwAATZsOSwSGcp8DAABhhk3RAU5dcqADAABNnw5LB4ZyoQMAAGGGTdIBTl1yogMAAE2mDksGhnKjAwAAYYZN0wFOXXKkAwAATawOSwmGcqUDAABhhk3UAU5dcqYDAABNtQ5LB4ZypwMAAGGGTdUBTl1yqAMAAE28DksIhnKpAwAAYYZN1gFOXXKqAwAATcQOSwaGcqsDAABhhk3XAU5dcqwDAABNyg5LC4ZyrQMAAGGGTdgBTl1yrgMAAE3VDksKhnKvAwAAYYZN2QFOXXKwAwAATd8OSweGcrEDAABhhk3aAU5dcrIDAABN5g5LDoZyswMAAGGGTdsBTl1ytAMAAE30DksIhnK1AwAAYYZN3AFOXXK2AwAATfwOSwiGcrcDAABhhk3dAU5dcrgDAABNBA9LB4ZyuQMAAGGGTd4BTl1yugMAAE0LD0sHhnK7AwAAYYZN3wFOXXK8AwAATRIPSwiGcr0DAABhhk3gAU5dcr4DAABNGg9LB4ZyvwMAAGGGTeEBTl1ywAMAAE0hD0sIhnLBAwAAYYZN4gFOXXLCAwAATSkPSwiGcsMDAABhhk3jAU5dcsQDAABNMQ9LBoZyxQMAAGGGTeQBTl1yxgMAAE03D0sHhnLHAwAAYYZN5QFOXXLIAwAATT4PSweGcskDAABhhk3mAU5dcsoDAABNRQ9LCYZyywMAAGGGTecBTl1yzAMAAE1OD0sIhnLNAwAAYYZN6AFOXXLOAwAATVYPSwuGcs8DAABhhk3pAU5dctADAABNYQ9LBYZy0QMAAGGGTeoBTl1y0gMAAE1mD0sHhnLTAwAAYYZN6wFOXXLUAwAATW0PSweGctUDAABhhk3sAU5dctYDAABNdA9LCIZy1wMAAGGGTe0BTl1y2AMAAE18D0sFhnLZAwAAYYZN7gFOXXLaAwAATYEPSw6GctsDAABhhk3vAU5dctwDAABNjw9LBYZy3QMAAGGGTfABTl1y3gMAAE2UD0sGhnLfAwAAYYZN8QFOXXLgAwAATZoPSweGcuEDAABhhk3yAU5dcuIDAABNoQ9LB4Zy4wMAAGGGTfMBTl1y5AMAAE2oD0sJhnLlAwAAYYZN9AFOXXLmAwAATbEPSwmGcucDAABhhk31AU5dcugDAABNug9LCIZy6QMAAGGGTfYBTl1y6gMAAE3CD0sEhnLrAwAAYYZN9wFOXXLsAwAATcYPSwWGcu0DAABhhk34AU5dcu4DAABNyw9LCYZy7wMAAGGGTfkBTl1y8AMAAE3UD0sMhnLxAwAAYYZN+gFOXXLyAwAATeAPSweGcvMDAABhhk37AU5dcvQDAABN5w9LDoZy9QMAAGGGTfwBTl1y9gMAAE31D0sHhnL3AwAAYYZN/QFOXXL4AwAATfwPSwmGcvkDAABhhk3+AU5dcvoDAABNBRBLCIZy+wMAAGGGTf8BTl1y/AMAAE0NEEsLhnL9AwAAYYZNAAJOXXL+AwAATRgQSwmGcv8DAABhhk0BAk5dcgAEAABNIRBLCIZyAQQAAGGGTQICTl1yAgQAAE0pEEsJhnIDBAAAYYZNAwJOXXIEBAAATTIQSwSGcgUEAABhhk0EAk5dcgYEAABNNhBLBYZyBwQAAGGGTQUCTl1yCAQAAE07EEsIhnIJBAAAYYZNBgJOXXIKBAAATUMQSwiGcgsEAABhhk0HAk5dcgwEAABNSxBLBIZyDQQAAGGGTQgCTl1yDgQAAE1PEEsGhnIPBAAAYYZNCQJOXXIQBAAATVUQSwaGchEEAABhhk0KAk5dchIEAABNWxBLCIZyEwQAAGGGTQsCTl1yFAQAAE1jEEsHhnIVBAAAYYZNDAJOXXIWBAAATWoQSwqGchcEAABhhk0NAk5dchgEAABNdBBLB4ZyGQQAAGGGTQ4CTl1yGgQAAE17EEsKhnIbBAAAYYZNDwJOXXIcBAAATYUQSwaGch0EAABhhk0QAk5dch4EAABNixBLCYZyHwQAAGGGTRECTl1yIAQAAE2UEEsHhnIhBAAAYYZNEgJOXXIiBAAATZsQSw6GciMEAABhhk0TAk5dciQEAABNqRBLBYZyJQQAAGGGTRQCTl1yJgQAAE2uEEsGhnInBAAAYYZNFQJOXXIoBAAATbQQSwaGcikEAABhhk0WAk5dcioEAABNuhBLC4ZyKwQAAGGGTRcCTl1yLAQAAE3FEEsIhnItBAAAYYZNGAJOXXIuBAAATc0QSweGci8EAABhhk0ZAk5dcjAEAABN1BBLCIZyMQQAAGGGTRoCTl1yMgQAAE3cEEsIhnIzBAAAYYZNGwJOXXI0BAAATeQQSwWGcjUEAABhhk0cAk5dcjYEAABN6RBLCYZyNwQAAGGGTR0CTl1yOAQAAE3yEEsLhnI5BAAAYYZNHgJOXXI6BAAATf0QSwmGcjsEAABhhk0fAk5dcjwEAABNBhFLCYZyPQQAAGGGTSACTl1yPgQAAE0PEUsLhnI/BAAAYYZNIQJOXXJABAAATRoRSwaGckEEAABhhk0iAk5dckIEAABNIBFLCYZyQwQAAGGGTSMCTl1yRAQAAE0pEUsJhnJFBAAAYYZNJAJOXXJGBAAATTIRSwWGckcEAABhhk0lAk5dckgEAABNNxFLDIZySQQAAGGGTSYCTl1ySgQAAE1DEUsJhnJLBAAAYYZNJwJOXXJMBAAATUwRSwaGck0EAABhhk0oAk5dck4EAABNUhFLCYZyTwQAAGGGTSkCTl1yUAQAAE1bEUsKhnJRBAAAYYZNKgJOXXJSBAAATWURSwSGclMEAABhhk0rAk5dclQEAABNaRFLCYZyVQQAAGGGTSwCTl1yVgQAAE1yEUsHhnJXBAAAYYZNLQJOXXJYBAAATXkRSwiGclkEAABhhk0uAk5dcloEAABNgRFLCIZyWwQAAGGGTS8CTl1yXAQAAE2JEUsIhnJdBAAAYYZNMAJOXXJeBAAATZERSwmGcl8EAABhhk0xAk5dcmAEAABNmhFLDIZyYQQAAGGGTTICTl1yYgQAAE2mEUsGhnJjBAAAYYZNMwJOXXJkBAAATawRSwuGcmUEAABhhk00Ak5dcmYEAABNtxFLCYZyZwQAAGGGTTUCTl1yaAQAAE3AEUsJhnJpBAAAYYZNNgJOXXJqBAAATckRSwiGcmsEAABhhk03Ak5dcmwEAABN0RFLCIZybQQAAGGGTTgCTl1ybgQAAE3ZEUsLhnJvBAAAYYZNOQJOXXJwBAAATeQRSwmGcnEEAABhhk06Ak5dcnIEAABN7RFLCYZycwQAAGGGTTsCTl1ydAQAAE32EUsLhnJ1BAAAYYZNPAJOXXJ2BAAATQESSwiGcncEAABhhk09Ak5dcngEAABNCRJLB4ZyeQQAAGGGTT4CTl1yegQAAE0QEksIhnJ7BAAAYYZNPwJOXXJ8BAAATRgSSweGcn0EAABhhk1AAk5dcn4EAABNHxJLBoZyfwQAAGGGTUECTl1ygAQAAE0lEksJhnKBBAAAYYZNQgJOXXKCBAAATS4SSwqGcoMEAABhhk1DAk5dcoQEAABNOBJLDoZyhQQAAGGGTUQCTl1yhgQAAE1GEksIhnKHBAAAYYZNRQJOXXKIBAAATU4SSweGcokEAABhhk1GAk5dcooEAABNVRJLCIZyiwQAAGGGTUcCTl1yjAQAAE1dEksHhnKNBAAAYYZNSAJOXXKOBAAATWQSSweGco8EAABhhk1JAk5dcpAEAABNaxJLC4ZykQQAAGGGTUoCTl1ykgQAAE12EksOhnKTBAAAYYZNSwJOXXKUBAAATYQSSwWGcpUEAABhhk1MAk5dcpYEAABNiRJLB4ZylwQAAGGGTU0CTl1ymAQAAE2QEksOhnKZBAAAYYZNTgJOXXKaBAAATZ4SSweGcpsEAABhhk1PAk5dcpwEAABNpRJLDIZynQQAAGGGTVACTl1yngQAAE2xEksJhnKfBAAAYYZNUQJOXXKgBAAATboSSweGcqEEAABhhk1SAk5dcqIEAABNwRJLCIZyowQAAGGGTVMCTl1ypAQAAE3JEksIhnKlBAAAYYZNVAJOXXKmBAAATdESSwiGcqcEAABhhk1VAk5dcqgEAABN2RJLB4ZyqQQAAGGGTVYCTl1yqgQAAE3gEksLhnKrBAAAYYZNVwJOXXKsBAAATesSSwuGcq0EAABhhk1YAk5dcq4EAABN9hJLCoZyrwQAAGGGTVkCTl1ysAQAAE0AE0sHhnKxBAAAYYZNWgJOXXKyBAAATQcTSwuGcrMEAABhhk1bAk5dcrQEAABNEhNLC4ZytQQAAGGGTVwCTl1ytgQAAE0dE0sIhnK3BAAAYYZNXQJOXXK4BAAATSUTSweGcrkEAABhhk1eAk5dcroEAABNLBNLCYZyuwQAAGGGTV8CTl1yvAQAAE01E0sIhnK9BAAAYYZNYAJOXXK+BAAATT0TSweGcr8EAABhhk1hAk5dcsAEAABNRBNLB4ZywQQAAGGGTWICTl1ywgQAAE1LE0sFhnLDBAAAYYZNYwJOXXLEBAAATVATSwmGcsUEAABhhk1kAk5dcsYEAABNWRNLC4ZyxwQAAGGGTWUCTl1yyAQAAE1kE0sIhnLJBAAAYYZNZgJOXXLKBAAATWwTSwiGcssEAABhhk1nAk5dcswEAABNdBNLCIZyzQQAAGGGTWgCTl1yzgQAAE18E0sFhnLPBAAAYYZNaQJOXXLQBAAATYETSwaGctEEAABhhk1qAk5dctIEAABNhxNLCIZy0wQAAGGGTWsCTl1y1AQAAE2PE0sIhnLVBAAAYYZNbAJOXXLWBAAATZcTSwmGctcEAABhhk1tAk5dctgEAABNoBNLCYZy2QQAAGGGTW4CTl1y2gQAAE2pE0sIhnLbBAAAYYZNbwJOXXLcBAAATbETSwiGct0EAABhhk1wAk5dct4EAABNuRNLB4Zy3wQAAGGGTXECTl1y4AQAAE3AE0sJhnLhBAAAYYZNcgJOXXLiBAAATckTSwyGcuMEAABhhk1zAk5dcuQEAABN1RNLCIZy5QQAAGGGTXQCTl1y5gQAAE3dE0sIhnLnBAAAYYZNdQJOXXLoBAAATeUTSwiGcukEAABhhk12Ak5dcuoEAABN7RNLC4Zy6wQAAGGGTXcCTl1y7AQAAE34E0sJhnLtBAAAYYZNeAJOXXLuBAAATQEUSweGcu8EAABhhk15Ak5dcvAEAABNCBRLBoZy8QQAAGGGTXoCTl1y8gQAAE0OFEsLhnLzBAAAYYZNewJOXXL0BAAATRkUSweGcvUEAABhhk18Ak5dcvYEAABNIBRLDIZy9wQAAGGGTX0CTl1y+AQAAE0sFEsGhnL5BAAAYYZNfgJOXXL6BAAATTIUSwiGcvsEAABhhk1/Ak5dcvwEAABNOhRLBIZy/QQAAGGGTYACTl1y/gQAAE0+FEsOhnL/BAAAYYZNgQJOXXIABQAATUwUSwqGcgEFAABhhk2CAk5dcgIFAABNVhRLBIZyAwUAAGGGTYMCTl1yBAUAAE1aFEsFhnIFBQAAYYZNhAJOXXIGBQAATV8USweGcgcFAABhhk2FAk5dcggFAABNZhRLB4ZyCQUAAGGGTYYCTl1yCgUAAE1tFEsEhnILBQAAYYZNhwJOXXIMBQAATXEUSwaGcg0FAABhhk2IAk5dcg4FAABNdxRLCYZyDwUAAGGGTYkCTl1yEAUAAE2AFEsFhnIRBQAAYYZNigJOXXISBQAATYUUSwSGchMFAABhhk2LAk5dchQFAABNiRRLBYZyFQUAAGGGTYwCTl1yFgUAAE2OFEsIhnIXBQAAYYZNjQJOXXIYBQAATZYUSw6GchkFAABhhk2OAk5dchoFAABNpBRLCIZyGwUAAGGGTY8CTl1yHAUAAE2sFEsKhnIdBQAAYYZNkAJOXXIeBQAATbYUSw6Gch8FAABhhk2RAk5dciAFAABNxBRLCYZyIQUAAGGGTZICTl1yIgUAAE3NFEsIhnIjBQAAYYZNkwJOXXIkBQAATdUUSwqGciUFAABhhk2UAk5dciYFAABN3xRLBYZyJwUAAGGGTZUCTl1yKAUAAE3kFEsKhnIpBQAAYYZNlgJOXXIqBQAATe4USwyGcisFAABhhk2XAk5dciwFAABN+hRLDIZyLQUAAGGGTZgCTl1yLgUAAE0GFUsHhnIvBQAAYYZNmQJOXXIwBQAATQ0VSweGcjEFAABhhk2aAk5dcjIFAABNFBVLCIZyMwUAAGGGTZsCTl1yNAUAAE0cFUsIhnI1BQAAYYZNnAJOXXI2BQAATSQVSwuGcjcFAABhhk2dAk5dcjgFAABNLxVLBoZyOQUAAGGGTZ4CTl1yOgUAAE01FUsFhnI7BQAAYYZNnwJOXXI8BQAATToVSweGcj0FAABhhk2gAk5dcj4FAABNQRVLB4ZyPwUAAGGGTaECTl1yQAUAAE1IFUsLhnJBBQAAYYZNogJOXXJCBQAATVMVSwmGckMFAABhhk2jAk5dckQFAABNXBVLC4ZyRQUAAGGGTaQCTl1yRgUAAE1nFUsIhnJHBQAAYYZNpQJOXXJIBQAATW8VSweGckkFAABhhk2mAk5dckoFAABNdhVLBIZySwUAAGGGTacCTl1yTAUAAE16FUsMhnJNBQAAYYZNqAJOXXJOBQAATYYVSwmGck8FAABhhk2pAk5dclAFAABNjxVLCIZyUQUAAGGGTaoCTl1yUgUAAE2XFUsIhnJTBQAAYYZNqwJOXXJUBQAATZ8VSwWGclUFAABhhk2sAk5dclYFAABNpBVLCYZyVwUAAGGGTa0CTl1yWAUAAE2tFUsFhnJZBQAAYYZNrgJOXXJaBQAATbIVSwmGclsFAABhhk2vAk5dclwFAABNuxVLC4ZyXQUAAGGGTbACTl1yXgUAAE3GFUsIhnJfBQAAYYZNsQJOXXJgBQAATc4VSwiGcmEFAABhhk2yAk5dcmIFAABN1hVLB4ZyYwUAAGGGTbMCTl1yZAUAAE3dFUsHhnJlBQAAYYZNtAJOXXJmBQAATeQVSwmGcmcFAABhhk21Ak5dcmgFAABN7RVLCYZyaQUAAGGGTbYCTl1yagUAAE32FUsFhnJrBQAAYYZNtwJOXXJsBQAATfsVSwWGcm0FAABhhk24Ak5dcm4FAABNABZLCYZybwUAAGGGTbkCTl1ycAUAAE0JFksLhnJxBQAAYYZNugJOXXJyBQAATRQWSwiGcnMFAABhhk27Ak5dcnQFAABNHBZLC4ZydQUAAGGGTbwCTl1ydgUAAE0nFksFhnJ3BQAAYYZNvQJOXXJ4BQAATSwWSwiGcnkFAABhhk2+Ak5dcnoFAABNNBZLB4ZyewUAAGGGTb8CTl1yfAUAAE07FksJhnJ9BQAAYYZNwAJOXXJ+BQAATUQWSweGcn8FAABhhk3BAk5dcoAFAABNSxZLCoZygQUAAGGGTcICTl1yggUAAE1VFksMhnKDBQAAYYZNwwJOXXKEBQAATWEWSwqGcoUFAABhhk3EAk5dcoYFAABNaxZLCIZyhwUAAGGGTcUCTl1yiAUAAE1zFksEhnKJBQAAYYZNxgJOXXKKBQAATXcWSwmGcosFAABhhk3HAk5dcowFAABNgBZLCYZyjQUAAGGGTcgCTl1yjgUAAE2JFksIhnKPBQAAYYZNyQJOXXKQBQAATZEWSwuGcpEFAABhhk3KAk5dcpIFAABNnBZLCYZykwUAAGGGTcsCTl1ylAUAAE2lFksHhnKVBQAAYYZNzAJOXXKWBQAATawWSwWGcpcFAABhhk3NAk5dcpgFAABNsRZLB4ZymQUAAGGGTc4CTl1ymgUAAE24FksIhnKbBQAAYYZNzwJOXXKcBQAATcAWSwaGcp0FAABhhnWHVQh2ZHdDb2xvcnKeBQAATcYWTn2HVQRuYW1lcp8FAABNxhZYAQAAAEN9cqAFAAAoWAMAAABDWjJdcqEFAAAoS7JNGQFNjANNJwRNjQRNQQVN3gZNHAdNNgdN5AhNPAlNXAlNFQxNfAxN7w5Nig9N8A9NpBBNQRJNfxJNmRJNRxRNnxRNvxRlWAMAAABPRTJdcqIFAAAoS6ZNQQFNBQJN6ANNSwRNVARNuwRNoAVNqQVNDAZNNAZNYwZNkAZNyAZNzwdN8wdNmwhNGglNKQpNhwpNowpN3gpNPwtNCQxNpAxNaA1NSw9Nrg9Ntw9NHhBNAxFNDBFNbxFNlxFNxhFN8xFNKxJNMhNNVhNN/hNNfRRNjBVN6hVNBhZNQRZNohZlWAMAAABPRTFdcqMFAAAoS0tLlEulTSMBTTABTUABTVABTQQCTSMCTaICTRADTecDTUoETVMETW0ETZ4ETboETS0FTYsFTZ8FTagFTcIFTcsFTfQFTQsGTTMGTVkGTWIGTY8GTccGTVMHTc4HTfIHTZoITRkJTWYJTSgKTUYKTVQKTYYKTY8KTaIKTd0KTRkLTT4LTa4LTfcLTQgMTYYMTZMMTaMMTbMMTWcNTYYNTQUOTXMOTUoPTa0PTbYPTdAPTQEQTR0QTZAQTe4QTQIRTQsRTSURTS4RTVcRTW4RTZYRTbwRTcURTfIRTSoSTbYSTTETTVUTTf0TTXwUTckUTYsVTakVTbcVTekVTfIVTQUWTUAWTXwWTaEWZVgDAAAAT0cxXXKkBQAAKEsNTXABTUQCTasDTUEETbgGTSkHTVoHTd0HTVkITaEITQYJTdoJTXYKTUULTVELTXALTdMMTacNTQ4PTaQPTRsSTYwSTb0STUATTbwTTQQUTWkUTT0VTdkVTagWTbQWZVgDAAAAQ0QxXXKlBQAAKEsVS15LcEuLS65Lwk0VAU1YAU1gAU2qAU3BAU3gAU0rAk1MAk1XAk1fAk2CAk2ZAk38Ak0EA01rA02IA02VA02zA03CA03wA00jBE1bBE11BE2JBE2nBE2uBE09BU1bBU1mBU1+BU3YBU0aBk0iBk07Bk1qBk1yBk2iBk2xBk3aBk3nBk32Bk0MB00YB00yB01GB01iB01qB01yB02+B03WB00VCE0pCE1KCE1SCE1qCE2GCE2OCE2vCE3BCE3gCE04CU1YCU1uCU2PCU2bCU21CU29CU39CU0bCk04Ck1vCk21Ck3NCk32Ck0MC01aC014C03BC03TC03uC00RDE0lDE14DE27DE3DDE0NDU0kDU1DDU2ODU2vDU26DU3CDU3lDU38DU1fDk1nDk3ODk3rDk34Dk0WD00lD01TD02GD02+D03YD03sD00KEE0REE2gEE2+EE3JEE3hEE07EU19EU2FEU2eEU3NEU3VEU0FEk0UEk09Ek1KEk1ZEk1vEk17Ek2VEk2pEk3FEk3NEk3VEk0hE005E014E02ME02tE021E03NE03pE03xE00SFE0kFE1DFE2bFE27FE3RFE3yFE3+FE0YFU0gFU1gFU1+FU2bFU3SFU0YFk0wFk1ZFk1vFk29FmVYAwAAAENEMl1ypgUAAChLFktCS1VLcUuMS61Lw0veTRQBTVkBTWEBTZMBTasBTcIBTSwCTU0CTVgCTWACTYMCTZoCTe0CTf0CTQUDTWwDTXgDTYcDTZYDTbQDTcMDTSIETVwETXYETYgETa8ETQ0FTR4FTTwFTVwFTWcFTdkFTf4FTRsGTSMGTTwGTWsGTXMGTaMGTbIGTdEGTdkGTegGTfcGTQ0HTRcHTTEHTUcHTWMHTWsHTXMHTZkHTb8HTdcHTRYITUsITVMITWsITYcITY8ITbAITcIITd8ITe8ITTcJTU8JTVcJTW8JTXgJTYcJTZAJTZwJTbYJTb4JTf4JTRwKTTkKTXAKTbYKTc4KTe4KTfcKTQQLTQ0LTXkLTaULTbgLTdQLTe8LTRAMTSYMTUEMTXcMTbwMTcQMTfYMTQ4NTSUNTY8NTbANTbsNTcMNTeYNTf0NTVAOTWAOTWgOTc8OTdsOTeoOTfkOTRcPTSYPTYUPTb8PTdkPTesPTRIQTXAQTYEQTZ8QTb8QTcoQTTwRTWERTX4RTYYRTZ8RTc4RTdYRTQYSTRUSTTQSTTwSTUsSTVoSTXASTXoSTZQSTaoSTcYSTc4STdYSTfwSTSITTToTTXkTTa4TTbYTTc4TTeoTTfITTRMUTSUUTUIUTVIUTZoUTbIUTboUTdIUTdsUTeoUTfMUTf8UTRkVTSEVTWEVTX8VTZwVTdMVTRkWTTEWTVEWTVoWTWcWTXAWZVgDAAAAQ0cyXXKnBQAAKEsOS1xLu0vKTTgBTXEBTXgBTd4BTQwCTUUCTUADTVYDTaUDTawDTdgDTe4DTQcETQ4ETTsETUIETZYETaUETTUFTXwFTaoGTbkGTe8GTf4GTSoHTVsHTaEHTd4HTScITVoITaIITQcJTdsJTeIJTRAKTXcKTeUKTUYLTVILTVgLTXELTb8LTR4MTS0MTZsMTdQMTdsMTUENTW8NTagNTaMOTbkOTQgPTQ8PTTsPTVEPTWoPTXEPTZ4PTaUPTfkPTQgQTZgQTd8QTQ0STRwSTVISTWESTY0STb4STQQTTUETTYoTTb0TTQUUTWoUTT4VTUUVTXMVTdoVTUgWTakWTbUWTbsWZVgCAAAAQ0VdcqgFAAAoS/JL+k1pAU0eA01OA01eA03LA03LBE3dBE3lBE3lBU0rBk2GBk0xCE05CE1CCE1iCE3UCE31CU0JCk0xCk0iC01VDE1dDE3MDE2BDk2xDk3BDk0uD00uEE1AEE1IEE1IEU2OEU3pEU2UE02cE02lE03FE003FE1YFU1sFU2UFU2FFmVYAgAAAE5FXXKpBQAAKEshS2ZL500DAU2HAU3oAU0yA034A02UBU2xBU1OBk17Bk2YBk2CB02NB02pB020B037B03GCU3qCU1dCk2rCk2+Ck0zC02EC03JC01KDE1mDE3qDE1LDU2VDk1bD033EE0UEU2xEU3eEU37EU3lEk3wEk0ME00XE01eE00pFU1NFU3AFU0OFk0hFk2WFmVYAwAAAENIMl1yqgUAAChLtE0bAU2OA00pBE2PBE1DBU3gBk0eB004B03mCE0+CU1eCU0XDE1+DE3xDk2MD03yD02mEE1DEk2BEk2bEk1JFE2hFE3BFGVYAwAAAE9EMV1yqwUAAChLMEs4S3xLnE2bAU2yAU33AU0TAk03Ak1qAk1yAk16Ak2xAk3jAk2dA00VBE3CBE38BE11BU0FCE0NCE12CE1+CE0vCU1FCU1nCk0qC02TC02bC03fC03/C03+DE0VDU1aDU12DU2aDU3NDU3VDU3dDU0UDk1GDk0AD014D00lEE1fEE3YEE1oE01wE03ZE03hE02SFE2oFE3KFU2NFmVYAwAAAE5EMV1yrAUAAChLPktRS9pNjwFN6QJNdANNCQVNGgVN+gVNzQZNlQdN6whNSwlNdAlNgwlN6gpNAAtNoQtNtAtNPQxN8gxNTA5N1w5NbBBNfRBNXRFNMBJN+BJNThRNrhRN1xRN5hRNTRZNYxZlWAMAAABORDJdcq0FAAAoSzFLfU2zAU34AU0UAk1zAk3DBE39BE1/CE0wCU1GCU2UC03gC00WDU1bDU13DU3WDU0mEE1gEE3iE02TFE2pFGVYAwAAAE9EMl1yrgUAAChLOUudTZwBTTgCTWsCTXsCTbICTeQCTZ4DTRYETXYFTQYITQ4ITXcITWgKTSsLTZwLTQAMTf8MTZsNTc4NTd4NTRUOTUcOTQEPTXkPTdkQTWkTTXETTdoTTcsVTY4WZVgDAAAAT1hUXXKvBQAAKE1iC03FFmVYAgAAAENCXXKwBQAAKEsCSwdLDEsTSx5LKUsuSzZLQEtIS1NLW0tjS25LekuDS4lLkUuaS6JLq0u5S8BLyEvPS9VL3EvkS+9L900AAU0MAU0SAU0gAU0tAU02AU09AU1HAU1NAU1WAU1eAU1mAU1vAU12AU1+AU2EAU2RAU2ZAU2iAU2oAU2wAU25AU2/AU3HAU3OAU3YAU3dAU3lAU3wAU31AU0BAk0KAk0RAk0aAk0gAk0pAk01Ak09Ak1DAk1KAk1VAk1dAk1oAk1wAk14Ak2AAk2MAk2SAk2XAk2fAk2pAk2vAk23Ak29Ak3DAk3KAk3VAk3bAk3hAk3rAk30Ak36Ak0CA00NA00WA00bA00kA00qA00vA00+A01FA01LA01UA01bA01jA01pA012A01/A02FA02TA02bA02jA02qA02xA026A03AA03IA03QA03WA03eA03kA03tA031A00ABE0FBE0MBE0TBE0bBE0gBE0uBE0zBE05BE1ABE1HBE1QBE1ZBE1lBE1qBE1zBE2ABE2GBE2UBE2bBE2kBE2sBE23BE3ABE3IBE3VBE3aBE3iBE3uBE30BE36BE0DBU0LBU0UBU0cBU0kBU0qBU0zBU06BU1IBU1NBU1TBU1ZBU1kBU1tBU1zBU17BU2DBU2IBU2RBU2cBU2lBU2uBU25BU2/BU3IBU3RBU3WBU3iBU3rBU3xBU38BU0IBk0SBk0YBk0gBk0oBk0wBk05Bk1FBk1LBk1WBk1fBk1oBk1wBk14Bk2DBk2MBk2VBk2gBk2oBk2vBk23Bk2+Bk3EBk3PBk3XBk3lBk3tBk30Bk38Bk0EB00KB00VB00jB00oB00vB00+B01EB01QB01ZB01gB01oB01wB015B01/B02KB02XB02fB02mB02xB028B03FB03LB03UB03cB03kB03qB03vB034B00DCE0LCE0TCE0bCE0gCE0mCE0uCE02CE0/CE1ICE1QCE1YCE1fCE1oCE10CE18CE2ECE2MCE2XCE2gCE2nCE2tCE25CE2/CE3LCE3RCE3dCE3tCE35CE3/CE0FCU0QCU0WCU0fCU0oCU0tCU01CU1DCU1NCU1VCU1jCU1sCU12CU1+CU2FCU2NCU2ZCU2mCU2tCU2zCU27CU3DCU3OCU3UCU3ZCU3gCU3nCU3yCU37CU0GCk0OCk0ZCk0lCk0uCk02Ck0+Ck1DCk1MCk1RCk1aCk1lCk1tCk11Ck19Ck2DCk2MCk2VCk2aCk2fCk2oCk2zCk27Ck3GCk3LCk3UCk3aCk3jCk3sCk30Ck0CC00KC00WC00fC00oC00wC007C01EC01LC01QC01XC01fC01lC01qC01vC012C02BC02MC02RC02ZC02jC02rC022C02+C03GC03RC03dC03mC03sC030C039C00FDE0ODE0cDE0jDE0rDE0yDE04DE0/DE1HDE1SDE1aDE1jDE1vDE11DE2DDE2QDE2ZDE2gDE2qDE2wDE25DE3BDE3JDE3SDE3ZDE3hDE3nDE30DE38DE0FDU0LDU0TDU0cDU0iDU0qDU0xDU07DU1ADU1IDU1TDU1YDU1kDU1tDU10DU19DU2DDU2MDU2YDU2gDU2mDU2tDU24DU3ADU3LDU3TDU3bDU3jDU3vDU31DU36DU0CDk0MDk0SDk0aDk0gDk0mDk0tDk04Dk0+Dk1EDk1ODk1XDk1dDk1lDk1wDk15Dk1+Dk2HDk2NDk2SDk2hDk2oDk2uDk23Dk2+Dk3GDk3MDk3ZDk3iDk3oDk32Dk3+Dk0GD00ND00UD00dD00jD00rD00zD005D01BD01HD01QD01YD01jD01oD01vD012D01+D02DD02RD02WD02cD02jD02qD02zD028D03ID03ND03WD03jD03pD033D03+D00HEE0PEE0aEE0jEE0rEE04EE09EE1FEE1REE1XEE1dEE1mEE1uEE13EE1/EE2HEE2NEE2WEE2dEE2rEE2wEE22EE28EE3HEE3QEE3WEE3eEE3mEE3rEE30EE3/EE0IEU0REU0cEU0iEU0rEU00EU05EU1FEU1OEU1UEU1fEU1rEU11EU17EU2DEU2LEU2TEU2cEU2oEU2uEU25EU3CEU3LEU3TEU3bEU3mEU3vEU34EU0DEk0LEk0SEk0aEk0hEk0nEk0yEk06Ek1IEk1QEk1XEk1fEk1nEk1tEk14Ek2GEk2LEk2SEk2hEk2nEk2zEk28Ek3DEk3LEk3TEk3cEk3iEk3tEk36Ek0CE00JE00UE00fE00oE00uE003E00/E01HE01NE01SE01bE01mE01uE012E01+E02DE02JE02RE02ZE02iE02rE02zE027E03CE03LE03XE03fE03nE03vE036E00DFE0KFE0QFE0cFE0iFE0uFE00FE1AFE1QFE1cFE1iFE1oFE1zFE15FE2CFE2LFE2QFE2YFE2mFE2wFE24FE3GFE3PFE3ZFE3hFE3oFE3wFE38FE0JFU0QFU0WFU0eFU0mFU0xFU03FU08FU1DFU1KFU1VFU1eFU1pFU1xFU18FU2IFU2RFU2ZFU2hFU2mFU2vFU20FU29FU3IFU3QFU3YFU3gFU3mFU3vFU34FU39FU0CFk0LFk0WFk0eFk0pFk0uFk03Fk09Fk1GFk1PFk1XFk1lFk1tFk15Fk2CFk2LFk2TFk2eFk2nFk2uFk2zFk26Fk3CFmVYAgAAAENBXXKxBQAAKEsBSwZLC0sSSx1LKEstSzVLPUtHS1BLWktiS21LeUuBS4hLkEuZS6FLqku4S79Lx0vOS9RL2UvjS+5L9kv/TQoBTREBTR8BTSgBTSwBTTUBTTwBTUUBTUwBTVUBTV0BTWUBTW4BTXUBTXwBTYMBTY4BTZgBTaABTacBTa8BTbcBTb4BTcYBTcwBTdMBTdcBTdwBTeQBTe8BTfQBTfwBTQACTQkCTRACTRgCTR8CTSgCTTQCTTwCTUICTUkCTVQCTVwCTWcCTW8CTXcCTX8CTYoCTZECTZYCTZ4CTacCTa4CTbYCTbsCTcICTcgCTc8CTdMCTdoCTeACTegCTfICTfkCTQEDTQwDTRUDTRoDTSMDTSkDTS4DTTkDTT0DTUQDTUoDTVMDTVoDTWIDTWgDTXMDTX0DTYQDTZIDTZoDTaIDTakDTbADTbgDTb8DTccDTc8DTdUDTdwDTeMDTewDTfQDTf8DTQQETQsETRIETRoETR8ETS0ETTIETTgETT8ETUYETU8ETVgETWAETWQETWkETXIETX4ETYUETZMETZoETaMETasETbYETb8ETccETdAETdQETdkETeEETekETe0ETfMETfkETQEFTQgFTRIFTRkFTSMFTSkFTTIFTTkFTUcFTUwFTVIFTVgFTWMFTWsFTXIFTXoFTYIFTYcFTZAFTZsFTaQFTa0FTbgFTb4FTccFTdAFTdUFTeEFTeoFTfAFTfkFTQMGTQcGTRAGTRcGTR8GTScGTS8GTTgGTUQGTUoGTVUGTV4GTWcGTW8GTXcGTYIGTYsGTZQGTZ8GTacGTa4GTbYGTb0GTcMGTcwGTdYGTeQGTewGTfMGTfsGTQIHTQkHTRQHTSIHTScHTS4HTTwHTUMHTU8HTVgHTV8HTWcHTW8HTXcHTX4HTYkHTZQHTZ4HTaUHTbAHTbsHTcMHTcoHTdMHTdsHTeIHTekHTe4HTfcHTQIITQoITRIITRoITR8ITSUITS0ITTUITT4ITUcITU8ITVcITV4ITWcITXMITXsITYMITYsITZYITZ8ITaYITawITbcITb4ITcoITdAITdgITdwITeoITfQITfgITf0ITQQJTQsJTQ8JTRUJTR4JTSMJTScJTSwJTTQJTUIJTUoJTVQJTWIJTWsJTXMJTX0JTYIJTYwJTZgJTaQJTasJTbIJTboJTcIJTc0JTdMJTdgJTd8JTeYJTfEJTfoJTQUKTQ0KTRQKTRgKTSQKTS0KTTUKTT0KTUIKTUsKTVAKTVkKTWQKTWwKTXQKTXsKTYIKTYsKTZQKTZkKTZ4KTacKTbIKTboKTcUKTcoKTdIKTdkKTeIKTekKTfMKTf8KTQkLTRELTRULTR4LTScLTS8LTToLTUMLTUoLTU8LTVYLTV4LTWQLTWkLTW4LTXULTYALTYsLTZALTZgLTaALTaoLTbMLTb0LTcULTdALTdwLTeQLTesLTfMLTfwLTQQMTQ0MTRsMTSIMTSoMTTEMTTcMTTwMTUYMTVEMTVkMTWIMTW0MTXQMTYIMTYsMTY8MTZgMTZ8MTagMTa8MTbgMTcAMTcgMTdEMTdgMTd8MTeYMTfEMTfsMTQMNTQoNTRINTRoNTSENTSkNTS8NTTYNTToNTT8NTUcNTVINTVcNTV8NTWMNTWwNTXMNTXsNTYINTYsNTZcNTZ8NTaUNTawNTbcNTb8NTcoNTdINTdoNTeINTe0NTfQNTfkNTQEOTQoOTREOTRkOTR4OTSUOTSsOTTIOTTYOTT0OTUMOTUsOTVUOTVwOTWQOTW8OTXgOTX0OTYYOTYwOTZEOTZwOTaAOTacOTa0OTbYOTb0OTcUOTcsOTdYOTeAOTecOTfUOTf0OTQUPTQwPTRMPTRsPTSIPTSoPTTIPTTgPTT8PTUYPTU8PTVcPTWIPTWcPTW4PTXUPTX0PTYIPTZAPTZUPTZsPTaIPTakPTbIPTbsPTcMPTccPTcwPTdUPTeEPTegPTfYPTf0PTQYQTQ4QTRkQTSIQTSoQTTMQTTcQTTwQTUQQTUwQTVAQTVYQTVwQTWQQTWsQTXUQTXwQTYYQTYwQTZUQTZwQTaoQTa8QTbUQTbsQTcYQTc4QTdUQTd0QTeUQTeoQTfMQTf4QTQcRTRARTRsRTSERTSoRTTMRTTgRTUQRTU0RTVMRTVwRTWYRTWoRTXMRTXoRTYIRTYoRTZIRTZsRTacRTa0RTbgRTcERTcoRTdIRTdoRTeURTe4RTfcRTQISTQoSTRESTRkSTSASTSYSTS8STTkSTUcSTU8STVYSTV4STWUSTWwSTXcSTYUSTYoSTZESTZ8STaYSTbISTbsSTcISTcoSTdISTdoSTeESTewSTfcSTQETTQgTTRMTTR4TTSYTTS0TTTYTTT4TTUUTTUwTTVETTVoTTWUTTW0TTXUTTX0TTYITTYgTTZATTZgTTaETTaoTTbITTboTTcETTcoTTdYTTd4TTeYTTe4TTfkTTQIUTQkUTQ8UTRoUTSEUTS0UTTMUTTsUTT8UTU0UTVcUTVsUTWAUTWcUTW4UTXIUTXgUTYEUTYYUTYoUTY8UTZcUTaUUTa0UTbcUTcUUTc4UTdYUTeAUTeUUTe8UTfsUTQcVTQ4VTRUVTR0VTSUVTTAVTTYVTTsVTUIVTUkVTVQVTV0VTWgVTXAVTXcVTXsVTYcVTZAVTZgVTaAVTaUVTa4VTbMVTbwVTccVTc8VTdcVTd4VTeUVTe4VTfcVTfwVTQEWTQoWTRUWTR0WTSgWTS0WTTUWTTwWTUUWTUwWTVYWTWIWTWwWTXQWTXgWTYEWTYoWTZIWTZ0WTaYWTa0WTbIWTbkWTcEWZVgCAAAATlpdcrIFAAAoS/tNagFNHwNNTwNNzARN5gVNhwZNOghNQwhNYwhN9glNIwtNXgxNzQxNgg5Nsg5NLxBNSRFN6hFNnRNNphNNxhNNWRVNhhZlWAIAAABDR11yswUAAChLFEsfSy9LN0s/S0lLUktkS29Le0uES4pLkkubS6NLrEvBS9tL5UvwS/hNAQFNDQFNEwFNIQFNLgFNPgFNSAFNTgFNVwFNXwFNZwFNfwFNhQFNkAFNmgFNowFNqQFNsQFNugFNwAFNzwFN5gFN9gFNAgJNEgJNGwJNIQJNKgJNNgJNSwJNVgJNXgJNaQJNcQJNeQJNgQJNjQJNmAJNoAJNqgJNsAJNvgJNywJN1gJN4gJN6gJN9QJN+wJNAwNNDgNNHANNMANNTANNXANNagNNdQNNgANNhgNNlANNnANNsgNNuwNNwQNNyQNN3wNN5QNN9gNNFARNIQRNSARNUQRNWgRNawRNdARNgQRNhwRNnARNrQRNuARNwQRNyQRN2wRN4wRN+wRNBAVNCgVNFQVNGwVNKwVNOwVNWgVNZQVNbgVNdAVNiQVNkgVNnQVNpgVNrwVNwAVNyQVN1wVN4wVN8gVN+wVNCQZNEwZNGQZNIQZNKQZNMQZNOgZNTAZNVwZNYAZNaQZNcQZNeQZNhAZNjQZNlgZNoQZNsAZNxQZNzgZN2AZN5gZN9QZNBQdNCwdNFgdNMAdNPwdNRQdNUQdNYQdNaQdNcQdNegdNgAdNiwdNlgdNpwdNsgdNvQdNxgdNzAdN1QdN5QdN8AdN+QdNBAhNDAhNFAhNLwhNNwhNQAhNSQhNUQhNYAhNaQhNdQhNfQhNhQhNjQhNmAhNrghNughNwAhN0ghN3ghN7AhNAAlNFwlNLglNNglNRAlNTAlNVglNZAlNbQlNdQlNhAlNjglNmglNpwlNrglNtAlNvAlNxAlN6AlN8wlN/AlNBwpNGgpNJgpNLwpNNwpNRApNUgpNWwpNZgpNbgpNfgpNhApNjQpNoApNqQpNtApNvApNzApN1QpN2wpN6wpN9QpNAQtNCwtNFwtNIAtNKQtNMQtNPAtNdwtNggtNkgtNmgtNogtNrAtNtQtNxwtN0gtN3gtN5wtN7QtN9QtN/gtNBgxNDwxNJAxNPgxNSAxNUwxNWwxNZAxNcAxNdgxNhAxNkQxNoQxNqwxNsQxNugxNwgxNygxN4gxN6AxN8wxN/QxNBg1NDA1NFA1NHQ1NIw1NMg1NSQ1NWQ1NZQ1NdQ1Nfg1NhA1NjQ1NmQ1Nrg1NuQ1NwQ1NzA1N1A1N3A1N5A1N8A1N+w1NAw5NDQ5NEw5NIQ5NLg5NOQ5NRQ5NTQ5NWA5NXg5NZg5NcQ5Nfw5Nkw5Nrw5Nvw5NzQ5N2A5N4w5N6Q5N9w5N/w5NFQ9NHg9NJA9NLA9NQg9NSA9NWQ9Ndw9NhA9Nqw9NtA9NvQ9Nzg9N1w9N5A9N6g9N/w9NEBBNGxBNJBBNLBBNPhBNRhBNXhBNZxBNbRBNeBBNfhBNjhBNnhBNvRBNyBBN0RBN1xBN7BBN9RBNABFNCRFNEhFNIxFNLBFNOhFNRhFNVRFNXhFNbBFNdhFNfBFNhBFNjBFNlBFNnRFNrxFNuhFNwxFNzBFN1BFN3BFN5xFN8BFN+RFNBBJNExJNKBJNMRJNOxJNSRJNWBJNaBJNbhJNeRJNkxJNohJNqBJNtBJNxBJNzBJN1BJN3RJN4xJN7hJN+RJNChNNFRNNIBNNKRNNLxNNOBNNSBNNUxNNXBNNZxNNbxNNdxNNkhNNmhNNoxNNrBNNtBNNwxNNzBNN2BNN4BNN6BNN8BNN+xNNERRNHRRNIxRNNRRNQRRNTxRNYxRNehRNkRRNmRRNpxRNrxRNuRRNxxRN0BRN2BRN5xRN8RRN/RRNChVNERVNFxVNHxVNJxVNSxVNVhVNXxVNahVNfRVNiRVNkhVNmhVNpxVNtRVNvhVNyRVN0RVN4RVN5xVN8BVNAxZNDBZNFxZNHxZNLxZNOBZNPhZNThZNWBZNZBZNbhZNehZNgxZNjBZNlBZNnxZlWAEAAABPXXK0BQAAKEsESwlLEEsbSyZLK0szSztLRUtOS1hLYEtrS3dLf0uGS45Ll0ufS6hLtku9S8VLzEvSS9dL4UvsS/RL/U0IAU0PAU0dAU0mAU0qAU0zAU06AU1DAU1KAU1TAU1bAU1jAU1sAU1zAU16AU2BAU2MAU2WAU2eAU2lAU2tAU21AU28AU3EAU3KAU3RAU3VAU3aAU3iAU3tAU3yAU36AU3+AU0HAk0OAk0WAk0dAk0mAk0yAk06Ak1AAk1HAk1SAk1aAk1lAk1tAk11Ak19Ak2IAk2PAk2UAk2cAk2lAk2sAk20Ak25Ak3AAk3GAk3NAk3RAk3YAk3eAk3mAk3wAk33Ak3/Ak0KA00TA00YA00hA00nA00sA003A007A01CA01IA01RA01YA01gA01mA01xA017A02CA02QA02YA02gA02nA02uA022A029A03FA03NA03TA03aA03hA03qA03yA039A00CBE0JBE0QBE0YBE0dBE0rBE0wBE02BE09BE1EBE1NBE1WBE1eBE1iBE1nBE1wBE18BE2DBE2RBE2YBE2hBE2pBE20BE29BE3FBE3OBE3SBE3XBE3fBE3nBE3rBE3xBE33BE3/BE0GBU0QBU0XBU0hBU0nBU0wBU03BU1FBU1KBU1QBU1WBU1hBU1pBU1wBU14BU2ABU2FBU2OBU2ZBU2iBU2rBU22BU28BU3FBU3OBU3TBU3fBU3oBU3uBU33BU0BBk0FBk0OBk0VBk0dBk0lBk0tBk02Bk1CBk1IBk1TBk1cBk1lBk1tBk11Bk2ABk2JBk2SBk2dBk2lBk2sBk20Bk27Bk3BBk3KBk3UBk3iBk3qBk3xBk35Bk0AB00HB00SB00gB00lB00sB006B01BB01NB01WB01dB01lB01tB011B018B02HB02SB02cB02jB02uB025B03BB03IB03RB03ZB03gB03nB03sB031B00ACE0ICE0QCE0YCE0dCE0jCE0rCE0zCE08CE1FCE1NCE1VCE1cCE1lCE1xCE15CE2BCE2JCE2UCE2dCE2kCE2qCE21CE28CE3ICE3OCE3WCE3aCE3oCE3yCE32CE37CE0CCU0JCU0NCU0TCU0cCU0hCU0lCU0qCU0yCU1ACU1ICU1SCU1gCU1pCU1xCU17CU2ACU2KCU2WCU2iCU2pCU2wCU24CU3ACU3LCU3RCU3WCU3dCU3kCU3vCU34CU0DCk0LCk0SCk0WCk0iCk0rCk0zCk07Ck1ACk1JCk1OCk1XCk1iCk1qCk1yCk15Ck2ACk2JCk2SCk2XCk2cCk2lCk2wCk24Ck3DCk3ICk3QCk3XCk3gCk3nCk3xCk39Ck0HC00PC00TC00cC00lC00tC004C01BC01IC01NC01UC01cC01hC01nC01sC01zC01+C02JC02OC02WC02eC02oC02xC027C03DC03OC03aC03iC03pC03xC036C00CDE0LDE0ZDE0gDE0oDE0vDE01DE06DE1EDE1PDE1XDE1gDE1rDE1yDE2ADE2JDE2NDE2WDE2dDE2mDE2tDE22DE2+DE3GDE3PDE3WDE3dDE3kDE3vDE35DE0BDU0IDU0QDU0YDU0fDU0nDU0tDU00DU04DU09DU1FDU1QDU1VDU1dDU1hDU1qDU1xDU15DU2ADU2JDU2VDU2dDU2jDU2qDU21DU29DU3IDU3QDU3YDU3gDU3rDU3yDU33DU3/DU0IDk0PDk0XDk0cDk0jDk0pDk0wDk00Dk07Dk1BDk1JDk1TDk1aDk1iDk1tDk12Dk17Dk2EDk2KDk2PDk2aDk2eDk2lDk2rDk20Dk27Dk3DDk3JDk3UDk3eDk3lDk3zDk37Dk0DD00KD00RD00ZD00gD00oD00wD002D009D01ED01ND01VD01gD01lD01sD01zD017D02AD02OD02TD02ZD02gD02nD02wD025D03BD03FD03KD03TD03fD03mD030D037D00EEE0MEE0XEE0gEE0oEE0xEE01EE06EE1CEE1KEE1OEE1UEE1aEE1iEE1pEE1zEE16EE2EEE2KEE2TEE2aEE2oEE2tEE2zEE25EE3EEE3MEE3TEE3bEE3jEE3oEE3xEE38EE0FEU0OEU0ZEU0fEU0oEU0xEU02EU1CEU1LEU1REU1aEU1kEU1oEU1xEU14EU2AEU2IEU2QEU2ZEU2lEU2rEU22EU2/EU3IEU3QEU3YEU3jEU3sEU31EU0AEk0IEk0PEk0XEk0eEk0kEk0tEk03Ek1FEk1NEk1UEk1cEk1jEk1qEk11Ek2DEk2IEk2PEk2dEk2kEk2wEk25Ek3AEk3IEk3QEk3YEk3fEk3qEk31Ek3/Ek0GE00RE00cE00kE00rE000E008E01DE01KE01PE01YE01jE01rE01zE017E02AE02GE02OE02WE02fE02oE02wE024E02/E03IE03UE03cE03kE03sE033E00AFE0HFE0NFE0YFE0fFE0rFE0xFE05FE09FE1LFE1VFE1ZFE1eFE1lFE1sFE1wFE12FE1/FE2EFE2IFE2NFE2VFE2jFE2rFE21FE3DFE3MFE3UFE3eFE3jFE3tFE35FE0FFU0MFU0TFU0bFU0jFU0uFU00FU05FU1AFU1HFU1SFU1bFU1mFU1uFU11FU15FU2FFU2OFU2WFU2eFU2jFU2sFU2xFU26FU3FFU3NFU3VFU3cFU3jFU3sFU31FU36FU3/FU0IFk0TFk0bFk0mFk0rFk0zFk06Fk1DFk1KFk1UFk1gFk1qFk1yFk12Fk1/Fk2IFk2QFk2bFk2kFk2rFk2wFk23Fk2/Fk3EFmVYAQAAAE5dcrUFAAAoSwBLBUsKSxFLHEsnSyxLNEs8S0ZLT0tZS2FLbEt4S4BLh0uPS5hLoEupS7dLvkvGS81L00vYS+JL7Uv1S/5NCQFNEAFNHgFNJwFNKwFNNAFNOwFNRAFNSwFNVAFNXAFNZAFNbQFNdAFNewFNggFNjQFNlwFNnwFNpgFNrgFNtgFNvQFNxQFNywFN0gFN1gFN2wFN4wFN7gFN8wFN+wFN/wFNCAJNDwJNFwJNHgJNJwJNMwJNOwJNQQJNSAJNUwJNWwJNZgJNbgJNdgJNfgJNiQJNkAJNlQJNnQJNpgJNrQJNtQJNugJNwQJNxwJNzgJN0gJN2QJN3wJN5wJN8QJN+AJNAANNCwNNFANNGQNNIgNNKANNLQNNOANNPANNQwNNSQNNUgNNWQNNYQNNZwNNcgNNfANNgwNNkQNNmQNNoQNNqANNrwNNtwNNvgNNxgNNzgNN1ANN2wNN4gNN6wNN8wNN/gNNAwRNCgRNEQRNGQRNHgRNLARNMQRNNwRNPgRNRQRNTgRNVwRNXwRNYwRNaARNcQRNfQRNhARNkgRNmQRNogRNqgRNtQRNvgRNxgRNzwRN0wRN2ARN4ARN6ARN7ARN8gRN+ARNAAVNBwVNEQVNGAVNIgVNKAVNMQVNOAVNRgVNSwVNUQVNVwVNYgVNagVNcQVNeQVNgQVNhgVNjwVNmgVNowVNrAVNtwVNvQVNxgVNzwVN1AVN4AVN6QVN7wVN+AVNAgZNBgZNDwZNFgZNHgZNJgZNLgZNNwZNQwZNSQZNVAZNXQZNZgZNbgZNdgZNgQZNigZNkwZNngZNpgZNrQZNtQZNvAZNwgZNywZN1QZN4wZN6wZN8gZN+gZNAQdNCAdNEwdNIQdNJgdNLQdNOwdNQgdNTgdNVwdNXgdNZgdNbgdNdgdNfQdNiAdNkwdNnQdNpAdNrwdNugdNwgdNyQdN0gdN2gdN4QdN6AdN7QdN9gdNAQhNCQhNEQhNGQhNHghNJAhNLAhNNAhNPQhNRghNTghNVghNXQhNZghNcghNeghNgghNighNlQhNnghNpQhNqwhNtghNvQhNyQhNzwhN1whN2whN6QhN8whN9whN/AhNAwlNCglNDglNFAlNHQlNIglNJglNKwlNMwlNQQlNSQlNUwlNYQlNaglNcglNfAlNgQlNiwlNlwlNowlNqglNsQlNuQlNwQlNzAlN0glN1wlN3glN5QlN8AlN+QlNBApNDApNEwpNFwpNIwpNLApNNApNPApNQQpNSgpNTwpNWApNYwpNawpNcwpNegpNgQpNigpNkwpNmApNnQpNpgpNsQpNuQpNxApNyQpN0QpN2ApN4QpN6ApN8gpN/gpNCAtNEAtNFAtNHQtNJgtNLgtNOQtNQgtNSQtNTgtNVQtNXQtNYwtNaAtNbQtNdAtNfwtNigtNjwtNlwtNnwtNqQtNsgtNvAtNxAtNzwtN2wtN4wtN6gtN8gtN+wtNAwxNDAxNGgxNIQxNKQxNMAxNNgxNOwxNRQxNUAxNWAxNYQxNbAxNcwxNgQxNigxNjgxNlwxNngxNpwxNrgxNtwxNvwxNxwxN0AxN1wxN3gxN5QxN8AxN+gxNAg1NCQ1NEQ1NGQ1NIA1NKA1NLg1NNQ1NOQ1NPg1NRg1NUQ1NVg1NXg1NYg1Naw1Ncg1Neg1NgQ1Nig1Nlg1Nng1NpA1Nqw1Ntg1Nvg1NyQ1N0Q1N2Q1N4Q1N7A1N8w1N+A1NAA5NCQ5NEA5NGA5NHQ5NJA5NKg5NMQ5NNQ5NPA5NQg5NSg5NVA5NWw5NYw5Nbg5Ndw5NfA5NhQ5Niw5NkA5Nmw5Nnw5Npg5NrA5NtQ5NvA5NxA5Nyg5N1Q5N3w5N5g5N9A5N/A5NBA9NCw9NEg9NGg9NIQ9NKQ9NMQ9NNw9NPg9NRQ9NTg9NVg9NYQ9NZg9NbQ9NdA9NfA9NgQ9Njw9NlA9Nmg9NoQ9NqA9NsQ9Nug9Nwg9Nxg9Nyw9N1A9N4A9N5w9N9Q9N/A9NBRBNDRBNGBBNIRBNKRBNMhBNNhBNOxBNQxBNSxBNTxBNVRBNWxBNYxBNahBNdBBNexBNhRBNixBNlBBNmxBNqRBNrhBNtBBNuhBNxRBNzRBN1BBN3BBN5BBN6RBN8hBN/RBNBhFNDxFNGhFNIBFNKRFNMhFNNxFNQxFNTBFNUhFNWxFNZRFNaRFNchFNeRFNgRFNiRFNkRFNmhFNphFNrBFNtxFNwBFNyRFN0RFN2RFN5BFN7RFN9hFNARJNCRJNEBJNGBJNHxJNJRJNLhJNOBJNRhJNThJNVRJNXRJNZBJNaxJNdhJNhBJNiRJNkBJNnhJNpRJNsRJNuhJNwRJNyRJN0RJN2RJN4BJN6xJN9hJNABNNBxNNEhNNHRNNJRNNLBNNNRNNPRNNRBNNSxNNUBNNWRNNZBNNbBNNdBNNfBNNgRNNhxNNjxNNlxNNoBNNqRNNsRNNuRNNwBNNyRNN1RNN3RNN5RNN7RNN+BNNARRNCBRNDhRNGRRNIBRNLBRNMhRNOhRNPhRNTBRNVhRNWhRNXxRNZhRNbRRNcRRNdxRNgBRNhRRNiRRNjhRNlhRNpBRNrBRNthRNxBRNzRRN1RRN3xRN5BRN7hRN+hRNBhVNDRVNFBVNHBVNJBVNLxVNNRVNOhVNQRVNSBVNUxVNXBVNZxVNbxVNdhVNehVNhhVNjxVNlxVNnxVNpBVNrRVNshVNuxVNxhVNzhVN1hVN3RVN5BVN7RVN9hVN+xVNABZNCRZNFBZNHBZNJxZNLBZNNBZNOxZNRBZNSxZNVRZNYRZNaxZNcxZNdxZNgBZNiRZNkRZNnBZNpRZNrBZNsRZNuBZNwBZlWAIAAABDWl1ytgUAAChLGUsiS2dLdEvoTQQBTYgBTekBTS8CTVACTWMCTYYCTQgDTTMDTW8DTfkDTXkETbIETV8FTZUFTbIFTdwFTT8GTU8GTXwGTZkGTRAHTUoHTYMHTY4HTaoHTbUHTfwHTW4ITZIITbMITcUITZMJTZ8JTccJTesJTQEKTR8KTV4KTawKTb8KTfoKTTQLTXwLTYULTcoLTdcLTUsMTWcMTesMTUwNTZINTbMNTcYNTekNTWsOTZYOTdIOTVwPTdwPTRUQTcIQTfgQTRURTT8RTaIRTbIRTd8RTfwRTXMSTa0STeYSTfESTQ0TTRgTTV8TTdETTfUTTRYUTSgUTfYUTQIVTSoVTU4VTWQVTYIVTcEVTQ8WTSIWTV0WTZcWZVgDAAAATkgxXXK3BQAAKEsjS2hL6U0FAU2JAU3qAU00A036A02WBU2zBU1QBk19Bk2aBk2EB02PB02rB022B039B03ICU3sCU1fCk2tCk3ACk01C02GC03LC01MDE1oDE3sDE1NDU2XDk1dD035EE0WEU2zEU3gEU39EU3nEk3yEk0OE00ZE01gE00rFU1PFU3CFU0QFk0jFk2YFmVYAwAAAENFMl1yuAUAAChLGEtzS7BNFwFNLgJNTwJNYgJNhQJNBwNNbgNNigNNJQRNeARNiwRNsQRNPwVNXgVN2wVNPgZN3AZNDwdNGgdNNAdNSQdNbQhNkQhNsghNxAhN4ghNOglNWglNkglNnglNAApNHgpN+QpNewtN1gtNEwxNegxNkQ1Nsg1NxQ1N6A1Nag5N0Q5N7Q5NiA9N2w9N7g9NFBBNohBNwRBNPhFNoRFNPxJNchJNfRJNlxJNrBJN0BNN9BNNFRRNJxRNRRRNnRRNvRRN9RRNARVNYxVNgRVNXBZlWAMAAABDRTFdcrkFAAAoSxdLQ0tWS3JL302UAU0tAk1OAk1hAk2EAk3uAk0GA01tA015A013BE2wBE0OBU0fBU1dBU3aBU3/BU09Bk3SBk0OB01IB02aB01sCE2QCE2xCE3DCE3wCE1QCU15CU2ICU2RCU2dCU3/CU0dCk3vCk34Ck0FC016C02mC025C03VC01CDE33DE2QDU2xDU3EDU3nDU1RDk1pDk3QDk3cDk3aD00TEE1xEE2CEE3AEE09EU1iEU2gEU01Ek1xEk2rEk39Ek3PE03zE00UFE0mFE1TFE2zFE3cFE3rFE30FE0AFU1iFU2AFU1SFk1bFk1oFmVYAwAAAE5IMl1yugUAAChLJEtpS+pNBgFNigFN6wFNNQNN+wNNlwVNtAVNUQZNfgZNmwZNhQdNkAdNrAdNtwdN/gdNyQlN7QlNYApNrgpNwQpNNgtNhwtNzAtNTQxNaQxN7QxNTg1NmA5NXg9N+hBNFxFNtBFN4RFN/hFN6BJN8xJNDxNNGhNNYRNNLBVNUBVNwxVNERZNJBZNmRZlWAMAAABDRzFdcrsFAAAoS11LukvJTTcBTXcBTd8BTQsCTT8DTVUDTaQDTdcDTe8DTQYETQ0ETToETZUETaYETTQFTX0FTakGTe4GTf0GTaAHTSgITeEJTQ8KTeQKTVkLTcALTR0MTSwMTZoMTdoMTUINTW4NTaIOTbgOTQcPTToPTVIPTWkPTXAPTZ0PTfgPTQkQTZcQTeAQTQwSTVESTWASTQMTTYsTTUQVTXIVTUcWTbwWZVgCAAAAQ0RdcrwFAAAoSyBLSktlS4JLk0ukS+ZL+U0CAU0LAU0iAU0vAU0/AU1GAU1PAU1oAU19AU2GAU2hAU24AU3NAU3nAU0DAk0ZAk0iAk2LAk2hAk2oAk28Ak3JAk3UAk3zAk0PA00dA00xA01NA01+A025A03dA03mA033A01JBE1SBE1sBE1/BE2dBE25BE3KBE0CBU0TBU0sBU1sBU2KBU2TBU2eBU2nBU2wBU3BBU3KBU3kBU3zBU0KBk0RBk0yBk1NBk1YBk1hBk16Bk2FBk2OBk2XBk3GBk0DB009B01SB014B02BB02MB02oB02zB03EB03NB03jB03xB036B004CE1BCE1hCE2ZCE24CE3+CE0YCU1lCU2lCU2sCU3FCU3pCU30CU0nCk1FCk1TCk1cCk18Ck2FCk2OCk2hCk2qCk29Ck3TCk3cCk0YC00hC00yC009C02DC02tC03IC03lC032C00HDE1JDE1cDE1lDE1uDE2FDE2SDE2iDE2pDE2yDE3LDE3gDE3pDE0EDU0bDU0wDU1KDU1mDU18DU2FDU3uDU0EDk0LDk0fDk0sDk03Dk1WDk1yDk2ADk2UDk2wDk3hDk0cD01AD01JD01aD02sD021D03PD03iD00AEE0cEE0tEE1lEE12EE2PEE3PEE3tEE32EE0BEU0KEU0TEU0kEU0tEU1HEU1WEU1tEU10EU2VEU2wEU27EU3EEU3dEU3oEU3xEU36EU0pEk1mEk2gEk21Ek3bEk3kEk3vEk0LE00WE00nE00wE01GE01UE01dE02bE02kE03EE038E00bFE1hFE17FE3IFE0IFU0PFU0oFU1MFU1XFU2KFU2oFU22FU2/FU3fFU3oFU3xFU0EFk0NFk0gFk02Fk0/Fk17Fk2EFk2VFk2gFmVYAgAAAE9IXXK9BQAAKEt1TTACTXoETd0FTUAGTUsHTW8ITcYITZQJTaAJTSAKTfsKTdgLTZMNTd0PTUARTaMRTa4STdITTSkUTfcUTQMVTYMVTV4WZVgDAAAAQ1ozXXK+BQAAKEuzTRoBTY0DTSgETY4ETUIFTd8GTR0HTTcHTeUITT0JTV0JTRYMTX0MTfAOTYsPTfEPTaUQTUISTYASTZoSTUgUTaAUTcAUZVgCAAAAU0ddcr8FAAAoTcgBTUYDTWQDTe8ETSUFTSsNTakOTccOTVIQTYgQZVgCAAAAT0ddcsAFAAAoS9BNPgJNxAJN3AJNJQNN0QNNNARN9QRNTgVNVAVNugVN7AVNRgZNvwZNIQhNqAhNzAhNEQlNzwlNMwxNoQ1NJw5NPw5NiA5NNA9Nlw9NWBBNsRBNtxBNHRFNTxFNqRFNIhJNhBNNCxRNLxRNdBRNMhVlWAMAAABDRTNdcsEFAAAoS7FNGAFNiwNNJgRNjARNQAVN3QZNGwdNNQdN4whNOwlNWwlNFAxNewxN7g5NiQ9N7w9NoxBNQBJNfhJNmBJNRhRNnhRNvhRlWAIAAABTRF1ywgUAAChL8U1dA03KA03cBE3kBE0qBk0wCE3TCE0ICk0wCk1UDE3ADk0tD00/EE1HEE2NEU2TE002FE1rFU2TFWVYAwAAAE5FMl1ywwUAAChLQUtMS1RLlUvdTSQBTTEBTVEBTZIBTSQCTaMCTewCTREDTXcDTW4ETZ8ETQwFTR0FTS4FTYwFTcMFTcwFTfUFTf0FTVoGTdAGTVQHTZgHTe4ITU4JTWcJTXcJTYYJTUcKTVUKTZAKTe0KTQMLTRoLTaQLTa8LTbcLTfgLTUAMTYcMTZQMTbQMTfUMTYcNTQYOTU8OTXQOTdoOTdEPTQIQTW8QTYAQTZEQTe8QTSYRTS8RTVgRTWARTb0RTTMSTbcSTfsSTVEUTbEUTcoUTdoUTekUTaoVTbgVTfMVTVAWTWYWTX0WZVgDAAAATkUxXXLEBQAAKEuvTRYBTYkDTSQETYoETT4FTdsGTRkHTTMHTeEITTkJTVkJTRIMTXkMTewOTYcPTe0PTaEQTT4STXwSTZYSTUQUTZwUTbwUZXWHVQN2ZHdyxQUAAE3GFol9h1UOc3VyZmFjZURpc3BsYXlyxgUAAE3GFol9h1UFY29sb3JyxwUAAE3GFk1MA31yyAUAAChNTQNdcskFAABLAWFNTgNdcsoFAABLAmFNTwNdcssFAABLA2FNUANdcswFAABLBGFNUQNdcs0FAABLBWFNUgNdcs4FAABLBmFNUwNdcs8FAABLB2FNVANdctAFAABLCGFNVQNdctEFAABLCWFNVgNdctIFAABLCmFNVwNdctMFAABLC2FNWANdctQFAABLDGFNWQNdctUFAABLDWFNWgNdctYFAABLDmFNWwNdctcFAABLD2FNXANdctgFAABLEGFNXQNdctkFAABLEWFNXgNdctoFAABLEmFNXwNdctsFAABLE2FNYANdctwFAABLFGFNYQNdct0FAABLFWFNYgNdct4FAABLFmFNYwNdct8FAABLF2FNZANdcuAFAABLGGFNZQNdcuEFAABLGWFNZgNdcuIFAABLGmFNZwNdcuMFAABLG2FNaANdcuQFAABLHGFNaQNdcuUFAABLHWFNagNdcuYFAABLHmFNawNdcucFAABLH2FNbANdcugFAABLIGFNbQNdcukFAABLIWFNbgNdcuoFAABLImFNbwNdcusFAABLI2FNcANdcuwFAABLJGFNcQNdcu0FAABLJWFNcgNdcu4FAABLJmFNcwNdcu8FAABLJ2FNdANdcvAFAABLKGFNdQNdcvEFAABLKWFNdgNdcvIFAABLKmFNdwNdcvMFAABLK2FNeANdcvQFAABLLGFNeQNdcvUFAABLLWFNegNdcvYFAABLLmFNewNdcvcFAABLL2FNfANdcvgFAABLMGFNfQNdcvkFAABLMWFNfgNdcvoFAABLMmFNfwNdcvsFAABLM2FNgANdcvwFAABLNGFNgQNdcv0FAABLNWFNggNdcv4FAABLNmFNgwNdcv8FAABLN2FNhANdcgAGAABLOGFNhQNdcgEGAABLOWFNhgNdcgIGAABLOmFNhwNdcgMGAABLO2FNiANdcgQGAABLPGFNiQNdcgUGAABLPWFNigNdcgYGAABLPmFNiwNdcgcGAABLP2FNjANdcggGAABLQGFNjQNdcgkGAABLQWFNjgNdcgoGAABLQmFNjwNdcgsGAABLQ2FNkANdcgwGAABLRGFNkQNdcg0GAABLRWFNkgNdcg4GAABLRmFNkwNdcg8GAABLR2FNlANdchAGAABLSGFNlQNdchEGAABLSWFNlgNdchIGAABLSmFNlwNdchMGAABLS2FNmANdchQGAABLTGFNmQNdchUGAABLTWFNmgNdchYGAABLTmFNmwNdchcGAABLT2FNnANdchgGAABLUGFNnQNdchkGAABLUWFNngNdchoGAABLUmFNnwNdchsGAABLU2FNoANdchwGAABLVGFNoQNdch0GAABLVWFNogNdch4GAABLVmFNowNdch8GAABLV2FNpANdciAGAABLWGFNpQNdciEGAABLWWFNpgNdciIGAABLWmFNpwNdciMGAABLW2FNqANdciQGAABLXGFNqQNdciUGAABLXWFNqgNdciYGAABLXmFNqwNdcicGAABLX2FNrANdcigGAABLYGFNrQNdcikGAABLYWFNrgNdcioGAABLYmFNrwNdcisGAABLY2FNsANdciwGAABLZGFNsQNdci0GAABLZWFNsgNdci4GAABLZmFNswNdci8GAABLZ2FNtANdcjAGAABLaGFNtQNdcjEGAABLaWFNtgNdcjIGAABLamFNtwNdcjMGAABLa2FNuANdcjQGAABLbGFNuQNdcjUGAABLbWFNugNdcjYGAABLbmFNuwNdcjcGAABLb2FNvANdcjgGAABLcGFNvQNdcjkGAABLcWFNvgNdcjoGAABLcmFNvwNdcjsGAABLc2FNwANdcjwGAABLdGFNwQNdcj0GAABLdWFNwgNdcj4GAABLdmFNwwNdcj8GAABLd2FNxANdckAGAABLeGFNxQNdckEGAABLeWFNxgNdckIGAABLemFNxwNdckMGAABLe2FNyANdckQGAABLfGFNyQNdckUGAABLfWFNygNdckYGAABLfmFNywNdckcGAABLf2FNzANdckgGAABLgGFNzQNdckkGAABLgWFNzgNdckoGAABLgmFNzwNdcksGAABLg2FN0ANdckwGAABLhGFN0QNdck0GAABLhWFN0gNdck4GAABLhmFN0wNdck8GAABLh2FN1ANdclAGAABLiGFN1QNdclEGAABLiWFN1gNdclIGAABLimFN1wNdclMGAABLi2FN2ANdclQGAABLjGFN2QNdclUGAABLjWFN2gNdclYGAABLjmFN2wNdclcGAABLj2FN3ANdclgGAABLkGFN3QNdclkGAABLkWFN3gNdcloGAABLkmFN3wNdclsGAABLk2FN4ANdclwGAABLlGFN4QNdcl0GAABLlWFN4gNdcl4GAABLlmFN4wNdcl8GAABLl2FN5ANdcmAGAABLmGFN5QNdcmEGAABLmWFN5gNdcmIGAABLmmFN5wNdcmMGAABLm2FN6ANdcmQGAABLnGFN6QNdcmUGAABLnWFN6gNdcmYGAABLnmFN6wNdcmcGAABLn2FN7ANdcmgGAABLoGFN7QNdcmkGAABLoWFN7gNdcmoGAABLomFN7wNdcmsGAABLo2FN8ANdcmwGAABLpGFN8QNdcm0GAABLpWFN8gNdcm4GAABLpmFN8wNdcm8GAABLp2FN9ANdcnAGAABLqGFN9QNdcnEGAABLqWFN9gNdcnIGAABLqmFN9wNdcnMGAABLq2FN+ANdcnQGAABLrGFN+QNdcnUGAABLrWFN+gNdcnYGAABLrmFN+wNdcncGAABLr2FN/ANdcngGAABLsGFN/QNdcnkGAABLsWFN/gNdcnoGAABLsmFN/wNdcnsGAABLs2FNAARdcnwGAABLtGFNAQRdcn0GAABLtWFNAgRdcn4GAABLtmFNAwRdcn8GAABLt2FNBARdcoAGAABLuGFNBQRdcoEGAABLuWFNBgRdcoIGAABLumFNBwRdcoMGAABLu2FNCARdcoQGAABLvGFNCQRdcoUGAABLvWFNCgRdcoYGAABLvmFNCwRdcocGAABLv2FNDARdcogGAABLwGFNDQRdcokGAABLwWFNDgRdcooGAABLwmFNDwRdcosGAABLw2FNEARdcowGAABLxGFNEQRdco0GAABLxWFNEgRdco4GAABLxmFNEwRdco8GAABLx2FNFARdcpAGAABLyGFNFQRdcpEGAABLyWFNFgRdcpIGAABLymFNFwRdcpMGAABLy2FNGARdcpQGAABLzGFNGQRdcpUGAABLzWFNGgRdcpYGAABLzmFNGwRdcpcGAABLz2FNHARdcpgGAABL0GFNHQRdcpkGAABL0WFNHgRdcpoGAABL0mFNHwRdcpsGAABL02FNIARdcpwGAABL1GFNIQRdcp0GAABL1WFNIgRdcp4GAABL1mFNIwRdcp8GAABL12FNJARdcqAGAABL2GFNJQRdcqEGAABL2WFNJgRdcqIGAABL2mFNJwRdcqMGAABL22FNKARdcqQGAABL3GFNKQRdcqUGAABL3WFNKgRdcqYGAABL3mFNKwRdcqcGAABL32FNLARdcqgGAABL4GFNLQRdcqkGAABL4WFNLgRdcqoGAABL4mFNLwRdcqsGAABL42FNMARdcqwGAABL5GFNMQRdcq0GAABL5WFNMgRdcq4GAABL5mFNMwRdcq8GAABL52FNNARdcrAGAABL6GFNNQRdcrEGAABL6WFNNgRdcrIGAABL6mFNNwRdcrMGAABL62FNOARdcrQGAABL7GFNOQRdcrUGAABL7WFNOgRdcrYGAABL7mFNOwRdcrcGAABL72FNPARdcrgGAABL8GFNPQRdcrkGAABL8WFNPgRdcroGAABL8mFNPwRdcrsGAABL82FNQARdcrwGAABL9GFNQQRdcr0GAABL9WFNQgRdcr4GAABL9mFNQwRdcr8GAABL92FNRARdcsAGAABL+GFNRQRdcsEGAABL+WFNRgRdcsIGAABL+mFNRwRdcsMGAABL+2FNSARdcsQGAABL/GFNSQRdcsUGAABL/WFNSgRdcsYGAABL/mFNSwRdcscGAABL/2FNTARdcsgGAABNAAFhTU0EXXLJBgAATQEBYU1OBF1yygYAAE0CAWFNTwRdcssGAABNAwFhTVAEXXLMBgAATQQBYU1RBF1yzQYAAE0FAWFNUgRdcs4GAABNBgFhTVMEXXLPBgAATQcBYU1UBF1y0AYAAE0IAWFNVQRdctEGAABNCQFhTVYEXXLSBgAATQoBYU1XBF1y0wYAAE0LAWFNWARdctQGAABNDAFhTVkEXXLVBgAATQ0BYU1aBF1y1gYAAE0OAWFNWwRdctcGAABNDwFhTVwEXXLYBgAATRABYU1dBF1y2QYAAE0RAWFNXgRdctoGAABNEgFhTV8EXXLbBgAATRMBYU1gBF1y3AYAAE0UAWFNYQRdct0GAABNFQFhTWIEXXLeBgAATRYBYU1jBF1y3wYAAE0XAWFNZARdcuAGAABNGAFhTWUEXXLhBgAATRkBYU1mBF1y4gYAAE0aAWFNZwRdcuMGAABNGwFhTWgEXXLkBgAATRwBYU1pBF1y5QYAAE0dAWFNagRdcuYGAABNHgFhTWsEXXLnBgAATR8BYU1sBF1y6AYAAE0gAWFNbQRdcukGAABNIQFhTW4EXXLqBgAATSIBYU1vBF1y6wYAAE0jAWFNcARdcuwGAABNJAFhTXEEXXLtBgAATSUBYU1yBF1y7gYAAE0mAWFNcwRdcu8GAABNJwFhTXQEXXLwBgAATSgBYU11BF1y8QYAAE0pAWFNdgRdcvIGAABNKgFhTXcEXXLzBgAATSsBYU14BF1y9AYAAE0sAWFNeQRdcvUGAABNLQFhTXoEXXL2BgAATS4BYU17BF1y9wYAAE0vAWFNfARdcvgGAABNMAFhTX0EXXL5BgAATTEBYU1+BF1y+gYAAE0yAWFNfwRdcvsGAABNMwFhTYAEXXL8BgAATTQBYU2BBF1y/QYAAE01AWFNggRdcv4GAABNNgFhTYMEXXL/BgAATTcBYU2EBF1yAAcAAE04AWFNhQRdcgEHAABNOQFhTYYEXXICBwAATToBYU2HBF1yAwcAAE07AWFNiARdcgQHAABNPAFhTYkEXXIFBwAATT0BYU2KBF1yBgcAAE0+AWFNiwRdcgcHAABNPwFhTYwEXXIIBwAATUABYU2NBF1yCQcAAE1BAWFNjgRdcgoHAABNQgFhTY8EXXILBwAATUMBYU2QBF1yDAcAAE1EAWFNkQRdcg0HAABNRQFhTZIEXXIOBwAATUYBYU2TBF1yDwcAAE1HAWFNlARdchAHAABNSAFhTZUEXXIRBwAATUkBYU2WBF1yEgcAAE1KAWFNlwRdchMHAABNSwFhTZgEXXIUBwAATUwBYU2ZBF1yFQcAAE1NAWFNmgRdchYHAABNTgFhTZsEXXIXBwAATU8BYU2cBF1yGAcAAE1QAWFNnQRdchkHAABNUQFhTZ4EXXIaBwAATVIBYU2fBF1yGwcAAE1TAWFNoARdchwHAABNVAFhTaEEXXIdBwAATVUBYU2iBF1yHgcAAE1WAWFNowRdch8HAABNVwFhTaQEXXIgBwAATVgBYU2lBF1yIQcAAE1ZAWFNpgRdciIHAABNWgFhTacEXXIjBwAATVsBYU2oBF1yJAcAAE1cAWFNqQRdciUHAABNXQFhTaoEXXImBwAATV4BYU2rBF1yJwcAAE1fAWFNrARdcigHAABNYAFhTa0EXXIpBwAATWEBYU2uBF1yKgcAAE1iAWFNrwRdcisHAABNYwFhTbAEXXIsBwAATWQBYU2xBF1yLQcAAE1lAWFNsgRdci4HAABNZgFhTbMEXXIvBwAATWcBYU20BF1yMAcAAE1oAWFNtQRdcjEHAABNaQFhTbYEXXIyBwAATWoBYU23BF1yMwcAAE1rAWFNuARdcjQHAABNbAFhTbkEXXI1BwAATW0BYU26BF1yNgcAAE1uAWFNuwRdcjcHAABNbwFhTbwEXXI4BwAATXABYU29BF1yOQcAAE1xAWFNvgRdcjoHAABNcgFhTb8EXXI7BwAATXMBYU3ABF1yPAcAAE10AWFNwQRdcj0HAABNdQFhTcIEXXI+BwAATXYBYU3DBF1yPwcAAE13AWFNxARdckAHAABNeAFhTcUEXXJBBwAATXkBYU3GBF1yQgcAAE16AWFNxwRdckMHAABNewFhTcgEXXJEBwAATXwBYU3JBF1yRQcAAE19AWFNygRdckYHAABNfgFhTcsEXXJHBwAATX8BYU3MBF1ySAcAAE2AAWFNzQRdckkHAABNgQFhTc4EXXJKBwAATYIBYU3PBF1ySwcAAE2DAWFN0ARdckwHAABNhAFhTdEEXXJNBwAATYUBYU3SBF1yTgcAAE2GAWFN0wRdck8HAABNhwFhTdQEXXJQBwAATYgBYU3VBF1yUQcAAE2JAWFN1gRdclIHAABNigFhTdcEXXJTBwAATYsBYU3YBF1yVAcAAE2MAWFN2QRdclUHAABNjQFhTdoEXXJWBwAATY4BYU3bBF1yVwcAAE2PAWFN3ARdclgHAABNkAFhTd0EXXJZBwAATZEBYU3eBF1yWgcAAE2SAWFN3wRdclsHAABNkwFhTeAEXXJcBwAATZQBYU3hBF1yXQcAAE2VAWFN4gRdcl4HAABNlgFhTeMEXXJfBwAATZcBYU3kBF1yYAcAAE2YAWFN5QRdcmEHAABNmQFhTeYEXXJiBwAATZoBYU3nBF1yYwcAAE2bAWFN6ARdcmQHAABNnAFhTekEXXJlBwAATZ0BYU3qBF1yZgcAAE2eAWFN6wRdcmcHAABNnwFhTewEXXJoBwAATaABYU3tBF1yaQcAAE2hAWFN7gRdcmoHAABNogFhTe8EXXJrBwAATaMBYU3wBF1ybAcAAE2kAWFN8QRdcm0HAABNpQFhTfIEXXJuBwAATaYBYU3zBF1ybwcAAE2nAWFN9ARdcnAHAABNqAFhTfUEXXJxBwAATakBYU32BF1ycgcAAE2qAWFN9wRdcnMHAABNqwFhTfgEXXJ0BwAATawBYU35BF1ydQcAAE2tAWFN+gRdcnYHAABNrgFhTfsEXXJ3BwAATa8BYU38BF1yeAcAAE2wAWFN/QRdcnkHAABNsQFhTf4EXXJ6BwAATbIBYU3/BF1yewcAAE2zAWFNAAVdcnwHAABNtAFhTQEFXXJ9BwAATbUBYU0CBV1yfgcAAE22AWFNAwVdcn8HAABNtwFhTQQFXXKABwAATbgBYU0FBV1ygQcAAE25AWFNBgVdcoIHAABNugFhTQcFXXKDBwAATbsBYU0IBV1yhAcAAE28AWFNCQVdcoUHAABNvQFhTQoFXXKGBwAATb4BYU0LBV1yhwcAAE2/AWFNDAVdcogHAABNwAFhTQ0FXXKJBwAATcEBYU0OBV1yigcAAE3CAWFNDwVdcosHAABNwwFhTRAFXXKMBwAATcQBYU0RBV1yjQcAAE3FAWFNEgVdco4HAABNxgFhTRMFXXKPBwAATccBYU0UBV1ykAcAAE3IAWFNFQVdcpEHAABNyQFhTRYFXXKSBwAATcoBYU0XBV1ykwcAAE3LAWFNGAVdcpQHAABNzAFhTRkFXXKVBwAATc0BYU0aBV1ylgcAAE3OAWFNGwVdcpcHAABNzwFhTRwFXXKYBwAATdABYU0dBV1ymQcAAE3RAWFNHgVdcpoHAABN0gFhTR8FXXKbBwAATdMBYU0gBV1ynAcAAE3UAWFNIQVdcp0HAABN1QFhTSIFXXKeBwAATdYBYU0jBV1ynwcAAE3XAWFNJAVdcqAHAABN2AFhTSUFXXKhBwAATdkBYU0mBV1yogcAAE3aAWFNJwVdcqMHAABN2wFhTSgFXXKkBwAATdwBYU0pBV1ypQcAAE3dAWFNKgVdcqYHAABN3gFhTSsFXXKnBwAATd8BYU0sBV1yqAcAAE3gAWFNLQVdcqkHAABN4QFhTS4FXXKqBwAATeIBYU0vBV1yqwcAAE3jAWFNMAVdcqwHAABN5AFhTTEFXXKtBwAATeUBYU0yBV1yrgcAAE3mAWFNMwVdcq8HAABN5wFhTTQFXXKwBwAATegBYU01BV1ysQcAAE3pAWFNNgVdcrIHAABN6gFhTTcFXXKzBwAATesBYU04BV1ytAcAAE3sAWFNOQVdcrUHAABN7QFhTToFXXK2BwAATe4BYU07BV1ytwcAAE3vAWFNPAVdcrgHAABN8AFhTT0FXXK5BwAATfEBYU0+BV1yugcAAE3yAWFNPwVdcrsHAABN8wFhTUAFXXK8BwAATfQBYU1BBV1yvQcAAE31AWFNQgVdcr4HAABN9gFhTUMFXXK/BwAATfcBYU1EBV1ywAcAAE34AWFNRQVdcsEHAABN+QFhTUYFXXLCBwAATfoBYU1HBV1ywwcAAE37AWFNSAVdcsQHAABN/AFhTUkFXXLFBwAATf0BYU1KBV1yxgcAAE3+AWFNSwVdcscHAABN/wFhTUwFXXLIBwAATQACYU1NBV1yyQcAAE0BAmFNTgVdcsoHAABNAgJhTU8FXXLLBwAATQMCYU1QBV1yzAcAAE0EAmFNUQVdcs0HAABNBQJhTVIFXXLOBwAATQYCYU1TBV1yzwcAAE0HAmFNVAVdctAHAABNCAJhTVUFXXLRBwAATQkCYU1WBV1y0gcAAE0KAmFNVwVdctMHAABNCwJhTVgFXXLUBwAATQwCYU1ZBV1y1QcAAE0NAmFNWgVdctYHAABNDgJhTVsFXXLXBwAATQ8CYU1cBV1y2AcAAE0QAmFNXQVdctkHAABNEQJhTV4FXXLaBwAATRICYU1fBV1y2wcAAE0TAmFNYAVdctwHAABNFAJhTWEFXXLdBwAATRUCYU1iBV1y3gcAAE0WAmFNYwVdct8HAABNFwJhTWQFXXLgBwAATRgCYU1lBV1y4QcAAE0ZAmFNZgVdcuIHAABNGgJhTWcFXXLjBwAATRsCYU1oBV1y5AcAAE0cAmFNaQVdcuUHAABNHQJhTWoFXXLmBwAATR4CYU1rBV1y5wcAAE0fAmFNbAVdcugHAABNIAJhTW0FXXLpBwAATSECYU1uBV1y6gcAAE0iAmFNbwVdcusHAABNIwJhTXAFXXLsBwAATSQCYU1xBV1y7QcAAE0lAmFNcgVdcu4HAABNJgJhTXMFXXLvBwAATScCYU10BV1y8AcAAE0oAmFNdQVdcvEHAABNKQJhTXYFXXLyBwAATSoCYU13BV1y8wcAAE0rAmFNeAVdcvQHAABNLAJhTXkFXXL1BwAATS0CYU16BV1y9gcAAE0uAmFNewVdcvcHAABNLwJhTXwFXXL4BwAATTACYU19BV1y+QcAAE0xAmFNfgVdcvoHAABNMgJhTX8FXXL7BwAATTMCYU2ABV1y/AcAAE00AmFNgQVdcv0HAABNNQJhTYIFXXL+BwAATTYCYU2DBV1y/wcAAE03AmFNhAVdcgAIAABNOAJhTYUFXXIBCAAATTkCYU2GBV1yAggAAE06AmFNhwVdcgMIAABNOwJhTYgFXXIECAAATTwCYU2JBV1yBQgAAE09AmFNigVdcgYIAABNPgJhTYsFXXIHCAAATT8CYU2MBV1yCAgAAE1AAmFNjQVdcgkIAABNQQJhTY4FXXIKCAAATUICYU2PBV1yCwgAAE1DAmFNkAVdcgwIAABNRAJhTZEFXXINCAAATUUCYU2SBV1yDggAAE1GAmFNkwVdcg8IAABNRwJhTZQFXXIQCAAATUgCYU2VBV1yEQgAAE1JAmFNlgVdchIIAABNSgJhTZcFXXITCAAATUsCYU2YBV1yFAgAAE1MAmFNmQVdchUIAABNTQJhTZoFXXIWCAAATU4CYU2bBV1yFwgAAE1PAmFNnAVdchgIAABNUAJhTZ0FXXIZCAAATVECYU2eBV1yGggAAE1SAmFNnwVdchsIAABNUwJhTaAFXXIcCAAATVQCYU2hBV1yHQgAAE1VAmFNogVdch4IAABNVgJhTaMFXXIfCAAATVcCYU2kBV1yIAgAAE1YAmFNpQVdciEIAABNWQJhTaYFXXIiCAAATVoCYU2nBV1yIwgAAE1bAmFNqAVdciQIAABNXAJhTakFXXIlCAAATV0CYU2qBV1yJggAAE1eAmFNqwVdcicIAABNXwJhTawFXXIoCAAATWACYU2tBV1yKQgAAE1hAmFNrgVdcioIAABNYgJhTa8FXXIrCAAATWMCYU2wBV1yLAgAAE1kAmFNsQVdci0IAABNZQJhTbIFXXIuCAAATWYCYU2zBV1yLwgAAE1nAmFNtAVdcjAIAABNaAJhTbUFXXIxCAAATWkCYU22BV1yMggAAE1qAmFNtwVdcjMIAABNawJhTbgFXXI0CAAATWwCYU25BV1yNQgAAE1tAmFNugVdcjYIAABNbgJhTbsFXXI3CAAATW8CYU28BV1yOAgAAE1wAmFNvQVdcjkIAABNcQJhTb4FXXI6CAAATXICYU2/BV1yOwgAAE1zAmFNwAVdcjwIAABNdAJhTcEFXXI9CAAATXUCYU3CBV1yPggAAE12AmFNwwVdcj8IAABNdwJhTcQFXXJACAAATXgCYU3FBV1yQQgAAE15AmFNxgVdckIIAABNegJhTccFXXJDCAAATXsCYU3IBV1yRAgAAE18AmFNyQVdckUIAABNfQJhTcoFXXJGCAAATX4CYU3LBV1yRwgAAE1/AmFNzAVdckgIAABNgAJhTc0FXXJJCAAATYECYU3OBV1ySggAAE2CAmFNzwVdcksIAABNgwJhTdAFXXJMCAAATYQCYU3RBV1yTQgAAE2FAmFN0gVdck4IAABNhgJhTdMFXXJPCAAATYcCYU3UBV1yUAgAAE2IAmFN1QVdclEIAABNiQJhTdYFXXJSCAAATYoCYU3XBV1yUwgAAE2LAmFN2AVdclQIAABNjAJhTdkFXXJVCAAATY0CYU3aBV1yVggAAE2OAmFN2wVdclcIAABNjwJhTdwFXXJYCAAATZACYU3dBV1yWQgAAE2RAmFN3gVdcloIAABNkgJhTd8FXXJbCAAATZMCYU3gBV1yXAgAAE2UAmFN4QVdcl0IAABNlQJhTeIFXXJeCAAATZYCYU3jBV1yXwgAAE2XAmFN5AVdcmAIAABNmAJhTeUFXXJhCAAATZkCYU3mBV1yYggAAE2aAmFN5wVdcmMIAABNmwJhTegFXXJkCAAATZwCYU3pBV1yZQgAAE2dAmFN6gVdcmYIAABNngJhTesFXXJnCAAATZ8CYU3sBV1yaAgAAE2gAmFN7QVdcmkIAABNoQJhTe4FXXJqCAAATaICYU3vBV1yawgAAE2jAmFN8AVdcmwIAABNpAJhTfEFXXJtCAAATaUCYU3yBV1ybggAAE2mAmFN8wVdcm8IAABNpwJhTfQFXXJwCAAATagCYU31BV1ycQgAAE2pAmFN9gVdcnIIAABNqgJhTfcFXXJzCAAATasCYU34BV1ydAgAAE2sAmFN+QVdcnUIAABNrQJhTfoFXXJ2CAAATa4CYU37BV1ydwgAAE2vAmFN/AVdcngIAABNsAJhTf0FXXJ5CAAATbECYU3+BV1yeggAAE2yAmFN/wVdcnsIAABNswJhTQAGXXJ8CAAATbQCYU0BBl1yfQgAAE21AmFNAgZdcn4IAABNtgJhTQMGXXJ/CAAATbcCYU0EBl1ygAgAAE24AmFNBQZdcoEIAABNuQJhTQYGXXKCCAAATboCYU0HBl1ygwgAAE27AmFNCAZdcoQIAABNvAJhTQkGXXKFCAAATb0CYU0KBl1yhggAAE2+AmFNCwZdcocIAABNvwJhTQwGXXKICAAATcACYU0NBl1yiQgAAE3BAmFNDgZdcooIAABNwgJhTQ8GXXKLCAAATcMCYU0QBl1yjAgAAE3EAmFNEQZdco0IAABNxQJhTRIGXXKOCAAATcYCYU0TBl1yjwgAAE3HAmFNFAZdcpAIAABNyAJhTRUGXXKRCAAATckCYU0WBl1ykggAAE3KAmFNFwZdcpMIAABNywJhTRgGXXKUCAAATcwCYU0ZBl1ylQgAAE3NAmFNGgZdcpYIAABNzgJhTRsGXXKXCAAATc8CYU0cBl1ymAgAAE3QAmFNHQZdcpkIAABN0QJhTR4GXXKaCAAATdICYU0fBl1ymwgAAE3TAmFNIAZdcpwIAABN1AJhTSEGXXKdCAAATdUCYU0iBl1ynggAAE3WAmFNIwZdcp8IAABN1wJhTSQGXXKgCAAATdgCYU0lBl1yoQgAAE3ZAmFNJgZdcqIIAABN2gJhTScGXXKjCAAATdsCYU0oBl1ypAgAAE3cAmFNKQZdcqUIAABN3QJhTSoGXXKmCAAATd4CYU0rBl1ypwgAAE3fAmFNLAZdcqgIAABN4AJhTS0GXXKpCAAATeECYU0uBl1yqggAAE3iAmFNLwZdcqsIAABN4wJhTTAGXXKsCAAATeQCYU0xBl1yrQgAAE3lAmFNMgZdcq4IAABN5gJhTTMGXXKvCAAATecCYU00Bl1ysAgAAE3oAmFNNQZdcrEIAABN6QJhTTYGXXKyCAAATeoCYU03Bl1yswgAAE3rAmFNOAZdcrQIAABN7AJhTTkGXXK1CAAATe0CYU06Bl1ytggAAE3uAmFNOwZdcrcIAABN7wJhTTwGXXK4CAAATfACYU09Bl1yuQgAAE3xAmFNPgZdcroIAABN8gJhTT8GXXK7CAAATfMCYU1ABl1yvAgAAE30AmFNQQZdcr0IAABN9QJhTUIGXXK+CAAATfYCYU1DBl1yvwgAAE33AmFNRAZdcsAIAABN+AJhTUUGXXLBCAAATfkCYU1GBl1ywggAAE36AmFNRwZdcsMIAABN+wJhTUgGXXLECAAATfwCYU1JBl1yxQgAAE39AmFNSgZdcsYIAABN/gJhTUsGXXLHCAAATf8CYU1MBl1yyAgAAE0AA2FNTQZdcskIAABNAQNhTU4GXXLKCAAATQIDYU1PBl1yywgAAE0DA2FNUAZdcswIAABNBANhTVEGXXLNCAAATQUDYU1SBl1yzggAAE0GA2FNUwZdcs8IAABNBwNhTVQGXXLQCAAATQgDYU1VBl1y0QgAAE0JA2FNVgZdctIIAABNCgNhTVcGXXLTCAAATQsDYU1YBl1y1AgAAE0MA2FNWQZdctUIAABNDQNhTVoGXXLWCAAATQ4DYU1bBl1y1wgAAE0PA2FNXAZdctgIAABNEANhTV0GXXLZCAAATREDYU1eBl1y2ggAAE0SA2FNXwZdctsIAABNEwNhTWAGXXLcCAAATRQDYU1hBl1y3QgAAE0VA2FNYgZdct4IAABNFgNhTWMGXXLfCAAATRcDYU1kBl1y4AgAAE0YA2FNZQZdcuEIAABNGQNhTWYGXXLiCAAATRoDYU1nBl1y4wgAAE0bA2FNaAZdcuQIAABNHANhTWkGXXLlCAAATR0DYU1qBl1y5ggAAE0eA2FNawZdcucIAABNHwNhTWwGXXLoCAAATSADYU1tBl1y6QgAAE0hA2FNbgZdcuoIAABNIgNhTW8GXXLrCAAATSMDYU1wBl1y7AgAAE0kA2FNcQZdcu0IAABNJQNhTXIGXXLuCAAATSYDYU1zBl1y7wgAAE0nA2FNdAZdcvAIAABNKANhTXUGXXLxCAAATSkDYU12Bl1y8ggAAE0qA2FNdwZdcvMIAABNKwNhTXgGXXL0CAAATSwDYU15Bl1y9QgAAE0tA2FNegZdcvYIAABNLgNhTXsGXXL3CAAATS8DYU18Bl1y+AgAAE0wA2FNfQZdcvkIAABNMQNhTX4GXXL6CAAATTIDYU1/Bl1y+wgAAE0zA2FNgAZdcvwIAABNNANhTYEGXXL9CAAATTUDYU2CBl1y/ggAAE02A2FNgwZdcv8IAABNNwNhTYQGXXIACQAATTgDYU2FBl1yAQkAAE05A2FNhgZdcgIJAABNOgNhTYcGXXIDCQAATTsDYU2IBl1yBAkAAE08A2FNiQZdcgUJAABNPQNhTYoGXXIGCQAATT4DYU2LBl1yBwkAAE0/A2FNjAZdcggJAABNQANhTY0GXXIJCQAATUEDYU2OBl1yCgkAAE1CA2FNjwZdcgsJAABNQwNhTZAGXXIMCQAATUQDYU2RBl1yDQkAAE1FA2FNkgZdcg4JAABNRgNhTZMGXXIPCQAATUcDYU2UBl1yEAkAAE1IA2FNlQZdchEJAABNSQNhTZYGXXISCQAATUoDYU2XBl1yEwkAAE1LA2FNmAZdchQJAABNTANhTZkGXXIVCQAATU0DYU2aBl1yFgkAAE1OA2FNmwZdchcJAABNTwNhTZwGXXIYCQAATVADYU2dBl1yGQkAAE1RA2FNngZdchoJAABNUgNhTZ8GXXIbCQAATVMDYU2gBl1yHAkAAE1UA2FNoQZdch0JAABNVQNhTaIGXXIeCQAATVYDYU2jBl1yHwkAAE1XA2FNpAZdciAJAABNWANhTaUGXXIhCQAATVkDYU2mBl1yIgkAAE1aA2FNpwZdciMJAABNWwNhTagGXXIkCQAATVwDYU2pBl1yJQkAAE1dA2FNqgZdciYJAABNXgNhTasGXXInCQAATV8DYU2sBl1yKAkAAE1gA2FNrQZdcikJAABNYQNhTa4GXXIqCQAATWIDYU2vBl1yKwkAAE1jA2FNsAZdciwJAABNZANhTbEGXXItCQAATWUDYU2yBl1yLgkAAE1mA2FNswZdci8JAABNZwNhTbQGXXIwCQAATWgDYU21Bl1yMQkAAE1pA2FNtgZdcjIJAABNagNhTbcGXXIzCQAATWsDYU24Bl1yNAkAAE1sA2FNuQZdcjUJAABNbQNhTboGXXI2CQAATW4DYU27Bl1yNwkAAE1vA2FNvAZdcjgJAABNcANhTb0GXXI5CQAATXEDYU2+Bl1yOgkAAE1yA2FNvwZdcjsJAABNcwNhTcAGXXI8CQAATXQDYU3BBl1yPQkAAE11A2FNwgZdcj4JAABNdgNhTcMGXXI/CQAATXcDYU3EBl1yQAkAAE14A2FNxQZdckEJAABNeQNhTcYGXXJCCQAATXoDYU3HBl1yQwkAAE17A2FNyAZdckQJAABNfANhTckGXXJFCQAATX0DYU3KBl1yRgkAAE1+A2FNywZdckcJAABNfwNhTcwGXXJICQAATYADYU3NBl1ySQkAAE2BA2FNzgZdckoJAABNggNhTc8GXXJLCQAATYMDYU3QBl1yTAkAAE2EA2FN0QZdck0JAABNhQNhTdIGXXJOCQAATYYDYU3TBl1yTwkAAE2HA2FN1AZdclAJAABNiANhTdUGXXJRCQAATYkDYU3WBl1yUgkAAE2KA2FN1wZdclMJAABNiwNhTdgGXXJUCQAATYwDYU3ZBl1yVQkAAE2NA2FN2gZdclYJAABNjgNhTdsGXXJXCQAATY8DYU3cBl1yWAkAAE2QA2FN3QZdclkJAABNkQNhTd4GXXJaCQAATZIDYU3fBl1yWwkAAE2TA2FN4AZdclwJAABNlANhTeEGXXJdCQAATZUDYU3iBl1yXgkAAE2WA2FN4wZdcl8JAABNlwNhTeQGXXJgCQAATZgDYU3lBl1yYQkAAE2ZA2FN5gZdcmIJAABNmgNhTecGXXJjCQAATZsDYU3oBl1yZAkAAE2cA2FN6QZdcmUJAABNnQNhTeoGXXJmCQAATZ4DYU3rBl1yZwkAAE2fA2FN7AZdcmgJAABNoANhTe0GXXJpCQAATaEDYU3uBl1yagkAAE2iA2FN7wZdcmsJAABNowNhTfAGXXJsCQAATaQDYU3xBl1ybQkAAE2lA2FN8gZdcm4JAABNpgNhTfMGXXJvCQAATacDYU30Bl1ycAkAAE2oA2FN9QZdcnEJAABNqQNhTfYGXXJyCQAATaoDYU33Bl1ycwkAAE2rA2FN+AZdcnQJAABNrANhTfkGXXJ1CQAATa0DYU36Bl1ydgkAAE2uA2FN+wZdcncJAABNrwNhTfwGXXJ4CQAATbADYU39Bl1yeQkAAE2xA2FN/gZdcnoJAABNsgNhTf8GXXJ7CQAATbMDYU0AB11yfAkAAE20A2FNAQddcn0JAABNtQNhTQIHXXJ+CQAATbYDYU0DB11yfwkAAE23A2FNBAddcoAJAABNuANhTQUHXXKBCQAATbkDYU0GB11yggkAAE26A2FNBwddcoMJAABNuwNhTQgHXXKECQAATbwDYU0JB11yhQkAAE29A2FNCgddcoYJAABNvgNhTQsHXXKHCQAATb8DYU0MB11yiAkAAE3AA2FNDQddcokJAABNwQNhTQ4HXXKKCQAATcIDYU0PB11yiwkAAE3DA2FNEAddcowJAABNxANhTREHXXKNCQAATcUDYU0SB11yjgkAAE3GA2FNEwddco8JAABNxwNhTRQHXXKQCQAATcgDYU0VB11ykQkAAE3JA2FNFgddcpIJAABNygNhTRcHXXKTCQAATcsDYU0YB11ylAkAAE3MA2FNGQddcpUJAABNzQNhTRoHXXKWCQAATc4DYU0bB11ylwkAAE3PA2FNHAddcpgJAABN0ANhTR0HXXKZCQAATdEDYU0eB11ymgkAAE3SA2FNHwddcpsJAABN0wNhTSAHXXKcCQAATdQDYU0hB11ynQkAAE3VA2FNIgddcp4JAABN1gNhTSMHXXKfCQAATdcDYU0kB11yoAkAAE3YA2FNJQddcqEJAABN2QNhTSYHXXKiCQAATdoDYU0nB11yowkAAE3bA2FNKAddcqQJAABN3ANhTSkHXXKlCQAATd0DYU0qB11ypgkAAE3eA2FNKwddcqcJAABN3wNhTSwHXXKoCQAATeADYU0tB11yqQkAAE3hA2FNLgddcqoJAABN4gNhTS8HXXKrCQAATeMDYU0wB11yrAkAAE3kA2FNMQddcq0JAABN5QNhTTIHXXKuCQAATeYDYU0zB11yrwkAAE3nA2FNNAddcrAJAABN6ANhdShNNQddcrEJAABN6QNhTTYHXXKyCQAATeoDYU03B11yswkAAE3rA2FNOAddcrQJAABN7ANhTTkHXXK1CQAATe0DYU06B11ytgkAAE3uA2FNOwddcrcJAABN7wNhTTwHXXK4CQAATfADYU09B11yuQkAAE3xA2FNPgddcroJAABN8gNhTT8HXXK7CQAATfMDYU1AB11yvAkAAE30A2FNQQddcr0JAABN9QNhTUIHXXK+CQAATfYDYU1DB11yvwkAAE33A2FNRAddcsAJAABN+ANhTUUHXXLBCQAATfkDYU1GB11ywgkAAE36A2FNRwddcsMJAABN+wNhTUgHXXLECQAATfwDYU1JB11yxQkAAE39A2FNSgddcsYJAABN/gNhTUsHXXLHCQAATf8DYU1MB11yyAkAAE0ABGFNTQddcskJAABNAQRhTU4HXXLKCQAATQIEYU1PB11yywkAAE0DBGFNUAddcswJAABNBARhTVEHXXLNCQAATQUEYU1SB11yzgkAAE0GBGFNUwddcs8JAABNBwRhTVQHXXLQCQAATQgEYU1VB11y0QkAAE0JBGFNVgddctIJAABNCgRhTVcHXXLTCQAATQsEYU1YB11y1AkAAE0MBGFNWQddctUJAABNDQRhTVoHXXLWCQAATQ4EYU1bB11y1wkAAE0PBGFNXAddctgJAABNEARhTV0HXXLZCQAATREEYU1eB11y2gkAAE0SBGFNXwddctsJAABNEwRhTWAHXXLcCQAATRQEYU1hB11y3QkAAE0VBGFNYgddct4JAABNFgRhTWMHXXLfCQAATRcEYU1kB11y4AkAAE0YBGFNZQddcuEJAABNGQRhTWYHXXLiCQAATRoEYU1nB11y4wkAAE0bBGFNaAddcuQJAABNHARhTWkHXXLlCQAATR0EYU1qB11y5gkAAE0eBGFNawddcucJAABNHwRhTWwHXXLoCQAATSAEYU1tB11y6QkAAE0hBGFNbgddcuoJAABNIgRhTW8HXXLrCQAATSMEYU1wB11y7AkAAE0kBGFNcQddcu0JAABNJQRhTXIHXXLuCQAATSYEYU1zB11y7wkAAE0nBGFNdAddcvAJAABNKARhTXUHXXLxCQAATSkEYU12B11y8gkAAE0qBGFNdwddcvMJAABNKwRhTXgHXXL0CQAATSwEYU15B11y9QkAAE0tBGFNegddcvYJAABNLgRhTXsHXXL3CQAATS8EYU18B11y+AkAAE0wBGFNfQddcvkJAABNMQRhTX4HXXL6CQAATTIEYU1/B11y+wkAAE0zBGFNgAddcvwJAABNNARhTYEHXXL9CQAATTUEYU2CB11y/gkAAE02BGFNgwddcv8JAABNNwRhTYQHXXIACgAATTgEYU2FB11yAQoAAE05BGFNhgddcgIKAABNOgRhTYcHXXIDCgAATTsEYU2IB11yBAoAAE08BGFNiQddcgUKAABNPQRhTYoHXXIGCgAATT4EYU2LB11yBwoAAE0/BGFNjAddcggKAABNQARhTY0HXXIJCgAATUEEYU2OB11yCgoAAE1CBGFNjwddcgsKAABNQwRhTZAHXXIMCgAATUQEYU2RB11yDQoAAE1FBGFNkgddcg4KAABNRgRhTZMHXXIPCgAATUcEYU2UB11yEAoAAE1IBGFNlQddchEKAABNSQRhTZYHXXISCgAATUoEYU2XB11yEwoAAE1LBGFNmAddchQKAABNTARhTZkHXXIVCgAATU0EYU2aB11yFgoAAE1OBGFNmwddchcKAABNTwRhTZwHXXIYCgAATVAEYU2dB11yGQoAAE1RBGFNngddchoKAABNUgRhTZ8HXXIbCgAATVMEYU2gB11yHAoAAE1UBGFNoQddch0KAABNVQRhTaIHXXIeCgAATVYEYU2jB11yHwoAAE1XBGFNpAddciAKAABNWARhTaUHXXIhCgAATVkEYU2mB11yIgoAAE1aBGFNpwddciMKAABNWwRhTagHXXIkCgAATVwEYU2pB11yJQoAAE1dBGFNqgddciYKAABNXgRhTasHXXInCgAATV8EYU2sB11yKAoAAE1gBGFNrQddcikKAABNYQRhTa4HXXIqCgAATWIEYU2vB11yKwoAAE1jBGFNsAddciwKAABNZARhTbEHXXItCgAATWUEYU2yB11yLgoAAE1mBGFNswddci8KAABNZwRhTbQHXXIwCgAATWgEYU21B11yMQoAAE1pBGFNtgddcjIKAABNagRhTbcHXXIzCgAATWsEYU24B11yNAoAAE1sBGFNuQddcjUKAABNbQRhTboHXXI2CgAATW4EYU27B11yNwoAAE1vBGFNvAddcjgKAABNcARhTb0HXXI5CgAATXEEYU2+B11yOgoAAE1yBGFNvwddcjsKAABNcwRhTcAHXXI8CgAATXQEYU3BB11yPQoAAE11BGFNwgddcj4KAABNdgRhTcMHXXI/CgAATXcEYU3EB11yQAoAAE14BGFNxQddckEKAABNeQRhTcYHXXJCCgAATXoEYU3HB11yQwoAAE17BGFNyAddckQKAABNfARhTckHXXJFCgAATX0EYU3KB11yRgoAAE1+BGFNywddckcKAABNfwRhTcwHXXJICgAATYAEYU3NB11ySQoAAE2BBGFNzgddckoKAABNggRhTc8HXXJLCgAATYMEYU3QB11yTAoAAE2EBGFN0Qddck0KAABNhQRhTdIHXXJOCgAATYYEYU3TB11yTwoAAE2HBGFN1AddclAKAABNiARhTdUHXXJRCgAATYkEYU3WB11yUgoAAE2KBGFN1wddclMKAABNiwRhTdgHXXJUCgAATYwEYU3ZB11yVQoAAE2NBGFN2gddclYKAABNjgRhTdsHXXJXCgAATY8EYU3cB11yWAoAAE2QBGFN3QddclkKAABNkQRhTd4HXXJaCgAATZIEYU3fB11yWwoAAE2TBGFN4AddclwKAABNlARhTeEHXXJdCgAATZUEYU3iB11yXgoAAE2WBGFN4wddcl8KAABNlwRhTeQHXXJgCgAATZgEYU3lB11yYQoAAE2ZBGFN5gddcmIKAABNmgRhTecHXXJjCgAATZsEYU3oB11yZAoAAE2cBGFN6QddcmUKAABNnQRhTeoHXXJmCgAATZ4EYU3rB11yZwoAAE2fBGFN7AddcmgKAABNoARhTe0HXXJpCgAATaEEYU3uB11yagoAAE2iBGFN7wddcmsKAABNowRhTfAHXXJsCgAATaQEYU3xB11ybQoAAE2lBGFN8gddcm4KAABNpgRhTfMHXXJvCgAATacEYU30B11ycAoAAE2oBGFN9QddcnEKAABNqQRhTfYHXXJyCgAATaoEYU33B11ycwoAAE2rBGFN+AddcnQKAABNrARhTfkHXXJ1CgAATa0EYU36B11ydgoAAE2uBGFN+wddcncKAABNrwRhTfwHXXJ4CgAATbAEYU39B11yeQoAAE2xBGFN/gddcnoKAABNsgRhTf8HXXJ7CgAATbMEYU0ACF1yfAoAAE20BGFNAQhdcn0KAABNtQRhTQIIXXJ+CgAATbYEYU0DCF1yfwoAAE23BGFNBAhdcoAKAABNuARhTQUIXXKBCgAATbkEYU0GCF1yggoAAE26BGFNBwhdcoMKAABNuwRhTQgIXXKECgAATbwEYU0JCF1yhQoAAE29BGFNCghdcoYKAABNvgRhTQsIXXKHCgAATb8EYU0MCF1yiAoAAE3ABGFNDQhdcokKAABNwQRhTQ4IXXKKCgAATcIEYU0PCF1yiwoAAE3DBGFNEAhdcowKAABNxARhTREIXXKNCgAATcUEYU0SCF1yjgoAAE3GBGFNEwhdco8KAABNxwRhTRQIXXKQCgAATcgEYU0VCF1ykQoAAE3JBGFNFghdcpIKAABNygRhTRcIXXKTCgAATcsEYU0YCF1ylAoAAE3MBGFNGQhdcpUKAABNzQRhTRoIXXKWCgAATc4EYU0bCF1ylwoAAE3PBGFNHAhdcpgKAABN0ARhTR0IXXKZCgAATdEEYU0eCF1ymgoAAE3SBGFNHwhdcpsKAABN0wRhTSAIXXKcCgAATdQEYU0hCF1ynQoAAE3VBGFNIghdcp4KAABN1gRhTSMIXXKfCgAATdcEYU0kCF1yoAoAAE3YBGFNJQhdcqEKAABN2QRhTSYIXXKiCgAATdoEYU0nCF1yowoAAE3bBGFNKAhdcqQKAABN3ARhTSkIXXKlCgAATd0EYU0qCF1ypgoAAE3eBGFNKwhdcqcKAABN3wRhTSwIXXKoCgAATeAEYU0tCF1yqQoAAE3hBGFNLghdcqoKAABN4gRhTS8IXXKrCgAATeMEYU0wCF1yrAoAAE3kBGFNMQhdcq0KAABN5QRhTTIIXXKuCgAATeYEYU0zCF1yrwoAAE3nBGFNNAhdcrAKAABN6ARhTTUIXXKxCgAATekEYU02CF1ysgoAAE3qBGFNNwhdcrMKAABN6wRhTTgIXXK0CgAATewEYU05CF1ytQoAAE3tBGFNOghdcrYKAABN7gRhTTsIXXK3CgAATe8EYU08CF1yuAoAAE3wBGFNPQhdcrkKAABN8QRhTT4IXXK6CgAATfIEYU0/CF1yuwoAAE3zBGFNQAhdcrwKAABN9ARhTUEIXXK9CgAATfUEYU1CCF1yvgoAAE32BGFNQwhdcr8KAABN9wRhTUQIXXLACgAATfgEYU1FCF1ywQoAAE35BGFNRghdcsIKAABN+gRhTUcIXXLDCgAATfsEYU1ICF1yxAoAAE38BGFNSQhdcsUKAABN/QRhTUoIXXLGCgAATf4EYU1LCF1yxwoAAE3/BGFNTAhdcsgKAABNAAVhTU0IXXLJCgAATQEFYU1OCF1yygoAAE0CBWFNTwhdcssKAABNAwVhTVAIXXLMCgAATQQFYU1RCF1yzQoAAE0FBWFNUghdcs4KAABNBgVhTVMIXXLPCgAATQcFYU1UCF1y0AoAAE0IBWFNVQhdctEKAABNCQVhTVYIXXLSCgAATQoFYU1XCF1y0woAAE0LBWFNWAhdctQKAABNDAVhTVkIXXLVCgAATQ0FYU1aCF1y1goAAE0OBWFNWwhdctcKAABNDwVhTVwIXXLYCgAATRAFYU1dCF1y2QoAAE0RBWFNXghdctoKAABNEgVhTV8IXXLbCgAATRMFYU1gCF1y3AoAAE0UBWFNYQhdct0KAABNFQVhTWIIXXLeCgAATRYFYU1jCF1y3woAAE0XBWFNZAhdcuAKAABNGAVhTWUIXXLhCgAATRkFYU1mCF1y4goAAE0aBWFNZwhdcuMKAABNGwVhTWgIXXLkCgAATRwFYU1pCF1y5QoAAE0dBWFNaghdcuYKAABNHgVhTWsIXXLnCgAATR8FYU1sCF1y6AoAAE0gBWFNbQhdcukKAABNIQVhTW4IXXLqCgAATSIFYU1vCF1y6woAAE0jBWFNcAhdcuwKAABNJAVhTXEIXXLtCgAATSUFYU1yCF1y7goAAE0mBWFNcwhdcu8KAABNJwVhTXQIXXLwCgAATSgFYU11CF1y8QoAAE0pBWFNdghdcvIKAABNKgVhTXcIXXLzCgAATSsFYU14CF1y9AoAAE0sBWFNeQhdcvUKAABNLQVhTXoIXXL2CgAATS4FYU17CF1y9woAAE0vBWFNfAhdcvgKAABNMAVhTX0IXXL5CgAATTEFYU1+CF1y+goAAE0yBWFNfwhdcvsKAABNMwVhTYAIXXL8CgAATTQFYU2BCF1y/QoAAE01BWFNgghdcv4KAABNNgVhTYMIXXL/CgAATTcFYU2ECF1yAAsAAE04BWFNhQhdcgELAABNOQVhTYYIXXICCwAATToFYU2HCF1yAwsAAE07BWFNiAhdcgQLAABNPAVhTYkIXXIFCwAATT0FYU2KCF1yBgsAAE0+BWFNiwhdcgcLAABNPwVhTYwIXXIICwAATUAFYU2NCF1yCQsAAE1BBWFNjghdcgoLAABNQgVhTY8IXXILCwAATUMFYU2QCF1yDAsAAE1EBWFNkQhdcg0LAABNRQVhTZIIXXIOCwAATUYFYU2TCF1yDwsAAE1HBWFNlAhdchALAABNSAVhTZUIXXIRCwAATUkFYU2WCF1yEgsAAE1KBWFNlwhdchMLAABNSwVhTZgIXXIUCwAATUwFYU2ZCF1yFQsAAE1NBWFNmghdchYLAABNTgVhTZsIXXIXCwAATU8FYU2cCF1yGAsAAE1QBWFNnQhdchkLAABNUQVhTZ4IXXIaCwAATVIFYU2fCF1yGwsAAE1TBWFNoAhdchwLAABNVAVhTaEIXXIdCwAATVUFYU2iCF1yHgsAAE1WBWFNowhdch8LAABNVwVhTaQIXXIgCwAATVgFYU2lCF1yIQsAAE1ZBWFNpghdciILAABNWgVhTacIXXIjCwAATVsFYU2oCF1yJAsAAE1cBWFNqQhdciULAABNXQVhTaoIXXImCwAATV4FYU2rCF1yJwsAAE1fBWFNrAhdcigLAABNYAVhTa0IXXIpCwAATWEFYU2uCF1yKgsAAE1iBWFNrwhdcisLAABNYwVhTbAIXXIsCwAATWQFYU2xCF1yLQsAAE1lBWFNsghdci4LAABNZgVhTbMIXXIvCwAATWcFYU20CF1yMAsAAE1oBWFNtQhdcjELAABNaQVhTbYIXXIyCwAATWoFYU23CF1yMwsAAE1rBWFNuAhdcjQLAABNbAVhTbkIXXI1CwAATW0FYU26CF1yNgsAAE1uBWFNuwhdcjcLAABNbwVhTbwIXXI4CwAATXAFYU29CF1yOQsAAE1xBWFNvghdcjoLAABNcgVhTb8IXXI7CwAATXMFYU3ACF1yPAsAAE10BWFNwQhdcj0LAABNdQVhTcIIXXI+CwAATXYFYU3DCF1yPwsAAE13BWFNxAhdckALAABNeAVhTcUIXXJBCwAATXkFYU3GCF1yQgsAAE16BWFNxwhdckMLAABNewVhTcgIXXJECwAATXwFYU3JCF1yRQsAAE19BWFNyghdckYLAABNfgVhTcsIXXJHCwAATX8FYU3MCF1ySAsAAE2ABWFNzQhdckkLAABNgQVhTc4IXXJKCwAATYIFYU3PCF1ySwsAAE2DBWFN0AhdckwLAABNhAVhTdEIXXJNCwAATYUFYU3SCF1yTgsAAE2GBWFN0whdck8LAABNhwVhTdQIXXJQCwAATYgFYU3VCF1yUQsAAE2JBWFN1ghdclILAABNigVhTdcIXXJTCwAATYsFYU3YCF1yVAsAAE2MBWFN2QhdclULAABNjQVhTdoIXXJWCwAATY4FYU3bCF1yVwsAAE2PBWFN3AhdclgLAABNkAVhTd0IXXJZCwAATZEFYU3eCF1yWgsAAE2SBWFN3whdclsLAABNkwVhTeAIXXJcCwAATZQFYU3hCF1yXQsAAE2VBWFN4ghdcl4LAABNlgVhTeMIXXJfCwAATZcFYU3kCF1yYAsAAE2YBWFN5QhdcmELAABNmQVhTeYIXXJiCwAATZoFYU3nCF1yYwsAAE2bBWFN6AhdcmQLAABNnAVhTekIXXJlCwAATZ0FYU3qCF1yZgsAAE2eBWFN6whdcmcLAABNnwVhTewIXXJoCwAATaAFYU3tCF1yaQsAAE2hBWFN7ghdcmoLAABNogVhTe8IXXJrCwAATaMFYU3wCF1ybAsAAE2kBWFN8Qhdcm0LAABNpQVhTfIIXXJuCwAATaYFYU3zCF1ybwsAAE2nBWFN9AhdcnALAABNqAVhTfUIXXJxCwAATakFYU32CF1ycgsAAE2qBWFN9whdcnMLAABNqwVhTfgIXXJ0CwAATawFYU35CF1ydQsAAE2tBWFN+ghdcnYLAABNrgVhTfsIXXJ3CwAATa8FYU38CF1yeAsAAE2wBWFN/QhdcnkLAABNsQVhTf4IXXJ6CwAATbIFYU3/CF1yewsAAE2zBWFNAAldcnwLAABNtAVhTQEJXXJ9CwAATbUFYU0CCV1yfgsAAE22BWFNAwldcn8LAABNtwVhTQQJXXKACwAATbgFYU0FCV1ygQsAAE25BWFNBgldcoILAABNugVhTQcJXXKDCwAATbsFYU0ICV1yhAsAAE28BWFNCQldcoULAABNvQVhTQoJXXKGCwAATb4FYU0LCV1yhwsAAE2/BWFNDAldcogLAABNwAVhTQ0JXXKJCwAATcEFYU0OCV1yigsAAE3CBWFNDwldcosLAABNwwVhTRAJXXKMCwAATcQFYU0RCV1yjQsAAE3FBWFNEgldco4LAABNxgVhTRMJXXKPCwAATccFYU0UCV1ykAsAAE3IBWFNFQldcpELAABNyQVhTRYJXXKSCwAATcoFYU0XCV1ykwsAAE3LBWFNGAldcpQLAABNzAVhTRkJXXKVCwAATc0FYU0aCV1ylgsAAE3OBWFNGwldcpcLAABNzwVhTRwJXXKYCwAATdAFYU0dCV1ymQsAAE3RBWFNHgldcpoLAABN0gVhTR8JXXKbCwAATdMFYU0gCV1ynAsAAE3UBWFNIQldcp0LAABN1QVhTSIJXXKeCwAATdYFYU0jCV1ynwsAAE3XBWFNJAldcqALAABN2AVhTSUJXXKhCwAATdkFYU0mCV1yogsAAE3aBWFNJwldcqMLAABN2wVhTSgJXXKkCwAATdwFYU0pCV1ypQsAAE3dBWFNKgldcqYLAABN3gVhTSsJXXKnCwAATd8FYU0sCV1yqAsAAE3gBWFNLQldcqkLAABN4QVhTS4JXXKqCwAATeIFYU0vCV1yqwsAAE3jBWFNMAldcqwLAABN5AVhTTEJXXKtCwAATeUFYU0yCV1yrgsAAE3mBWFNMwldcq8LAABN5wVhTTQJXXKwCwAATegFYU01CV1ysQsAAE3pBWFNNgldcrILAABN6gVhTTcJXXKzCwAATesFYU04CV1ytAsAAE3sBWFNOQldcrULAABN7QVhTToJXXK2CwAATe4FYU07CV1ytwsAAE3vBWFNPAldcrgLAABN8AVhTT0JXXK5CwAATfEFYU0+CV1yugsAAE3yBWFNPwldcrsLAABN8wVhTUAJXXK8CwAATfQFYU1BCV1yvQsAAE31BWFNQgldcr4LAABN9gVhTUMJXXK/CwAATfcFYU1ECV1ywAsAAE34BWFNRQldcsELAABN+QVhTUYJXXLCCwAATfoFYU1HCV1ywwsAAE37BWFNSAldcsQLAABN/AVhTUkJXXLFCwAATf0FYU1KCV1yxgsAAE3+BWFNSwldcscLAABN/wVhTUwJXXLICwAATQAGYU1NCV1yyQsAAE0BBmFNTgldcsoLAABNAgZhTU8JXXLLCwAATQMGYU1QCV1yzAsAAE0EBmFNUQldcs0LAABNBQZhTVIJXXLOCwAATQYGYU1TCV1yzwsAAE0HBmFNVAldctALAABNCAZhTVUJXXLRCwAATQkGYU1WCV1y0gsAAE0KBmFNVwldctMLAABNCwZhTVgJXXLUCwAATQwGYU1ZCV1y1QsAAE0NBmFNWgldctYLAABNDgZhTVsJXXLXCwAATQ8GYU1cCV1y2AsAAE0QBmFNXQldctkLAABNEQZhTV4JXXLaCwAATRIGYU1fCV1y2wsAAE0TBmFNYAldctwLAABNFAZhTWEJXXLdCwAATRUGYU1iCV1y3gsAAE0WBmFNYwldct8LAABNFwZhTWQJXXLgCwAATRgGYU1lCV1y4QsAAE0ZBmFNZgldcuILAABNGgZhTWcJXXLjCwAATRsGYU1oCV1y5AsAAE0cBmFNaQldcuULAABNHQZhTWoJXXLmCwAATR4GYU1rCV1y5wsAAE0fBmFNbAldcugLAABNIAZhTW0JXXLpCwAATSEGYU1uCV1y6gsAAE0iBmFNbwldcusLAABNIwZhTXAJXXLsCwAATSQGYU1xCV1y7QsAAE0lBmFNcgldcu4LAABNJgZhTXMJXXLvCwAATScGYU10CV1y8AsAAE0oBmFNdQldcvELAABNKQZhTXYJXXLyCwAATSoGYU13CV1y8wsAAE0rBmFNeAldcvQLAABNLAZhTXkJXXL1CwAATS0GYU16CV1y9gsAAE0uBmFNewldcvcLAABNLwZhTXwJXXL4CwAATTAGYU19CV1y+QsAAE0xBmFNfgldcvoLAABNMgZhTX8JXXL7CwAATTMGYU2ACV1y/AsAAE00BmFNgQldcv0LAABNNQZhTYIJXXL+CwAATTYGYU2DCV1y/wsAAE03BmFNhAldcgAMAABNOAZhTYUJXXIBDAAATTkGYU2GCV1yAgwAAE06BmFNhwldcgMMAABNOwZhTYgJXXIEDAAATTwGYU2JCV1yBQwAAE09BmFNigldcgYMAABNPgZhTYsJXXIHDAAATT8GYU2MCV1yCAwAAE1ABmFNjQldcgkMAABNQQZhTY4JXXIKDAAATUIGYU2PCV1yCwwAAE1DBmFNkAldcgwMAABNRAZhTZEJXXINDAAATUUGYU2SCV1yDgwAAE1GBmFNkwldcg8MAABNRwZhTZQJXXIQDAAATUgGYU2VCV1yEQwAAE1JBmFNlgldchIMAABNSgZhTZcJXXITDAAATUsGYU2YCV1yFAwAAE1MBmFNmQldchUMAABNTQZhTZoJXXIWDAAATU4GYU2bCV1yFwwAAE1PBmFNnAldchgMAABNUAZhTZ0JXXIZDAAATVEGYU2eCV1yGgwAAE1SBmFNnwldchsMAABNUwZhTaAJXXIcDAAATVQGYU2hCV1yHQwAAE1VBmFNogldch4MAABNVgZhTaMJXXIfDAAATVcGYU2kCV1yIAwAAE1YBmFNpQldciEMAABNWQZhTaYJXXIiDAAATVoGYU2nCV1yIwwAAE1bBmFNqAldciQMAABNXAZhTakJXXIlDAAATV0GYU2qCV1yJgwAAE1eBmFNqwldcicMAABNXwZhTawJXXIoDAAATWAGYU2tCV1yKQwAAE1hBmFNrgldcioMAABNYgZhTa8JXXIrDAAATWMGYU2wCV1yLAwAAE1kBmFNsQldci0MAABNZQZhTbIJXXIuDAAATWYGYU2zCV1yLwwAAE1nBmFNtAldcjAMAABNaAZhTbUJXXIxDAAATWkGYU22CV1yMgwAAE1qBmFNtwldcjMMAABNawZhTbgJXXI0DAAATWwGYU25CV1yNQwAAE1tBmFNugldcjYMAABNbgZhTbsJXXI3DAAATW8GYU28CV1yOAwAAE1wBmFNvQldcjkMAABNcQZhTb4JXXI6DAAATXIGYU2/CV1yOwwAAE1zBmFNwAldcjwMAABNdAZhTcEJXXI9DAAATXUGYU3CCV1yPgwAAE12BmFNwwldcj8MAABNdwZhTcQJXXJADAAATXgGYU3FCV1yQQwAAE15BmFNxgldckIMAABNegZhTccJXXJDDAAATXsGYU3ICV1yRAwAAE18BmFNyQldckUMAABNfQZhTcoJXXJGDAAATX4GYU3LCV1yRwwAAE1/BmFNzAldckgMAABNgAZhTc0JXXJJDAAATYEGYU3OCV1ySgwAAE2CBmFNzwldcksMAABNgwZhTdAJXXJMDAAATYQGYU3RCV1yTQwAAE2FBmFN0gldck4MAABNhgZhTdMJXXJPDAAATYcGYU3UCV1yUAwAAE2IBmFN1QldclEMAABNiQZhTdYJXXJSDAAATYoGYU3XCV1yUwwAAE2LBmFN2AldclQMAABNjAZhTdkJXXJVDAAATY0GYU3aCV1yVgwAAE2OBmFN2wldclcMAABNjwZhTdwJXXJYDAAATZAGYU3dCV1yWQwAAE2RBmFN3gldcloMAABNkgZhTd8JXXJbDAAATZMGYU3gCV1yXAwAAE2UBmFN4Qldcl0MAABNlQZhTeIJXXJeDAAATZYGYU3jCV1yXwwAAE2XBmFN5AldcmAMAABNmAZhTeUJXXJhDAAATZkGYU3mCV1yYgwAAE2aBmFN5wldcmMMAABNmwZhTegJXXJkDAAATZwGYU3pCV1yZQwAAE2dBmFN6gldcmYMAABNngZhTesJXXJnDAAATZ8GYU3sCV1yaAwAAE2gBmFN7QldcmkMAABNoQZhTe4JXXJqDAAATaIGYU3vCV1yawwAAE2jBmFN8AldcmwMAABNpAZhTfEJXXJtDAAATaUGYU3yCV1ybgwAAE2mBmFN8wldcm8MAABNpwZhTfQJXXJwDAAATagGYU31CV1ycQwAAE2pBmFN9gldcnIMAABNqgZhTfcJXXJzDAAATasGYU34CV1ydAwAAE2sBmFN+QldcnUMAABNrQZhTfoJXXJ2DAAATa4GYU37CV1ydwwAAE2vBmFN/AldcngMAABNsAZhTf0JXXJ5DAAATbEGYU3+CV1yegwAAE2yBmFN/wldcnsMAABNswZhTQAKXXJ8DAAATbQGYU0BCl1yfQwAAE21BmFNAgpdcn4MAABNtgZhTQMKXXJ/DAAATbcGYU0ECl1ygAwAAE24BmFNBQpdcoEMAABNuQZhTQYKXXKCDAAATboGYU0HCl1ygwwAAE27BmFNCApdcoQMAABNvAZhTQkKXXKFDAAATb0GYU0KCl1yhgwAAE2+BmFNCwpdcocMAABNvwZhTQwKXXKIDAAATcAGYU0NCl1yiQwAAE3BBmFNDgpdcooMAABNwgZhTQ8KXXKLDAAATcMGYU0QCl1yjAwAAE3EBmFNEQpdco0MAABNxQZhTRIKXXKODAAATcYGYU0TCl1yjwwAAE3HBmFNFApdcpAMAABNyAZhTRUKXXKRDAAATckGYU0WCl1ykgwAAE3KBmFNFwpdcpMMAABNywZhTRgKXXKUDAAATcwGYU0ZCl1ylQwAAE3NBmFNGgpdcpYMAABNzgZhTRsKXXKXDAAATc8GYU0cCl1ymAwAAE3QBmFNHQpdcpkMAABN0QZhTR4KXXKaDAAATdIGYU0fCl1ymwwAAE3TBmFNIApdcpwMAABN1AZhTSEKXXKdDAAATdUGYU0iCl1yngwAAE3WBmFNIwpdcp8MAABN1wZhTSQKXXKgDAAATdgGYU0lCl1yoQwAAE3ZBmFNJgpdcqIMAABN2gZhTScKXXKjDAAATdsGYU0oCl1ypAwAAE3cBmFNKQpdcqUMAABN3QZhTSoKXXKmDAAATd4GYU0rCl1ypwwAAE3fBmFNLApdcqgMAABN4AZhTS0KXXKpDAAATeEGYU0uCl1yqgwAAE3iBmFNLwpdcqsMAABN4wZhTTAKXXKsDAAATeQGYU0xCl1yrQwAAE3lBmFNMgpdcq4MAABN5gZhTTMKXXKvDAAATecGYU00Cl1ysAwAAE3oBmFNNQpdcrEMAABN6QZhTTYKXXKyDAAATeoGYU03Cl1yswwAAE3rBmFNOApdcrQMAABN7AZhTTkKXXK1DAAATe0GYU06Cl1ytgwAAE3uBmFNOwpdcrcMAABN7wZhTTwKXXK4DAAATfAGYU09Cl1yuQwAAE3xBmFNPgpdcroMAABN8gZhTT8KXXK7DAAATfMGYU1ACl1yvAwAAE30BmFNQQpdcr0MAABN9QZhTUIKXXK+DAAATfYGYU1DCl1yvwwAAE33BmFNRApdcsAMAABN+AZhTUUKXXLBDAAATfkGYU1GCl1ywgwAAE36BmFNRwpdcsMMAABN+wZhTUgKXXLEDAAATfwGYU1JCl1yxQwAAE39BmFNSgpdcsYMAABN/gZhTUsKXXLHDAAATf8GYU1MCl1yyAwAAE0AB2FNTQpdcskMAABNAQdhTU4KXXLKDAAATQIHYU1PCl1yywwAAE0DB2FNUApdcswMAABNBAdhTVEKXXLNDAAATQUHYU1SCl1yzgwAAE0GB2FNUwpdcs8MAABNBwdhTVQKXXLQDAAATQgHYU1VCl1y0QwAAE0JB2FNVgpdctIMAABNCgdhTVcKXXLTDAAATQsHYU1YCl1y1AwAAE0MB2FNWQpdctUMAABNDQdhTVoKXXLWDAAATQ4HYU1bCl1y1wwAAE0PB2FNXApdctgMAABNEAdhTV0KXXLZDAAATREHYU1eCl1y2gwAAE0SB2FNXwpdctsMAABNEwdhTWAKXXLcDAAATRQHYU1hCl1y3QwAAE0VB2FNYgpdct4MAABNFgdhTWMKXXLfDAAATRcHYU1kCl1y4AwAAE0YB2FNZQpdcuEMAABNGQdhTWYKXXLiDAAATRoHYU1nCl1y4wwAAE0bB2FNaApdcuQMAABNHAdhTWkKXXLlDAAATR0HYU1qCl1y5gwAAE0eB2FNawpdcucMAABNHwdhTWwKXXLoDAAATSAHYU1tCl1y6QwAAE0hB2FNbgpdcuoMAABNIgdhTW8KXXLrDAAATSMHYU1wCl1y7AwAAE0kB2FNcQpdcu0MAABNJQdhTXIKXXLuDAAATSYHYU1zCl1y7wwAAE0nB2FNdApdcvAMAABNKAdhTXUKXXLxDAAATSkHYU12Cl1y8gwAAE0qB2FNdwpdcvMMAABNKwdhTXgKXXL0DAAATSwHYU15Cl1y9QwAAE0tB2FNegpdcvYMAABNLgdhTXsKXXL3DAAATS8HYU18Cl1y+AwAAE0wB2FNfQpdcvkMAABNMQdhTX4KXXL6DAAATTIHYU1/Cl1y+wwAAE0zB2FNgApdcvwMAABNNAdhTYEKXXL9DAAATTUHYU2CCl1y/gwAAE02B2FNgwpdcv8MAABNNwdhTYQKXXIADQAATTgHYU2FCl1yAQ0AAE05B2FNhgpdcgINAABNOgdhTYcKXXIDDQAATTsHYU2ICl1yBA0AAE08B2FNiQpdcgUNAABNPQdhTYoKXXIGDQAATT4HYU2LCl1yBw0AAE0/B2FNjApdcggNAABNQAdhTY0KXXIJDQAATUEHYU2OCl1yCg0AAE1CB2FNjwpdcgsNAABNQwdhTZAKXXIMDQAATUQHYU2RCl1yDQ0AAE1FB2FNkgpdcg4NAABNRgdhTZMKXXIPDQAATUcHYU2UCl1yEA0AAE1IB2FNlQpdchENAABNSQdhTZYKXXISDQAATUoHYU2XCl1yEw0AAE1LB2FNmApdchQNAABNTAdhTZkKXXIVDQAATU0HYU2aCl1yFg0AAE1OB2FNmwpdchcNAABNTwdhTZwKXXIYDQAATVAHYU2dCl1yGQ0AAE1RB2FNngpdchoNAABNUgdhTZ8KXXIbDQAATVMHYU2gCl1yHA0AAE1UB2FNoQpdch0NAABNVQdhTaIKXXIeDQAATVYHYU2jCl1yHw0AAE1XB2FNpApdciANAABNWAdhTaUKXXIhDQAATVkHYU2mCl1yIg0AAE1aB2FNpwpdciMNAABNWwdhTagKXXIkDQAATVwHYU2pCl1yJQ0AAE1dB2FNqgpdciYNAABNXgdhTasKXXInDQAATV8HYU2sCl1yKA0AAE1gB2FNrQpdcikNAABNYQdhTa4KXXIqDQAATWIHYU2vCl1yKw0AAE1jB2FNsApdciwNAABNZAdhTbEKXXItDQAATWUHYU2yCl1yLg0AAE1mB2FNswpdci8NAABNZwdhTbQKXXIwDQAATWgHYU21Cl1yMQ0AAE1pB2FNtgpdcjINAABNagdhTbcKXXIzDQAATWsHYU24Cl1yNA0AAE1sB2FNuQpdcjUNAABNbQdhTboKXXI2DQAATW4HYU27Cl1yNw0AAE1vB2FNvApdcjgNAABNcAdhTb0KXXI5DQAATXEHYU2+Cl1yOg0AAE1yB2FNvwpdcjsNAABNcwdhTcAKXXI8DQAATXQHYU3BCl1yPQ0AAE11B2FNwgpdcj4NAABNdgdhTcMKXXI/DQAATXcHYU3ECl1yQA0AAE14B2FNxQpdckENAABNeQdhTcYKXXJCDQAATXoHYU3HCl1yQw0AAE17B2FNyApdckQNAABNfAdhTckKXXJFDQAATX0HYU3KCl1yRg0AAE1+B2FNywpdckcNAABNfwdhTcwKXXJIDQAATYAHYU3NCl1ySQ0AAE2BB2FNzgpdckoNAABNggdhTc8KXXJLDQAATYMHYU3QCl1yTA0AAE2EB2FN0Qpdck0NAABNhQdhTdIKXXJODQAATYYHYU3TCl1yTw0AAE2HB2FN1ApdclANAABNiAdhTdUKXXJRDQAATYkHYU3WCl1yUg0AAE2KB2FN1wpdclMNAABNiwdhTdgKXXJUDQAATYwHYU3ZCl1yVQ0AAE2NB2FN2gpdclYNAABNjgdhTdsKXXJXDQAATY8HYU3cCl1yWA0AAE2QB2FN3QpdclkNAABNkQdhTd4KXXJaDQAATZIHYU3fCl1yWw0AAE2TB2FN4ApdclwNAABNlAdhTeEKXXJdDQAATZUHYU3iCl1yXg0AAE2WB2FN4wpdcl8NAABNlwdhTeQKXXJgDQAATZgHYU3lCl1yYQ0AAE2ZB2FN5gpdcmINAABNmgdhTecKXXJjDQAATZsHYU3oCl1yZA0AAE2cB2FN6QpdcmUNAABNnQdhTeoKXXJmDQAATZ4HYU3rCl1yZw0AAE2fB2FN7ApdcmgNAABNoAdhTe0KXXJpDQAATaEHYU3uCl1yag0AAE2iB2FN7wpdcmsNAABNowdhTfAKXXJsDQAATaQHYU3xCl1ybQ0AAE2lB2FN8gpdcm4NAABNpgdhTfMKXXJvDQAATacHYU30Cl1ycA0AAE2oB2FN9QpdcnENAABNqQdhTfYKXXJyDQAATaoHYU33Cl1ycw0AAE2rB2FN+ApdcnQNAABNrAdhTfkKXXJ1DQAATa0HYU36Cl1ydg0AAE2uB2FN+wpdcncNAABNrwdhTfwKXXJ4DQAATbAHYU39Cl1yeQ0AAE2xB2FN/gpdcnoNAABNsgdhTf8KXXJ7DQAATbMHYU0AC11yfA0AAE20B2FNAQtdcn0NAABNtQdhTQILXXJ+DQAATbYHYU0DC11yfw0AAE23B2FNBAtdcoANAABNuAdhTQULXXKBDQAATbkHYU0GC11ygg0AAE26B2FNBwtdcoMNAABNuwdhTQgLXXKEDQAATbwHYU0JC11yhQ0AAE29B2FNCgtdcoYNAABNvgdhTQsLXXKHDQAATb8HYU0MC11yiA0AAE3AB2FNDQtdcokNAABNwQdhTQ4LXXKKDQAATcIHYU0PC11yiw0AAE3DB2FNEAtdcowNAABNxAdhTRELXXKNDQAATcUHYU0SC11yjg0AAE3GB2FNEwtdco8NAABNxwdhTRQLXXKQDQAATcgHYU0VC11ykQ0AAE3JB2FNFgtdcpINAABNygdhTRcLXXKTDQAATcsHYU0YC11ylA0AAE3MB2FNGQtdcpUNAABNzQdhTRoLXXKWDQAATc4HYU0bC11ylw0AAE3PB2FNHAtdcpgNAABN0AdhdShNHQtdcpkNAABN0QdhTR4LXXKaDQAATdIHYU0fC11ymw0AAE3TB2FNIAtdcpwNAABN1AdhTSELXXKdDQAATdUHYU0iC11yng0AAE3WB2FNIwtdcp8NAABN1wdhTSQLXXKgDQAATdgHYU0lC11yoQ0AAE3ZB2FNJgtdcqINAABN2gdhTScLXXKjDQAATdsHYU0oC11ypA0AAE3cB2FNKQtdcqUNAABN3QdhTSoLXXKmDQAATd4HYU0rC11ypw0AAE3fB2FNLAtdcqgNAABN4AdhTS0LXXKpDQAATeEHYU0uC11yqg0AAE3iB2FNLwtdcqsNAABN4wdhTTALXXKsDQAATeQHYU0xC11yrQ0AAE3lB2FNMgtdcq4NAABN5gdhTTMLXXKvDQAATecHYU00C11ysA0AAE3oB2FNNQtdcrENAABN6QdhTTYLXXKyDQAATeoHYU03C11ysw0AAE3rB2FNOAtdcrQNAABN7AdhTTkLXXK1DQAATe0HYU06C11ytg0AAE3uB2FNOwtdcrcNAABN7wdhTTwLXXK4DQAATfAHYU09C11yuQ0AAE3xB2FNPgtdcroNAABN8gdhTT8LXXK7DQAATfMHYU1AC11yvA0AAE30B2FNQQtdcr0NAABN9QdhTUILXXK+DQAATfYHYU1DC11yvw0AAE33B2FNRAtdcsANAABN+AdhTUULXXLBDQAATfkHYU1GC11ywg0AAE36B2FNRwtdcsMNAABN+wdhTUgLXXLEDQAATfwHYU1JC11yxQ0AAE39B2FNSgtdcsYNAABN/gdhTUsLXXLHDQAATf8HYU1MC11yyA0AAE0ACGFNTQtdcskNAABNAQhhTU4LXXLKDQAATQIIYU1PC11yyw0AAE0DCGFNUAtdcswNAABNBAhhTVELXXLNDQAATQUIYU1SC11yzg0AAE0GCGFNUwtdcs8NAABNBwhhTVQLXXLQDQAATQgIYU1VC11y0Q0AAE0JCGFNVgtdctINAABNCghhTVcLXXLTDQAATQsIYU1YC11y1A0AAE0MCGFNWQtdctUNAABNDQhhTVoLXXLWDQAATQ4IYU1bC11y1w0AAE0PCGFNXAtdctgNAABNEAhhTV0LXXLZDQAATREIYU1eC11y2g0AAE0SCGFNXwtdctsNAABNEwhhTWALXXLcDQAATRQIYU1hC11y3Q0AAE0VCGFNYgtdct4NAABNFghhTWMLXXLfDQAATRcIYU1kC11y4A0AAE0YCGFNZQtdcuENAABNGQhhTWYLXXLiDQAATRoIYU1nC11y4w0AAE0bCGFNaAtdcuQNAABNHAhhTWkLXXLlDQAATR0IYU1qC11y5g0AAE0eCGFNawtdcucNAABNHwhhTWwLXXLoDQAATSAIYU1tC11y6Q0AAE0hCGFNbgtdcuoNAABNIghhTW8LXXLrDQAATSMIYU1wC11y7A0AAE0kCGFNcQtdcu0NAABNJQhhTXILXXLuDQAATSYIYU1zC11y7w0AAE0nCGFNdAtdcvANAABNKAhhTXULXXLxDQAATSkIYU12C11y8g0AAE0qCGFNdwtdcvMNAABNKwhhTXgLXXL0DQAATSwIYU15C11y9Q0AAE0tCGFNegtdcvYNAABNLghhTXsLXXL3DQAATS8IYU18C11y+A0AAE0wCGFNfQtdcvkNAABNMQhhTX4LXXL6DQAATTIIYU1/C11y+w0AAE0zCGFNgAtdcvwNAABNNAhhTYELXXL9DQAATTUIYU2CC11y/g0AAE02CGFNgwtdcv8NAABNNwhhTYQLXXIADgAATTgIYU2FC11yAQ4AAE05CGFNhgtdcgIOAABNOghhTYcLXXIDDgAATTsIYU2IC11yBA4AAE08CGFNiQtdcgUOAABNPQhhTYoLXXIGDgAATT4IYU2LC11yBw4AAE0/CGFNjAtdcggOAABNQAhhTY0LXXIJDgAATUEIYU2OC11yCg4AAE1CCGFNjwtdcgsOAABNQwhhTZALXXIMDgAATUQIYU2RC11yDQ4AAE1FCGFNkgtdcg4OAABNRghhTZMLXXIPDgAATUcIYU2UC11yEA4AAE1ICGFNlQtdchEOAABNSQhhTZYLXXISDgAATUoIYU2XC11yEw4AAE1LCGFNmAtdchQOAABNTAhhTZkLXXIVDgAATU0IYU2aC11yFg4AAE1OCGFNmwtdchcOAABNTwhhTZwLXXIYDgAATVAIYU2dC11yGQ4AAE1RCGFNngtdchoOAABNUghhTZ8LXXIbDgAATVMIYU2gC11yHA4AAE1UCGFNoQtdch0OAABNVQhhTaILXXIeDgAATVYIYU2jC11yHw4AAE1XCGFNpAtdciAOAABNWAhhTaULXXIhDgAATVkIYU2mC11yIg4AAE1aCGFNpwtdciMOAABNWwhhTagLXXIkDgAATVwIYU2pC11yJQ4AAE1dCGFNqgtdciYOAABNXghhTasLXXInDgAATV8IYU2sC11yKA4AAE1gCGFNrQtdcikOAABNYQhhTa4LXXIqDgAATWIIYU2vC11yKw4AAE1jCGFNsAtdciwOAABNZAhhTbELXXItDgAATWUIYU2yC11yLg4AAE1mCGFNswtdci8OAABNZwhhTbQLXXIwDgAATWgIYU21C11yMQ4AAE1pCGFNtgtdcjIOAABNaghhTbcLXXIzDgAATWsIYU24C11yNA4AAE1sCGFNuQtdcjUOAABNbQhhTboLXXI2DgAATW4IYU27C11yNw4AAE1vCGFNvAtdcjgOAABNcAhhTb0LXXI5DgAATXEIYU2+C11yOg4AAE1yCGFNvwtdcjsOAABNcwhhTcALXXI8DgAATXQIYU3BC11yPQ4AAE11CGFNwgtdcj4OAABNdghhTcMLXXI/DgAATXcIYU3EC11yQA4AAE14CGFNxQtdckEOAABNeQhhTcYLXXJCDgAATXoIYU3HC11yQw4AAE17CGFNyAtdckQOAABNfAhhTckLXXJFDgAATX0IYU3KC11yRg4AAE1+CGFNywtdckcOAABNfwhhTcwLXXJIDgAATYAIYU3NC11ySQ4AAE2BCGFNzgtdckoOAABNgghhTc8LXXJLDgAATYMIYU3QC11yTA4AAE2ECGFN0Qtdck0OAABNhQhhTdILXXJODgAATYYIYU3TC11yTw4AAE2HCGFN1AtdclAOAABNiAhhTdULXXJRDgAATYkIYU3WC11yUg4AAE2KCGFN1wtdclMOAABNiwhhTdgLXXJUDgAATYwIYU3ZC11yVQ4AAE2NCGFN2gtdclYOAABNjghhTdsLXXJXDgAATY8IYU3cC11yWA4AAE2QCGFN3QtdclkOAABNkQhhTd4LXXJaDgAATZIIYU3fC11yWw4AAE2TCGFN4AtdclwOAABNlAhhTeELXXJdDgAATZUIYU3iC11yXg4AAE2WCGFN4wtdcl8OAABNlwhhTeQLXXJgDgAATZgIYU3lC11yYQ4AAE2ZCGFN5gtdcmIOAABNmghhTecLXXJjDgAATZsIYU3oC11yZA4AAE2cCGFN6QtdcmUOAABNnQhhTeoLXXJmDgAATZ4IYU3rC11yZw4AAE2fCGFN7AtdcmgOAABNoAhhTe0LXXJpDgAATaEIYU3uC11yag4AAE2iCGFN7wtdcmsOAABNowhhTfALXXJsDgAATaQIYU3xC11ybQ4AAE2lCGFN8gtdcm4OAABNpghhTfMLXXJvDgAATacIYU30C11ycA4AAE2oCGFN9QtdcnEOAABNqQhhTfYLXXJyDgAATaoIYU33C11ycw4AAE2rCGFN+AtdcnQOAABNrAhhTfkLXXJ1DgAATa0IYU36C11ydg4AAE2uCGFN+wtdcncOAABNrwhhTfwLXXJ4DgAATbAIYU39C11yeQ4AAE2xCGFN/gtdcnoOAABNsghhTf8LXXJ7DgAATbMIYU0ADF1yfA4AAE20CGFNAQxdcn0OAABNtQhhTQIMXXJ+DgAATbYIYU0DDF1yfw4AAE23CGFNBAxdcoAOAABNuAhhTQUMXXKBDgAATbkIYU0GDF1ygg4AAE26CGFNBwxdcoMOAABNuwhhTQgMXXKEDgAATbwIYU0JDF1yhQ4AAE29CGFNCgxdcoYOAABNvghhTQsMXXKHDgAATb8IYU0MDF1yiA4AAE3ACGFNDQxdcokOAABNwQhhTQ4MXXKKDgAATcIIYU0PDF1yiw4AAE3DCGFNEAxdcowOAABNxAhhTREMXXKNDgAATcUIYU0SDF1yjg4AAE3GCGFNEwxdco8OAABNxwhhTRQMXXKQDgAATcgIYU0VDF1ykQ4AAE3JCGFNFgxdcpIOAABNyghhTRcMXXKTDgAATcsIYU0YDF1ylA4AAE3MCGFNGQxdcpUOAABNzQhhTRoMXXKWDgAATc4IYU0bDF1ylw4AAE3PCGFNHAxdcpgOAABN0AhhTR0MXXKZDgAATdEIYU0eDF1ymg4AAE3SCGFNHwxdcpsOAABN0whhTSAMXXKcDgAATdQIYU0hDF1ynQ4AAE3VCGFNIgxdcp4OAABN1ghhTSMMXXKfDgAATdcIYU0kDF1yoA4AAE3YCGFNJQxdcqEOAABN2QhhTSYMXXKiDgAATdoIYU0nDF1yow4AAE3bCGFNKAxdcqQOAABN3AhhTSkMXXKlDgAATd0IYU0qDF1ypg4AAE3eCGFNKwxdcqcOAABN3whhTSwMXXKoDgAATeAIYU0tDF1yqQ4AAE3hCGFNLgxdcqoOAABN4ghhTS8MXXKrDgAATeMIYU0wDF1yrA4AAE3kCGFNMQxdcq0OAABN5QhhTTIMXXKuDgAATeYIYU0zDF1yrw4AAE3nCGFNNAxdcrAOAABN6AhhTTUMXXKxDgAATekIYU02DF1ysg4AAE3qCGFNNwxdcrMOAABN6whhTTgMXXK0DgAATewIYU05DF1ytQ4AAE3tCGFNOgxdcrYOAABN7ghhTTsMXXK3DgAATe8IYU08DF1yuA4AAE3wCGFNPQxdcrkOAABN8QhhTT4MXXK6DgAATfIIYU0/DF1yuw4AAE3zCGFNQAxdcrwOAABN9AhhTUEMXXK9DgAATfUIYU1CDF1yvg4AAE32CGFNQwxdcr8OAABN9whhTUQMXXLADgAATfgIYU1FDF1ywQ4AAE35CGFNRgxdcsIOAABN+ghhTUcMXXLDDgAATfsIYU1IDF1yxA4AAE38CGFNSQxdcsUOAABN/QhhTUoMXXLGDgAATf4IYU1LDF1yxw4AAE3/CGFNTAxdcsgOAABNAAlhTU0MXXLJDgAATQEJYU1ODF1yyg4AAE0CCWFNTwxdcssOAABNAwlhTVAMXXLMDgAATQQJYU1RDF1yzQ4AAE0FCWFNUgxdcs4OAABNBglhTVMMXXLPDgAATQcJYU1UDF1y0A4AAE0ICWFNVQxdctEOAABNCQlhTVYMXXLSDgAATQoJYU1XDF1y0w4AAE0LCWFNWAxdctQOAABNDAlhTVkMXXLVDgAATQ0JYU1aDF1y1g4AAE0OCWFNWwxdctcOAABNDwlhTVwMXXLYDgAATRAJYU1dDF1y2Q4AAE0RCWFNXgxdctoOAABNEglhTV8MXXLbDgAATRMJYU1gDF1y3A4AAE0UCWFNYQxdct0OAABNFQlhTWIMXXLeDgAATRYJYU1jDF1y3w4AAE0XCWFNZAxdcuAOAABNGAlhTWUMXXLhDgAATRkJYU1mDF1y4g4AAE0aCWFNZwxdcuMOAABNGwlhTWgMXXLkDgAATRwJYU1pDF1y5Q4AAE0dCWFNagxdcuYOAABNHglhTWsMXXLnDgAATR8JYU1sDF1y6A4AAE0gCWFNbQxdcukOAABNIQlhTW4MXXLqDgAATSIJYU1vDF1y6w4AAE0jCWFNcAxdcuwOAABNJAlhTXEMXXLtDgAATSUJYU1yDF1y7g4AAE0mCWFNcwxdcu8OAABNJwlhTXQMXXLwDgAATSgJYU11DF1y8Q4AAE0pCWFNdgxdcvIOAABNKglhTXcMXXLzDgAATSsJYU14DF1y9A4AAE0sCWFNeQxdcvUOAABNLQlhTXoMXXL2DgAATS4JYU17DF1y9w4AAE0vCWFNfAxdcvgOAABNMAlhTX0MXXL5DgAATTEJYU1+DF1y+g4AAE0yCWFNfwxdcvsOAABNMwlhTYAMXXL8DgAATTQJYU2BDF1y/Q4AAE01CWFNggxdcv4OAABNNglhTYMMXXL/DgAATTcJYU2EDF1yAA8AAE04CWFNhQxdcgEPAABNOQlhTYYMXXICDwAATToJYU2HDF1yAw8AAE07CWFNiAxdcgQPAABNPAlhTYkMXXIFDwAATT0JYU2KDF1yBg8AAE0+CWFNiwxdcgcPAABNPwlhTYwMXXIIDwAATUAJYU2NDF1yCQ8AAE1BCWFNjgxdcgoPAABNQglhTY8MXXILDwAATUMJYU2QDF1yDA8AAE1ECWFNkQxdcg0PAABNRQlhTZIMXXIODwAATUYJYU2TDF1yDw8AAE1HCWFNlAxdchAPAABNSAlhTZUMXXIRDwAATUkJYU2WDF1yEg8AAE1KCWFNlwxdchMPAABNSwlhTZgMXXIUDwAATUwJYU2ZDF1yFQ8AAE1NCWFNmgxdchYPAABNTglhTZsMXXIXDwAATU8JYU2cDF1yGA8AAE1QCWFNnQxdchkPAABNUQlhTZ4MXXIaDwAATVIJYU2fDF1yGw8AAE1TCWFNoAxdchwPAABNVAlhTaEMXXIdDwAATVUJYU2iDF1yHg8AAE1WCWFNowxdch8PAABNVwlhTaQMXXIgDwAATVgJYU2lDF1yIQ8AAE1ZCWFNpgxdciIPAABNWglhTacMXXIjDwAATVsJYU2oDF1yJA8AAE1cCWFNqQxdciUPAABNXQlhTaoMXXImDwAATV4JYU2rDF1yJw8AAE1fCWFNrAxdcigPAABNYAlhTa0MXXIpDwAATWEJYU2uDF1yKg8AAE1iCWFNrwxdcisPAABNYwlhTbAMXXIsDwAATWQJYU2xDF1yLQ8AAE1lCWFNsgxdci4PAABNZglhTbMMXXIvDwAATWcJYU20DF1yMA8AAE1oCWFNtQxdcjEPAABNaQlhTbYMXXIyDwAATWoJYU23DF1yMw8AAE1rCWFNuAxdcjQPAABNbAlhTbkMXXI1DwAATW0JYU26DF1yNg8AAE1uCWFNuwxdcjcPAABNbwlhTbwMXXI4DwAATXAJYU29DF1yOQ8AAE1xCWFNvgxdcjoPAABNcglhTb8MXXI7DwAATXMJYU3ADF1yPA8AAE10CWFNwQxdcj0PAABNdQlhTcIMXXI+DwAATXYJYU3DDF1yPw8AAE13CWFNxAxdckAPAABNeAlhTcUMXXJBDwAATXkJYU3GDF1yQg8AAE16CWFNxwxdckMPAABNewlhTcgMXXJEDwAATXwJYU3JDF1yRQ8AAE19CWFNygxdckYPAABNfglhTcsMXXJHDwAATX8JYU3MDF1ySA8AAE2ACWFNzQxdckkPAABNgQlhTc4MXXJKDwAATYIJYU3PDF1ySw8AAE2DCWFN0AxdckwPAABNhAlhTdEMXXJNDwAATYUJYU3SDF1yTg8AAE2GCWFN0wxdck8PAABNhwlhTdQMXXJQDwAATYgJYU3VDF1yUQ8AAE2JCWFN1gxdclIPAABNiglhTdcMXXJTDwAATYsJYU3YDF1yVA8AAE2MCWFN2QxdclUPAABNjQlhTdoMXXJWDwAATY4JYU3bDF1yVw8AAE2PCWFN3AxdclgPAABNkAlhTd0MXXJZDwAATZEJYU3eDF1yWg8AAE2SCWFN3wxdclsPAABNkwlhTeAMXXJcDwAATZQJYU3hDF1yXQ8AAE2VCWFN4gxdcl4PAABNlglhTeMMXXJfDwAATZcJYU3kDF1yYA8AAE2YCWFN5QxdcmEPAABNmQlhTeYMXXJiDwAATZoJYU3nDF1yYw8AAE2bCWFN6AxdcmQPAABNnAlhTekMXXJlDwAATZ0JYU3qDF1yZg8AAE2eCWFN6wxdcmcPAABNnwlhTewMXXJoDwAATaAJYU3tDF1yaQ8AAE2hCWFN7gxdcmoPAABNoglhTe8MXXJrDwAATaMJYU3wDF1ybA8AAE2kCWFN8Qxdcm0PAABNpQlhTfIMXXJuDwAATaYJYU3zDF1ybw8AAE2nCWFN9AxdcnAPAABNqAlhTfUMXXJxDwAATakJYU32DF1ycg8AAE2qCWFN9wxdcnMPAABNqwlhTfgMXXJ0DwAATawJYU35DF1ydQ8AAE2tCWFN+gxdcnYPAABNrglhTfsMXXJ3DwAATa8JYU38DF1yeA8AAE2wCWFN/QxdcnkPAABNsQlhTf4MXXJ6DwAATbIJYU3/DF1yew8AAE2zCWFNAA1dcnwPAABNtAlhTQENXXJ9DwAATbUJYU0CDV1yfg8AAE22CWFNAw1dcn8PAABNtwlhTQQNXXKADwAATbgJYU0FDV1ygQ8AAE25CWFNBg1dcoIPAABNuglhTQcNXXKDDwAATbsJYU0IDV1yhA8AAE28CWFNCQ1dcoUPAABNvQlhTQoNXXKGDwAATb4JYU0LDV1yhw8AAE2/CWFNDA1dcogPAABNwAlhTQ0NXXKJDwAATcEJYU0ODV1yig8AAE3CCWFNDw1dcosPAABNwwlhTRANXXKMDwAATcQJYU0RDV1yjQ8AAE3FCWFNEg1dco4PAABNxglhTRMNXXKPDwAATccJYU0UDV1ykA8AAE3ICWFNFQ1dcpEPAABNyQlhTRYNXXKSDwAATcoJYU0XDV1ykw8AAE3LCWFNGA1dcpQPAABNzAlhTRkNXXKVDwAATc0JYU0aDV1ylg8AAE3OCWFNGw1dcpcPAABNzwlhTRwNXXKYDwAATdAJYU0dDV1ymQ8AAE3RCWFNHg1dcpoPAABN0glhTR8NXXKbDwAATdMJYU0gDV1ynA8AAE3UCWFNIQ1dcp0PAABN1QlhTSINXXKeDwAATdYJYU0jDV1ynw8AAE3XCWFNJA1dcqAPAABN2AlhTSUNXXKhDwAATdkJYU0mDV1yog8AAE3aCWFNJw1dcqMPAABN2wlhTSgNXXKkDwAATdwJYU0pDV1ypQ8AAE3dCWFNKg1dcqYPAABN3glhTSsNXXKnDwAATd8JYU0sDV1yqA8AAE3gCWFNLQ1dcqkPAABN4QlhTS4NXXKqDwAATeIJYU0vDV1yqw8AAE3jCWFNMA1dcqwPAABN5AlhTTENXXKtDwAATeUJYU0yDV1yrg8AAE3mCWFNMw1dcq8PAABN5wlhTTQNXXKwDwAATegJYU01DV1ysQ8AAE3pCWFNNg1dcrIPAABN6glhTTcNXXKzDwAATesJYU04DV1ytA8AAE3sCWFNOQ1dcrUPAABN7QlhTToNXXK2DwAATe4JYU07DV1ytw8AAE3vCWFNPA1dcrgPAABN8AlhTT0NXXK5DwAATfEJYU0+DV1yug8AAE3yCWFNPw1dcrsPAABN8wlhTUANXXK8DwAATfQJYU1BDV1yvQ8AAE31CWFNQg1dcr4PAABN9glhTUMNXXK/DwAATfcJYU1EDV1ywA8AAE34CWFNRQ1dcsEPAABN+QlhTUYNXXLCDwAATfoJYU1HDV1yww8AAE37CWFNSA1dcsQPAABN/AlhTUkNXXLFDwAATf0JYU1KDV1yxg8AAE3+CWFNSw1dcscPAABN/wlhTUwNXXLIDwAATQAKYU1NDV1yyQ8AAE0BCmFNTg1dcsoPAABNAgphTU8NXXLLDwAATQMKYU1QDV1yzA8AAE0ECmFNUQ1dcs0PAABNBQphTVINXXLODwAATQYKYU1TDV1yzw8AAE0HCmFNVA1dctAPAABNCAphTVUNXXLRDwAATQkKYU1WDV1y0g8AAE0KCmFNVw1dctMPAABNCwphTVgNXXLUDwAATQwKYU1ZDV1y1Q8AAE0NCmFNWg1dctYPAABNDgphTVsNXXLXDwAATQ8KYU1cDV1y2A8AAE0QCmFNXQ1dctkPAABNEQphTV4NXXLaDwAATRIKYU1fDV1y2w8AAE0TCmFNYA1dctwPAABNFAphTWENXXLdDwAATRUKYU1iDV1y3g8AAE0WCmFNYw1dct8PAABNFwphTWQNXXLgDwAATRgKYU1lDV1y4Q8AAE0ZCmFNZg1dcuIPAABNGgphTWcNXXLjDwAATRsKYU1oDV1y5A8AAE0cCmFNaQ1dcuUPAABNHQphTWoNXXLmDwAATR4KYU1rDV1y5w8AAE0fCmFNbA1dcugPAABNIAphTW0NXXLpDwAATSEKYU1uDV1y6g8AAE0iCmFNbw1dcusPAABNIwphTXANXXLsDwAATSQKYU1xDV1y7Q8AAE0lCmFNcg1dcu4PAABNJgphTXMNXXLvDwAATScKYU10DV1y8A8AAE0oCmFNdQ1dcvEPAABNKQphTXYNXXLyDwAATSoKYU13DV1y8w8AAE0rCmFNeA1dcvQPAABNLAphTXkNXXL1DwAATS0KYU16DV1y9g8AAE0uCmFNew1dcvcPAABNLwphTXwNXXL4DwAATTAKYU19DV1y+Q8AAE0xCmFNfg1dcvoPAABNMgphTX8NXXL7DwAATTMKYU2ADV1y/A8AAE00CmFNgQ1dcv0PAABNNQphTYINXXL+DwAATTYKYU2DDV1y/w8AAE03CmFNhA1dcgAQAABNOAphTYUNXXIBEAAATTkKYU2GDV1yAhAAAE06CmFNhw1dcgMQAABNOwphTYgNXXIEEAAATTwKYU2JDV1yBRAAAE09CmFNig1dcgYQAABNPgphTYsNXXIHEAAATT8KYU2MDV1yCBAAAE1ACmFNjQ1dcgkQAABNQQphTY4NXXIKEAAATUIKYU2PDV1yCxAAAE1DCmFNkA1dcgwQAABNRAphTZENXXINEAAATUUKYU2SDV1yDhAAAE1GCmFNkw1dcg8QAABNRwphTZQNXXIQEAAATUgKYU2VDV1yERAAAE1JCmFNlg1dchIQAABNSgphTZcNXXITEAAATUsKYU2YDV1yFBAAAE1MCmFNmQ1dchUQAABNTQphTZoNXXIWEAAATU4KYU2bDV1yFxAAAE1PCmFNnA1dchgQAABNUAphTZ0NXXIZEAAATVEKYU2eDV1yGhAAAE1SCmFNnw1dchsQAABNUwphTaANXXIcEAAATVQKYU2hDV1yHRAAAE1VCmFNog1dch4QAABNVgphTaMNXXIfEAAATVcKYU2kDV1yIBAAAE1YCmFNpQ1dciEQAABNWQphTaYNXXIiEAAATVoKYU2nDV1yIxAAAE1bCmFNqA1dciQQAABNXAphTakNXXIlEAAATV0KYU2qDV1yJhAAAE1eCmFNqw1dcicQAABNXwphTawNXXIoEAAATWAKYU2tDV1yKRAAAE1hCmFNrg1dcioQAABNYgphTa8NXXIrEAAATWMKYU2wDV1yLBAAAE1kCmFNsQ1dci0QAABNZQphTbINXXIuEAAATWYKYU2zDV1yLxAAAE1nCmFNtA1dcjAQAABNaAphTbUNXXIxEAAATWkKYU22DV1yMhAAAE1qCmFNtw1dcjMQAABNawphTbgNXXI0EAAATWwKYU25DV1yNRAAAE1tCmFNug1dcjYQAABNbgphTbsNXXI3EAAATW8KYU28DV1yOBAAAE1wCmFNvQ1dcjkQAABNcQphTb4NXXI6EAAATXIKYU2/DV1yOxAAAE1zCmFNwA1dcjwQAABNdAphTcENXXI9EAAATXUKYU3CDV1yPhAAAE12CmFNww1dcj8QAABNdwphTcQNXXJAEAAATXgKYU3FDV1yQRAAAE15CmFNxg1dckIQAABNegphTccNXXJDEAAATXsKYU3IDV1yRBAAAE18CmFNyQ1dckUQAABNfQphTcoNXXJGEAAATX4KYU3LDV1yRxAAAE1/CmFNzA1dckgQAABNgAphTc0NXXJJEAAATYEKYU3ODV1yShAAAE2CCmFNzw1dcksQAABNgwphTdANXXJMEAAATYQKYU3RDV1yTRAAAE2FCmFN0g1dck4QAABNhgphTdMNXXJPEAAATYcKYU3UDV1yUBAAAE2ICmFN1Q1dclEQAABNiQphTdYNXXJSEAAATYoKYU3XDV1yUxAAAE2LCmFN2A1dclQQAABNjAphTdkNXXJVEAAATY0KYU3aDV1yVhAAAE2OCmFN2w1dclcQAABNjwphTdwNXXJYEAAATZAKYU3dDV1yWRAAAE2RCmFN3g1dcloQAABNkgphTd8NXXJbEAAATZMKYU3gDV1yXBAAAE2UCmFN4Q1dcl0QAABNlQphTeINXXJeEAAATZYKYU3jDV1yXxAAAE2XCmFN5A1dcmAQAABNmAphTeUNXXJhEAAATZkKYU3mDV1yYhAAAE2aCmFN5w1dcmMQAABNmwphTegNXXJkEAAATZwKYU3pDV1yZRAAAE2dCmFN6g1dcmYQAABNngphTesNXXJnEAAATZ8KYU3sDV1yaBAAAE2gCmFN7Q1dcmkQAABNoQphTe4NXXJqEAAATaIKYU3vDV1yaxAAAE2jCmFN8A1dcmwQAABNpAphTfENXXJtEAAATaUKYU3yDV1ybhAAAE2mCmFN8w1dcm8QAABNpwphTfQNXXJwEAAATagKYU31DV1ycRAAAE2pCmFN9g1dcnIQAABNqgphTfcNXXJzEAAATasKYU34DV1ydBAAAE2sCmFN+Q1dcnUQAABNrQphTfoNXXJ2EAAATa4KYU37DV1ydxAAAE2vCmFN/A1dcngQAABNsAphTf0NXXJ5EAAATbEKYU3+DV1yehAAAE2yCmFN/w1dcnsQAABNswphTQAOXXJ8EAAATbQKYU0BDl1yfRAAAE21CmFNAg5dcn4QAABNtgphTQMOXXJ/EAAATbcKYU0EDl1ygBAAAE24CmFNBQ5dcoEQAABNuQphTQYOXXKCEAAATboKYU0HDl1ygxAAAE27CmFNCA5dcoQQAABNvAphTQkOXXKFEAAATb0KYU0KDl1yhhAAAE2+CmFNCw5dcocQAABNvwphTQwOXXKIEAAATcAKYU0NDl1yiRAAAE3BCmFNDg5dcooQAABNwgphTQ8OXXKLEAAATcMKYU0QDl1yjBAAAE3ECmFNEQ5dco0QAABNxQphTRIOXXKOEAAATcYKYU0TDl1yjxAAAE3HCmFNFA5dcpAQAABNyAphTRUOXXKREAAATckKYU0WDl1ykhAAAE3KCmFNFw5dcpMQAABNywphTRgOXXKUEAAATcwKYU0ZDl1ylRAAAE3NCmFNGg5dcpYQAABNzgphTRsOXXKXEAAATc8KYU0cDl1ymBAAAE3QCmFNHQ5dcpkQAABN0QphTR4OXXKaEAAATdIKYU0fDl1ymxAAAE3TCmFNIA5dcpwQAABN1AphTSEOXXKdEAAATdUKYU0iDl1ynhAAAE3WCmFNIw5dcp8QAABN1wphTSQOXXKgEAAATdgKYU0lDl1yoRAAAE3ZCmFNJg5dcqIQAABN2gphTScOXXKjEAAATdsKYU0oDl1ypBAAAE3cCmFNKQ5dcqUQAABN3QphTSoOXXKmEAAATd4KYU0rDl1ypxAAAE3fCmFNLA5dcqgQAABN4AphTS0OXXKpEAAATeEKYU0uDl1yqhAAAE3iCmFNLw5dcqsQAABN4wphTTAOXXKsEAAATeQKYU0xDl1yrRAAAE3lCmFNMg5dcq4QAABN5gphTTMOXXKvEAAATecKYU00Dl1ysBAAAE3oCmFNNQ5dcrEQAABN6QphTTYOXXKyEAAATeoKYU03Dl1ysxAAAE3rCmFNOA5dcrQQAABN7AphTTkOXXK1EAAATe0KYU06Dl1ythAAAE3uCmFNOw5dcrcQAABN7wphTTwOXXK4EAAATfAKYU09Dl1yuRAAAE3xCmFNPg5dcroQAABN8gphTT8OXXK7EAAATfMKYU1ADl1yvBAAAE30CmFNQQ5dcr0QAABN9QphTUIOXXK+EAAATfYKYU1DDl1yvxAAAE33CmFNRA5dcsAQAABN+AphTUUOXXLBEAAATfkKYU1GDl1ywhAAAE36CmFNRw5dcsMQAABN+wphTUgOXXLEEAAATfwKYU1JDl1yxRAAAE39CmFNSg5dcsYQAABN/gphTUsOXXLHEAAATf8KYU1MDl1yyBAAAE0AC2FNTQ5dcskQAABNAQthTU4OXXLKEAAATQILYU1PDl1yyxAAAE0DC2FNUA5dcswQAABNBAthTVEOXXLNEAAATQULYU1SDl1yzhAAAE0GC2FNUw5dcs8QAABNBwthTVQOXXLQEAAATQgLYU1VDl1y0RAAAE0JC2FNVg5dctIQAABNCgthTVcOXXLTEAAATQsLYU1YDl1y1BAAAE0MC2FNWQ5dctUQAABNDQthTVoOXXLWEAAATQ4LYU1bDl1y1xAAAE0PC2FNXA5dctgQAABNEAthTV0OXXLZEAAATRELYU1eDl1y2hAAAE0SC2FNXw5dctsQAABNEwthTWAOXXLcEAAATRQLYU1hDl1y3RAAAE0VC2FNYg5dct4QAABNFgthTWMOXXLfEAAATRcLYU1kDl1y4BAAAE0YC2FNZQ5dcuEQAABNGQthTWYOXXLiEAAATRoLYU1nDl1y4xAAAE0bC2FNaA5dcuQQAABNHAthTWkOXXLlEAAATR0LYU1qDl1y5hAAAE0eC2FNaw5dcucQAABNHwthTWwOXXLoEAAATSALYU1tDl1y6RAAAE0hC2FNbg5dcuoQAABNIgthTW8OXXLrEAAATSMLYU1wDl1y7BAAAE0kC2FNcQ5dcu0QAABNJQthTXIOXXLuEAAATSYLYU1zDl1y7xAAAE0nC2FNdA5dcvAQAABNKAthTXUOXXLxEAAATSkLYU12Dl1y8hAAAE0qC2FNdw5dcvMQAABNKwthTXgOXXL0EAAATSwLYU15Dl1y9RAAAE0tC2FNeg5dcvYQAABNLgthTXsOXXL3EAAATS8LYU18Dl1y+BAAAE0wC2FNfQ5dcvkQAABNMQthTX4OXXL6EAAATTILYU1/Dl1y+xAAAE0zC2FNgA5dcvwQAABNNAthTYEOXXL9EAAATTULYU2CDl1y/hAAAE02C2FNgw5dcv8QAABNNwthTYQOXXIAEQAATTgLYU2FDl1yAREAAE05C2FNhg5dcgIRAABNOgthTYcOXXIDEQAATTsLYU2IDl1yBBEAAE08C2FNiQ5dcgURAABNPQthTYoOXXIGEQAATT4LYU2LDl1yBxEAAE0/C2FNjA5dcggRAABNQAthTY0OXXIJEQAATUELYU2ODl1yChEAAE1CC2FNjw5dcgsRAABNQwthTZAOXXIMEQAATUQLYU2RDl1yDREAAE1FC2FNkg5dcg4RAABNRgthTZMOXXIPEQAATUcLYU2UDl1yEBEAAE1IC2FNlQ5dchERAABNSQthTZYOXXISEQAATUoLYU2XDl1yExEAAE1LC2FNmA5dchQRAABNTAthTZkOXXIVEQAATU0LYU2aDl1yFhEAAE1OC2FNmw5dchcRAABNTwthTZwOXXIYEQAATVALYU2dDl1yGREAAE1RC2FNng5dchoRAABNUgthTZ8OXXIbEQAATVMLYU2gDl1yHBEAAE1UC2FNoQ5dch0RAABNVQthTaIOXXIeEQAATVYLYU2jDl1yHxEAAE1XC2FNpA5dciARAABNWAthTaUOXXIhEQAATVkLYU2mDl1yIhEAAE1aC2FNpw5dciMRAABNWwthTagOXXIkEQAATVwLYU2pDl1yJREAAE1dC2FNqg5dciYRAABNXgthTasOXXInEQAATV8LYU2sDl1yKBEAAE1gC2FNrQ5dcikRAABNYQthTa4OXXIqEQAATWILYU2vDl1yKxEAAE1jC2FNsA5dciwRAABNZAthTbEOXXItEQAATWULYU2yDl1yLhEAAE1mC2FNsw5dci8RAABNZwthTbQOXXIwEQAATWgLYU21Dl1yMREAAE1pC2FNtg5dcjIRAABNagthTbcOXXIzEQAATWsLYU24Dl1yNBEAAE1sC2FNuQ5dcjURAABNbQthTboOXXI2EQAATW4LYU27Dl1yNxEAAE1vC2FNvA5dcjgRAABNcAthTb0OXXI5EQAATXELYU2+Dl1yOhEAAE1yC2FNvw5dcjsRAABNcwthTcAOXXI8EQAATXQLYU3BDl1yPREAAE11C2FNwg5dcj4RAABNdgthTcMOXXI/EQAATXcLYU3EDl1yQBEAAE14C2FNxQ5dckERAABNeQthTcYOXXJCEQAATXoLYU3HDl1yQxEAAE17C2FNyA5dckQRAABNfAthTckOXXJFEQAATX0LYU3KDl1yRhEAAE1+C2FNyw5dckcRAABNfwthTcwOXXJIEQAATYALYU3NDl1ySREAAE2BC2FNzg5dckoRAABNggthTc8OXXJLEQAATYMLYU3QDl1yTBEAAE2EC2FN0Q5dck0RAABNhQthTdIOXXJOEQAATYYLYU3TDl1yTxEAAE2HC2FN1A5dclARAABNiAthTdUOXXJREQAATYkLYU3WDl1yUhEAAE2KC2FN1w5dclMRAABNiwthTdgOXXJUEQAATYwLYU3ZDl1yVREAAE2NC2FN2g5dclYRAABNjgthTdsOXXJXEQAATY8LYU3cDl1yWBEAAE2QC2FN3Q5dclkRAABNkQthTd4OXXJaEQAATZILYU3fDl1yWxEAAE2TC2FN4A5dclwRAABNlAthTeEOXXJdEQAATZULYU3iDl1yXhEAAE2WC2FN4w5dcl8RAABNlwthTeQOXXJgEQAATZgLYU3lDl1yYREAAE2ZC2FN5g5dcmIRAABNmgthTecOXXJjEQAATZsLYU3oDl1yZBEAAE2cC2FN6Q5dcmURAABNnQthTeoOXXJmEQAATZ4LYU3rDl1yZxEAAE2fC2FN7A5dcmgRAABNoAthTe0OXXJpEQAATaELYU3uDl1yahEAAE2iC2FN7w5dcmsRAABNowthTfAOXXJsEQAATaQLYU3xDl1ybREAAE2lC2FN8g5dcm4RAABNpgthTfMOXXJvEQAATacLYU30Dl1ycBEAAE2oC2FN9Q5dcnERAABNqQthTfYOXXJyEQAATaoLYU33Dl1ycxEAAE2rC2FN+A5dcnQRAABNrAthTfkOXXJ1EQAATa0LYU36Dl1ydhEAAE2uC2FN+w5dcncRAABNrwthTfwOXXJ4EQAATbALYU39Dl1yeREAAE2xC2FN/g5dcnoRAABNsgthTf8OXXJ7EQAATbMLYU0AD11yfBEAAE20C2FNAQ9dcn0RAABNtQthTQIPXXJ+EQAATbYLYU0DD11yfxEAAE23C2FNBA9dcoARAABNuAthdShNBQ9dcoERAABNuQthTQYPXXKCEQAATboLYU0HD11ygxEAAE27C2FNCA9dcoQRAABNvAthTQkPXXKFEQAATb0LYU0KD11yhhEAAE2+C2FNCw9dcocRAABNvwthTQwPXXKIEQAATcALYU0ND11yiREAAE3BC2FNDg9dcooRAABNwgthTQ8PXXKLEQAATcMLYU0QD11yjBEAAE3EC2FNEQ9dco0RAABNxQthTRIPXXKOEQAATcYLYU0TD11yjxEAAE3HC2FNFA9dcpARAABNyAthTRUPXXKREQAATckLYU0WD11ykhEAAE3KC2FNFw9dcpMRAABNywthTRgPXXKUEQAATcwLYU0ZD11ylREAAE3NC2FNGg9dcpYRAABNzgthTRsPXXKXEQAATc8LYU0cD11ymBEAAE3QC2FNHQ9dcpkRAABN0QthTR4PXXKaEQAATdILYU0fD11ymxEAAE3TC2FNIA9dcpwRAABN1AthTSEPXXKdEQAATdULYU0iD11ynhEAAE3WC2FNIw9dcp8RAABN1wthTSQPXXKgEQAATdgLYU0lD11yoREAAE3ZC2FNJg9dcqIRAABN2gthTScPXXKjEQAATdsLYU0oD11ypBEAAE3cC2FNKQ9dcqURAABN3QthTSoPXXKmEQAATd4LYU0rD11ypxEAAE3fC2FNLA9dcqgRAABN4AthTS0PXXKpEQAATeELYU0uD11yqhEAAE3iC2FNLw9dcqsRAABN4wthTTAPXXKsEQAATeQLYU0xD11yrREAAE3lC2FNMg9dcq4RAABN5gthTTMPXXKvEQAATecLYU00D11ysBEAAE3oC2FNNQ9dcrERAABN6QthTTYPXXKyEQAATeoLYU03D11ysxEAAE3rC2FNOA9dcrQRAABN7AthTTkPXXK1EQAATe0LYU06D11ythEAAE3uC2FNOw9dcrcRAABN7wthTTwPXXK4EQAATfALYU09D11yuREAAE3xC2FNPg9dcroRAABN8gthTT8PXXK7EQAATfMLYU1AD11yvBEAAE30C2FNQQ9dcr0RAABN9QthTUIPXXK+EQAATfYLYU1DD11yvxEAAE33C2FNRA9dcsARAABN+AthTUUPXXLBEQAATfkLYU1GD11ywhEAAE36C2FNRw9dcsMRAABN+wthTUgPXXLEEQAATfwLYU1JD11yxREAAE39C2FNSg9dcsYRAABN/gthTUsPXXLHEQAATf8LYU1MD11yyBEAAE0ADGFNTQ9dcskRAABNAQxhTU4PXXLKEQAATQIMYU1PD11yyxEAAE0DDGFNUA9dcswRAABNBAxhTVEPXXLNEQAATQUMYU1SD11yzhEAAE0GDGFNUw9dcs8RAABNBwxhTVQPXXLQEQAATQgMYU1VD11y0REAAE0JDGFNVg9dctIRAABNCgxhTVcPXXLTEQAATQsMYU1YD11y1BEAAE0MDGFNWQ9dctURAABNDQxhTVoPXXLWEQAATQ4MYU1bD11y1xEAAE0PDGFNXA9dctgRAABNEAxhTV0PXXLZEQAATREMYU1eD11y2hEAAE0SDGFNXw9dctsRAABNEwxhTWAPXXLcEQAATRQMYU1hD11y3REAAE0VDGFNYg9dct4RAABNFgxhTWMPXXLfEQAATRcMYU1kD11y4BEAAE0YDGFNZQ9dcuERAABNGQxhTWYPXXLiEQAATRoMYU1nD11y4xEAAE0bDGFNaA9dcuQRAABNHAxhTWkPXXLlEQAATR0MYU1qD11y5hEAAE0eDGFNaw9dcucRAABNHwxhTWwPXXLoEQAATSAMYU1tD11y6REAAE0hDGFNbg9dcuoRAABNIgxhTW8PXXLrEQAATSMMYU1wD11y7BEAAE0kDGFNcQ9dcu0RAABNJQxhTXIPXXLuEQAATSYMYU1zD11y7xEAAE0nDGFNdA9dcvARAABNKAxhTXUPXXLxEQAATSkMYU12D11y8hEAAE0qDGFNdw9dcvMRAABNKwxhTXgPXXL0EQAATSwMYU15D11y9REAAE0tDGFNeg9dcvYRAABNLgxhTXsPXXL3EQAATS8MYU18D11y+BEAAE0wDGFNfQ9dcvkRAABNMQxhTX4PXXL6EQAATTIMYU1/D11y+xEAAE0zDGFNgA9dcvwRAABNNAxhTYEPXXL9EQAATTUMYU2CD11y/hEAAE02DGFNgw9dcv8RAABNNwxhTYQPXXIAEgAATTgMYU2FD11yARIAAE05DGFNhg9dcgISAABNOgxhTYcPXXIDEgAATTsMYU2ID11yBBIAAE08DGFNiQ9dcgUSAABNPQxhTYoPXXIGEgAATT4MYU2LD11yBxIAAE0/DGFNjA9dcggSAABNQAxhTY0PXXIJEgAATUEMYU2OD11yChIAAE1CDGFNjw9dcgsSAABNQwxhTZAPXXIMEgAATUQMYU2RD11yDRIAAE1FDGFNkg9dcg4SAABNRgxhTZMPXXIPEgAATUcMYU2UD11yEBIAAE1IDGFNlQ9dchESAABNSQxhTZYPXXISEgAATUoMYU2XD11yExIAAE1LDGFNmA9dchQSAABNTAxhTZkPXXIVEgAATU0MYU2aD11yFhIAAE1ODGFNmw9dchcSAABNTwxhTZwPXXIYEgAATVAMYU2dD11yGRIAAE1RDGFNng9dchoSAABNUgxhTZ8PXXIbEgAATVMMYU2gD11yHBIAAE1UDGFNoQ9dch0SAABNVQxhTaIPXXIeEgAATVYMYU2jD11yHxIAAE1XDGFNpA9dciASAABNWAxhTaUPXXIhEgAATVkMYU2mD11yIhIAAE1aDGFNpw9dciMSAABNWwxhTagPXXIkEgAATVwMYU2pD11yJRIAAE1dDGFNqg9dciYSAABNXgxhTasPXXInEgAATV8MYU2sD11yKBIAAE1gDGFNrQ9dcikSAABNYQxhTa4PXXIqEgAATWIMYU2vD11yKxIAAE1jDGFNsA9dciwSAABNZAxhTbEPXXItEgAATWUMYU2yD11yLhIAAE1mDGFNsw9dci8SAABNZwxhTbQPXXIwEgAATWgMYU21D11yMRIAAE1pDGFNtg9dcjISAABNagxhTbcPXXIzEgAATWsMYU24D11yNBIAAE1sDGFNuQ9dcjUSAABNbQxhTboPXXI2EgAATW4MYU27D11yNxIAAE1vDGFNvA9dcjgSAABNcAxhTb0PXXI5EgAATXEMYU2+D11yOhIAAE1yDGFNvw9dcjsSAABNcwxhTcAPXXI8EgAATXQMYU3BD11yPRIAAE11DGFNwg9dcj4SAABNdgxhTcMPXXI/EgAATXcMYU3ED11yQBIAAE14DGFNxQ9dckESAABNeQxhTcYPXXJCEgAATXoMYU3HD11yQxIAAE17DGFNyA9dckQSAABNfAxhTckPXXJFEgAATX0MYU3KD11yRhIAAE1+DGFNyw9dckcSAABNfwxhTcwPXXJIEgAATYAMYU3ND11ySRIAAE2BDGFNzg9dckoSAABNggxhTc8PXXJLEgAATYMMYU3QD11yTBIAAE2EDGFN0Q9dck0SAABNhQxhTdIPXXJOEgAATYYMYU3TD11yTxIAAE2HDGFN1A9dclASAABNiAxhTdUPXXJREgAATYkMYU3WD11yUhIAAE2KDGFN1w9dclMSAABNiwxhTdgPXXJUEgAATYwMYU3ZD11yVRIAAE2NDGFN2g9dclYSAABNjgxhTdsPXXJXEgAATY8MYU3cD11yWBIAAE2QDGFN3Q9dclkSAABNkQxhTd4PXXJaEgAATZIMYU3fD11yWxIAAE2TDGFN4A9dclwSAABNlAxhTeEPXXJdEgAATZUMYU3iD11yXhIAAE2WDGFN4w9dcl8SAABNlwxhTeQPXXJgEgAATZgMYU3lD11yYRIAAE2ZDGFN5g9dcmISAABNmgxhTecPXXJjEgAATZsMYU3oD11yZBIAAE2cDGFN6Q9dcmUSAABNnQxhTeoPXXJmEgAATZ4MYU3rD11yZxIAAE2fDGFN7A9dcmgSAABNoAxhTe0PXXJpEgAATaEMYU3uD11yahIAAE2iDGFN7w9dcmsSAABNowxhTfAPXXJsEgAATaQMYU3xD11ybRIAAE2lDGFN8g9dcm4SAABNpgxhTfMPXXJvEgAATacMYU30D11ycBIAAE2oDGFN9Q9dcnESAABNqQxhTfYPXXJyEgAATaoMYU33D11ycxIAAE2rDGFN+A9dcnQSAABNrAxhTfkPXXJ1EgAATa0MYU36D11ydhIAAE2uDGFN+w9dcncSAABNrwxhTfwPXXJ4EgAATbAMYU39D11yeRIAAE2xDGFN/g9dcnoSAABNsgxhTf8PXXJ7EgAATbMMYU0AEF1yfBIAAE20DGFNARBdcn0SAABNtQxhTQIQXXJ+EgAATbYMYU0DEF1yfxIAAE23DGFNBBBdcoASAABNuAxhTQUQXXKBEgAATbkMYU0GEF1yghIAAE26DGFNBxBdcoMSAABNuwxhTQgQXXKEEgAATbwMYU0JEF1yhRIAAE29DGFNChBdcoYSAABNvgxhTQsQXXKHEgAATb8MYU0MEF1yiBIAAE3ADGFNDRBdcokSAABNwQxhTQ4QXXKKEgAATcIMYU0PEF1yixIAAE3DDGFNEBBdcowSAABNxAxhTREQXXKNEgAATcUMYU0SEF1yjhIAAE3GDGFNExBdco8SAABNxwxhTRQQXXKQEgAATcgMYU0VEF1ykRIAAE3JDGFNFhBdcpISAABNygxhTRcQXXKTEgAATcsMYU0YEF1ylBIAAE3MDGFNGRBdcpUSAABNzQxhTRoQXXKWEgAATc4MYU0bEF1ylxIAAE3PDGFNHBBdcpgSAABN0AxhTR0QXXKZEgAATdEMYU0eEF1ymhIAAE3SDGFNHxBdcpsSAABN0wxhTSAQXXKcEgAATdQMYU0hEF1ynRIAAE3VDGFNIhBdcp4SAABN1gxhTSMQXXKfEgAATdcMYU0kEF1yoBIAAE3YDGFNJRBdcqESAABN2QxhTSYQXXKiEgAATdoMYU0nEF1yoxIAAE3bDGFNKBBdcqQSAABN3AxhTSkQXXKlEgAATd0MYU0qEF1yphIAAE3eDGFNKxBdcqcSAABN3wxhTSwQXXKoEgAATeAMYU0tEF1yqRIAAE3hDGFNLhBdcqoSAABN4gxhTS8QXXKrEgAATeMMYU0wEF1yrBIAAE3kDGFNMRBdcq0SAABN5QxhTTIQXXKuEgAATeYMYU0zEF1yrxIAAE3nDGFNNBBdcrASAABN6AxhTTUQXXKxEgAATekMYU02EF1yshIAAE3qDGFNNxBdcrMSAABN6wxhTTgQXXK0EgAATewMYU05EF1ytRIAAE3tDGFNOhBdcrYSAABN7gxhTTsQXXK3EgAATe8MYU08EF1yuBIAAE3wDGFNPRBdcrkSAABN8QxhTT4QXXK6EgAATfIMYU0/EF1yuxIAAE3zDGFNQBBdcrwSAABN9AxhTUEQXXK9EgAATfUMYU1CEF1yvhIAAE32DGFNQxBdcr8SAABN9wxhTUQQXXLAEgAATfgMYU1FEF1ywRIAAE35DGFNRhBdcsISAABN+gxhTUcQXXLDEgAATfsMYU1IEF1yxBIAAE38DGFNSRBdcsUSAABN/QxhTUoQXXLGEgAATf4MYU1LEF1yxxIAAE3/DGFNTBBdcsgSAABNAA1hTU0QXXLJEgAATQENYU1OEF1yyhIAAE0CDWFNTxBdcssSAABNAw1hTVAQXXLMEgAATQQNYU1REF1yzRIAAE0FDWFNUhBdcs4SAABNBg1hTVMQXXLPEgAATQcNYU1UEF1y0BIAAE0IDWFNVRBdctESAABNCQ1hTVYQXXLSEgAATQoNYU1XEF1y0xIAAE0LDWFNWBBdctQSAABNDA1hTVkQXXLVEgAATQ0NYU1aEF1y1hIAAE0ODWFNWxBdctcSAABNDw1hTVwQXXLYEgAATRANYU1dEF1y2RIAAE0RDWFNXhBdctoSAABNEg1hTV8QXXLbEgAATRMNYU1gEF1y3BIAAE0UDWFNYRBdct0SAABNFQ1hTWIQXXLeEgAATRYNYU1jEF1y3xIAAE0XDWFNZBBdcuASAABNGA1hTWUQXXLhEgAATRkNYU1mEF1y4hIAAE0aDWFNZxBdcuMSAABNGw1hTWgQXXLkEgAATRwNYU1pEF1y5RIAAE0dDWFNahBdcuYSAABNHg1hTWsQXXLnEgAATR8NYU1sEF1y6BIAAE0gDWFNbRBdcukSAABNIQ1hTW4QXXLqEgAATSINYU1vEF1y6xIAAE0jDWFNcBBdcuwSAABNJA1hTXEQXXLtEgAATSUNYU1yEF1y7hIAAE0mDWFNcxBdcu8SAABNJw1hTXQQXXLwEgAATSgNYU11EF1y8RIAAE0pDWFNdhBdcvISAABNKg1hTXcQXXLzEgAATSsNYU14EF1y9BIAAE0sDWFNeRBdcvUSAABNLQ1hTXoQXXL2EgAATS4NYU17EF1y9xIAAE0vDWFNfBBdcvgSAABNMA1hTX0QXXL5EgAATTENYU1+EF1y+hIAAE0yDWFNfxBdcvsSAABNMw1hTYAQXXL8EgAATTQNYU2BEF1y/RIAAE01DWFNghBdcv4SAABNNg1hTYMQXXL/EgAATTcNYU2EEF1yABMAAE04DWFNhRBdcgETAABNOQ1hTYYQXXICEwAATToNYU2HEF1yAxMAAE07DWFNiBBdcgQTAABNPA1hTYkQXXIFEwAATT0NYU2KEF1yBhMAAE0+DWFNixBdcgcTAABNPw1hTYwQXXIIEwAATUANYU2NEF1yCRMAAE1BDWFNjhBdcgoTAABNQg1hTY8QXXILEwAATUMNYU2QEF1yDBMAAE1EDWFNkRBdcg0TAABNRQ1hTZIQXXIOEwAATUYNYU2TEF1yDxMAAE1HDWFNlBBdchATAABNSA1hTZUQXXIREwAATUkNYU2WEF1yEhMAAE1KDWFNlxBdchMTAABNSw1hTZgQXXIUEwAATUwNYU2ZEF1yFRMAAE1NDWFNmhBdchYTAABNTg1hTZsQXXIXEwAATU8NYU2cEF1yGBMAAE1QDWFNnRBdchkTAABNUQ1hTZ4QXXIaEwAATVINYU2fEF1yGxMAAE1TDWFNoBBdchwTAABNVA1hTaEQXXIdEwAATVUNYU2iEF1yHhMAAE1WDWFNoxBdch8TAABNVw1hTaQQXXIgEwAATVgNYU2lEF1yIRMAAE1ZDWFNphBdciITAABNWg1hTacQXXIjEwAATVsNYU2oEF1yJBMAAE1cDWFNqRBdciUTAABNXQ1hTaoQXXImEwAATV4NYU2rEF1yJxMAAE1fDWFNrBBdcigTAABNYA1hTa0QXXIpEwAATWENYU2uEF1yKhMAAE1iDWFNrxBdcisTAABNYw1hTbAQXXIsEwAATWQNYU2xEF1yLRMAAE1lDWFNshBdci4TAABNZg1hTbMQXXIvEwAATWcNYU20EF1yMBMAAE1oDWFNtRBdcjETAABNaQ1hTbYQXXIyEwAATWoNYU23EF1yMxMAAE1rDWFNuBBdcjQTAABNbA1hTbkQXXI1EwAATW0NYU26EF1yNhMAAE1uDWFNuxBdcjcTAABNbw1hTbwQXXI4EwAATXANYU29EF1yORMAAE1xDWFNvhBdcjoTAABNcg1hTb8QXXI7EwAATXMNYU3AEF1yPBMAAE10DWFNwRBdcj0TAABNdQ1hTcIQXXI+EwAATXYNYU3DEF1yPxMAAE13DWFNxBBdckATAABNeA1hTcUQXXJBEwAATXkNYU3GEF1yQhMAAE16DWFNxxBdckMTAABNew1hTcgQXXJEEwAATXwNYU3JEF1yRRMAAE19DWFNyhBdckYTAABNfg1hTcsQXXJHEwAATX8NYU3MEF1ySBMAAE2ADWFNzRBdckkTAABNgQ1hTc4QXXJKEwAATYINYU3PEF1ySxMAAE2DDWFN0BBdckwTAABNhA1hTdEQXXJNEwAATYUNYU3SEF1yThMAAE2GDWFN0xBdck8TAABNhw1hTdQQXXJQEwAATYgNYU3VEF1yURMAAE2JDWFN1hBdclITAABNig1hTdcQXXJTEwAATYsNYU3YEF1yVBMAAE2MDWFN2RBdclUTAABNjQ1hTdoQXXJWEwAATY4NYU3bEF1yVxMAAE2PDWFN3BBdclgTAABNkA1hTd0QXXJZEwAATZENYU3eEF1yWhMAAE2SDWFN3xBdclsTAABNkw1hTeAQXXJcEwAATZQNYU3hEF1yXRMAAE2VDWFN4hBdcl4TAABNlg1hTeMQXXJfEwAATZcNYU3kEF1yYBMAAE2YDWFN5RBdcmETAABNmQ1hTeYQXXJiEwAATZoNYU3nEF1yYxMAAE2bDWFN6BBdcmQTAABNnA1hTekQXXJlEwAATZ0NYU3qEF1yZhMAAE2eDWFN6xBdcmcTAABNnw1hTewQXXJoEwAATaANYU3tEF1yaRMAAE2hDWFN7hBdcmoTAABNog1hTe8QXXJrEwAATaMNYU3wEF1ybBMAAE2kDWFN8RBdcm0TAABNpQ1hTfIQXXJuEwAATaYNYU3zEF1ybxMAAE2nDWFN9BBdcnATAABNqA1hTfUQXXJxEwAATakNYU32EF1ychMAAE2qDWFN9xBdcnMTAABNqw1hTfgQXXJ0EwAATawNYU35EF1ydRMAAE2tDWFN+hBdcnYTAABNrg1hTfsQXXJ3EwAATa8NYU38EF1yeBMAAE2wDWFN/RBdcnkTAABNsQ1hTf4QXXJ6EwAATbINYU3/EF1yexMAAE2zDWFNABFdcnwTAABNtA1hTQERXXJ9EwAATbUNYU0CEV1yfhMAAE22DWFNAxFdcn8TAABNtw1hTQQRXXKAEwAATbgNYU0FEV1ygRMAAE25DWFNBhFdcoITAABNug1hTQcRXXKDEwAATbsNYU0IEV1yhBMAAE28DWFNCRFdcoUTAABNvQ1hTQoRXXKGEwAATb4NYU0LEV1yhxMAAE2/DWFNDBFdcogTAABNwA1hTQ0RXXKJEwAATcENYU0OEV1yihMAAE3CDWFNDxFdcosTAABNww1hTRARXXKMEwAATcQNYU0REV1yjRMAAE3FDWFNEhFdco4TAABNxg1hTRMRXXKPEwAATccNYU0UEV1ykBMAAE3IDWFNFRFdcpETAABNyQ1hTRYRXXKSEwAATcoNYU0XEV1ykxMAAE3LDWFNGBFdcpQTAABNzA1hTRkRXXKVEwAATc0NYU0aEV1ylhMAAE3ODWFNGxFdcpcTAABNzw1hTRwRXXKYEwAATdANYU0dEV1ymRMAAE3RDWFNHhFdcpoTAABN0g1hTR8RXXKbEwAATdMNYU0gEV1ynBMAAE3UDWFNIRFdcp0TAABN1Q1hTSIRXXKeEwAATdYNYU0jEV1ynxMAAE3XDWFNJBFdcqATAABN2A1hTSURXXKhEwAATdkNYU0mEV1yohMAAE3aDWFNJxFdcqMTAABN2w1hTSgRXXKkEwAATdwNYU0pEV1ypRMAAE3dDWFNKhFdcqYTAABN3g1hTSsRXXKnEwAATd8NYU0sEV1yqBMAAE3gDWFNLRFdcqkTAABN4Q1hTS4RXXKqEwAATeINYU0vEV1yqxMAAE3jDWFNMBFdcqwTAABN5A1hTTERXXKtEwAATeUNYU0yEV1yrhMAAE3mDWFNMxFdcq8TAABN5w1hTTQRXXKwEwAATegNYU01EV1ysRMAAE3pDWFNNhFdcrITAABN6g1hTTcRXXKzEwAATesNYU04EV1ytBMAAE3sDWFNORFdcrUTAABN7Q1hTToRXXK2EwAATe4NYU07EV1ytxMAAE3vDWFNPBFdcrgTAABN8A1hTT0RXXK5EwAATfENYU0+EV1yuhMAAE3yDWFNPxFdcrsTAABN8w1hTUARXXK8EwAATfQNYU1BEV1yvRMAAE31DWFNQhFdcr4TAABN9g1hTUMRXXK/EwAATfcNYU1EEV1ywBMAAE34DWFNRRFdcsETAABN+Q1hTUYRXXLCEwAATfoNYU1HEV1ywxMAAE37DWFNSBFdcsQTAABN/A1hTUkRXXLFEwAATf0NYU1KEV1yxhMAAE3+DWFNSxFdcscTAABN/w1hTUwRXXLIEwAATQAOYU1NEV1yyRMAAE0BDmFNThFdcsoTAABNAg5hTU8RXXLLEwAATQMOYU1QEV1yzBMAAE0EDmFNURFdcs0TAABNBQ5hTVIRXXLOEwAATQYOYU1TEV1yzxMAAE0HDmFNVBFdctATAABNCA5hTVURXXLREwAATQkOYU1WEV1y0hMAAE0KDmFNVxFdctMTAABNCw5hTVgRXXLUEwAATQwOYU1ZEV1y1RMAAE0NDmFNWhFdctYTAABNDg5hTVsRXXLXEwAATQ8OYU1cEV1y2BMAAE0QDmFNXRFdctkTAABNEQ5hTV4RXXLaEwAATRIOYU1fEV1y2xMAAE0TDmFNYBFdctwTAABNFA5hTWERXXLdEwAATRUOYU1iEV1y3hMAAE0WDmFNYxFdct8TAABNFw5hTWQRXXLgEwAATRgOYU1lEV1y4RMAAE0ZDmFNZhFdcuITAABNGg5hTWcRXXLjEwAATRsOYU1oEV1y5BMAAE0cDmFNaRFdcuUTAABNHQ5hTWoRXXLmEwAATR4OYU1rEV1y5xMAAE0fDmFNbBFdcugTAABNIA5hTW0RXXLpEwAATSEOYU1uEV1y6hMAAE0iDmFNbxFdcusTAABNIw5hTXARXXLsEwAATSQOYU1xEV1y7RMAAE0lDmFNchFdcu4TAABNJg5hTXMRXXLvEwAATScOYU10EV1y8BMAAE0oDmFNdRFdcvETAABNKQ5hTXYRXXLyEwAATSoOYU13EV1y8xMAAE0rDmFNeBFdcvQTAABNLA5hTXkRXXL1EwAATS0OYU16EV1y9hMAAE0uDmFNexFdcvcTAABNLw5hTXwRXXL4EwAATTAOYU19EV1y+RMAAE0xDmFNfhFdcvoTAABNMg5hTX8RXXL7EwAATTMOYU2AEV1y/BMAAE00DmFNgRFdcv0TAABNNQ5hTYIRXXL+EwAATTYOYU2DEV1y/xMAAE03DmFNhBFdcgAUAABNOA5hTYURXXIBFAAATTkOYU2GEV1yAhQAAE06DmFNhxFdcgMUAABNOw5hTYgRXXIEFAAATTwOYU2JEV1yBRQAAE09DmFNihFdcgYUAABNPg5hTYsRXXIHFAAATT8OYU2MEV1yCBQAAE1ADmFNjRFdcgkUAABNQQ5hTY4RXXIKFAAATUIOYU2PEV1yCxQAAE1DDmFNkBFdcgwUAABNRA5hTZERXXINFAAATUUOYU2SEV1yDhQAAE1GDmFNkxFdcg8UAABNRw5hTZQRXXIQFAAATUgOYU2VEV1yERQAAE1JDmFNlhFdchIUAABNSg5hTZcRXXITFAAATUsOYU2YEV1yFBQAAE1MDmFNmRFdchUUAABNTQ5hTZoRXXIWFAAATU4OYU2bEV1yFxQAAE1PDmFNnBFdchgUAABNUA5hTZ0RXXIZFAAATVEOYU2eEV1yGhQAAE1SDmFNnxFdchsUAABNUw5hTaARXXIcFAAATVQOYU2hEV1yHRQAAE1VDmFNohFdch4UAABNVg5hTaMRXXIfFAAATVcOYU2kEV1yIBQAAE1YDmFNpRFdciEUAABNWQ5hTaYRXXIiFAAATVoOYU2nEV1yIxQAAE1bDmFNqBFdciQUAABNXA5hTakRXXIlFAAATV0OYU2qEV1yJhQAAE1eDmFNqxFdcicUAABNXw5hTawRXXIoFAAATWAOYU2tEV1yKRQAAE1hDmFNrhFdcioUAABNYg5hTa8RXXIrFAAATWMOYU2wEV1yLBQAAE1kDmFNsRFdci0UAABNZQ5hTbIRXXIuFAAATWYOYU2zEV1yLxQAAE1nDmFNtBFdcjAUAABNaA5hTbURXXIxFAAATWkOYU22EV1yMhQAAE1qDmFNtxFdcjMUAABNaw5hTbgRXXI0FAAATWwOYU25EV1yNRQAAE1tDmFNuhFdcjYUAABNbg5hTbsRXXI3FAAATW8OYU28EV1yOBQAAE1wDmFNvRFdcjkUAABNcQ5hTb4RXXI6FAAATXIOYU2/EV1yOxQAAE1zDmFNwBFdcjwUAABNdA5hTcERXXI9FAAATXUOYU3CEV1yPhQAAE12DmFNwxFdcj8UAABNdw5hTcQRXXJAFAAATXgOYU3FEV1yQRQAAE15DmFNxhFdckIUAABNeg5hTccRXXJDFAAATXsOYU3IEV1yRBQAAE18DmFNyRFdckUUAABNfQ5hTcoRXXJGFAAATX4OYU3LEV1yRxQAAE1/DmFNzBFdckgUAABNgA5hTc0RXXJJFAAATYEOYU3OEV1yShQAAE2CDmFNzxFdcksUAABNgw5hTdARXXJMFAAATYQOYU3REV1yTRQAAE2FDmFN0hFdck4UAABNhg5hTdMRXXJPFAAATYcOYU3UEV1yUBQAAE2IDmFN1RFdclEUAABNiQ5hTdYRXXJSFAAATYoOYU3XEV1yUxQAAE2LDmFN2BFdclQUAABNjA5hTdkRXXJVFAAATY0OYU3aEV1yVhQAAE2ODmFN2xFdclcUAABNjw5hTdwRXXJYFAAATZAOYU3dEV1yWRQAAE2RDmFN3hFdcloUAABNkg5hTd8RXXJbFAAATZMOYU3gEV1yXBQAAE2UDmFN4RFdcl0UAABNlQ5hTeIRXXJeFAAATZYOYU3jEV1yXxQAAE2XDmFN5BFdcmAUAABNmA5hTeURXXJhFAAATZkOYU3mEV1yYhQAAE2aDmFN5xFdcmMUAABNmw5hTegRXXJkFAAATZwOYU3pEV1yZRQAAE2dDmFN6hFdcmYUAABNng5hTesRXXJnFAAATZ8OYU3sEV1yaBQAAE2gDmFN7RFdcmkUAABNoQ5hTe4RXXJqFAAATaIOYU3vEV1yaxQAAE2jDmFN8BFdcmwUAABNpA5hTfERXXJtFAAATaUOYU3yEV1ybhQAAE2mDmFN8xFdcm8UAABNpw5hTfQRXXJwFAAATagOYU31EV1ycRQAAE2pDmFN9hFdcnIUAABNqg5hTfcRXXJzFAAATasOYU34EV1ydBQAAE2sDmFN+RFdcnUUAABNrQ5hTfoRXXJ2FAAATa4OYU37EV1ydxQAAE2vDmFN/BFdcngUAABNsA5hTf0RXXJ5FAAATbEOYU3+EV1yehQAAE2yDmFN/xFdcnsUAABNsw5hTQASXXJ8FAAATbQOYU0BEl1yfRQAAE21DmFNAhJdcn4UAABNtg5hTQMSXXJ/FAAATbcOYU0EEl1ygBQAAE24DmFNBRJdcoEUAABNuQ5hTQYSXXKCFAAATboOYU0HEl1ygxQAAE27DmFNCBJdcoQUAABNvA5hTQkSXXKFFAAATb0OYU0KEl1yhhQAAE2+DmFNCxJdcocUAABNvw5hTQwSXXKIFAAATcAOYU0NEl1yiRQAAE3BDmFNDhJdcooUAABNwg5hTQ8SXXKLFAAATcMOYU0QEl1yjBQAAE3EDmFNERJdco0UAABNxQ5hTRISXXKOFAAATcYOYU0TEl1yjxQAAE3HDmFNFBJdcpAUAABNyA5hTRUSXXKRFAAATckOYU0WEl1ykhQAAE3KDmFNFxJdcpMUAABNyw5hTRgSXXKUFAAATcwOYU0ZEl1ylRQAAE3NDmFNGhJdcpYUAABNzg5hTRsSXXKXFAAATc8OYU0cEl1ymBQAAE3QDmFNHRJdcpkUAABN0Q5hTR4SXXKaFAAATdIOYU0fEl1ymxQAAE3TDmFNIBJdcpwUAABN1A5hTSESXXKdFAAATdUOYU0iEl1ynhQAAE3WDmFNIxJdcp8UAABN1w5hTSQSXXKgFAAATdgOYU0lEl1yoRQAAE3ZDmFNJhJdcqIUAABN2g5hTScSXXKjFAAATdsOYU0oEl1ypBQAAE3cDmFNKRJdcqUUAABN3Q5hTSoSXXKmFAAATd4OYU0rEl1ypxQAAE3fDmFNLBJdcqgUAABN4A5hTS0SXXKpFAAATeEOYU0uEl1yqhQAAE3iDmFNLxJdcqsUAABN4w5hTTASXXKsFAAATeQOYU0xEl1yrRQAAE3lDmFNMhJdcq4UAABN5g5hTTMSXXKvFAAATecOYU00El1ysBQAAE3oDmFNNRJdcrEUAABN6Q5hTTYSXXKyFAAATeoOYU03El1ysxQAAE3rDmFNOBJdcrQUAABN7A5hTTkSXXK1FAAATe0OYU06El1ythQAAE3uDmFNOxJdcrcUAABN7w5hTTwSXXK4FAAATfAOYU09El1yuRQAAE3xDmFNPhJdcroUAABN8g5hTT8SXXK7FAAATfMOYU1AEl1yvBQAAE30DmFNQRJdcr0UAABN9Q5hTUISXXK+FAAATfYOYU1DEl1yvxQAAE33DmFNRBJdcsAUAABN+A5hTUUSXXLBFAAATfkOYU1GEl1ywhQAAE36DmFNRxJdcsMUAABN+w5hTUgSXXLEFAAATfwOYU1JEl1yxRQAAE39DmFNShJdcsYUAABN/g5hTUsSXXLHFAAATf8OYU1MEl1yyBQAAE0AD2FNTRJdcskUAABNAQ9hTU4SXXLKFAAATQIPYU1PEl1yyxQAAE0DD2FNUBJdcswUAABNBA9hTVESXXLNFAAATQUPYU1SEl1yzhQAAE0GD2FNUxJdcs8UAABNBw9hTVQSXXLQFAAATQgPYU1VEl1y0RQAAE0JD2FNVhJdctIUAABNCg9hTVcSXXLTFAAATQsPYU1YEl1y1BQAAE0MD2FNWRJdctUUAABNDQ9hTVoSXXLWFAAATQ4PYU1bEl1y1xQAAE0PD2FNXBJdctgUAABNEA9hTV0SXXLZFAAATREPYU1eEl1y2hQAAE0SD2FNXxJdctsUAABNEw9hTWASXXLcFAAATRQPYU1hEl1y3RQAAE0VD2FNYhJdct4UAABNFg9hTWMSXXLfFAAATRcPYU1kEl1y4BQAAE0YD2FNZRJdcuEUAABNGQ9hTWYSXXLiFAAATRoPYU1nEl1y4xQAAE0bD2FNaBJdcuQUAABNHA9hTWkSXXLlFAAATR0PYU1qEl1y5hQAAE0eD2FNaxJdcucUAABNHw9hTWwSXXLoFAAATSAPYU1tEl1y6RQAAE0hD2FNbhJdcuoUAABNIg9hTW8SXXLrFAAATSMPYU1wEl1y7BQAAE0kD2FNcRJdcu0UAABNJQ9hTXISXXLuFAAATSYPYU1zEl1y7xQAAE0nD2FNdBJdcvAUAABNKA9hTXUSXXLxFAAATSkPYU12El1y8hQAAE0qD2FNdxJdcvMUAABNKw9hTXgSXXL0FAAATSwPYU15El1y9RQAAE0tD2FNehJdcvYUAABNLg9hTXsSXXL3FAAATS8PYU18El1y+BQAAE0wD2FNfRJdcvkUAABNMQ9hTX4SXXL6FAAATTIPYU1/El1y+xQAAE0zD2FNgBJdcvwUAABNNA9hTYESXXL9FAAATTUPYU2CEl1y/hQAAE02D2FNgxJdcv8UAABNNw9hTYQSXXIAFQAATTgPYU2FEl1yARUAAE05D2FNhhJdcgIVAABNOg9hTYcSXXIDFQAATTsPYU2IEl1yBBUAAE08D2FNiRJdcgUVAABNPQ9hTYoSXXIGFQAATT4PYU2LEl1yBxUAAE0/D2FNjBJdcggVAABNQA9hTY0SXXIJFQAATUEPYU2OEl1yChUAAE1CD2FNjxJdcgsVAABNQw9hTZASXXIMFQAATUQPYU2REl1yDRUAAE1FD2FNkhJdcg4VAABNRg9hTZMSXXIPFQAATUcPYU2UEl1yEBUAAE1ID2FNlRJdchEVAABNSQ9hTZYSXXISFQAATUoPYU2XEl1yExUAAE1LD2FNmBJdchQVAABNTA9hTZkSXXIVFQAATU0PYU2aEl1yFhUAAE1OD2FNmxJdchcVAABNTw9hTZwSXXIYFQAATVAPYU2dEl1yGRUAAE1RD2FNnhJdchoVAABNUg9hTZ8SXXIbFQAATVMPYU2gEl1yHBUAAE1UD2FNoRJdch0VAABNVQ9hTaISXXIeFQAATVYPYU2jEl1yHxUAAE1XD2FNpBJdciAVAABNWA9hTaUSXXIhFQAATVkPYU2mEl1yIhUAAE1aD2FNpxJdciMVAABNWw9hTagSXXIkFQAATVwPYU2pEl1yJRUAAE1dD2FNqhJdciYVAABNXg9hTasSXXInFQAATV8PYU2sEl1yKBUAAE1gD2FNrRJdcikVAABNYQ9hTa4SXXIqFQAATWIPYU2vEl1yKxUAAE1jD2FNsBJdciwVAABNZA9hTbESXXItFQAATWUPYU2yEl1yLhUAAE1mD2FNsxJdci8VAABNZw9hTbQSXXIwFQAATWgPYU21El1yMRUAAE1pD2FNthJdcjIVAABNag9hTbcSXXIzFQAATWsPYU24El1yNBUAAE1sD2FNuRJdcjUVAABNbQ9hTboSXXI2FQAATW4PYU27El1yNxUAAE1vD2FNvBJdcjgVAABNcA9hTb0SXXI5FQAATXEPYU2+El1yOhUAAE1yD2FNvxJdcjsVAABNcw9hTcASXXI8FQAATXQPYU3BEl1yPRUAAE11D2FNwhJdcj4VAABNdg9hTcMSXXI/FQAATXcPYU3EEl1yQBUAAE14D2FNxRJdckEVAABNeQ9hTcYSXXJCFQAATXoPYU3HEl1yQxUAAE17D2FNyBJdckQVAABNfA9hTckSXXJFFQAATX0PYU3KEl1yRhUAAE1+D2FNyxJdckcVAABNfw9hTcwSXXJIFQAATYAPYU3NEl1ySRUAAE2BD2FNzhJdckoVAABNgg9hTc8SXXJLFQAATYMPYU3QEl1yTBUAAE2ED2FN0RJdck0VAABNhQ9hTdISXXJOFQAATYYPYU3TEl1yTxUAAE2HD2FN1BJdclAVAABNiA9hTdUSXXJRFQAATYkPYU3WEl1yUhUAAE2KD2FN1xJdclMVAABNiw9hTdgSXXJUFQAATYwPYU3ZEl1yVRUAAE2ND2FN2hJdclYVAABNjg9hTdsSXXJXFQAATY8PYU3cEl1yWBUAAE2QD2FN3RJdclkVAABNkQ9hTd4SXXJaFQAATZIPYU3fEl1yWxUAAE2TD2FN4BJdclwVAABNlA9hTeESXXJdFQAATZUPYU3iEl1yXhUAAE2WD2FN4xJdcl8VAABNlw9hTeQSXXJgFQAATZgPYU3lEl1yYRUAAE2ZD2FN5hJdcmIVAABNmg9hTecSXXJjFQAATZsPYU3oEl1yZBUAAE2cD2FN6RJdcmUVAABNnQ9hTeoSXXJmFQAATZ4PYU3rEl1yZxUAAE2fD2FN7BJdcmgVAABNoA9hdShN7RJdcmkVAABNoQ9hTe4SXXJqFQAATaIPYU3vEl1yaxUAAE2jD2FN8BJdcmwVAABNpA9hTfESXXJtFQAATaUPYU3yEl1ybhUAAE2mD2FN8xJdcm8VAABNpw9hTfQSXXJwFQAATagPYU31El1ycRUAAE2pD2FN9hJdcnIVAABNqg9hTfcSXXJzFQAATasPYU34El1ydBUAAE2sD2FN+RJdcnUVAABNrQ9hTfoSXXJ2FQAATa4PYU37El1ydxUAAE2vD2FN/BJdcngVAABNsA9hTf0SXXJ5FQAATbEPYU3+El1yehUAAE2yD2FN/xJdcnsVAABNsw9hTQATXXJ8FQAATbQPYU0BE11yfRUAAE21D2FNAhNdcn4VAABNtg9hTQMTXXJ/FQAATbcPYU0EE11ygBUAAE24D2FNBRNdcoEVAABNuQ9hTQYTXXKCFQAATboPYU0HE11ygxUAAE27D2FNCBNdcoQVAABNvA9hTQkTXXKFFQAATb0PYU0KE11yhhUAAE2+D2FNCxNdcocVAABNvw9hTQwTXXKIFQAATcAPYU0NE11yiRUAAE3BD2FNDhNdcooVAABNwg9hTQ8TXXKLFQAATcMPYU0QE11yjBUAAE3ED2FNERNdco0VAABNxQ9hTRITXXKOFQAATcYPYU0TE11yjxUAAE3HD2FNFBNdcpAVAABNyA9hTRUTXXKRFQAATckPYU0WE11ykhUAAE3KD2FNFxNdcpMVAABNyw9hTRgTXXKUFQAATcwPYU0ZE11ylRUAAE3ND2FNGhNdcpYVAABNzg9hTRsTXXKXFQAATc8PYU0cE11ymBUAAE3QD2FNHRNdcpkVAABN0Q9hTR4TXXKaFQAATdIPYU0fE11ymxUAAE3TD2FNIBNdcpwVAABN1A9hTSETXXKdFQAATdUPYU0iE11ynhUAAE3WD2FNIxNdcp8VAABN1w9hTSQTXXKgFQAATdgPYU0lE11yoRUAAE3ZD2FNJhNdcqIVAABN2g9hTScTXXKjFQAATdsPYU0oE11ypBUAAE3cD2FNKRNdcqUVAABN3Q9hTSoTXXKmFQAATd4PYU0rE11ypxUAAE3fD2FNLBNdcqgVAABN4A9hTS0TXXKpFQAATeEPYU0uE11yqhUAAE3iD2FNLxNdcqsVAABN4w9hTTATXXKsFQAATeQPYU0xE11yrRUAAE3lD2FNMhNdcq4VAABN5g9hTTMTXXKvFQAATecPYU00E11ysBUAAE3oD2FNNRNdcrEVAABN6Q9hTTYTXXKyFQAATeoPYU03E11ysxUAAE3rD2FNOBNdcrQVAABN7A9hTTkTXXK1FQAATe0PYU06E11ythUAAE3uD2FNOxNdcrcVAABN7w9hTTwTXXK4FQAATfAPYU09E11yuRUAAE3xD2FNPhNdcroVAABN8g9hTT8TXXK7FQAATfMPYU1AE11yvBUAAE30D2FNQRNdcr0VAABN9Q9hTUITXXK+FQAATfYPYU1DE11yvxUAAE33D2FNRBNdcsAVAABN+A9hTUUTXXLBFQAATfkPYU1GE11ywhUAAE36D2FNRxNdcsMVAABN+w9hTUgTXXLEFQAATfwPYU1JE11yxRUAAE39D2FNShNdcsYVAABN/g9hTUsTXXLHFQAATf8PYU1ME11yyBUAAE0AEGFNTRNdcskVAABNARBhTU4TXXLKFQAATQIQYU1PE11yyxUAAE0DEGFNUBNdcswVAABNBBBhTVETXXLNFQAATQUQYU1SE11yzhUAAE0GEGFNUxNdcs8VAABNBxBhTVQTXXLQFQAATQgQYU1VE11y0RUAAE0JEGFNVhNdctIVAABNChBhTVcTXXLTFQAATQsQYU1YE11y1BUAAE0MEGFNWRNdctUVAABNDRBhTVoTXXLWFQAATQ4QYU1bE11y1xUAAE0PEGFNXBNdctgVAABNEBBhTV0TXXLZFQAATREQYU1eE11y2hUAAE0SEGFNXxNdctsVAABNExBhTWATXXLcFQAATRQQYU1hE11y3RUAAE0VEGFNYhNdct4VAABNFhBhTWMTXXLfFQAATRcQYU1kE11y4BUAAE0YEGFNZRNdcuEVAABNGRBhTWYTXXLiFQAATRoQYU1nE11y4xUAAE0bEGFNaBNdcuQVAABNHBBhTWkTXXLlFQAATR0QYU1qE11y5hUAAE0eEGFNaxNdcucVAABNHxBhTWwTXXLoFQAATSAQYU1tE11y6RUAAE0hEGFNbhNdcuoVAABNIhBhTW8TXXLrFQAATSMQYU1wE11y7BUAAE0kEGFNcRNdcu0VAABNJRBhTXITXXLuFQAATSYQYU1zE11y7xUAAE0nEGFNdBNdcvAVAABNKBBhTXUTXXLxFQAATSkQYU12E11y8hUAAE0qEGFNdxNdcvMVAABNKxBhTXgTXXL0FQAATSwQYU15E11y9RUAAE0tEGFNehNdcvYVAABNLhBhTXsTXXL3FQAATS8QYU18E11y+BUAAE0wEGFNfRNdcvkVAABNMRBhTX4TXXL6FQAATTIQYU1/E11y+xUAAE0zEGFNgBNdcvwVAABNNBBhTYETXXL9FQAATTUQYU2CE11y/hUAAE02EGFNgxNdcv8VAABNNxBhTYQTXXIAFgAATTgQYU2FE11yARYAAE05EGFNhhNdcgIWAABNOhBhTYcTXXIDFgAATTsQYU2IE11yBBYAAE08EGFNiRNdcgUWAABNPRBhTYoTXXIGFgAATT4QYU2LE11yBxYAAE0/EGFNjBNdcggWAABNQBBhTY0TXXIJFgAATUEQYU2OE11yChYAAE1CEGFNjxNdcgsWAABNQxBhTZATXXIMFgAATUQQYU2RE11yDRYAAE1FEGFNkhNdcg4WAABNRhBhTZMTXXIPFgAATUcQYU2UE11yEBYAAE1IEGFNlRNdchEWAABNSRBhTZYTXXISFgAATUoQYU2XE11yExYAAE1LEGFNmBNdchQWAABNTBBhTZkTXXIVFgAATU0QYU2aE11yFhYAAE1OEGFNmxNdchcWAABNTxBhTZwTXXIYFgAATVAQYU2dE11yGRYAAE1REGFNnhNdchoWAABNUhBhTZ8TXXIbFgAATVMQYU2gE11yHBYAAE1UEGFNoRNdch0WAABNVRBhTaITXXIeFgAATVYQYU2jE11yHxYAAE1XEGFNpBNdciAWAABNWBBhTaUTXXIhFgAATVkQYU2mE11yIhYAAE1aEGFNpxNdciMWAABNWxBhTagTXXIkFgAATVwQYU2pE11yJRYAAE1dEGFNqhNdciYWAABNXhBhTasTXXInFgAATV8QYU2sE11yKBYAAE1gEGFNrRNdcikWAABNYRBhTa4TXXIqFgAATWIQYU2vE11yKxYAAE1jEGFNsBNdciwWAABNZBBhTbETXXItFgAATWUQYU2yE11yLhYAAE1mEGFNsxNdci8WAABNZxBhTbQTXXIwFgAATWgQYU21E11yMRYAAE1pEGFNthNdcjIWAABNahBhTbcTXXIzFgAATWsQYU24E11yNBYAAE1sEGFNuRNdcjUWAABNbRBhTboTXXI2FgAATW4QYU27E11yNxYAAE1vEGFNvBNdcjgWAABNcBBhTb0TXXI5FgAATXEQYU2+E11yOhYAAE1yEGFNvxNdcjsWAABNcxBhTcATXXI8FgAATXQQYU3BE11yPRYAAE11EGFNwhNdcj4WAABNdhBhTcMTXXI/FgAATXcQYU3EE11yQBYAAE14EGFNxRNdckEWAABNeRBhTcYTXXJCFgAATXoQYU3HE11yQxYAAE17EGFNyBNdckQWAABNfBBhTckTXXJFFgAATX0QYU3KE11yRhYAAE1+EGFNyxNdckcWAABNfxBhTcwTXXJIFgAATYAQYU3NE11ySRYAAE2BEGFNzhNdckoWAABNghBhTc8TXXJLFgAATYMQYU3QE11yTBYAAE2EEGFN0RNdck0WAABNhRBhTdITXXJOFgAATYYQYU3TE11yTxYAAE2HEGFN1BNdclAWAABNiBBhTdUTXXJRFgAATYkQYU3WE11yUhYAAE2KEGFN1xNdclMWAABNixBhTdgTXXJUFgAATYwQYU3ZE11yVRYAAE2NEGFN2hNdclYWAABNjhBhTdsTXXJXFgAATY8QYU3cE11yWBYAAE2QEGFN3RNdclkWAABNkRBhTd4TXXJaFgAATZIQYU3fE11yWxYAAE2TEGFN4BNdclwWAABNlBBhTeETXXJdFgAATZUQYU3iE11yXhYAAE2WEGFN4xNdcl8WAABNlxBhTeQTXXJgFgAATZgQYU3lE11yYRYAAE2ZEGFN5hNdcmIWAABNmhBhTecTXXJjFgAATZsQYU3oE11yZBYAAE2cEGFN6RNdcmUWAABNnRBhTeoTXXJmFgAATZ4QYU3rE11yZxYAAE2fEGFN7BNdcmgWAABNoBBhTe0TXXJpFgAATaEQYU3uE11yahYAAE2iEGFN7xNdcmsWAABNoxBhTfATXXJsFgAATaQQYU3xE11ybRYAAE2lEGFN8hNdcm4WAABNphBhTfMTXXJvFgAATacQYU30E11ycBYAAE2oEGFN9RNdcnEWAABNqRBhTfYTXXJyFgAATaoQYU33E11ycxYAAE2rEGFN+BNdcnQWAABNrBBhTfkTXXJ1FgAATa0QYU36E11ydhYAAE2uEGFN+xNdcncWAABNrxBhTfwTXXJ4FgAATbAQYU39E11yeRYAAE2xEGFN/hNdcnoWAABNshBhTf8TXXJ7FgAATbMQYU0AFF1yfBYAAE20EGFNARRdcn0WAABNtRBhTQIUXXJ+FgAATbYQYU0DFF1yfxYAAE23EGFNBBRdcoAWAABNuBBhTQUUXXKBFgAATbkQYU0GFF1yghYAAE26EGFNBxRdcoMWAABNuxBhTQgUXXKEFgAATbwQYU0JFF1yhRYAAE29EGFNChRdcoYWAABNvhBhTQsUXXKHFgAATb8QYU0MFF1yiBYAAE3AEGFNDRRdcokWAABNwRBhTQ4UXXKKFgAATcIQYU0PFF1yixYAAE3DEGFNEBRdcowWAABNxBBhTREUXXKNFgAATcUQYU0SFF1yjhYAAE3GEGFNExRdco8WAABNxxBhTRQUXXKQFgAATcgQYU0VFF1ykRYAAE3JEGFNFhRdcpIWAABNyhBhTRcUXXKTFgAATcsQYU0YFF1ylBYAAE3MEGFNGRRdcpUWAABNzRBhTRoUXXKWFgAATc4QYU0bFF1ylxYAAE3PEGFNHBRdcpgWAABN0BBhTR0UXXKZFgAATdEQYU0eFF1ymhYAAE3SEGFNHxRdcpsWAABN0xBhTSAUXXKcFgAATdQQYU0hFF1ynRYAAE3VEGFNIhRdcp4WAABN1hBhTSMUXXKfFgAATdcQYU0kFF1yoBYAAE3YEGFNJRRdcqEWAABN2RBhTSYUXXKiFgAATdoQYU0nFF1yoxYAAE3bEGFNKBRdcqQWAABN3BBhTSkUXXKlFgAATd0QYU0qFF1yphYAAE3eEGFNKxRdcqcWAABN3xBhTSwUXXKoFgAATeAQYU0tFF1yqRYAAE3hEGFNLhRdcqoWAABN4hBhTS8UXXKrFgAATeMQYU0wFF1yrBYAAE3kEGFNMRRdcq0WAABN5RBhTTIUXXKuFgAATeYQYU0zFF1yrxYAAE3nEGFNNBRdcrAWAABN6BBhTTUUXXKxFgAATekQYU02FF1yshYAAE3qEGFNNxRdcrMWAABN6xBhTTgUXXK0FgAATewQYU05FF1ytRYAAE3tEGFNOhRdcrYWAABN7hBhTTsUXXK3FgAATe8QYU08FF1yuBYAAE3wEGFNPRRdcrkWAABN8RBhTT4UXXK6FgAATfIQYU0/FF1yuxYAAE3zEGFNQBRdcrwWAABN9BBhTUEUXXK9FgAATfUQYU1CFF1yvhYAAE32EGFNQxRdcr8WAABN9xBhTUQUXXLAFgAATfgQYU1FFF1ywRYAAE35EGFNRhRdcsIWAABN+hBhTUcUXXLDFgAATfsQYU1IFF1yxBYAAE38EGFNSRRdcsUWAABN/RBhTUoUXXLGFgAATf4QYU1LFF1yxxYAAE3/EGFNTBRdcsgWAABNABFhTU0UXXLJFgAATQERYU1OFF1yyhYAAE0CEWFNTxRdcssWAABNAxFhTVAUXXLMFgAATQQRYU1RFF1yzRYAAE0FEWFNUhRdcs4WAABNBhFhTVMUXXLPFgAATQcRYU1UFF1y0BYAAE0IEWFNVRRdctEWAABNCRFhTVYUXXLSFgAATQoRYU1XFF1y0xYAAE0LEWFNWBRdctQWAABNDBFhTVkUXXLVFgAATQ0RYU1aFF1y1hYAAE0OEWFNWxRdctcWAABNDxFhTVwUXXLYFgAATRARYU1dFF1y2RYAAE0REWFNXhRdctoWAABNEhFhTV8UXXLbFgAATRMRYU1gFF1y3BYAAE0UEWFNYRRdct0WAABNFRFhTWIUXXLeFgAATRYRYU1jFF1y3xYAAE0XEWFNZBRdcuAWAABNGBFhTWUUXXLhFgAATRkRYU1mFF1y4hYAAE0aEWFNZxRdcuMWAABNGxFhTWgUXXLkFgAATRwRYU1pFF1y5RYAAE0dEWFNahRdcuYWAABNHhFhTWsUXXLnFgAATR8RYU1sFF1y6BYAAE0gEWFNbRRdcukWAABNIRFhTW4UXXLqFgAATSIRYU1vFF1y6xYAAE0jEWFNcBRdcuwWAABNJBFhTXEUXXLtFgAATSURYU1yFF1y7hYAAE0mEWFNcxRdcu8WAABNJxFhTXQUXXLwFgAATSgRYU11FF1y8RYAAE0pEWFNdhRdcvIWAABNKhFhTXcUXXLzFgAATSsRYU14FF1y9BYAAE0sEWFNeRRdcvUWAABNLRFhTXoUXXL2FgAATS4RYU17FF1y9xYAAE0vEWFNfBRdcvgWAABNMBFhTX0UXXL5FgAATTERYU1+FF1y+hYAAE0yEWFNfxRdcvsWAABNMxFhTYAUXXL8FgAATTQRYU2BFF1y/RYAAE01EWFNghRdcv4WAABNNhFhTYMUXXL/FgAATTcRYU2EFF1yABcAAE04EWFNhRRdcgEXAABNORFhTYYUXXICFwAATToRYU2HFF1yAxcAAE07EWFNiBRdcgQXAABNPBFhTYkUXXIFFwAATT0RYU2KFF1yBhcAAE0+EWFNixRdcgcXAABNPxFhTYwUXXIIFwAATUARYU2NFF1yCRcAAE1BEWFNjhRdcgoXAABNQhFhTY8UXXILFwAATUMRYU2QFF1yDBcAAE1EEWFNkRRdcg0XAABNRRFhTZIUXXIOFwAATUYRYU2TFF1yDxcAAE1HEWFNlBRdchAXAABNSBFhTZUUXXIRFwAATUkRYU2WFF1yEhcAAE1KEWFNlxRdchMXAABNSxFhTZgUXXIUFwAATUwRYU2ZFF1yFRcAAE1NEWFNmhRdchYXAABNThFhTZsUXXIXFwAATU8RYU2cFF1yGBcAAE1QEWFNnRRdchkXAABNURFhTZ4UXXIaFwAATVIRYU2fFF1yGxcAAE1TEWFNoBRdchwXAABNVBFhTaEUXXIdFwAATVURYU2iFF1yHhcAAE1WEWFNoxRdch8XAABNVxFhTaQUXXIgFwAATVgRYU2lFF1yIRcAAE1ZEWFNphRdciIXAABNWhFhTacUXXIjFwAATVsRYU2oFF1yJBcAAE1cEWFNqRRdciUXAABNXRFhTaoUXXImFwAATV4RYU2rFF1yJxcAAE1fEWFNrBRdcigXAABNYBFhTa0UXXIpFwAATWERYU2uFF1yKhcAAE1iEWFNrxRdcisXAABNYxFhTbAUXXIsFwAATWQRYU2xFF1yLRcAAE1lEWFNshRdci4XAABNZhFhTbMUXXIvFwAATWcRYU20FF1yMBcAAE1oEWFNtRRdcjEXAABNaRFhTbYUXXIyFwAATWoRYU23FF1yMxcAAE1rEWFNuBRdcjQXAABNbBFhTbkUXXI1FwAATW0RYU26FF1yNhcAAE1uEWFNuxRdcjcXAABNbxFhTbwUXXI4FwAATXARYU29FF1yORcAAE1xEWFNvhRdcjoXAABNchFhTb8UXXI7FwAATXMRYU3AFF1yPBcAAE10EWFNwRRdcj0XAABNdRFhTcIUXXI+FwAATXYRYU3DFF1yPxcAAE13EWFNxBRdckAXAABNeBFhTcUUXXJBFwAATXkRYU3GFF1yQhcAAE16EWFNxxRdckMXAABNexFhTcgUXXJEFwAATXwRYU3JFF1yRRcAAE19EWFNyhRdckYXAABNfhFhTcsUXXJHFwAATX8RYU3MFF1ySBcAAE2AEWFNzRRdckkXAABNgRFhTc4UXXJKFwAATYIRYU3PFF1ySxcAAE2DEWFN0BRdckwXAABNhBFhTdEUXXJNFwAATYURYU3SFF1yThcAAE2GEWFN0xRdck8XAABNhxFhTdQUXXJQFwAATYgRYU3VFF1yURcAAE2JEWFN1hRdclIXAABNihFhTdcUXXJTFwAATYsRYU3YFF1yVBcAAE2MEWFN2RRdclUXAABNjRFhTdoUXXJWFwAATY4RYU3bFF1yVxcAAE2PEWFN3BRdclgXAABNkBFhTd0UXXJZFwAATZERYU3eFF1yWhcAAE2SEWFN3xRdclsXAABNkxFhTeAUXXJcFwAATZQRYU3hFF1yXRcAAE2VEWFN4hRdcl4XAABNlhFhTeMUXXJfFwAATZcRYU3kFF1yYBcAAE2YEWFN5RRdcmEXAABNmRFhTeYUXXJiFwAATZoRYU3nFF1yYxcAAE2bEWFN6BRdcmQXAABNnBFhTekUXXJlFwAATZ0RYU3qFF1yZhcAAE2eEWFN6xRdcmcXAABNnxFhTewUXXJoFwAATaARYU3tFF1yaRcAAE2hEWFN7hRdcmoXAABNohFhTe8UXXJrFwAATaMRYU3wFF1ybBcAAE2kEWFN8RRdcm0XAABNpRFhTfIUXXJuFwAATaYRYU3zFF1ybxcAAE2nEWFN9BRdcnAXAABNqBFhTfUUXXJxFwAATakRYU32FF1ychcAAE2qEWFN9xRdcnMXAABNqxFhTfgUXXJ0FwAATawRYU35FF1ydRcAAE2tEWFN+hRdcnYXAABNrhFhTfsUXXJ3FwAATa8RYU38FF1yeBcAAE2wEWFN/RRdcnkXAABNsRFhTf4UXXJ6FwAATbIRYU3/FF1yexcAAE2zEWFNABVdcnwXAABNtBFhTQEVXXJ9FwAATbURYU0CFV1yfhcAAE22EWFNAxVdcn8XAABNtxFhTQQVXXKAFwAATbgRYU0FFV1ygRcAAE25EWFNBhVdcoIXAABNuhFhTQcVXXKDFwAATbsRYU0IFV1yhBcAAE28EWFNCRVdcoUXAABNvRFhTQoVXXKGFwAATb4RYU0LFV1yhxcAAE2/EWFNDBVdcogXAABNwBFhTQ0VXXKJFwAATcERYU0OFV1yihcAAE3CEWFNDxVdcosXAABNwxFhTRAVXXKMFwAATcQRYU0RFV1yjRcAAE3FEWFNEhVdco4XAABNxhFhTRMVXXKPFwAATccRYU0UFV1ykBcAAE3IEWFNFRVdcpEXAABNyRFhTRYVXXKSFwAATcoRYU0XFV1ykxcAAE3LEWFNGBVdcpQXAABNzBFhTRkVXXKVFwAATc0RYU0aFV1ylhcAAE3OEWFNGxVdcpcXAABNzxFhTRwVXXKYFwAATdARYU0dFV1ymRcAAE3REWFNHhVdcpoXAABN0hFhTR8VXXKbFwAATdMRYU0gFV1ynBcAAE3UEWFNIRVdcp0XAABN1RFhTSIVXXKeFwAATdYRYU0jFV1ynxcAAE3XEWFNJBVdcqAXAABN2BFhTSUVXXKhFwAATdkRYU0mFV1yohcAAE3aEWFNJxVdcqMXAABN2xFhTSgVXXKkFwAATdwRYU0pFV1ypRcAAE3dEWFNKhVdcqYXAABN3hFhTSsVXXKnFwAATd8RYU0sFV1yqBcAAE3gEWFNLRVdcqkXAABN4RFhTS4VXXKqFwAATeIRYU0vFV1yqxcAAE3jEWFNMBVdcqwXAABN5BFhTTEVXXKtFwAATeURYU0yFV1yrhcAAE3mEWFNMxVdcq8XAABN5xFhTTQVXXKwFwAATegRYU01FV1ysRcAAE3pEWFNNhVdcrIXAABN6hFhTTcVXXKzFwAATesRYU04FV1ytBcAAE3sEWFNORVdcrUXAABN7RFhTToVXXK2FwAATe4RYU07FV1ytxcAAE3vEWFNPBVdcrgXAABN8BFhTT0VXXK5FwAATfERYU0+FV1yuhcAAE3yEWFNPxVdcrsXAABN8xFhTUAVXXK8FwAATfQRYU1BFV1yvRcAAE31EWFNQhVdcr4XAABN9hFhTUMVXXK/FwAATfcRYU1EFV1ywBcAAE34EWFNRRVdcsEXAABN+RFhTUYVXXLCFwAATfoRYU1HFV1ywxcAAE37EWFNSBVdcsQXAABN/BFhTUkVXXLFFwAATf0RYU1KFV1yxhcAAE3+EWFNSxVdcscXAABN/xFhTUwVXXLIFwAATQASYU1NFV1yyRcAAE0BEmFNThVdcsoXAABNAhJhTU8VXXLLFwAATQMSYU1QFV1yzBcAAE0EEmFNURVdcs0XAABNBRJhTVIVXXLOFwAATQYSYU1TFV1yzxcAAE0HEmFNVBVdctAXAABNCBJhTVUVXXLRFwAATQkSYU1WFV1y0hcAAE0KEmFNVxVdctMXAABNCxJhTVgVXXLUFwAATQwSYU1ZFV1y1RcAAE0NEmFNWhVdctYXAABNDhJhTVsVXXLXFwAATQ8SYU1cFV1y2BcAAE0QEmFNXRVdctkXAABNERJhTV4VXXLaFwAATRISYU1fFV1y2xcAAE0TEmFNYBVdctwXAABNFBJhTWEVXXLdFwAATRUSYU1iFV1y3hcAAE0WEmFNYxVdct8XAABNFxJhTWQVXXLgFwAATRgSYU1lFV1y4RcAAE0ZEmFNZhVdcuIXAABNGhJhTWcVXXLjFwAATRsSYU1oFV1y5BcAAE0cEmFNaRVdcuUXAABNHRJhTWoVXXLmFwAATR4SYU1rFV1y5xcAAE0fEmFNbBVdcugXAABNIBJhTW0VXXLpFwAATSESYU1uFV1y6hcAAE0iEmFNbxVdcusXAABNIxJhTXAVXXLsFwAATSQSYU1xFV1y7RcAAE0lEmFNchVdcu4XAABNJhJhTXMVXXLvFwAATScSYU10FV1y8BcAAE0oEmFNdRVdcvEXAABNKRJhTXYVXXLyFwAATSoSYU13FV1y8xcAAE0rEmFNeBVdcvQXAABNLBJhTXkVXXL1FwAATS0SYU16FV1y9hcAAE0uEmFNexVdcvcXAABNLxJhTXwVXXL4FwAATTASYU19FV1y+RcAAE0xEmFNfhVdcvoXAABNMhJhTX8VXXL7FwAATTMSYU2AFV1y/BcAAE00EmFNgRVdcv0XAABNNRJhTYIVXXL+FwAATTYSYU2DFV1y/xcAAE03EmFNhBVdcgAYAABNOBJhTYUVXXIBGAAATTkSYU2GFV1yAhgAAE06EmFNhxVdcgMYAABNOxJhTYgVXXIEGAAATTwSYU2JFV1yBRgAAE09EmFNihVdcgYYAABNPhJhTYsVXXIHGAAATT8SYU2MFV1yCBgAAE1AEmFNjRVdcgkYAABNQRJhTY4VXXIKGAAATUISYU2PFV1yCxgAAE1DEmFNkBVdcgwYAABNRBJhTZEVXXINGAAATUUSYU2SFV1yDhgAAE1GEmFNkxVdcg8YAABNRxJhTZQVXXIQGAAATUgSYU2VFV1yERgAAE1JEmFNlhVdchIYAABNShJhTZcVXXITGAAATUsSYU2YFV1yFBgAAE1MEmFNmRVdchUYAABNTRJhTZoVXXIWGAAATU4SYU2bFV1yFxgAAE1PEmFNnBVdchgYAABNUBJhTZ0VXXIZGAAATVESYU2eFV1yGhgAAE1SEmFNnxVdchsYAABNUxJhTaAVXXIcGAAATVQSYU2hFV1yHRgAAE1VEmFNohVdch4YAABNVhJhTaMVXXIfGAAATVcSYU2kFV1yIBgAAE1YEmFNpRVdciEYAABNWRJhTaYVXXIiGAAATVoSYU2nFV1yIxgAAE1bEmFNqBVdciQYAABNXBJhTakVXXIlGAAATV0SYU2qFV1yJhgAAE1eEmFNqxVdcicYAABNXxJhTawVXXIoGAAATWASYU2tFV1yKRgAAE1hEmFNrhVdcioYAABNYhJhTa8VXXIrGAAATWMSYU2wFV1yLBgAAE1kEmFNsRVdci0YAABNZRJhTbIVXXIuGAAATWYSYU2zFV1yLxgAAE1nEmFNtBVdcjAYAABNaBJhTbUVXXIxGAAATWkSYU22FV1yMhgAAE1qEmFNtxVdcjMYAABNaxJhTbgVXXI0GAAATWwSYU25FV1yNRgAAE1tEmFNuhVdcjYYAABNbhJhTbsVXXI3GAAATW8SYU28FV1yOBgAAE1wEmFNvRVdcjkYAABNcRJhTb4VXXI6GAAATXISYU2/FV1yOxgAAE1zEmFNwBVdcjwYAABNdBJhTcEVXXI9GAAATXUSYU3CFV1yPhgAAE12EmFNwxVdcj8YAABNdxJhTcQVXXJAGAAATXgSYU3FFV1yQRgAAE15EmFNxhVdckIYAABNehJhTccVXXJDGAAATXsSYU3IFV1yRBgAAE18EmFNyRVdckUYAABNfRJhTcoVXXJGGAAATX4SYU3LFV1yRxgAAE1/EmFNzBVdckgYAABNgBJhTc0VXXJJGAAATYESYU3OFV1yShgAAE2CEmFNzxVdcksYAABNgxJhTdAVXXJMGAAATYQSYU3RFV1yTRgAAE2FEmFN0hVdck4YAABNhhJhTdMVXXJPGAAATYcSYU3UFV1yUBgAAE2IEmFN1RVdclEYAABNiRJhTdYVXXJSGAAATYoSYU3XFV1yUxgAAE2LEmFN2BVdclQYAABNjBJhTdkVXXJVGAAATY0SYU3aFV1yVhgAAE2OEmFN2xVdclcYAABNjxJhTdwVXXJYGAAATZASYU3dFV1yWRgAAE2REmFN3hVdcloYAABNkhJhTd8VXXJbGAAATZMSYU3gFV1yXBgAAE2UEmFN4RVdcl0YAABNlRJhTeIVXXJeGAAATZYSYU3jFV1yXxgAAE2XEmFN5BVdcmAYAABNmBJhTeUVXXJhGAAATZkSYU3mFV1yYhgAAE2aEmFN5xVdcmMYAABNmxJhTegVXXJkGAAATZwSYU3pFV1yZRgAAE2dEmFN6hVdcmYYAABNnhJhTesVXXJnGAAATZ8SYU3sFV1yaBgAAE2gEmFN7RVdcmkYAABNoRJhTe4VXXJqGAAATaISYU3vFV1yaxgAAE2jEmFN8BVdcmwYAABNpBJhTfEVXXJtGAAATaUSYU3yFV1ybhgAAE2mEmFN8xVdcm8YAABNpxJhTfQVXXJwGAAATagSYU31FV1ycRgAAE2pEmFN9hVdcnIYAABNqhJhTfcVXXJzGAAATasSYU34FV1ydBgAAE2sEmFN+RVdcnUYAABNrRJhTfoVXXJ2GAAATa4SYU37FV1ydxgAAE2vEmFN/BVdcngYAABNsBJhTf0VXXJ5GAAATbESYU3+FV1yehgAAE2yEmFN/xVdcnsYAABNsxJhTQAWXXJ8GAAATbQSYU0BFl1yfRgAAE21EmFNAhZdcn4YAABNthJhTQMWXXJ/GAAATbcSYU0EFl1ygBgAAE24EmFNBRZdcoEYAABNuRJhTQYWXXKCGAAATboSYU0HFl1ygxgAAE27EmFNCBZdcoQYAABNvBJhTQkWXXKFGAAATb0SYU0KFl1yhhgAAE2+EmFNCxZdcocYAABNvxJhTQwWXXKIGAAATcASYU0NFl1yiRgAAE3BEmFNDhZdcooYAABNwhJhTQ8WXXKLGAAATcMSYU0QFl1yjBgAAE3EEmFNERZdco0YAABNxRJhTRIWXXKOGAAATcYSYU0TFl1yjxgAAE3HEmFNFBZdcpAYAABNyBJhTRUWXXKRGAAATckSYU0WFl1ykhgAAE3KEmFNFxZdcpMYAABNyxJhTRgWXXKUGAAATcwSYU0ZFl1ylRgAAE3NEmFNGhZdcpYYAABNzhJhTRsWXXKXGAAATc8SYU0cFl1ymBgAAE3QEmFNHRZdcpkYAABN0RJhTR4WXXKaGAAATdISYU0fFl1ymxgAAE3TEmFNIBZdcpwYAABN1BJhTSEWXXKdGAAATdUSYU0iFl1ynhgAAE3WEmFNIxZdcp8YAABN1xJhTSQWXXKgGAAATdgSYU0lFl1yoRgAAE3ZEmFNJhZdcqIYAABN2hJhTScWXXKjGAAATdsSYU0oFl1ypBgAAE3cEmFNKRZdcqUYAABN3RJhTSoWXXKmGAAATd4SYU0rFl1ypxgAAE3fEmFNLBZdcqgYAABN4BJhTS0WXXKpGAAATeESYU0uFl1yqhgAAE3iEmFNLxZdcqsYAABN4xJhTTAWXXKsGAAATeQSYU0xFl1yrRgAAE3lEmFNMhZdcq4YAABN5hJhTTMWXXKvGAAATecSYU00Fl1ysBgAAE3oEmFNNRZdcrEYAABN6RJhTTYWXXKyGAAATeoSYU03Fl1ysxgAAE3rEmFNOBZdcrQYAABN7BJhTTkWXXK1GAAATe0SYU06Fl1ythgAAE3uEmFNOxZdcrcYAABN7xJhTTwWXXK4GAAATfASYU09Fl1yuRgAAE3xEmFNPhZdcroYAABN8hJhTT8WXXK7GAAATfMSYU1AFl1yvBgAAE30EmFNQRZdcr0YAABN9RJhTUIWXXK+GAAATfYSYU1DFl1yvxgAAE33EmFNRBZdcsAYAABN+BJhTUUWXXLBGAAATfkSYU1GFl1ywhgAAE36EmFNRxZdcsMYAABN+xJhTUgWXXLEGAAATfwSYU1JFl1yxRgAAE39EmFNShZdcsYYAABN/hJhTUsWXXLHGAAATf8SYU1MFl1yyBgAAE0AE2FNTRZdcskYAABNARNhTU4WXXLKGAAATQITYU1PFl1yyxgAAE0DE2FNUBZdcswYAABNBBNhTVEWXXLNGAAATQUTYU1SFl1yzhgAAE0GE2FNUxZdcs8YAABNBxNhTVQWXXLQGAAATQgTYU1VFl1y0RgAAE0JE2FNVhZdctIYAABNChNhTVcWXXLTGAAATQsTYU1YFl1y1BgAAE0ME2FNWRZdctUYAABNDRNhTVoWXXLWGAAATQ4TYU1bFl1y1xgAAE0PE2FNXBZdctgYAABNEBNhTV0WXXLZGAAATRETYU1eFl1y2hgAAE0SE2FNXxZdctsYAABNExNhTWAWXXLcGAAATRQTYU1hFl1y3RgAAE0VE2FNYhZdct4YAABNFhNhTWMWXXLfGAAATRcTYU1kFl1y4BgAAE0YE2FNZRZdcuEYAABNGRNhTWYWXXLiGAAATRoTYU1nFl1y4xgAAE0bE2FNaBZdcuQYAABNHBNhTWkWXXLlGAAATR0TYU1qFl1y5hgAAE0eE2FNaxZdcucYAABNHxNhTWwWXXLoGAAATSATYU1tFl1y6RgAAE0hE2FNbhZdcuoYAABNIhNhTW8WXXLrGAAATSMTYU1wFl1y7BgAAE0kE2FNcRZdcu0YAABNJRNhTXIWXXLuGAAATSYTYU1zFl1y7xgAAE0nE2FNdBZdcvAYAABNKBNhTXUWXXLxGAAATSkTYU12Fl1y8hgAAE0qE2FNdxZdcvMYAABNKxNhTXgWXXL0GAAATSwTYU15Fl1y9RgAAE0tE2FNehZdcvYYAABNLhNhTXsWXXL3GAAATS8TYU18Fl1y+BgAAE0wE2FNfRZdcvkYAABNMRNhTX4WXXL6GAAATTITYU1/Fl1y+xgAAE0zE2FNgBZdcvwYAABNNBNhTYEWXXL9GAAATTUTYU2CFl1y/hgAAE02E2FNgxZdcv8YAABNNxNhTYQWXXIAGQAATTgTYU2FFl1yARkAAE05E2FNhhZdcgIZAABNOhNhTYcWXXIDGQAATTsTYU2IFl1yBBkAAE08E2FNiRZdcgUZAABNPRNhTYoWXXIGGQAATT4TYU2LFl1yBxkAAE0/E2FNjBZdcggZAABNQBNhTY0WXXIJGQAATUETYU2OFl1yChkAAE1CE2FNjxZdcgsZAABNQxNhTZAWXXIMGQAATUQTYU2RFl1yDRkAAE1FE2FNkhZdcg4ZAABNRhNhTZMWXXIPGQAATUcTYU2UFl1yEBkAAE1IE2FNlRZdchEZAABNSRNhTZYWXXISGQAATUoTYU2XFl1yExkAAE1LE2FNmBZdchQZAABNTBNhTZkWXXIVGQAATU0TYU2aFl1yFhkAAE1OE2FNmxZdchcZAABNTxNhTZwWXXIYGQAATVATYU2dFl1yGRkAAE1RE2FNnhZdchoZAABNUhNhTZ8WXXIbGQAATVMTYU2gFl1yHBkAAE1UE2FNoRZdch0ZAABNVRNhTaIWXXIeGQAATVYTYU2jFl1yHxkAAE1XE2FNpBZdciAZAABNWBNhTaUWXXIhGQAATVkTYU2mFl1yIhkAAE1aE2FNpxZdciMZAABNWxNhTagWXXIkGQAATVwTYU2pFl1yJRkAAE1dE2FNqhZdciYZAABNXhNhTasWXXInGQAATV8TYU2sFl1yKBkAAE1gE2FNrRZdcikZAABNYRNhTa4WXXIqGQAATWITYU2vFl1yKxkAAE1jE2FNsBZdciwZAABNZBNhTbEWXXItGQAATWUTYU2yFl1yLhkAAE1mE2FNsxZdci8ZAABNZxNhTbQWXXIwGQAATWgTYU21Fl1yMRkAAE1pE2FNthZdcjIZAABNahNhTbcWXXIzGQAATWsTYU24Fl1yNBkAAE1sE2FNuRZdcjUZAABNbRNhTboWXXI2GQAATW4TYU27Fl1yNxkAAE1vE2FNvBZdcjgZAABNcBNhTb0WXXI5GQAATXETYU2+Fl1yOhkAAE1yE2FNvxZdcjsZAABNcxNhTcAWXXI8GQAATXQTYU3BFl1yPRkAAE11E2FNwhZdcj4ZAABNdhNhTcMWXXI/GQAATXcTYU3EFl1yQBkAAE14E2FNxRZdckEZAABNeRNhTcYWXXJCGQAATXoTYU3HFl1yQxkAAE17E2FNyBZdckQZAABNfBNhTckWXXJFGQAATX0TYU3KFl1yRhkAAE1+E2FNyxZdckcZAABNfxNhTcwWXXJIGQAATYATYU3NFl1ySRkAAE2BE2FNzhZdckoZAABNghNhTc8WXXJLGQAATYMTYU3QFl1yTBkAAE2EE2FN0RZdck0ZAABNhRNhTdIWXXJOGQAATYYTYU3TFl1yTxkAAE2HE2FN1BZdclAZAABNiBNhdShN1RZdclEZAABNiRNhTdYWXXJSGQAATYoTYU3XFl1yUxkAAE2LE2FN2BZdclQZAABNjBNhTdkWXXJVGQAATY0TYU3aFl1yVhkAAE2OE2FN2xZdclcZAABNjxNhTdwWXXJYGQAATZATYU3dFl1yWRkAAE2RE2FN3hZdcloZAABNkhNhTd8WXXJbGQAATZMTYU3gFl1yXBkAAE2UE2FN4RZdcl0ZAABNlRNhTeIWXXJeGQAATZYTYU3jFl1yXxkAAE2XE2FN5BZdcmAZAABNmBNhTeUWXXJhGQAATZkTYU3mFl1yYhkAAE2aE2FN5xZdcmMZAABNmxNhTegWXXJkGQAATZwTYU3pFl1yZRkAAE2dE2FN6hZdcmYZAABNnhNhTesWXXJnGQAATZ8TYU3sFl1yaBkAAE2gE2FN7RZdcmkZAABNoRNhTe4WXXJqGQAATaITYU3vFl1yaxkAAE2jE2FN8BZdcmwZAABNpBNhTfEWXXJtGQAATaUTYU3yFl1ybhkAAE2mE2FN8xZdcm8ZAABNpxNhTfQWXXJwGQAATagTYU31Fl1ycRkAAE2pE2FN9hZdcnIZAABNqhNhTfcWXXJzGQAATasTYU34Fl1ydBkAAE2sE2FN+RZdcnUZAABNrRNhTfoWXXJ2GQAATa4TYU37Fl1ydxkAAE2vE2FN/BZdcngZAABNsBNhTf0WXXJ5GQAATbETYU3+Fl1yehkAAE2yE2FN/xZdcnsZAABNsxNhTQAXXXJ8GQAATbQTYU0BF11yfRkAAE21E2FNAhddcn4ZAABNthNhTQMXXXJ/GQAATbcTYU0EF11ygBkAAE24E2FNBRddcoEZAABNuRNhTQYXXXKCGQAATboTYU0HF11ygxkAAE27E2FNCBddcoQZAABNvBNhTQkXXXKFGQAATb0TYU0KF11yhhkAAE2+E2FNCxddcocZAABNvxNhTQwXXXKIGQAATcATYU0NF11yiRkAAE3BE2FNDhddcooZAABNwhNhTQ8XXXKLGQAATcMTYU0QF11yjBkAAE3EE2FNERddco0ZAABNxRNhTRIXXXKOGQAATcYTYU0TF11yjxkAAE3HE2FNFBddcpAZAABNyBNhTRUXXXKRGQAATckTYU0WF11ykhkAAE3KE2FNFxddcpMZAABNyxNhTRgXXXKUGQAATcwTYU0ZF11ylRkAAE3NE2FNGhddcpYZAABNzhNhTRsXXXKXGQAATc8TYU0cF11ymBkAAE3QE2FNHRddcpkZAABN0RNhTR4XXXKaGQAATdITYU0fF11ymxkAAE3TE2FNIBddcpwZAABN1BNhTSEXXXKdGQAATdUTYU0iF11ynhkAAE3WE2FNIxddcp8ZAABN1xNhTSQXXXKgGQAATdgTYU0lF11yoRkAAE3ZE2FNJhddcqIZAABN2hNhTScXXXKjGQAATdsTYU0oF11ypBkAAE3cE2FNKRddcqUZAABN3RNhTSoXXXKmGQAATd4TYU0rF11ypxkAAE3fE2FNLBddcqgZAABN4BNhTS0XXXKpGQAATeETYU0uF11yqhkAAE3iE2FNLxddcqsZAABN4xNhTTAXXXKsGQAATeQTYU0xF11yrRkAAE3lE2FNMhddcq4ZAABN5hNhTTMXXXKvGQAATecTYU00F11ysBkAAE3oE2FNNRddcrEZAABN6RNhTTYXXXKyGQAATeoTYU03F11ysxkAAE3rE2FNOBddcrQZAABN7BNhTTkXXXK1GQAATe0TYU06F11ythkAAE3uE2FNOxddcrcZAABN7xNhTTwXXXK4GQAATfATYU09F11yuRkAAE3xE2FNPhddcroZAABN8hNhTT8XXXK7GQAATfMTYU1AF11yvBkAAE30E2FNQRddcr0ZAABN9RNhTUIXXXK+GQAATfYTYU1DF11yvxkAAE33E2FNRBddcsAZAABN+BNhTUUXXXLBGQAATfkTYU1GF11ywhkAAE36E2FNRxddcsMZAABN+xNhTUgXXXLEGQAATfwTYU1JF11yxRkAAE39E2FNShddcsYZAABN/hNhTUsXXXLHGQAATf8TYU1MF11yyBkAAE0AFGFNTRddcskZAABNARRhTU4XXXLKGQAATQIUYU1PF11yyxkAAE0DFGFNUBddcswZAABNBBRhTVEXXXLNGQAATQUUYU1SF11yzhkAAE0GFGFNUxddcs8ZAABNBxRhTVQXXXLQGQAATQgUYU1VF11y0RkAAE0JFGFNVhddctIZAABNChRhTVcXXXLTGQAATQsUYU1YF11y1BkAAE0MFGFNWRddctUZAABNDRRhTVoXXXLWGQAATQ4UYU1bF11y1xkAAE0PFGFNXBddctgZAABNEBRhTV0XXXLZGQAATREUYU1eF11y2hkAAE0SFGFNXxddctsZAABNExRhTWAXXXLcGQAATRQUYU1hF11y3RkAAE0VFGFNYhddct4ZAABNFhRhTWMXXXLfGQAATRcUYU1kF11y4BkAAE0YFGFNZRddcuEZAABNGRRhTWYXXXLiGQAATRoUYU1nF11y4xkAAE0bFGFNaBddcuQZAABNHBRhTWkXXXLlGQAATR0UYU1qF11y5hkAAE0eFGFNaxddcucZAABNHxRhTWwXXXLoGQAATSAUYU1tF11y6RkAAE0hFGFNbhddcuoZAABNIhRhTW8XXXLrGQAATSMUYU1wF11y7BkAAE0kFGFNcRddcu0ZAABNJRRhTXIXXXLuGQAATSYUYU1zF11y7xkAAE0nFGFNdBddcvAZAABNKBRhTXUXXXLxGQAATSkUYU12F11y8hkAAE0qFGFNdxddcvMZAABNKxRhTXgXXXL0GQAATSwUYU15F11y9RkAAE0tFGFNehddcvYZAABNLhRhTXsXXXL3GQAATS8UYU18F11y+BkAAE0wFGFNfRddcvkZAABNMRRhTX4XXXL6GQAATTIUYU1/F11y+xkAAE0zFGFNgBddcvwZAABNNBRhTYEXXXL9GQAATTUUYU2CF11y/hkAAE02FGFNgxddcv8ZAABNNxRhTYQXXXIAGgAATTgUYU2FF11yARoAAE05FGFNhhddcgIaAABNOhRhTYcXXXIDGgAATTsUYU2IF11yBBoAAE08FGFNiRddcgUaAABNPRRhTYoXXXIGGgAATT4UYU2LF11yBxoAAE0/FGFNjBddcggaAABNQBRhTY0XXXIJGgAATUEUYU2OF11yChoAAE1CFGFNjxddcgsaAABNQxRhTZAXXXIMGgAATUQUYU2RF11yDRoAAE1FFGFNkhddcg4aAABNRhRhTZMXXXIPGgAATUcUYU2UF11yEBoAAE1IFGFNlRddchEaAABNSRRhTZYXXXISGgAATUoUYU2XF11yExoAAE1LFGFNmBddchQaAABNTBRhTZkXXXIVGgAATU0UYU2aF11yFhoAAE1OFGFNmxddchcaAABNTxRhTZwXXXIYGgAATVAUYU2dF11yGRoAAE1RFGFNnhddchoaAABNUhRhTZ8XXXIbGgAATVMUYU2gF11yHBoAAE1UFGFNoRddch0aAABNVRRhTaIXXXIeGgAATVYUYU2jF11yHxoAAE1XFGFNpBddciAaAABNWBRhTaUXXXIhGgAATVkUYU2mF11yIhoAAE1aFGFNpxddciMaAABNWxRhTagXXXIkGgAATVwUYU2pF11yJRoAAE1dFGFNqhddciYaAABNXhRhTasXXXInGgAATV8UYU2sF11yKBoAAE1gFGFNrRddcikaAABNYRRhTa4XXXIqGgAATWIUYU2vF11yKxoAAE1jFGFNsBddciwaAABNZBRhTbEXXXItGgAATWUUYU2yF11yLhoAAE1mFGFNsxddci8aAABNZxRhTbQXXXIwGgAATWgUYU21F11yMRoAAE1pFGFNthddcjIaAABNahRhTbcXXXIzGgAATWsUYU24F11yNBoAAE1sFGFNuRddcjUaAABNbRRhTboXXXI2GgAATW4UYU27F11yNxoAAE1vFGFNvBddcjgaAABNcBRhTb0XXXI5GgAATXEUYU2+F11yOhoAAE1yFGFNvxddcjsaAABNcxRhTcAXXXI8GgAATXQUYU3BF11yPRoAAE11FGFNwhddcj4aAABNdhRhTcMXXXI/GgAATXcUYU3EF11yQBoAAE14FGFNxRddckEaAABNeRRhTcYXXXJCGgAATXoUYU3HF11yQxoAAE17FGFNyBddckQaAABNfBRhTckXXXJFGgAATX0UYU3KF11yRhoAAE1+FGFNyxddckcaAABNfxRhTcwXXXJIGgAATYAUYU3NF11ySRoAAE2BFGFNzhddckoaAABNghRhTc8XXXJLGgAATYMUYU3QF11yTBoAAE2EFGFN0Rddck0aAABNhRRhTdIXXXJOGgAATYYUYU3TF11yTxoAAE2HFGFN1BddclAaAABNiBRhTdUXXXJRGgAATYkUYU3WF11yUhoAAE2KFGFN1xddclMaAABNixRhTdgXXXJUGgAATYwUYU3ZF11yVRoAAE2NFGFN2hddclYaAABNjhRhTdsXXXJXGgAATY8UYU3cF11yWBoAAE2QFGFN3RddclkaAABNkRRhTd4XXXJaGgAATZIUYU3fF11yWxoAAE2TFGFN4BddclwaAABNlBRhTeEXXXJdGgAATZUUYU3iF11yXhoAAE2WFGFN4xddcl8aAABNlxRhTeQXXXJgGgAATZgUYU3lF11yYRoAAE2ZFGFN5hddcmIaAABNmhRhTecXXXJjGgAATZsUYU3oF11yZBoAAE2cFGFN6RddcmUaAABNnRRhTeoXXXJmGgAATZ4UYU3rF11yZxoAAE2fFGFN7BddcmgaAABNoBRhTe0XXXJpGgAATaEUYU3uF11yahoAAE2iFGFN7xddcmsaAABNoxRhTfAXXXJsGgAATaQUYU3xF11ybRoAAE2lFGFN8hddcm4aAABNphRhTfMXXXJvGgAATacUYU30F11ycBoAAE2oFGFN9RddcnEaAABNqRRhTfYXXXJyGgAATaoUYU33F11ycxoAAE2rFGFN+BddcnQaAABNrBRhTfkXXXJ1GgAATa0UYU36F11ydhoAAE2uFGFN+xddcncaAABNrxRhTfwXXXJ4GgAATbAUYU39F11yeRoAAE2xFGFN/hddcnoaAABNshRhTf8XXXJ7GgAATbMUYU0AGF1yfBoAAE20FGFNARhdcn0aAABNtRRhTQIYXXJ+GgAATbYUYU0DGF1yfxoAAE23FGFNBBhdcoAaAABNuBRhTQUYXXKBGgAATbkUYU0GGF1yghoAAE26FGFNBxhdcoMaAABNuxRhTQgYXXKEGgAATbwUYU0JGF1yhRoAAE29FGFNChhdcoYaAABNvhRhTQsYXXKHGgAATb8UYU0MGF1yiBoAAE3AFGFNDRhdcokaAABNwRRhTQ4YXXKKGgAATcIUYU0PGF1yixoAAE3DFGFNEBhdcowaAABNxBRhTREYXXKNGgAATcUUYU0SGF1yjhoAAE3GFGFNExhdco8aAABNxxRhTRQYXXKQGgAATcgUYU0VGF1ykRoAAE3JFGFNFhhdcpIaAABNyhRhTRcYXXKTGgAATcsUYU0YGF1ylBoAAE3MFGFNGRhdcpUaAABNzRRhTRoYXXKWGgAATc4UYU0bGF1ylxoAAE3PFGFNHBhdcpgaAABN0BRhTR0YXXKZGgAATdEUYU0eGF1ymhoAAE3SFGFNHxhdcpsaAABN0xRhTSAYXXKcGgAATdQUYU0hGF1ynRoAAE3VFGFNIhhdcp4aAABN1hRhTSMYXXKfGgAATdcUYU0kGF1yoBoAAE3YFGFNJRhdcqEaAABN2RRhTSYYXXKiGgAATdoUYU0nGF1yoxoAAE3bFGFNKBhdcqQaAABN3BRhTSkYXXKlGgAATd0UYU0qGF1yphoAAE3eFGFNKxhdcqcaAABN3xRhTSwYXXKoGgAATeAUYU0tGF1yqRoAAE3hFGFNLhhdcqoaAABN4hRhTS8YXXKrGgAATeMUYU0wGF1yrBoAAE3kFGFNMRhdcq0aAABN5RRhTTIYXXKuGgAATeYUYU0zGF1yrxoAAE3nFGFNNBhdcrAaAABN6BRhTTUYXXKxGgAATekUYU02GF1yshoAAE3qFGFNNxhdcrMaAABN6xRhTTgYXXK0GgAATewUYU05GF1ytRoAAE3tFGFNOhhdcrYaAABN7hRhTTsYXXK3GgAATe8UYU08GF1yuBoAAE3wFGFNPRhdcrkaAABN8RRhTT4YXXK6GgAATfIUYU0/GF1yuxoAAE3zFGFNQBhdcrwaAABN9BRhTUEYXXK9GgAATfUUYU1CGF1yvhoAAE32FGFNQxhdcr8aAABN9xRhTUQYXXLAGgAATfgUYU1FGF1ywRoAAE35FGFNRhhdcsIaAABN+hRhTUcYXXLDGgAATfsUYU1IGF1yxBoAAE38FGFNSRhdcsUaAABN/RRhTUoYXXLGGgAATf4UYU1LGF1yxxoAAE3/FGFNTBhdcsgaAABNABVhTU0YXXLJGgAATQEVYU1OGF1yyhoAAE0CFWFNTxhdcssaAABNAxVhTVAYXXLMGgAATQQVYU1RGF1yzRoAAE0FFWFNUhhdcs4aAABNBhVhTVMYXXLPGgAATQcVYU1UGF1y0BoAAE0IFWFNVRhdctEaAABNCRVhTVYYXXLSGgAATQoVYU1XGF1y0xoAAE0LFWFNWBhdctQaAABNDBVhTVkYXXLVGgAATQ0VYU1aGF1y1hoAAE0OFWFNWxhdctcaAABNDxVhTVwYXXLYGgAATRAVYU1dGF1y2RoAAE0RFWFNXhhdctoaAABNEhVhTV8YXXLbGgAATRMVYU1gGF1y3BoAAE0UFWFNYRhdct0aAABNFRVhTWIYXXLeGgAATRYVYU1jGF1y3xoAAE0XFWFNZBhdcuAaAABNGBVhTWUYXXLhGgAATRkVYU1mGF1y4hoAAE0aFWFNZxhdcuMaAABNGxVhTWgYXXLkGgAATRwVYU1pGF1y5RoAAE0dFWFNahhdcuYaAABNHhVhTWsYXXLnGgAATR8VYU1sGF1y6BoAAE0gFWFNbRhdcukaAABNIRVhTW4YXXLqGgAATSIVYU1vGF1y6xoAAE0jFWFNcBhdcuwaAABNJBVhTXEYXXLtGgAATSUVYU1yGF1y7hoAAE0mFWFNcxhdcu8aAABNJxVhTXQYXXLwGgAATSgVYU11GF1y8RoAAE0pFWFNdhhdcvIaAABNKhVhTXcYXXLzGgAATSsVYU14GF1y9BoAAE0sFWFNeRhdcvUaAABNLRVhTXoYXXL2GgAATS4VYU17GF1y9xoAAE0vFWFNfBhdcvgaAABNMBVhTX0YXXL5GgAATTEVYU1+GF1y+hoAAE0yFWFNfxhdcvsaAABNMxVhTYAYXXL8GgAATTQVYU2BGF1y/RoAAE01FWFNghhdcv4aAABNNhVhTYMYXXL/GgAATTcVYU2EGF1yABsAAE04FWFNhRhdcgEbAABNORVhTYYYXXICGwAATToVYU2HGF1yAxsAAE07FWFNiBhdcgQbAABNPBVhTYkYXXIFGwAATT0VYU2KGF1yBhsAAE0+FWFNixhdcgcbAABNPxVhTYwYXXIIGwAATUAVYU2NGF1yCRsAAE1BFWFNjhhdcgobAABNQhVhTY8YXXILGwAATUMVYU2QGF1yDBsAAE1EFWFNkRhdcg0bAABNRRVhTZIYXXIOGwAATUYVYU2TGF1yDxsAAE1HFWFNlBhdchAbAABNSBVhTZUYXXIRGwAATUkVYU2WGF1yEhsAAE1KFWFNlxhdchMbAABNSxVhTZgYXXIUGwAATUwVYU2ZGF1yFRsAAE1NFWFNmhhdchYbAABNThVhTZsYXXIXGwAATU8VYU2cGF1yGBsAAE1QFWFNnRhdchkbAABNURVhTZ4YXXIaGwAATVIVYU2fGF1yGxsAAE1TFWFNoBhdchwbAABNVBVhTaEYXXIdGwAATVUVYU2iGF1yHhsAAE1WFWFNoxhdch8bAABNVxVhTaQYXXIgGwAATVgVYU2lGF1yIRsAAE1ZFWFNphhdciIbAABNWhVhTacYXXIjGwAATVsVYU2oGF1yJBsAAE1cFWFNqRhdciUbAABNXRVhTaoYXXImGwAATV4VYU2rGF1yJxsAAE1fFWFNrBhdcigbAABNYBVhTa0YXXIpGwAATWEVYU2uGF1yKhsAAE1iFWFNrxhdcisbAABNYxVhTbAYXXIsGwAATWQVYU2xGF1yLRsAAE1lFWFNshhdci4bAABNZhVhTbMYXXIvGwAATWcVYU20GF1yMBsAAE1oFWFNtRhdcjEbAABNaRVhTbYYXXIyGwAATWoVYU23GF1yMxsAAE1rFWFNuBhdcjQbAABNbBVhTbkYXXI1GwAATW0VYU26GF1yNhsAAE1uFWFNuxhdcjcbAABNbxVhTbwYXXI4GwAATXAVYU29GF1yORsAAE1xFWFNvhhdcjobAABNchVhTb8YXXI7GwAATXMVYU3AGF1yPBsAAE10FWFNwRhdcj0bAABNdRVhTcIYXXI+GwAATXYVYU3DGF1yPxsAAE13FWFNxBhdckAbAABNeBVhTcUYXXJBGwAATXkVYU3GGF1yQhsAAE16FWFNxxhdckMbAABNexVhTcgYXXJEGwAATXwVYU3JGF1yRRsAAE19FWFNyhhdckYbAABNfhVhTcsYXXJHGwAATX8VYU3MGF1ySBsAAE2AFWFNzRhdckkbAABNgRVhTc4YXXJKGwAATYIVYU3PGF1ySxsAAE2DFWFN0BhdckwbAABNhBVhTdEYXXJNGwAATYUVYU3SGF1yThsAAE2GFWFN0xhdck8bAABNhxVhTdQYXXJQGwAATYgVYU3VGF1yURsAAE2JFWFN1hhdclIbAABNihVhTdcYXXJTGwAATYsVYU3YGF1yVBsAAE2MFWFN2RhdclUbAABNjRVhTdoYXXJWGwAATY4VYU3bGF1yVxsAAE2PFWFN3BhdclgbAABNkBVhTd0YXXJZGwAATZEVYU3eGF1yWhsAAE2SFWFN3xhdclsbAABNkxVhTeAYXXJcGwAATZQVYU3hGF1yXRsAAE2VFWFN4hhdcl4bAABNlhVhTeMYXXJfGwAATZcVYU3kGF1yYBsAAE2YFWFN5RhdcmEbAABNmRVhTeYYXXJiGwAATZoVYU3nGF1yYxsAAE2bFWFN6BhdcmQbAABNnBVhTekYXXJlGwAATZ0VYU3qGF1yZhsAAE2eFWFN6xhdcmcbAABNnxVhTewYXXJoGwAATaAVYU3tGF1yaRsAAE2hFWFN7hhdcmobAABNohVhTe8YXXJrGwAATaMVYU3wGF1ybBsAAE2kFWFN8Rhdcm0bAABNpRVhTfIYXXJuGwAATaYVYU3zGF1ybxsAAE2nFWFN9BhdcnAbAABNqBVhTfUYXXJxGwAATakVYU32GF1ychsAAE2qFWFN9xhdcnMbAABNqxVhTfgYXXJ0GwAATawVYU35GF1ydRsAAE2tFWFN+hhdcnYbAABNrhVhTfsYXXJ3GwAATa8VYU38GF1yeBsAAE2wFWFN/RhdcnkbAABNsRVhTf4YXXJ6GwAATbIVYU3/GF1yexsAAE2zFWFNABldcnwbAABNtBVhTQEZXXJ9GwAATbUVYU0CGV1yfhsAAE22FWFNAxldcn8bAABNtxVhTQQZXXKAGwAATbgVYU0FGV1ygRsAAE25FWFNBhldcoIbAABNuhVhTQcZXXKDGwAATbsVYU0IGV1yhBsAAE28FWFNCRldcoUbAABNvRVhTQoZXXKGGwAATb4VYU0LGV1yhxsAAE2/FWFNDBldcogbAABNwBVhTQ0ZXXKJGwAATcEVYU0OGV1yihsAAE3CFWFNDxldcosbAABNwxVhTRAZXXKMGwAATcQVYU0RGV1yjRsAAE3FFWFNEhldco4bAABNxhVhTRMZXXKPGwAATccVYU0UGV1ykBsAAE3IFWFNFRldcpEbAABNyRVhTRYZXXKSGwAATcoVYU0XGV1ykxsAAE3LFWFNGBldcpQbAABNzBVhTRkZXXKVGwAATc0VYU0aGV1ylhsAAE3OFWFNGxldcpcbAABNzxVhTRwZXXKYGwAATdAVYU0dGV1ymRsAAE3RFWFNHhldcpobAABN0hVhTR8ZXXKbGwAATdMVYU0gGV1ynBsAAE3UFWFNIRldcp0bAABN1RVhTSIZXXKeGwAATdYVYU0jGV1ynxsAAE3XFWFNJBldcqAbAABN2BVhTSUZXXKhGwAATdkVYU0mGV1yohsAAE3aFWFNJxldcqMbAABN2xVhTSgZXXKkGwAATdwVYU0pGV1ypRsAAE3dFWFNKhldcqYbAABN3hVhTSsZXXKnGwAATd8VYU0sGV1yqBsAAE3gFWFNLRldcqkbAABN4RVhTS4ZXXKqGwAATeIVYU0vGV1yqxsAAE3jFWFNMBldcqwbAABN5BVhTTEZXXKtGwAATeUVYU0yGV1yrhsAAE3mFWFNMxldcq8bAABN5xVhTTQZXXKwGwAATegVYU01GV1ysRsAAE3pFWFNNhldcrIbAABN6hVhTTcZXXKzGwAATesVYU04GV1ytBsAAE3sFWFNORldcrUbAABN7RVhTToZXXK2GwAATe4VYU07GV1ytxsAAE3vFWFNPBldcrgbAABN8BVhTT0ZXXK5GwAATfEVYU0+GV1yuhsAAE3yFWFNPxldcrsbAABN8xVhTUAZXXK8GwAATfQVYU1BGV1yvRsAAE31FWFNQhldcr4bAABN9hVhTUMZXXK/GwAATfcVYU1EGV1ywBsAAE34FWFNRRldcsEbAABN+RVhTUYZXXLCGwAATfoVYU1HGV1ywxsAAE37FWFNSBldcsQbAABN/BVhTUkZXXLFGwAATf0VYU1KGV1yxhsAAE3+FWFNSxldcscbAABN/xVhTUwZXXLIGwAATQAWYU1NGV1yyRsAAE0BFmFNThldcsobAABNAhZhTU8ZXXLLGwAATQMWYU1QGV1yzBsAAE0EFmFNURldcs0bAABNBRZhTVIZXXLOGwAATQYWYU1TGV1yzxsAAE0HFmFNVBldctAbAABNCBZhTVUZXXLRGwAATQkWYU1WGV1y0hsAAE0KFmFNVxldctMbAABNCxZhTVgZXXLUGwAATQwWYU1ZGV1y1RsAAE0NFmFNWhldctYbAABNDhZhTVsZXXLXGwAATQ8WYU1cGV1y2BsAAE0QFmFNXRldctkbAABNERZhTV4ZXXLaGwAATRIWYU1fGV1y2xsAAE0TFmFNYBldctwbAABNFBZhTWEZXXLdGwAATRUWYU1iGV1y3hsAAE0WFmFNYxldct8bAABNFxZhTWQZXXLgGwAATRgWYU1lGV1y4RsAAE0ZFmFNZhldcuIbAABNGhZhTWcZXXLjGwAATRsWYU1oGV1y5BsAAE0cFmFNaRldcuUbAABNHRZhTWoZXXLmGwAATR4WYU1rGV1y5xsAAE0fFmFNbBldcugbAABNIBZhTW0ZXXLpGwAATSEWYU1uGV1y6hsAAE0iFmFNbxldcusbAABNIxZhTXAZXXLsGwAATSQWYU1xGV1y7RsAAE0lFmFNchldcu4bAABNJhZhTXMZXXLvGwAATScWYU10GV1y8BsAAE0oFmFNdRldcvEbAABNKRZhTXYZXXLyGwAATSoWYU13GV1y8xsAAE0rFmFNeBldcvQbAABNLBZhTXkZXXL1GwAATS0WYU16GV1y9hsAAE0uFmFNexldcvcbAABNLxZhTXwZXXL4GwAATTAWYU19GV1y+RsAAE0xFmFNfhldcvobAABNMhZhTX8ZXXL7GwAATTMWYU2AGV1y/BsAAE00FmFNgRldcv0bAABNNRZhTYIZXXL+GwAATTYWYU2DGV1y/xsAAE03FmFNhBldcgAcAABNOBZhTYUZXXIBHAAATTkWYU2GGV1yAhwAAE06FmFNhxldcgMcAABNOxZhTYgZXXIEHAAATTwWYU2JGV1yBRwAAE09FmFNihldcgYcAABNPhZhTYsZXXIHHAAATT8WYU2MGV1yCBwAAE1AFmFNjRldcgkcAABNQRZhTY4ZXXIKHAAATUIWYU2PGV1yCxwAAE1DFmFNkBldcgwcAABNRBZhTZEZXXINHAAATUUWYU2SGV1yDhwAAE1GFmFNkxldcg8cAABNRxZhTZQZXXIQHAAATUgWYU2VGV1yERwAAE1JFmFNlhldchIcAABNShZhTZcZXXITHAAATUsWYU2YGV1yFBwAAE1MFmFNmRldchUcAABNTRZhTZoZXXIWHAAATU4WYU2bGV1yFxwAAE1PFmFNnBldchgcAABNUBZhTZ0ZXXIZHAAATVEWYU2eGV1yGhwAAE1SFmFNnxldchscAABNUxZhTaAZXXIcHAAATVQWYU2hGV1yHRwAAE1VFmFNohldch4cAABNVhZhTaMZXXIfHAAATVcWYU2kGV1yIBwAAE1YFmFNpRldciEcAABNWRZhTaYZXXIiHAAATVoWYU2nGV1yIxwAAE1bFmFNqBldciQcAABNXBZhTakZXXIlHAAATV0WYU2qGV1yJhwAAE1eFmFNqxldciccAABNXxZhTawZXXIoHAAATWAWYU2tGV1yKRwAAE1hFmFNrhldciocAABNYhZhTa8ZXXIrHAAATWMWYU2wGV1yLBwAAE1kFmFNsRldci0cAABNZRZhTbIZXXIuHAAATWYWYU2zGV1yLxwAAE1nFmFNtBldcjAcAABNaBZhTbUZXXIxHAAATWkWYU22GV1yMhwAAE1qFmFNtxldcjMcAABNaxZhTbgZXXI0HAAATWwWYU25GV1yNRwAAE1tFmFNuhldcjYcAABNbhZhTbsZXXI3HAAATW8WYU28GV1yOBwAAE1wFmFNvRldcjkcAABNcRZhTb4ZXXI6HAAATXIWYU2/GV1yOxwAAE1zFmFNwBldcjwcAABNdBZhTcEZXXI9HAAATXUWYU3CGV1yPhwAAE12FmFNwxldcj8cAABNdxZhTcQZXXJAHAAATXgWYU3FGV1yQRwAAE15FmFNxhldckIcAABNehZhTccZXXJDHAAATXsWYU3IGV1yRBwAAE18FmFNyRldckUcAABNfRZhTcoZXXJGHAAATX4WYU3LGV1yRxwAAE1/FmFNzBldckgcAABNgBZhTc0ZXXJJHAAATYEWYU3OGV1yShwAAE2CFmFNzxldckscAABNgxZhTdAZXXJMHAAATYQWYU3RGV1yTRwAAE2FFmFN0hldck4cAABNhhZhTdMZXXJPHAAATYcWYU3UGV1yUBwAAE2IFmFN1RldclEcAABNiRZhTdYZXXJSHAAATYoWYU3XGV1yUxwAAE2LFmFN2BldclQcAABNjBZhTdkZXXJVHAAATY0WYU3aGV1yVhwAAE2OFmFN2xldclccAABNjxZhTdwZXXJYHAAATZAWYU3dGV1yWRwAAE2RFmFN3hldclocAABNkhZhTd8ZXXJbHAAATZMWYU3gGV1yXBwAAE2UFmFN4Rldcl0cAABNlRZhTeIZXXJeHAAATZYWYU3jGV1yXxwAAE2XFmFN5BldcmAcAABNmBZhTeUZXXJhHAAATZkWYU3mGV1yYhwAAE2aFmFN5xldcmMcAABNmxZhTegZXXJkHAAATZwWYU3pGV1yZRwAAE2dFmFN6hldcmYcAABNnhZhTesZXXJnHAAATZ8WYU3sGV1yaBwAAE2gFmFN7RldcmkcAABNoRZhTe4ZXXJqHAAATaIWYU3vGV1yaxwAAE2jFmFN8BldcmwcAABNpBZhTfEZXXJtHAAATaUWYU3yGV1ybhwAAE2mFmFN8xldcm8cAABNpxZhTfQZXXJwHAAATagWYU31GV1ycRwAAE2pFmFN9hldcnIcAABNqhZhTfcZXXJzHAAATasWYU34GV1ydBwAAE2sFmFN+RldcnUcAABNrRZhTfoZXXJ2HAAATa4WYU37GV1ydxwAAE2vFmFN/BldcngcAABNsBZhTf0ZXXJ5HAAATbEWYU3+GV1yehwAAE2yFmFN/xldcnscAABNsxZhTQAaXXJ8HAAATbQWYU0BGl1yfRwAAE21FmFNAhpdcn4cAABNthZhTQMaXXJ/HAAATbcWYU0EGl1ygBwAAE24FmFNBRpdcoEcAABNuRZhTQYaXXKCHAAATboWYU0HGl1ygxwAAE27FmFNCBpdcoQcAABNvBZhTQkaXXKFHAAATb0WYU0KGl1yhhwAAE2+FmFNCxpdcoccAABNvxZhTQwaXXKIHAAATcAWYU0NGl1yiRwAAE3BFmFNDhpdcoocAABNwhZhTQ8aXXKLHAAATcMWYU0QGl1yjBwAAE3EFmFNERpdco0cAABNxRZhdYdVCWlkYXRtVHlwZXKOHAAATcYWiX2HVQZhbHRMb2NyjxwAAE3GFlUAfYdVBWxhYmVscpAcAABNxhZYAAAAAH2HVQ5zdXJmYWNlT3BhY2l0eXKRHAAATcYWR7/wAAAAAAAAfYdVB2VsZW1lbnRykhwAAE3GFksGfXKTHAAAKEsIXXKUHAAAKEsESwlLDUsQSxtLJksrSzBLM0s4SzlLO0tFS0tLTktYS2BLa0t1S3dLfEt/S4ZLjkuUS5dLnEudS59LpUumS6hLtku9S8VLzEvQS9JL10vhS+xL9Ev9TQgBTQ8BTR0BTSMBTSYBTSoBTTABTTMBTToBTUABTUEBTUMBTUoBTVABTVMBTVsBTWMBTWwBTXABTXMBTXoBTYEBTYwBTZYBTZsBTZwBTZ4BTaUBTa0BTbIBTbUBTbwBTcQBTcoBTdEBTdUBTdoBTeIBTe0BTfIBTfcBTfoBTf4BTQQCTQUCTQcCTQ4CTRMCTRYCTR0CTSMCTSYCTTACTTICTTcCTTgCTToCTT4CTUACTUQCTUcCTVICTVoCTWUCTWoCTWsCTW0CTXICTXUCTXoCTXsCTX0CTYgCTY8CTZQCTZwCTaICTaUCTawCTbECTbICTbQCTbkCTcACTcQCTcYCTc0CTdECTdgCTdwCTd4CTeMCTeQCTeYCTfACTfcCTf8CTQoDTRADTRMDTRgDTSEDTSUDTScDTSwDTTcDTTsDTUIDTUgDTVEDTVgDTWADTWYDTXEDTXsDTYIDTZADTZgDTZ0DTZ4DTaADTacDTasDTa4DTbYDTb0DTcUDTc0DTdEDTdMDTdoDTeEDTecDTegDTeoDTfIDTf0DTQIETQkETRAETRUETRYETRgETR0ETSsETTAETTQETTYETT0ETUEETUQETUoETUsETU0ETVMETVQETVYETV4ETWIETWcETW0ETXAETXoETXwETYMETZEETZgETZ4ETaEETakETbQETboETbsETb0ETcIETcUETc4ETdIETdcETd8ETecETesETfEETfUETfcETfwETf8ETQYFTRAFTRcFTSEFTScFTS0FTTAFTTcFTUUFTUoFTU4FTVAFTVQFTVYFTWEFTWkFTXAFTXUFTXYFTXgFTYAFTYUFTYsFTY4FTZkFTZ8FTaAFTaIFTagFTakFTasFTbYFTboFTbwFTcIFTcUFTcsFTc4FTdMFTd0FTd8FTegFTewFTe4FTfQFTfcFTQEGTQUGTQsGTQwGTQ4GTRUGTR0GTSUGTS0GTTMGTTQGTTYGTUAGTUIGTUYGTUgGTVMGTVkGTVwGTWIGTWMGTWUGTW0GTXUGTYAGTYkGTY8GTZAGTZIGTZ0GTaUGTawGTbQGTbgGTbsGTb8GTcEGTccGTcgGTcoGTdQGTeIGTeoGTfEGTfkGTQAHTQcHTRIHTSAHTSUHTSkHTSwHTToHTUEHTUsHTU0HTVMHTVYHTVoHTV0HTWUHTW0HTXUHTXwHTYcHTZIHTZwHTaMHTa4HTbkHTcEHTcgHTc4HTc8HTdEHTdkHTd0HTeAHTecHTewHTfIHTfMHTfUHTQAITQUITQYITQgITQ0ITQ4ITRAITRgITR0ITSEITSMITSsITTMITTwITUUITU0ITVUITVkITVwITWUITW8ITXEITXYITXcITXkITX4ITYEITYkITZQITZoITZsITZ0ITaEITaQITagITaoITbUITbwITcYITcgITcwITc4ITdYITdoITegITfIITfYITfsITQIJTQYJTQkJTQ0JTREJTRMJTRkJTRoJTRwJTSEJTSUJTSoJTS8JTTIJTUAJTUUJTUgJTVIJTWAJTWYJTWkJTXEJTXsJTYAJTYoJTZQJTZYJTaAJTaIJTakJTbAJTbgJTcAJTcsJTc8JTdEJTdYJTdoJTd0JTeQJTe8JTfgJTQMKTQsKTRIKTRYKTSAKTSIKTSgKTSkKTSsKTTMKTTsKTUAKTUYKTUkKTU4KTVQKTVcKTWIKTWcKTWgKTWoKTXIKTXYKTXkKTYAKTYYKTYcKTYkKTY8KTZIKTZcKTZwKTaIKTaMKTaUKTbAKTbgKTcMKTcgKTdAKTdcKTd0KTd4KTeAKTecKTfEKTfsKTf0KTQcLTQ8LTRMLTRkLTRwLTSULTSoLTSsLTS0LTTgLTT4LTT8LTUELTUULTUgLTU0LTVELTVQLTVwLTWELTWILTWcLTWwLTXALTXMLTX4LTYkLTY4LTZMLTZYLTZsLTZwLTZ4LTagLTa4LTbELTbsLTcMLTc4LTdgLTdoLTd8LTeILTekLTfELTfcLTfoLTf8LTQAMTQIMTQgMTQkMTQsMTRkMTSAMTSgMTS8MTTMMTTUMTToMTUQMTU8MTVcMTWAMTWsMTXIMTYAMTYYMTYkMTY0MTZMMTZYMTZ0MTaMMTaQMTaYMTa0MTbMMTbYMTb4MTcYMTc8MTdMMTdYMTd0MTeQMTe8MTfkMTf4MTf8MTQENTQgNTRANTRUNTRgNTR8NTScNTS0NTTQNTTgNTT0NTUUNTVANTVUNTVoNTV0NTWENTWcNTWgNTWoNTXENTXYNTXkNTYANTYYNTYkNTZMNTZUNTZoNTZsNTZ0NTaENTaMNTacNTaoNTbUNTb0NTcgNTc0NTc4NTdANTdUNTdgNTd0NTd4NTeANTesNTfINTfcNTf8NTQUOTQgOTQ8OTRQOTRUOTRcOTRwOTSMOTScOTSkOTTAOTTQOTTsOTT8OTUEOTUYOTUcOTUkOTVMOTVoOTWIOTW0OTXMOTXYOTXsOTYQOTYgOTYoOTY8OTZoOTZ4OTaUOTasOTbQOTbsOTcMOTckOTdQOTd4OTeUOTfMOTfsOTQAPTQEPTQMPTQoPTQ4PTREPTRkPTSAPTSgPTTAPTTQPTTYPTT0PTUQPTUoPTUsPTU0PTVUPTWAPTWUPTWwPTXMPTXgPTXkPTXsPTYAPTY4PTZMPTZcPTZkPTaAPTaQPTacPTa0PTa4PTbAPTbYPTbcPTbkPTcEPTcUPTcoPTdAPTdMPTd0PTd8PTeYPTfQPTfsPTQEQTQQQTQwQTRcQTR0QTR4QTSAQTSUQTSgQTTEQTTUQTToQTUIQTUoQTU4QTVQQTVgQTVoQTV8QTWIQTWkQTXMQTXoQTYQQTYoQTZAQTZMQTZoQTagQTa0QTbEQTbMQTbcQTbkQTcQQTcwQTdMQTdgQTdkQTdsQTeMQTegQTe4QTfEQTfwQTQIRTQMRTQURTQsRTQwRTQ4RTRkRTR0RTR8RTSURTSgRTS4RTTERTTYRTUARTUIRTUsRTU8RTVERTVcRTVoRTWQRTWgRTW4RTW8RTXERTXgRTYARTYgRTZARTZYRTZcRTZkRTaMRTaURTakRTasRTbYRTbwRTb8RTcURTcYRTcgRTdARTdgRTeMRTewRTfIRTfMRTfURTQASTQgSTQ8STRcSTRsSTR4STSISTSQSTSoSTSsSTS0STTcSTUUSTU0STVQSTVwSTWMSTWoSTXUSTYMSTYgSTYwSTY8STZ0STaQSTa4STbASTbYSTbkSTb0STcASTcgSTdASTdgSTd8STeoSTfUSTf8STQYTTRETTRwTTSQTTSsTTTETTTITTTQTTTwTTUATTUMTTUoTTU8TTVUTTVYTTVgTTWMTTWgTTWkTTWsTTXATTXETTXMTTXsTTYATTYQTTYYTTY4TTZYTTZ8TTagTTbATTbgTTbwTTb8TTcgTTdITTdQTTdkTTdoTTdwTTeETTeQTTewTTfcTTf0TTf4TTQAUTQQUTQcUTQsUTQ0UTRgUTR8UTSkUTSsUTS8UTTEUTTkUTT0UTUsUTVUUTVkUTV4UTWUUTWkUTWwUTXAUTXQUTXYUTXwUTX0UTX8UTYQUTYgUTY0UTZIUTZUUTaMUTagUTasUTbUUTcMUTckUTcwUTdQUTd4UTeMUTe0UTfcUTfkUTQMVTQUVTQwVTRMVTRsVTSMVTS4VTTIVTTQVTTkVTT0VTUAVTUcVTVIVTVsVTWYVTW4VTXUVTXkVTYMVTYUVTYsVTYwVTY4VTZYVTZ4VTaMVTakVTawVTbEVTbcVTboVTcUVTcoVTcsVTc0VTdUVTdkVTdwVTeMVTekVTeoVTewVTfIVTfUVTfoVTf8VTQUWZShNBhZNCBZNExZNGxZNJhZNKxZNMxZNOhZNQBZNQRZNQxZNShZNVBZNXhZNYBZNahZNchZNdhZNfBZNfxZNiBZNjRZNjhZNkBZNmxZNoRZNohZNpBZNqBZNqxZNsBZNtBZNtxZNvxZNxBZNxRZlSxBdcpUcAAAoS/FNyAFNRgNNXQNNZANNygNN3ARN5ARN7wRNJQVNKgZNMAhN0whNCApNMApNVAxNKw1NqQ5NwA5Nxw5NLQ9NPxBNRxBNUhBNiBBNjRFNkxNNNhRNaxVNkxVlSwddcpYcAAAoSwBLBUsKSxFLHEshSyNLJEsnSyxLMUs0SzxLPktBS0ZLTEtPS1FLVEtZS2FLZktoS2lLbEt4S31LgEuHS49LlUuYS6BLqUuvS7dLvkvGS81L00vYS9pL3UviS+dL6UvqS+1L9Uv7S/5NAwFNBQFNBgFNCQFNEAFNFgFNHgFNJAFNJwFNKwFNMQFNNAFNOwFNRAFNSwFNUQFNVAFNXAFNZAFNagFNbQFNdAFNewFNggFNhwFNiQFNigFNjQFNjwFNkgFNlwFNnwFNpgFNrgFNswFNtgFNvQFNxQFNywFN0gFN1gFN2wFN4wFN6AFN6gFN6wFN7gFN8wFN+AFN+wFN/wFNCAJNDwJNFAJNFwJNHgJNJAJNJwJNMwJNOwJNQQJNSAJNUwJNWwJNZgJNbgJNcwJNdgJNfgJNiQJNkAJNlQJNnQJNowJNpgJNrQJNtQJNugJNwQJNxwJNzgJN0gJN2QJN3wJN5wJN6QJN7AJN8QJN+AJNAANNCwNNEQNNFANNGQNNHwNNIgNNKANNLQNNMgNNNANNNQNNOANNPANNQwNNSQNNTwNNUgNNWQNNYQNNZwNNcgNNdANNdwNNfANNgwNNiQNNkQNNmQNNoQNNqANNrwNNtwNNvgNNxgNNzgNN1ANN2wNN4gNN6wNN8wNN+ANN+gNN+wNN/gNNAwRNCgRNEQRNGQRNHgRNJARNLARNMQRNNwRNPgRNRQRNTgRNVwRNXwRNYwRNaARNbgRNcQRNfQRNhARNigRNkgRNmQRNnwRNogRNqgRNtQRNvgRNwwRNxgRNzARNzwRN0wRN2ARN4ARN6ARN7ARN8gRN+ARN/QRNAAVNBwVNCQVNDAVNEQVNGAVNGgVNHQVNIgVNKAVNLgVNMQVNOAVNPgVNRgVNSwVNUQVNVwVNYgVNagVNcQVNeQVNgQVNhgVNjAVNjwVNlAVNlgVNlwVNmgVNowVNrAVNsQVNswVNtAVNtwVNvQVNwwVNxgVNzAVNzwVN1AVN4AVN5gVN6QVN7wVN9QVN+AVN+gVN/QVNAgZNBgZNDwZNFgZNHgZNJgZNLgZNNwZNQwZNSQZNTgZNUAZNUQZNVAZNWgZNXQZNZgZNbgZNdgZNewZNfQZNfgZNgQZNhwZNigZNkwZNmAZNmgZNmwZNngZNpgZNrQZNtQZNvAZNwgZNywZNzQZN0AZN1QZN2wZN4wZN6wZN8gZN+gZNAQdNCAdNEwdNGQdNIQdNJgdNLQdNMwdNOwdNQgdNTgdNVAdNVwdNXgdNZgdNbgdNdgdNfQdNggdNhAdNhQdNiAdNjQdNjwdNkAdNkwdNlQdNmAdNnQdNpAdNqQdNqwdNrAdNrwdNtAdNtgdNtwdNugdNwgdNyQdN0gdN2gdN4QdN6AdN7QdN9gdN+wdN/QdN/gdNAQhNCQhNEQhNGQhNHghNJAhNLAhNNAhNOghNPQhNQwhNRghNTghNVghNXQhNYwhNZghNcghNeghNfwhNgghNighNlQhNnghNpQhNqwhNtghNvQhNyQhNzwhN1whN2whN4QhN6QhN6whN7ghN8whN9whN/AhNAwlNCglNDglNFAlNHQlNIglNJglNKwlNMAlNMwlNOQlNQQlNRglNSQlNSwlNTglNUwlNWQlNYQlNZwlNaglNcglNdAlNdwlNfAlNgQlNgwlNhglNiwlNlwlNowlNqglNsQlNuQlNwQlNxglNyAlNyQlNzAlN0glN1wlN3glN5QlN6glN7AlN7QlN8AlN9glN+QlNBApNDApNEwpNFwpNIwpNLApNNApNPApNQQpNRwpNSgpNTwpNVQpNWApNXQpNXwpNYApNYwpNawpNcwpNegpNgQpNigpNkApNkwpNmApNnQpNpgpNqwpNrQpNrgpNsQpNuQpNvgpNwApNwQpNxApNyQpN0QpN2ApN4QpN6ApN6gpN7QpN8gpN/gpNAAtNAwtNCAtNEAtNFAtNGgtNHQtNIwtNJgtNLgtNMwtNNQtNNgtNOQtNQgtNSQtNTgtNVQtNXQtNYwtNaAtNbQtNdAtNfwtNhAtNhgtNhwtNigtNjwtNlAtNlwtNnwtNoQtNpAtNqQtNrwtNsgtNtAtNtwtNvAtNxAtNyQtNywtNzAtNzwtN2wtN4AtN4wtN6gtN8gtN+AtN+wtNAwxNDAxNEgxNGgxNIQxNKQxNMAxNNgxNOwxNPQxNQAxNRQxNSgxNTAxNTQxNUAxNWAxNXgxNYQxNZgxNaAxNaQxNbAxNcwxNeQxNgQxNhwxNigxNjgxNlAxNlwxNngxNpwxNrgxNtAxNtwxNvwxNxwxNzQxN0AxN1wxN3gxN5QxN6gxN7AxN7QxN8AxN8gxN9QxN+gxNAg1NCQ1NEQ1NFg1NGQ1NIA1NKA1NLg1NNQ1NOQ1NPg1NRg1NSw1NTQ1NTg1NUQ1NVg1NWw1NXg1NYg1Naw1Ncg1Ndw1Neg1NgQ1Nhw1Nig1Nlg1Nng1NpA1Nqw1Ntg1Nvg1NyQ1N0Q1N1g1N2Q1N4Q1N7A1N8w1N+A1NAA5NBg5NCQ5NEA5NGA5NHQ5NJA5NKg5NMQ5NNQ5NPA5NQg5NSg5NTA5NTw5NVA5NWw5NYw5Nbg5NdA5Ndw5NfA5Ngg5NhQ5Niw5NkA5NlQ5Nlw5NmA5Nmw5Nnw5Npg5NrA5Nsg5NtQ5NvA5NxA5Nyg5N1Q5N1w5N2g5N3w5N5g5N7A5N9A5N/A5NBA9NCw9NEg9NGg9NIQ9NKQ9NMQ9NNw9NPg9NRQ9NTg9NVg9NWw9NXQ9NXg9NYQ9NZg9NbQ9NdA9NfA9NgQ9Nhw9Njw9NlA9Nmg9NoQ9NqA9NsQ9Nug9Nwg9Nxg9Nyw9N0Q9N1A9N4A9N5w9N7Q9N9Q9N/A9NAhBNBRBNDRBNGBBNIRBNJhBNKRBNLxBNMhBNNhBNOxBNQxBNSxBNTxBNVRBNWxBNYBBNYxBNahBNbBBNbxBNdBBNexBNfRBNgBBNhRBNixBNkRBNlBBNmxBNoRBNqRBNrhBNtBBNuhBNxRBNzRBN1BBN3BBN5BBN6RBN7xBN8hBN9xBN+RBN+hBN/RBNBhFNDxFNFBFNFhFNFxFNGhFNIBFNJhFNKRFNLxFNMhFNNxFNQxFNSRFNTBFNUhFNWBFNWxFNXRFNYBFNZRFNaRFNchFNeRFNgRFNiRFNkRFNmhFNphFNrBFNsRFNsxFNtBFNtxFNvRFNwBFNyRFN0RFN2RFN3hFN4BFN4RFN5BFN6hFN7RFN9hFN+xFN/RFN/hFNARJNCRJNEBJNGBJNHxJNJRJNLhJNMBJNMxJNOBJNPhJNRhJNThJNVRJNXRJNZBJNaxJNdhJNfBJNhBJNiRJNkBJNlhJNnhJNpRJNsRJNtxJNuhJNwRJNyRJN0RJN2RJN4BJN5RJN5xJN6BJN6xJN8BJN8hJN8xJN9hJN+BJN+xJNABNNBxNNDBNNDhNNDxNNEhNNFxNNGRNNGhNNHRNNJRNNLBNNNRNNPRNNRBNNSxNNUBNNWRNNXhNNYBNNYRNNZBNNbBNNdBNNfBNNgRNNhxNNjxNNlxNNnRNNoBNNphNNqRNNsRNNuRNNwBNNxhNNyRNN1RNN3RNN4hNN5RNN7RNN+BNNARRNCBRNDhRNGRRNIBRNLBRNMhRNOhRNPhRNRBRNTBRNThRNURRNVhRNWhRNXxRNZhRNbRRNcRRNdxRNgBRNhRRNiRRNjhRNkxRNlhRNnBRNpBRNqRRNrBRNrhRNsRRNthRNvBRNxBRNyhRNzRRN1RRN1xRN2hRN3xRN5BRN5hRN6RRN7hRN+hRNBhVNDRVNFBVNHBVNJBVNKRVNKxVNLBVNLxVNNRVNOhVNQRVNSBVNTRVNTxVNUBVNUxVNWRVNXBVNZxVNbxVNdhVNehVNhhVNjxVNlxVNnxVNpBVNqhVNrRVNshVNuBVNuxVNwBVNwhVNwxVNxhVNzhVN1hVN3RVlKE3kFU3tFU3zFU32FU37FU0AFk0JFk0OFk0QFk0RFk0UFk0cFk0hFk0jFk0kFk0nFk0sFk00Fk07Fk1EFk1LFk1NFk1QFk1VFk1hFk1jFk1mFk1rFk1zFk13Fk19Fk2AFk2GFk2JFk2RFk2WFk2YFk2ZFk2cFk2lFk2sFk2xFk24Fk3AFmV1h1UKbGFiZWxDb2xvcnKXHAAATcYWTRIafXKYHAAAKE0TGl1ymRwAAEsBYU0UGl1ymhwAAEsCYU0VGl1ymxwAAEsDYU0WGl1ynBwAAEsEYU0XGl1ynRwAAEsFYU0YGl1ynhwAAEsGYU0ZGl1ynxwAAEsHYU0aGl1yoBwAAEsIYU0bGl1yoRwAAEsJYU0cGl1yohwAAEsKYU0dGl1yoxwAAEsLYU0eGl1ypBwAAEsMYU0fGl1ypRwAAEsNYU0gGl1yphwAAEsOYU0hGl1ypxwAAEsPYU0iGl1yqBwAAEsQYU0jGl1yqRwAAEsRYU0kGl1yqhwAAEsSYU0lGl1yqxwAAEsTYU0mGl1yrBwAAEsUYU0nGl1yrRwAAEsVYU0oGl1yrhwAAEsWYU0pGl1yrxwAAEsXYU0qGl1ysBwAAEsYYU0rGl1ysRwAAEsZYU0sGl1yshwAAEsaYU0tGl1ysxwAAEsbYU0uGl1ytBwAAEscYU0vGl1ytRwAAEsdYU0wGl1ythwAAEseYU0xGl1ytxwAAEsfYU0yGl1yuBwAAEsgYU0zGl1yuRwAAEshYU00Gl1yuhwAAEsiYU01Gl1yuxwAAEsjYU02Gl1yvBwAAEskYU03Gl1yvRwAAEslYU04Gl1yvhwAAEsmYU05Gl1yvxwAAEsnYU06Gl1ywBwAAEsoYU07Gl1ywRwAAEspYU08Gl1ywhwAAEsqYU09Gl1ywxwAAEsrYU0+Gl1yxBwAAEssYU0/Gl1yxRwAAEstYU1AGl1yxhwAAEsuYU1BGl1yxxwAAEsvYU1CGl1yyBwAAEswYU1DGl1yyRwAAEsxYU1EGl1yyhwAAEsyYU1FGl1yyxwAAEszYU1GGl1yzBwAAEs0YU1HGl1yzRwAAEs1YU1IGl1yzhwAAEs2YU1JGl1yzxwAAEs3YU1KGl1y0BwAAEs4YU1LGl1y0RwAAEs5YU1MGl1y0hwAAEs6YU1NGl1y0xwAAEs7YU1OGl1y1BwAAEs8YU1PGl1y1RwAAEs9YU1QGl1y1hwAAEs+YU1RGl1y1xwAAEs/YU1SGl1y2BwAAEtAYU1TGl1y2RwAAEtBYU1UGl1y2hwAAEtCYU1VGl1y2xwAAEtDYU1WGl1y3BwAAEtEYU1XGl1y3RwAAEtFYU1YGl1y3hwAAEtGYU1ZGl1y3xwAAEtHYU1aGl1y4BwAAEtIYU1bGl1y4RwAAEtJYU1cGl1y4hwAAEtKYU1dGl1y4xwAAEtLYU1eGl1y5BwAAEtMYU1fGl1y5RwAAEtNYU1gGl1y5hwAAEtOYU1hGl1y5xwAAEtPYU1iGl1y6BwAAEtQYU1jGl1y6RwAAEtRYU1kGl1y6hwAAEtSYU1lGl1y6xwAAEtTYU1mGl1y7BwAAEtUYU1nGl1y7RwAAEtVYU1oGl1y7hwAAEtWYU1pGl1y7xwAAEtXYU1qGl1y8BwAAEtYYU1rGl1y8RwAAEtZYU1sGl1y8hwAAEtaYU1tGl1y8xwAAEtbYU1uGl1y9BwAAEtcYU1vGl1y9RwAAEtdYU1wGl1y9hwAAEteYU1xGl1y9xwAAEtfYU1yGl1y+BwAAEtgYU1zGl1y+RwAAEthYU10Gl1y+hwAAEtiYU11Gl1y+xwAAEtjYU12Gl1y/BwAAEtkYU13Gl1y/RwAAEtlYU14Gl1y/hwAAEtmYU15Gl1y/xwAAEtnYU16Gl1yAB0AAEtoYU17Gl1yAR0AAEtpYU18Gl1yAh0AAEtqYU19Gl1yAx0AAEtrYU1+Gl1yBB0AAEtsYU1/Gl1yBR0AAEttYU2AGl1yBh0AAEtuYU2BGl1yBx0AAEtvYU2CGl1yCB0AAEtwYU2DGl1yCR0AAEtxYU2EGl1yCh0AAEtyYU2FGl1yCx0AAEtzYU2GGl1yDB0AAEt0YU2HGl1yDR0AAEt1YU2IGl1yDh0AAEt2YU2JGl1yDx0AAEt3YU2KGl1yEB0AAEt4YU2LGl1yER0AAEt5YU2MGl1yEh0AAEt6YU2NGl1yEx0AAEt7YU2OGl1yFB0AAEt8YU2PGl1yFR0AAEt9YU2QGl1yFh0AAEt+YU2RGl1yFx0AAEt/YU2SGl1yGB0AAEuAYU2TGl1yGR0AAEuBYU2UGl1yGh0AAEuCYU2VGl1yGx0AAEuDYU2WGl1yHB0AAEuEYU2XGl1yHR0AAEuFYU2YGl1yHh0AAEuGYU2ZGl1yHx0AAEuHYU2aGl1yIB0AAEuIYU2bGl1yIR0AAEuJYU2cGl1yIh0AAEuKYU2dGl1yIx0AAEuLYU2eGl1yJB0AAEuMYU2fGl1yJR0AAEuNYU2gGl1yJh0AAEuOYU2hGl1yJx0AAEuPYU2iGl1yKB0AAEuQYU2jGl1yKR0AAEuRYU2kGl1yKh0AAEuSYU2lGl1yKx0AAEuTYU2mGl1yLB0AAEuUYU2nGl1yLR0AAEuVYU2oGl1yLh0AAEuWYU2pGl1yLx0AAEuXYU2qGl1yMB0AAEuYYU2rGl1yMR0AAEuZYU2sGl1yMh0AAEuaYU2tGl1yMx0AAEubYU2uGl1yNB0AAEucYU2vGl1yNR0AAEudYU2wGl1yNh0AAEueYU2xGl1yNx0AAEufYU2yGl1yOB0AAEugYU2zGl1yOR0AAEuhYU20Gl1yOh0AAEuiYU21Gl1yOx0AAEujYU22Gl1yPB0AAEukYU23Gl1yPR0AAEulYU24Gl1yPh0AAEumYU25Gl1yPx0AAEunYU26Gl1yQB0AAEuoYU27Gl1yQR0AAEupYU28Gl1yQh0AAEuqYU29Gl1yQx0AAEurYU2+Gl1yRB0AAEusYU2/Gl1yRR0AAEutYU3AGl1yRh0AAEuuYU3BGl1yRx0AAEuvYU3CGl1ySB0AAEuwYU3DGl1ySR0AAEuxYU3EGl1ySh0AAEuyYU3FGl1ySx0AAEuzYU3GGl1yTB0AAEu0YU3HGl1yTR0AAEu1YU3IGl1yTh0AAEu2YU3JGl1yTx0AAEu3YU3KGl1yUB0AAEu4YU3LGl1yUR0AAEu5YU3MGl1yUh0AAEu6YU3NGl1yUx0AAEu7YU3OGl1yVB0AAEu8YU3PGl1yVR0AAEu9YU3QGl1yVh0AAEu+YU3RGl1yVx0AAEu/YU3SGl1yWB0AAEvAYU3TGl1yWR0AAEvBYU3UGl1yWh0AAEvCYU3VGl1yWx0AAEvDYU3WGl1yXB0AAEvEYU3XGl1yXR0AAEvFYU3YGl1yXh0AAEvGYU3ZGl1yXx0AAEvHYU3aGl1yYB0AAEvIYU3bGl1yYR0AAEvJYU3cGl1yYh0AAEvKYU3dGl1yYx0AAEvLYU3eGl1yZB0AAEvMYU3fGl1yZR0AAEvNYU3gGl1yZh0AAEvOYU3hGl1yZx0AAEvPYU3iGl1yaB0AAEvQYU3jGl1yaR0AAEvRYU3kGl1yah0AAEvSYU3lGl1yax0AAEvTYU3mGl1ybB0AAEvUYU3nGl1ybR0AAEvVYU3oGl1ybh0AAEvWYU3pGl1ybx0AAEvXYU3qGl1ycB0AAEvYYU3rGl1ycR0AAEvZYU3sGl1ych0AAEvaYU3tGl1ycx0AAEvbYU3uGl1ydB0AAEvcYU3vGl1ydR0AAEvdYU3wGl1ydh0AAEveYU3xGl1ydx0AAEvfYU3yGl1yeB0AAEvgYU3zGl1yeR0AAEvhYU30Gl1yeh0AAEviYU31Gl1yex0AAEvjYU32Gl1yfB0AAEvkYU33Gl1yfR0AAEvlYU34Gl1yfh0AAEvmYU35Gl1yfx0AAEvnYU36Gl1ygB0AAEvoYU37Gl1ygR0AAEvpYU38Gl1ygh0AAEvqYU39Gl1ygx0AAEvrYU3+Gl1yhB0AAEvsYU3/Gl1yhR0AAEvtYU0AG11yhh0AAEvuYU0BG11yhx0AAEvvYU0CG11yiB0AAEvwYU0DG11yiR0AAEvxYU0EG11yih0AAEvyYU0FG11yix0AAEvzYU0GG11yjB0AAEv0YU0HG11yjR0AAEv1YU0IG11yjh0AAEv2YU0JG11yjx0AAEv3YU0KG11ykB0AAEv4YU0LG11ykR0AAEv5YU0MG11ykh0AAEv6YU0NG11ykx0AAEv7YU0OG11ylB0AAEv8YU0PG11ylR0AAEv9YU0QG11ylh0AAEv+YU0RG11ylx0AAEv/YU0SG11ymB0AAE0AAWFNExtdcpkdAABNAQFhTRQbXXKaHQAATQIBYU0VG11ymx0AAE0DAWFNFhtdcpwdAABNBAFhTRcbXXKdHQAATQUBYU0YG11ynh0AAE0GAWFNGRtdcp8dAABNBwFhTRobXXKgHQAATQgBYU0bG11yoR0AAE0JAWFNHBtdcqIdAABNCgFhTR0bXXKjHQAATQsBYU0eG11ypB0AAE0MAWFNHxtdcqUdAABNDQFhTSAbXXKmHQAATQ4BYU0hG11ypx0AAE0PAWFNIhtdcqgdAABNEAFhTSMbXXKpHQAATREBYU0kG11yqh0AAE0SAWFNJRtdcqsdAABNEwFhTSYbXXKsHQAATRQBYU0nG11yrR0AAE0VAWFNKBtdcq4dAABNFgFhTSkbXXKvHQAATRcBYU0qG11ysB0AAE0YAWFNKxtdcrEdAABNGQFhTSwbXXKyHQAATRoBYU0tG11ysx0AAE0bAWFNLhtdcrQdAABNHAFhTS8bXXK1HQAATR0BYU0wG11yth0AAE0eAWFNMRtdcrcdAABNHwFhTTIbXXK4HQAATSABYU0zG11yuR0AAE0hAWFNNBtdcrodAABNIgFhTTUbXXK7HQAATSMBYU02G11yvB0AAE0kAWFNNxtdcr0dAABNJQFhTTgbXXK+HQAATSYBYU05G11yvx0AAE0nAWFNOhtdcsAdAABNKAFhTTsbXXLBHQAATSkBYU08G11ywh0AAE0qAWFNPRtdcsMdAABNKwFhTT4bXXLEHQAATSwBYU0/G11yxR0AAE0tAWFNQBtdcsYdAABNLgFhTUEbXXLHHQAATS8BYU1CG11yyB0AAE0wAWFNQxtdcskdAABNMQFhTUQbXXLKHQAATTIBYU1FG11yyx0AAE0zAWFNRhtdcswdAABNNAFhTUcbXXLNHQAATTUBYU1IG11yzh0AAE02AWFNSRtdcs8dAABNNwFhTUobXXLQHQAATTgBYU1LG11y0R0AAE05AWFNTBtdctIdAABNOgFhTU0bXXLTHQAATTsBYU1OG11y1B0AAE08AWFNTxtdctUdAABNPQFhTVAbXXLWHQAATT4BYU1RG11y1x0AAE0/AWFNUhtdctgdAABNQAFhTVMbXXLZHQAATUEBYU1UG11y2h0AAE1CAWFNVRtdctsdAABNQwFhTVYbXXLcHQAATUQBYU1XG11y3R0AAE1FAWFNWBtdct4dAABNRgFhTVkbXXLfHQAATUcBYU1aG11y4B0AAE1IAWFNWxtdcuEdAABNSQFhTVwbXXLiHQAATUoBYU1dG11y4x0AAE1LAWFNXhtdcuQdAABNTAFhTV8bXXLlHQAATU0BYU1gG11y5h0AAE1OAWFNYRtdcucdAABNTwFhTWIbXXLoHQAATVABYU1jG11y6R0AAE1RAWFNZBtdcuodAABNUgFhTWUbXXLrHQAATVMBYU1mG11y7B0AAE1UAWFNZxtdcu0dAABNVQFhTWgbXXLuHQAATVYBYU1pG11y7x0AAE1XAWFNahtdcvAdAABNWAFhTWsbXXLxHQAATVkBYU1sG11y8h0AAE1aAWFNbRtdcvMdAABNWwFhTW4bXXL0HQAATVwBYU1vG11y9R0AAE1dAWFNcBtdcvYdAABNXgFhTXEbXXL3HQAATV8BYU1yG11y+B0AAE1gAWFNcxtdcvkdAABNYQFhTXQbXXL6HQAATWIBYU11G11y+x0AAE1jAWFNdhtdcvwdAABNZAFhTXcbXXL9HQAATWUBYU14G11y/h0AAE1mAWFNeRtdcv8dAABNZwFhTXobXXIAHgAATWgBYU17G11yAR4AAE1pAWFNfBtdcgIeAABNagFhTX0bXXIDHgAATWsBYU1+G11yBB4AAE1sAWFNfxtdcgUeAABNbQFhTYAbXXIGHgAATW4BYU2BG11yBx4AAE1vAWFNghtdcggeAABNcAFhTYMbXXIJHgAATXEBYU2EG11yCh4AAE1yAWFNhRtdcgseAABNcwFhTYYbXXIMHgAATXQBYU2HG11yDR4AAE11AWFNiBtdcg4eAABNdgFhTYkbXXIPHgAATXcBYU2KG11yEB4AAE14AWFNixtdchEeAABNeQFhTYwbXXISHgAATXoBYU2NG11yEx4AAE17AWFNjhtdchQeAABNfAFhTY8bXXIVHgAATX0BYU2QG11yFh4AAE1+AWFNkRtdchceAABNfwFhTZIbXXIYHgAATYABYU2TG11yGR4AAE2BAWFNlBtdchoeAABNggFhTZUbXXIbHgAATYMBYU2WG11yHB4AAE2EAWFNlxtdch0eAABNhQFhTZgbXXIeHgAATYYBYU2ZG11yHx4AAE2HAWFNmhtdciAeAABNiAFhTZsbXXIhHgAATYkBYU2cG11yIh4AAE2KAWFNnRtdciMeAABNiwFhTZ4bXXIkHgAATYwBYU2fG11yJR4AAE2NAWFNoBtdciYeAABNjgFhTaEbXXInHgAATY8BYU2iG11yKB4AAE2QAWFNoxtdcikeAABNkQFhTaQbXXIqHgAATZIBYU2lG11yKx4AAE2TAWFNphtdciweAABNlAFhTacbXXItHgAATZUBYU2oG11yLh4AAE2WAWFNqRtdci8eAABNlwFhTaobXXIwHgAATZgBYU2rG11yMR4AAE2ZAWFNrBtdcjIeAABNmgFhTa0bXXIzHgAATZsBYU2uG11yNB4AAE2cAWFNrxtdcjUeAABNnQFhTbAbXXI2HgAATZ4BYU2xG11yNx4AAE2fAWFNshtdcjgeAABNoAFhTbMbXXI5HgAATaEBYU20G11yOh4AAE2iAWFNtRtdcjseAABNowFhTbYbXXI8HgAATaQBYU23G11yPR4AAE2lAWFNuBtdcj4eAABNpgFhTbkbXXI/HgAATacBYU26G11yQB4AAE2oAWFNuxtdckEeAABNqQFhTbwbXXJCHgAATaoBYU29G11yQx4AAE2rAWFNvhtdckQeAABNrAFhTb8bXXJFHgAATa0BYU3AG11yRh4AAE2uAWFNwRtdckceAABNrwFhTcIbXXJIHgAATbABYU3DG11ySR4AAE2xAWFNxBtdckoeAABNsgFhTcUbXXJLHgAATbMBYU3GG11yTB4AAE20AWFNxxtdck0eAABNtQFhTcgbXXJOHgAATbYBYU3JG11yTx4AAE23AWFNyhtdclAeAABNuAFhTcsbXXJRHgAATbkBYU3MG11yUh4AAE26AWFNzRtdclMeAABNuwFhTc4bXXJUHgAATbwBYU3PG11yVR4AAE29AWFN0BtdclYeAABNvgFhTdEbXXJXHgAATb8BYU3SG11yWB4AAE3AAWFN0xtdclkeAABNwQFhTdQbXXJaHgAATcIBYU3VG11yWx4AAE3DAWFN1htdclweAABNxAFhTdcbXXJdHgAATcUBYU3YG11yXh4AAE3GAWFN2Rtdcl8eAABNxwFhTdobXXJgHgAATcgBYU3bG11yYR4AAE3JAWFN3BtdcmIeAABNygFhTd0bXXJjHgAATcsBYU3eG11yZB4AAE3MAWFN3xtdcmUeAABNzQFhTeAbXXJmHgAATc4BYU3hG11yZx4AAE3PAWFN4htdcmgeAABN0AFhTeMbXXJpHgAATdEBYU3kG11yah4AAE3SAWFN5RtdcmseAABN0wFhTeYbXXJsHgAATdQBYU3nG11ybR4AAE3VAWFN6Btdcm4eAABN1gFhTekbXXJvHgAATdcBYU3qG11ycB4AAE3YAWFN6xtdcnEeAABN2QFhTewbXXJyHgAATdoBYU3tG11ycx4AAE3bAWFN7htdcnQeAABN3AFhTe8bXXJ1HgAATd0BYU3wG11ydh4AAE3eAWFN8RtdcnceAABN3wFhTfIbXXJ4HgAATeABYU3zG11yeR4AAE3hAWFN9BtdcnoeAABN4gFhTfUbXXJ7HgAATeMBYU32G11yfB4AAE3kAWFN9xtdcn0eAABN5QFhTfgbXXJ+HgAATeYBYU35G11yfx4AAE3nAWFN+htdcoAeAABN6AFhTfsbXXKBHgAATekBYU38G11ygh4AAE3qAWFN/RtdcoMeAABN6wFhTf4bXXKEHgAATewBYU3/G11yhR4AAE3tAWFNABxdcoYeAABN7gFhTQEcXXKHHgAATe8BYU0CHF1yiB4AAE3wAWFNAxxdcokeAABN8QFhTQQcXXKKHgAATfIBYU0FHF1yix4AAE3zAWFNBhxdcoweAABN9AFhTQccXXKNHgAATfUBYU0IHF1yjh4AAE32AWFNCRxdco8eAABN9wFhTQocXXKQHgAATfgBYU0LHF1ykR4AAE35AWFNDBxdcpIeAABN+gFhTQ0cXXKTHgAATfsBYU0OHF1ylB4AAE38AWFNDxxdcpUeAABN/QFhTRAcXXKWHgAATf4BYU0RHF1ylx4AAE3/AWFNEhxdcpgeAABNAAJhTRMcXXKZHgAATQECYU0UHF1ymh4AAE0CAmFNFRxdcpseAABNAwJhTRYcXXKcHgAATQQCYU0XHF1ynR4AAE0FAmFNGBxdcp4eAABNBgJhTRkcXXKfHgAATQcCYU0aHF1yoB4AAE0IAmFNGxxdcqEeAABNCQJhTRwcXXKiHgAATQoCYU0dHF1yox4AAE0LAmFNHhxdcqQeAABNDAJhTR8cXXKlHgAATQ0CYU0gHF1yph4AAE0OAmFNIRxdcqceAABNDwJhTSIcXXKoHgAATRACYU0jHF1yqR4AAE0RAmFNJBxdcqoeAABNEgJhTSUcXXKrHgAATRMCYU0mHF1yrB4AAE0UAmFNJxxdcq0eAABNFQJhTSgcXXKuHgAATRYCYU0pHF1yrx4AAE0XAmFNKhxdcrAeAABNGAJhTSscXXKxHgAATRkCYU0sHF1ysh4AAE0aAmFNLRxdcrMeAABNGwJhTS4cXXK0HgAATRwCYU0vHF1ytR4AAE0dAmFNMBxdcrYeAABNHgJhTTEcXXK3HgAATR8CYU0yHF1yuB4AAE0gAmFNMxxdcrkeAABNIQJhTTQcXXK6HgAATSICYU01HF1yux4AAE0jAmFNNhxdcrweAABNJAJhTTccXXK9HgAATSUCYU04HF1yvh4AAE0mAmFNORxdcr8eAABNJwJhTTocXXLAHgAATSgCYU07HF1ywR4AAE0pAmFNPBxdcsIeAABNKgJhTT0cXXLDHgAATSsCYU0+HF1yxB4AAE0sAmFNPxxdcsUeAABNLQJhTUAcXXLGHgAATS4CYU1BHF1yxx4AAE0vAmFNQhxdcsgeAABNMAJhTUMcXXLJHgAATTECYU1EHF1yyh4AAE0yAmFNRRxdcsseAABNMwJhTUYcXXLMHgAATTQCYU1HHF1yzR4AAE01AmFNSBxdcs4eAABNNgJhTUkcXXLPHgAATTcCYU1KHF1y0B4AAE04AmFNSxxdctEeAABNOQJhTUwcXXLSHgAATToCYU1NHF1y0x4AAE07AmFNThxdctQeAABNPAJhTU8cXXLVHgAATT0CYU1QHF1y1h4AAE0+AmFNURxdctceAABNPwJhTVIcXXLYHgAATUACYU1THF1y2R4AAE1BAmFNVBxdctoeAABNQgJhTVUcXXLbHgAATUMCYU1WHF1y3B4AAE1EAmFNVxxdct0eAABNRQJhTVgcXXLeHgAATUYCYU1ZHF1y3x4AAE1HAmFNWhxdcuAeAABNSAJhTVscXXLhHgAATUkCYU1cHF1y4h4AAE1KAmFNXRxdcuMeAABNSwJhTV4cXXLkHgAATUwCYU1fHF1y5R4AAE1NAmFNYBxdcuYeAABNTgJhTWEcXXLnHgAATU8CYU1iHF1y6B4AAE1QAmFNYxxdcukeAABNUQJhTWQcXXLqHgAATVICYU1lHF1y6x4AAE1TAmFNZhxdcuweAABNVAJhTWccXXLtHgAATVUCYU1oHF1y7h4AAE1WAmFNaRxdcu8eAABNVwJhTWocXXLwHgAATVgCYU1rHF1y8R4AAE1ZAmFNbBxdcvIeAABNWgJhTW0cXXLzHgAATVsCYU1uHF1y9B4AAE1cAmFNbxxdcvUeAABNXQJhTXAcXXL2HgAATV4CYU1xHF1y9x4AAE1fAmFNchxdcvgeAABNYAJhTXMcXXL5HgAATWECYU10HF1y+h4AAE1iAmFNdRxdcvseAABNYwJhTXYcXXL8HgAATWQCYU13HF1y/R4AAE1lAmFNeBxdcv4eAABNZgJhTXkcXXL/HgAATWcCYU16HF1yAB8AAE1oAmFNexxdcgEfAABNaQJhTXwcXXICHwAATWoCYU19HF1yAx8AAE1rAmFNfhxdcgQfAABNbAJhTX8cXXIFHwAATW0CYU2AHF1yBh8AAE1uAmFNgRxdcgcfAABNbwJhTYIcXXIIHwAATXACYU2DHF1yCR8AAE1xAmFNhBxdcgofAABNcgJhTYUcXXILHwAATXMCYU2GHF1yDB8AAE10AmFNhxxdcg0fAABNdQJhTYgcXXIOHwAATXYCYU2JHF1yDx8AAE13AmFNihxdchAfAABNeAJhTYscXXIRHwAATXkCYU2MHF1yEh8AAE16AmFNjRxdchMfAABNewJhTY4cXXIUHwAATXwCYU2PHF1yFR8AAE19AmFNkBxdchYfAABNfgJhTZEcXXIXHwAATX8CYU2SHF1yGB8AAE2AAmFNkxxdchkfAABNgQJhTZQcXXIaHwAATYICYU2VHF1yGx8AAE2DAmFNlhxdchwfAABNhAJhTZccXXIdHwAATYUCYU2YHF1yHh8AAE2GAmFNmRxdch8fAABNhwJhTZocXXIgHwAATYgCYU2bHF1yIR8AAE2JAmFNnBxdciIfAABNigJhTZ0cXXIjHwAATYsCYU2eHF1yJB8AAE2MAmFNnxxdciUfAABNjQJhTaAcXXImHwAATY4CYU2hHF1yJx8AAE2PAmFNohxdcigfAABNkAJhTaMcXXIpHwAATZECYU2kHF1yKh8AAE2SAmFNpRxdcisfAABNkwJhTaYcXXIsHwAATZQCYU2nHF1yLR8AAE2VAmFNqBxdci4fAABNlgJhTakcXXIvHwAATZcCYU2qHF1yMB8AAE2YAmFNqxxdcjEfAABNmQJhTawcXXIyHwAATZoCYU2tHF1yMx8AAE2bAmFNrhxdcjQfAABNnAJhTa8cXXI1HwAATZ0CYU2wHF1yNh8AAE2eAmFNsRxdcjcfAABNnwJhTbIcXXI4HwAATaACYU2zHF1yOR8AAE2hAmFNtBxdcjofAABNogJhTbUcXXI7HwAATaMCYU22HF1yPB8AAE2kAmFNtxxdcj0fAABNpQJhTbgcXXI+HwAATaYCYU25HF1yPx8AAE2nAmFNuhxdckAfAABNqAJhTbscXXJBHwAATakCYU28HF1yQh8AAE2qAmFNvRxdckMfAABNqwJhTb4cXXJEHwAATawCYU2/HF1yRR8AAE2tAmFNwBxdckYfAABNrgJhTcEcXXJHHwAATa8CYU3CHF1ySB8AAE2wAmFNwxxdckkfAABNsQJhTcQcXXJKHwAATbICYU3FHF1ySx8AAE2zAmFNxhxdckwfAABNtAJhTcccXXJNHwAATbUCYU3IHF1yTh8AAE22AmFNyRxdck8fAABNtwJhTcocXXJQHwAATbgCYU3LHF1yUR8AAE25AmFNzBxdclIfAABNugJhTc0cXXJTHwAATbsCYU3OHF1yVB8AAE28AmFNzxxdclUfAABNvQJhTdAcXXJWHwAATb4CYU3RHF1yVx8AAE2/AmFN0hxdclgfAABNwAJhTdMcXXJZHwAATcECYU3UHF1yWh8AAE3CAmFN1RxdclsfAABNwwJhTdYcXXJcHwAATcQCYU3XHF1yXR8AAE3FAmFN2Bxdcl4fAABNxgJhTdkcXXJfHwAATccCYU3aHF1yYB8AAE3IAmFN2xxdcmEfAABNyQJhTdwcXXJiHwAATcoCYU3dHF1yYx8AAE3LAmFN3hxdcmQfAABNzAJhTd8cXXJlHwAATc0CYU3gHF1yZh8AAE3OAmFN4RxdcmcfAABNzwJhTeIcXXJoHwAATdACYU3jHF1yaR8AAE3RAmFN5BxdcmofAABN0gJhTeUcXXJrHwAATdMCYU3mHF1ybB8AAE3UAmFN5xxdcm0fAABN1QJhTegcXXJuHwAATdYCYU3pHF1ybx8AAE3XAmFN6hxdcnAfAABN2AJhTescXXJxHwAATdkCYU3sHF1ych8AAE3aAmFN7RxdcnMfAABN2wJhTe4cXXJ0HwAATdwCYU3vHF1ydR8AAE3dAmFN8BxdcnYfAABN3gJhTfEcXXJ3HwAATd8CYU3yHF1yeB8AAE3gAmFN8xxdcnkfAABN4QJhTfQcXXJ6HwAATeICYU31HF1yex8AAE3jAmFN9hxdcnwfAABN5AJhTfccXXJ9HwAATeUCYU34HF1yfh8AAE3mAmFN+Rxdcn8fAABN5wJhTfocXXKAHwAATegCYU37HF1ygR8AAE3pAmFN/BxdcoIfAABN6gJhTf0cXXKDHwAATesCYU3+HF1yhB8AAE3sAmFN/xxdcoUfAABN7QJhTQAdXXKGHwAATe4CYU0BHV1yhx8AAE3vAmFNAh1dcogfAABN8AJhTQMdXXKJHwAATfECYU0EHV1yih8AAE3yAmFNBR1dcosfAABN8wJhTQYdXXKMHwAATfQCYU0HHV1yjR8AAE31AmFNCB1dco4fAABN9gJhTQkdXXKPHwAATfcCYU0KHV1ykB8AAE34AmFNCx1dcpEfAABN+QJhTQwdXXKSHwAATfoCYU0NHV1ykx8AAE37AmFNDh1dcpQfAABN/AJhTQ8dXXKVHwAATf0CYU0QHV1ylh8AAE3+AmFNER1dcpcfAABN/wJhTRIdXXKYHwAATQADYU0THV1ymR8AAE0BA2FNFB1dcpofAABNAgNhTRUdXXKbHwAATQMDYU0WHV1ynB8AAE0EA2FNFx1dcp0fAABNBQNhTRgdXXKeHwAATQYDYU0ZHV1ynx8AAE0HA2FNGh1dcqAfAABNCANhTRsdXXKhHwAATQkDYU0cHV1yoh8AAE0KA2FNHR1dcqMfAABNCwNhTR4dXXKkHwAATQwDYU0fHV1ypR8AAE0NA2FNIB1dcqYfAABNDgNhTSEdXXKnHwAATQ8DYU0iHV1yqB8AAE0QA2FNIx1dcqkfAABNEQNhTSQdXXKqHwAATRIDYU0lHV1yqx8AAE0TA2FNJh1dcqwfAABNFANhTScdXXKtHwAATRUDYU0oHV1yrh8AAE0WA2FNKR1dcq8fAABNFwNhTSodXXKwHwAATRgDYU0rHV1ysR8AAE0ZA2FNLB1dcrIfAABNGgNhTS0dXXKzHwAATRsDYU0uHV1ytB8AAE0cA2FNLx1dcrUfAABNHQNhTTAdXXK2HwAATR4DYU0xHV1ytx8AAE0fA2FNMh1dcrgfAABNIANhTTMdXXK5HwAATSEDYU00HV1yuh8AAE0iA2FNNR1dcrsfAABNIwNhTTYdXXK8HwAATSQDYU03HV1yvR8AAE0lA2FNOB1dcr4fAABNJgNhTTkdXXK/HwAATScDYU06HV1ywB8AAE0oA2FNOx1dcsEfAABNKQNhTTwdXXLCHwAATSoDYU09HV1ywx8AAE0rA2FNPh1dcsQfAABNLANhTT8dXXLFHwAATS0DYU1AHV1yxh8AAE0uA2FNQR1dcscfAABNLwNhTUIdXXLIHwAATTADYU1DHV1yyR8AAE0xA2FNRB1dcsofAABNMgNhTUUdXXLLHwAATTMDYU1GHV1yzB8AAE00A2FNRx1dcs0fAABNNQNhTUgdXXLOHwAATTYDYU1JHV1yzx8AAE03A2FNSh1dctAfAABNOANhTUsdXXLRHwAATTkDYU1MHV1y0h8AAE06A2FNTR1dctMfAABNOwNhTU4dXXLUHwAATTwDYU1PHV1y1R8AAE09A2FNUB1dctYfAABNPgNhTVEdXXLXHwAATT8DYU1SHV1y2B8AAE1AA2FNUx1dctkfAABNQQNhTVQdXXLaHwAATUIDYU1VHV1y2x8AAE1DA2FNVh1dctwfAABNRANhTVcdXXLdHwAATUUDYU1YHV1y3h8AAE1GA2FNWR1dct8fAABNRwNhTVodXXLgHwAATUgDYU1bHV1y4R8AAE1JA2FNXB1dcuIfAABNSgNhTV0dXXLjHwAATUsDYU1eHV1y5B8AAE1MA2FNXx1dcuUfAABNTQNhTWAdXXLmHwAATU4DYU1hHV1y5x8AAE1PA2FNYh1dcugfAABNUANhTWMdXXLpHwAATVEDYU1kHV1y6h8AAE1SA2FNZR1dcusfAABNUwNhTWYdXXLsHwAATVQDYU1nHV1y7R8AAE1VA2FNaB1dcu4fAABNVgNhTWkdXXLvHwAATVcDYU1qHV1y8B8AAE1YA2FNax1dcvEfAABNWQNhTWwdXXLyHwAATVoDYU1tHV1y8x8AAE1bA2FNbh1dcvQfAABNXANhTW8dXXL1HwAATV0DYU1wHV1y9h8AAE1eA2FNcR1dcvcfAABNXwNhTXIdXXL4HwAATWADYU1zHV1y+R8AAE1hA2FNdB1dcvofAABNYgNhTXUdXXL7HwAATWMDYU12HV1y/B8AAE1kA2FNdx1dcv0fAABNZQNhTXgdXXL+HwAATWYDYU15HV1y/x8AAE1nA2FNeh1dcgAgAABNaANhTXsdXXIBIAAATWkDYU18HV1yAiAAAE1qA2FNfR1dcgMgAABNawNhTX4dXXIEIAAATWwDYU1/HV1yBSAAAE1tA2FNgB1dcgYgAABNbgNhTYEdXXIHIAAATW8DYU2CHV1yCCAAAE1wA2FNgx1dcgkgAABNcQNhTYQdXXIKIAAATXIDYU2FHV1yCyAAAE1zA2FNhh1dcgwgAABNdANhTYcdXXINIAAATXUDYU2IHV1yDiAAAE12A2FNiR1dcg8gAABNdwNhTYodXXIQIAAATXgDYU2LHV1yESAAAE15A2FNjB1dchIgAABNegNhTY0dXXITIAAATXsDYU2OHV1yFCAAAE18A2FNjx1dchUgAABNfQNhTZAdXXIWIAAATX4DYU2RHV1yFyAAAE1/A2FNkh1dchggAABNgANhTZMdXXIZIAAATYEDYU2UHV1yGiAAAE2CA2FNlR1dchsgAABNgwNhTZYdXXIcIAAATYQDYU2XHV1yHSAAAE2FA2FNmB1dch4gAABNhgNhTZkdXXIfIAAATYcDYU2aHV1yICAAAE2IA2FNmx1dciEgAABNiQNhTZwdXXIiIAAATYoDYU2dHV1yIyAAAE2LA2FNnh1dciQgAABNjANhTZ8dXXIlIAAATY0DYU2gHV1yJiAAAE2OA2FNoR1dcicgAABNjwNhTaIdXXIoIAAATZADYU2jHV1yKSAAAE2RA2FNpB1dciogAABNkgNhTaUdXXIrIAAATZMDYU2mHV1yLCAAAE2UA2FNpx1dci0gAABNlQNhTagdXXIuIAAATZYDYU2pHV1yLyAAAE2XA2FNqh1dcjAgAABNmANhTasdXXIxIAAATZkDYU2sHV1yMiAAAE2aA2FNrR1dcjMgAABNmwNhTa4dXXI0IAAATZwDYU2vHV1yNSAAAE2dA2FNsB1dcjYgAABNngNhTbEdXXI3IAAATZ8DYU2yHV1yOCAAAE2gA2FNsx1dcjkgAABNoQNhTbQdXXI6IAAATaIDYU21HV1yOyAAAE2jA2FNth1dcjwgAABNpANhTbcdXXI9IAAATaUDYU24HV1yPiAAAE2mA2FNuR1dcj8gAABNpwNhTbodXXJAIAAATagDYU27HV1yQSAAAE2pA2FNvB1dckIgAABNqgNhTb0dXXJDIAAATasDYU2+HV1yRCAAAE2sA2FNvx1dckUgAABNrQNhTcAdXXJGIAAATa4DYU3BHV1yRyAAAE2vA2FNwh1dckggAABNsANhTcMdXXJJIAAATbEDYU3EHV1ySiAAAE2yA2FNxR1dcksgAABNswNhTcYdXXJMIAAATbQDYU3HHV1yTSAAAE21A2FNyB1dck4gAABNtgNhTckdXXJPIAAATbcDYU3KHV1yUCAAAE24A2FNyx1dclEgAABNuQNhTcwdXXJSIAAATboDYU3NHV1yUyAAAE27A2FNzh1dclQgAABNvANhTc8dXXJVIAAATb0DYU3QHV1yViAAAE2+A2FN0R1dclcgAABNvwNhTdIdXXJYIAAATcADYU3THV1yWSAAAE3BA2FN1B1dclogAABNwgNhTdUdXXJbIAAATcMDYU3WHV1yXCAAAE3EA2FN1x1dcl0gAABNxQNhTdgdXXJeIAAATcYDYU3ZHV1yXyAAAE3HA2FN2h1dcmAgAABNyANhTdsdXXJhIAAATckDYU3cHV1yYiAAAE3KA2FN3R1dcmMgAABNywNhTd4dXXJkIAAATcwDYU3fHV1yZSAAAE3NA2FN4B1dcmYgAABNzgNhTeEdXXJnIAAATc8DYU3iHV1yaCAAAE3QA2FN4x1dcmkgAABN0QNhTeQdXXJqIAAATdIDYU3lHV1yayAAAE3TA2FN5h1dcmwgAABN1ANhTecdXXJtIAAATdUDYU3oHV1ybiAAAE3WA2FN6R1dcm8gAABN1wNhTeodXXJwIAAATdgDYU3rHV1ycSAAAE3ZA2FN7B1dcnIgAABN2gNhTe0dXXJzIAAATdsDYU3uHV1ydCAAAE3cA2FN7x1dcnUgAABN3QNhTfAdXXJ2IAAATd4DYU3xHV1ydyAAAE3fA2FN8h1dcnggAABN4ANhTfMdXXJ5IAAATeEDYU30HV1yeiAAAE3iA2FN9R1dcnsgAABN4wNhTfYdXXJ8IAAATeQDYU33HV1yfSAAAE3lA2FN+B1dcn4gAABN5gNhTfkdXXJ/IAAATecDYU36HV1ygCAAAE3oA2F1KE37HV1ygSAAAE3pA2FN/B1dcoIgAABN6gNhTf0dXXKDIAAATesDYU3+HV1yhCAAAE3sA2FN/x1dcoUgAABN7QNhTQAeXXKGIAAATe4DYU0BHl1yhyAAAE3vA2FNAh5dcoggAABN8ANhTQMeXXKJIAAATfEDYU0EHl1yiiAAAE3yA2FNBR5dcosgAABN8wNhTQYeXXKMIAAATfQDYU0HHl1yjSAAAE31A2FNCB5dco4gAABN9gNhTQkeXXKPIAAATfcDYU0KHl1ykCAAAE34A2FNCx5dcpEgAABN+QNhTQweXXKSIAAATfoDYU0NHl1ykyAAAE37A2FNDh5dcpQgAABN/ANhTQ8eXXKVIAAATf0DYU0QHl1yliAAAE3+A2FNER5dcpcgAABN/wNhTRIeXXKYIAAATQAEYU0THl1ymSAAAE0BBGFNFB5dcpogAABNAgRhTRUeXXKbIAAATQMEYU0WHl1ynCAAAE0EBGFNFx5dcp0gAABNBQRhTRgeXXKeIAAATQYEYU0ZHl1ynyAAAE0HBGFNGh5dcqAgAABNCARhTRseXXKhIAAATQkEYU0cHl1yoiAAAE0KBGFNHR5dcqMgAABNCwRhTR4eXXKkIAAATQwEYU0fHl1ypSAAAE0NBGFNIB5dcqYgAABNDgRhTSEeXXKnIAAATQ8EYU0iHl1yqCAAAE0QBGFNIx5dcqkgAABNEQRhTSQeXXKqIAAATRIEYU0lHl1yqyAAAE0TBGFNJh5dcqwgAABNFARhTSceXXKtIAAATRUEYU0oHl1yriAAAE0WBGFNKR5dcq8gAABNFwRhTSoeXXKwIAAATRgEYU0rHl1ysSAAAE0ZBGFNLB5dcrIgAABNGgRhTS0eXXKzIAAATRsEYU0uHl1ytCAAAE0cBGFNLx5dcrUgAABNHQRhTTAeXXK2IAAATR4EYU0xHl1ytyAAAE0fBGFNMh5dcrggAABNIARhTTMeXXK5IAAATSEEYU00Hl1yuiAAAE0iBGFNNR5dcrsgAABNIwRhTTYeXXK8IAAATSQEYU03Hl1yvSAAAE0lBGFNOB5dcr4gAABNJgRhTTkeXXK/IAAATScEYU06Hl1ywCAAAE0oBGFNOx5dcsEgAABNKQRhTTweXXLCIAAATSoEYU09Hl1ywyAAAE0rBGFNPh5dcsQgAABNLARhTT8eXXLFIAAATS0EYU1AHl1yxiAAAE0uBGFNQR5dcscgAABNLwRhTUIeXXLIIAAATTAEYU1DHl1yySAAAE0xBGFNRB5dcsogAABNMgRhTUUeXXLLIAAATTMEYU1GHl1yzCAAAE00BGFNRx5dcs0gAABNNQRhTUgeXXLOIAAATTYEYU1JHl1yzyAAAE03BGFNSh5dctAgAABNOARhTUseXXLRIAAATTkEYU1MHl1y0iAAAE06BGFNTR5dctMgAABNOwRhTU4eXXLUIAAATTwEYU1PHl1y1SAAAE09BGFNUB5dctYgAABNPgRhTVEeXXLXIAAATT8EYU1SHl1y2CAAAE1ABGFNUx5dctkgAABNQQRhTVQeXXLaIAAATUIEYU1VHl1y2yAAAE1DBGFNVh5dctwgAABNRARhTVceXXLdIAAATUUEYU1YHl1y3iAAAE1GBGFNWR5dct8gAABNRwRhTVoeXXLgIAAATUgEYU1bHl1y4SAAAE1JBGFNXB5dcuIgAABNSgRhTV0eXXLjIAAATUsEYU1eHl1y5CAAAE1MBGFNXx5dcuUgAABNTQRhTWAeXXLmIAAATU4EYU1hHl1y5yAAAE1PBGFNYh5dcuggAABNUARhTWMeXXLpIAAATVEEYU1kHl1y6iAAAE1SBGFNZR5dcusgAABNUwRhTWYeXXLsIAAATVQEYU1nHl1y7SAAAE1VBGFNaB5dcu4gAABNVgRhTWkeXXLvIAAATVcEYU1qHl1y8CAAAE1YBGFNax5dcvEgAABNWQRhTWweXXLyIAAATVoEYU1tHl1y8yAAAE1bBGFNbh5dcvQgAABNXARhTW8eXXL1IAAATV0EYU1wHl1y9iAAAE1eBGFNcR5dcvcgAABNXwRhTXIeXXL4IAAATWAEYU1zHl1y+SAAAE1hBGFNdB5dcvogAABNYgRhTXUeXXL7IAAATWMEYU12Hl1y/CAAAE1kBGFNdx5dcv0gAABNZQRhTXgeXXL+IAAATWYEYU15Hl1y/yAAAE1nBGFNeh5dcgAhAABNaARhTXseXXIBIQAATWkEYU18Hl1yAiEAAE1qBGFNfR5dcgMhAABNawRhTX4eXXIEIQAATWwEYU1/Hl1yBSEAAE1tBGFNgB5dcgYhAABNbgRhTYEeXXIHIQAATW8EYU2CHl1yCCEAAE1wBGFNgx5dcgkhAABNcQRhTYQeXXIKIQAATXIEYU2FHl1yCyEAAE1zBGFNhh5dcgwhAABNdARhTYceXXINIQAATXUEYU2IHl1yDiEAAE12BGFNiR5dcg8hAABNdwRhTYoeXXIQIQAATXgEYU2LHl1yESEAAE15BGFNjB5dchIhAABNegRhTY0eXXITIQAATXsEYU2OHl1yFCEAAE18BGFNjx5dchUhAABNfQRhTZAeXXIWIQAATX4EYU2RHl1yFyEAAE1/BGFNkh5dchghAABNgARhTZMeXXIZIQAATYEEYU2UHl1yGiEAAE2CBGFNlR5dchshAABNgwRhTZYeXXIcIQAATYQEYU2XHl1yHSEAAE2FBGFNmB5dch4hAABNhgRhTZkeXXIfIQAATYcEYU2aHl1yICEAAE2IBGFNmx5dciEhAABNiQRhTZweXXIiIQAATYoEYU2dHl1yIyEAAE2LBGFNnh5dciQhAABNjARhTZ8eXXIlIQAATY0EYU2gHl1yJiEAAE2OBGFNoR5dcichAABNjwRhTaIeXXIoIQAATZAEYU2jHl1yKSEAAE2RBGFNpB5dciohAABNkgRhTaUeXXIrIQAATZMEYU2mHl1yLCEAAE2UBGFNpx5dci0hAABNlQRhTageXXIuIQAATZYEYU2pHl1yLyEAAE2XBGFNqh5dcjAhAABNmARhTaseXXIxIQAATZkEYU2sHl1yMiEAAE2aBGFNrR5dcjMhAABNmwRhTa4eXXI0IQAATZwEYU2vHl1yNSEAAE2dBGFNsB5dcjYhAABNngRhTbEeXXI3IQAATZ8EYU2yHl1yOCEAAE2gBGFNsx5dcjkhAABNoQRhTbQeXXI6IQAATaIEYU21Hl1yOyEAAE2jBGFNth5dcjwhAABNpARhTbceXXI9IQAATaUEYU24Hl1yPiEAAE2mBGFNuR5dcj8hAABNpwRhTboeXXJAIQAATagEYU27Hl1yQSEAAE2pBGFNvB5dckIhAABNqgRhTb0eXXJDIQAATasEYU2+Hl1yRCEAAE2sBGFNvx5dckUhAABNrQRhTcAeXXJGIQAATa4EYU3BHl1yRyEAAE2vBGFNwh5dckghAABNsARhTcMeXXJJIQAATbEEYU3EHl1ySiEAAE2yBGFNxR5dckshAABNswRhTcYeXXJMIQAATbQEYU3HHl1yTSEAAE21BGFNyB5dck4hAABNtgRhTckeXXJPIQAATbcEYU3KHl1yUCEAAE24BGFNyx5dclEhAABNuQRhTcweXXJSIQAATboEYU3NHl1yUyEAAE27BGFNzh5dclQhAABNvARhTc8eXXJVIQAATb0EYU3QHl1yViEAAE2+BGFN0R5dclchAABNvwRhTdIeXXJYIQAATcAEYU3THl1yWSEAAE3BBGFN1B5dclohAABNwgRhTdUeXXJbIQAATcMEYU3WHl1yXCEAAE3EBGFN1x5dcl0hAABNxQRhTdgeXXJeIQAATcYEYU3ZHl1yXyEAAE3HBGFN2h5dcmAhAABNyARhTdseXXJhIQAATckEYU3cHl1yYiEAAE3KBGFN3R5dcmMhAABNywRhTd4eXXJkIQAATcwEYU3fHl1yZSEAAE3NBGFN4B5dcmYhAABNzgRhTeEeXXJnIQAATc8EYU3iHl1yaCEAAE3QBGFN4x5dcmkhAABN0QRhTeQeXXJqIQAATdIEYU3lHl1yayEAAE3TBGFN5h5dcmwhAABN1ARhTeceXXJtIQAATdUEYU3oHl1ybiEAAE3WBGFN6R5dcm8hAABN1wRhTeoeXXJwIQAATdgEYU3rHl1ycSEAAE3ZBGFN7B5dcnIhAABN2gRhTe0eXXJzIQAATdsEYU3uHl1ydCEAAE3cBGFN7x5dcnUhAABN3QRhTfAeXXJ2IQAATd4EYU3xHl1ydyEAAE3fBGFN8h5dcnghAABN4ARhTfMeXXJ5IQAATeEEYU30Hl1yeiEAAE3iBGFN9R5dcnshAABN4wRhTfYeXXJ8IQAATeQEYU33Hl1yfSEAAE3lBGFN+B5dcn4hAABN5gRhTfkeXXJ/IQAATecEYU36Hl1ygCEAAE3oBGFN+x5dcoEhAABN6QRhTfweXXKCIQAATeoEYU39Hl1ygyEAAE3rBGFN/h5dcoQhAABN7ARhTf8eXXKFIQAATe0EYU0AH11yhiEAAE3uBGFNAR9dcochAABN7wRhTQIfXXKIIQAATfAEYU0DH11yiSEAAE3xBGFNBB9dcoohAABN8gRhTQUfXXKLIQAATfMEYU0GH11yjCEAAE30BGFNBx9dco0hAABN9QRhTQgfXXKOIQAATfYEYU0JH11yjyEAAE33BGFNCh9dcpAhAABN+ARhTQsfXXKRIQAATfkEYU0MH11ykiEAAE36BGFNDR9dcpMhAABN+wRhTQ4fXXKUIQAATfwEYU0PH11ylSEAAE39BGFNEB9dcpYhAABN/gRhTREfXXKXIQAATf8EYU0SH11ymCEAAE0ABWFNEx9dcpkhAABNAQVhTRQfXXKaIQAATQIFYU0VH11ymyEAAE0DBWFNFh9dcpwhAABNBAVhTRcfXXKdIQAATQUFYU0YH11yniEAAE0GBWFNGR9dcp8hAABNBwVhTRofXXKgIQAATQgFYU0bH11yoSEAAE0JBWFNHB9dcqIhAABNCgVhTR0fXXKjIQAATQsFYU0eH11ypCEAAE0MBWFNHx9dcqUhAABNDQVhTSAfXXKmIQAATQ4FYU0hH11ypyEAAE0PBWFNIh9dcqghAABNEAVhTSMfXXKpIQAATREFYU0kH11yqiEAAE0SBWFNJR9dcqshAABNEwVhTSYfXXKsIQAATRQFYU0nH11yrSEAAE0VBWFNKB9dcq4hAABNFgVhTSkfXXKvIQAATRcFYU0qH11ysCEAAE0YBWFNKx9dcrEhAABNGQVhTSwfXXKyIQAATRoFYU0tH11ysyEAAE0bBWFNLh9dcrQhAABNHAVhTS8fXXK1IQAATR0FYU0wH11ytiEAAE0eBWFNMR9dcrchAABNHwVhTTIfXXK4IQAATSAFYU0zH11yuSEAAE0hBWFNNB9dcrohAABNIgVhTTUfXXK7IQAATSMFYU02H11yvCEAAE0kBWFNNx9dcr0hAABNJQVhTTgfXXK+IQAATSYFYU05H11yvyEAAE0nBWFNOh9dcsAhAABNKAVhTTsfXXLBIQAATSkFYU08H11ywiEAAE0qBWFNPR9dcsMhAABNKwVhTT4fXXLEIQAATSwFYU0/H11yxSEAAE0tBWFNQB9dcsYhAABNLgVhTUEfXXLHIQAATS8FYU1CH11yyCEAAE0wBWFNQx9dcskhAABNMQVhTUQfXXLKIQAATTIFYU1FH11yyyEAAE0zBWFNRh9dcswhAABNNAVhTUcfXXLNIQAATTUFYU1IH11yziEAAE02BWFNSR9dcs8hAABNNwVhTUofXXLQIQAATTgFYU1LH11y0SEAAE05BWFNTB9dctIhAABNOgVhTU0fXXLTIQAATTsFYU1OH11y1CEAAE08BWFNTx9dctUhAABNPQVhTVAfXXLWIQAATT4FYU1RH11y1yEAAE0/BWFNUh9dctghAABNQAVhTVMfXXLZIQAATUEFYU1UH11y2iEAAE1CBWFNVR9dctshAABNQwVhTVYfXXLcIQAATUQFYU1XH11y3SEAAE1FBWFNWB9dct4hAABNRgVhTVkfXXLfIQAATUcFYU1aH11y4CEAAE1IBWFNWx9dcuEhAABNSQVhTVwfXXLiIQAATUoFYU1dH11y4yEAAE1LBWFNXh9dcuQhAABNTAVhTV8fXXLlIQAATU0FYU1gH11y5iEAAE1OBWFNYR9dcuchAABNTwVhTWIfXXLoIQAATVAFYU1jH11y6SEAAE1RBWFNZB9dcuohAABNUgVhTWUfXXLrIQAATVMFYU1mH11y7CEAAE1UBWFNZx9dcu0hAABNVQVhTWgfXXLuIQAATVYFYU1pH11y7yEAAE1XBWFNah9dcvAhAABNWAVhTWsfXXLxIQAATVkFYU1sH11y8iEAAE1aBWFNbR9dcvMhAABNWwVhTW4fXXL0IQAATVwFYU1vH11y9SEAAE1dBWFNcB9dcvYhAABNXgVhTXEfXXL3IQAATV8FYU1yH11y+CEAAE1gBWFNcx9dcvkhAABNYQVhTXQfXXL6IQAATWIFYU11H11y+yEAAE1jBWFNdh9dcvwhAABNZAVhTXcfXXL9IQAATWUFYU14H11y/iEAAE1mBWFNeR9dcv8hAABNZwVhTXofXXIAIgAATWgFYU17H11yASIAAE1pBWFNfB9dcgIiAABNagVhTX0fXXIDIgAATWsFYU1+H11yBCIAAE1sBWFNfx9dcgUiAABNbQVhTYAfXXIGIgAATW4FYU2BH11yByIAAE1vBWFNgh9dcggiAABNcAVhTYMfXXIJIgAATXEFYU2EH11yCiIAAE1yBWFNhR9dcgsiAABNcwVhTYYfXXIMIgAATXQFYU2HH11yDSIAAE11BWFNiB9dcg4iAABNdgVhTYkfXXIPIgAATXcFYU2KH11yECIAAE14BWFNix9dchEiAABNeQVhTYwfXXISIgAATXoFYU2NH11yEyIAAE17BWFNjh9dchQiAABNfAVhTY8fXXIVIgAATX0FYU2QH11yFiIAAE1+BWFNkR9dchciAABNfwVhTZIfXXIYIgAATYAFYU2TH11yGSIAAE2BBWFNlB9dchoiAABNggVhTZUfXXIbIgAATYMFYU2WH11yHCIAAE2EBWFNlx9dch0iAABNhQVhTZgfXXIeIgAATYYFYU2ZH11yHyIAAE2HBWFNmh9dciAiAABNiAVhTZsfXXIhIgAATYkFYU2cH11yIiIAAE2KBWFNnR9dciMiAABNiwVhTZ4fXXIkIgAATYwFYU2fH11yJSIAAE2NBWFNoB9dciYiAABNjgVhTaEfXXInIgAATY8FYU2iH11yKCIAAE2QBWFNox9dcikiAABNkQVhTaQfXXIqIgAATZIFYU2lH11yKyIAAE2TBWFNph9dciwiAABNlAVhTacfXXItIgAATZUFYU2oH11yLiIAAE2WBWFNqR9dci8iAABNlwVhTaofXXIwIgAATZgFYU2rH11yMSIAAE2ZBWFNrB9dcjIiAABNmgVhTa0fXXIzIgAATZsFYU2uH11yNCIAAE2cBWFNrx9dcjUiAABNnQVhTbAfXXI2IgAATZ4FYU2xH11yNyIAAE2fBWFNsh9dcjgiAABNoAVhTbMfXXI5IgAATaEFYU20H11yOiIAAE2iBWFNtR9dcjsiAABNowVhTbYfXXI8IgAATaQFYU23H11yPSIAAE2lBWFNuB9dcj4iAABNpgVhTbkfXXI/IgAATacFYU26H11yQCIAAE2oBWFNux9dckEiAABNqQVhTbwfXXJCIgAATaoFYU29H11yQyIAAE2rBWFNvh9dckQiAABNrAVhTb8fXXJFIgAATa0FYU3AH11yRiIAAE2uBWFNwR9dckciAABNrwVhTcIfXXJIIgAATbAFYU3DH11ySSIAAE2xBWFNxB9dckoiAABNsgVhTcUfXXJLIgAATbMFYU3GH11yTCIAAE20BWFNxx9dck0iAABNtQVhTcgfXXJOIgAATbYFYU3JH11yTyIAAE23BWFNyh9dclAiAABNuAVhTcsfXXJRIgAATbkFYU3MH11yUiIAAE26BWFNzR9dclMiAABNuwVhTc4fXXJUIgAATbwFYU3PH11yVSIAAE29BWFN0B9dclYiAABNvgVhTdEfXXJXIgAATb8FYU3SH11yWCIAAE3ABWFN0x9dclkiAABNwQVhTdQfXXJaIgAATcIFYU3VH11yWyIAAE3DBWFN1h9dclwiAABNxAVhTdcfXXJdIgAATcUFYU3YH11yXiIAAE3GBWFN2R9dcl8iAABNxwVhTdofXXJgIgAATcgFYU3bH11yYSIAAE3JBWFN3B9dcmIiAABNygVhTd0fXXJjIgAATcsFYU3eH11yZCIAAE3MBWFN3x9dcmUiAABNzQVhTeAfXXJmIgAATc4FYU3hH11yZyIAAE3PBWFN4h9dcmgiAABN0AVhTeMfXXJpIgAATdEFYU3kH11yaiIAAE3SBWFN5R9dcmsiAABN0wVhTeYfXXJsIgAATdQFYU3nH11ybSIAAE3VBWFN6B9dcm4iAABN1gVhTekfXXJvIgAATdcFYU3qH11ycCIAAE3YBWFN6x9dcnEiAABN2QVhTewfXXJyIgAATdoFYU3tH11ycyIAAE3bBWFN7h9dcnQiAABN3AVhTe8fXXJ1IgAATd0FYU3wH11ydiIAAE3eBWFN8R9dcnciAABN3wVhTfIfXXJ4IgAATeAFYU3zH11yeSIAAE3hBWFN9B9dcnoiAABN4gVhTfUfXXJ7IgAATeMFYU32H11yfCIAAE3kBWFN9x9dcn0iAABN5QVhTfgfXXJ+IgAATeYFYU35H11yfyIAAE3nBWFN+h9dcoAiAABN6AVhTfsfXXKBIgAATekFYU38H11ygiIAAE3qBWFN/R9dcoMiAABN6wVhTf4fXXKEIgAATewFYU3/H11yhSIAAE3tBWFNACBdcoYiAABN7gVhTQEgXXKHIgAATe8FYU0CIF1yiCIAAE3wBWFNAyBdcokiAABN8QVhTQQgXXKKIgAATfIFYU0FIF1yiyIAAE3zBWFNBiBdcowiAABN9AVhTQcgXXKNIgAATfUFYU0IIF1yjiIAAE32BWFNCSBdco8iAABN9wVhTQogXXKQIgAATfgFYU0LIF1ykSIAAE35BWFNDCBdcpIiAABN+gVhTQ0gXXKTIgAATfsFYU0OIF1ylCIAAE38BWFNDyBdcpUiAABN/QVhTRAgXXKWIgAATf4FYU0RIF1ylyIAAE3/BWFNEiBdcpgiAABNAAZhTRMgXXKZIgAATQEGYU0UIF1ymiIAAE0CBmFNFSBdcpsiAABNAwZhTRYgXXKcIgAATQQGYU0XIF1ynSIAAE0FBmFNGCBdcp4iAABNBgZhTRkgXXKfIgAATQcGYU0aIF1yoCIAAE0IBmFNGyBdcqEiAABNCQZhTRwgXXKiIgAATQoGYU0dIF1yoyIAAE0LBmFNHiBdcqQiAABNDAZhTR8gXXKlIgAATQ0GYU0gIF1ypiIAAE0OBmFNISBdcqciAABNDwZhTSIgXXKoIgAATRAGYU0jIF1yqSIAAE0RBmFNJCBdcqoiAABNEgZhTSUgXXKrIgAATRMGYU0mIF1yrCIAAE0UBmFNJyBdcq0iAABNFQZhTSggXXKuIgAATRYGYU0pIF1yryIAAE0XBmFNKiBdcrAiAABNGAZhTSsgXXKxIgAATRkGYU0sIF1ysiIAAE0aBmFNLSBdcrMiAABNGwZhTS4gXXK0IgAATRwGYU0vIF1ytSIAAE0dBmFNMCBdcrYiAABNHgZhTTEgXXK3IgAATR8GYU0yIF1yuCIAAE0gBmFNMyBdcrkiAABNIQZhTTQgXXK6IgAATSIGYU01IF1yuyIAAE0jBmFNNiBdcrwiAABNJAZhTTcgXXK9IgAATSUGYU04IF1yviIAAE0mBmFNOSBdcr8iAABNJwZhTTogXXLAIgAATSgGYU07IF1ywSIAAE0pBmFNPCBdcsIiAABNKgZhTT0gXXLDIgAATSsGYU0+IF1yxCIAAE0sBmFNPyBdcsUiAABNLQZhTUAgXXLGIgAATS4GYU1BIF1yxyIAAE0vBmFNQiBdcsgiAABNMAZhTUMgXXLJIgAATTEGYU1EIF1yyiIAAE0yBmFNRSBdcssiAABNMwZhTUYgXXLMIgAATTQGYU1HIF1yzSIAAE01BmFNSCBdcs4iAABNNgZhTUkgXXLPIgAATTcGYU1KIF1y0CIAAE04BmFNSyBdctEiAABNOQZhTUwgXXLSIgAATToGYU1NIF1y0yIAAE07BmFNTiBdctQiAABNPAZhTU8gXXLVIgAATT0GYU1QIF1y1iIAAE0+BmFNUSBdctciAABNPwZhTVIgXXLYIgAATUAGYU1TIF1y2SIAAE1BBmFNVCBdctoiAABNQgZhTVUgXXLbIgAATUMGYU1WIF1y3CIAAE1EBmFNVyBdct0iAABNRQZhTVggXXLeIgAATUYGYU1ZIF1y3yIAAE1HBmFNWiBdcuAiAABNSAZhTVsgXXLhIgAATUkGYU1cIF1y4iIAAE1KBmFNXSBdcuMiAABNSwZhTV4gXXLkIgAATUwGYU1fIF1y5SIAAE1NBmFNYCBdcuYiAABNTgZhTWEgXXLnIgAATU8GYU1iIF1y6CIAAE1QBmFNYyBdcukiAABNUQZhTWQgXXLqIgAATVIGYU1lIF1y6yIAAE1TBmFNZiBdcuwiAABNVAZhTWcgXXLtIgAATVUGYU1oIF1y7iIAAE1WBmFNaSBdcu8iAABNVwZhTWogXXLwIgAATVgGYU1rIF1y8SIAAE1ZBmFNbCBdcvIiAABNWgZhTW0gXXLzIgAATVsGYU1uIF1y9CIAAE1cBmFNbyBdcvUiAABNXQZhTXAgXXL2IgAATV4GYU1xIF1y9yIAAE1fBmFNciBdcvgiAABNYAZhTXMgXXL5IgAATWEGYU10IF1y+iIAAE1iBmFNdSBdcvsiAABNYwZhTXYgXXL8IgAATWQGYU13IF1y/SIAAE1lBmFNeCBdcv4iAABNZgZhTXkgXXL/IgAATWcGYU16IF1yACMAAE1oBmFNeyBdcgEjAABNaQZhTXwgXXICIwAATWoGYU19IF1yAyMAAE1rBmFNfiBdcgQjAABNbAZhTX8gXXIFIwAATW0GYU2AIF1yBiMAAE1uBmFNgSBdcgcjAABNbwZhTYIgXXIIIwAATXAGYU2DIF1yCSMAAE1xBmFNhCBdcgojAABNcgZhTYUgXXILIwAATXMGYU2GIF1yDCMAAE10BmFNhyBdcg0jAABNdQZhTYggXXIOIwAATXYGYU2JIF1yDyMAAE13BmFNiiBdchAjAABNeAZhTYsgXXIRIwAATXkGYU2MIF1yEiMAAE16BmFNjSBdchMjAABNewZhTY4gXXIUIwAATXwGYU2PIF1yFSMAAE19BmFNkCBdchYjAABNfgZhTZEgXXIXIwAATX8GYU2SIF1yGCMAAE2ABmFNkyBdchkjAABNgQZhTZQgXXIaIwAATYIGYU2VIF1yGyMAAE2DBmFNliBdchwjAABNhAZhTZcgXXIdIwAATYUGYU2YIF1yHiMAAE2GBmFNmSBdch8jAABNhwZhTZogXXIgIwAATYgGYU2bIF1yISMAAE2JBmFNnCBdciIjAABNigZhTZ0gXXIjIwAATYsGYU2eIF1yJCMAAE2MBmFNnyBdciUjAABNjQZhTaAgXXImIwAATY4GYU2hIF1yJyMAAE2PBmFNoiBdcigjAABNkAZhTaMgXXIpIwAATZEGYU2kIF1yKiMAAE2SBmFNpSBdcisjAABNkwZhTaYgXXIsIwAATZQGYU2nIF1yLSMAAE2VBmFNqCBdci4jAABNlgZhTakgXXIvIwAATZcGYU2qIF1yMCMAAE2YBmFNqyBdcjEjAABNmQZhTawgXXIyIwAATZoGYU2tIF1yMyMAAE2bBmFNriBdcjQjAABNnAZhTa8gXXI1IwAATZ0GYU2wIF1yNiMAAE2eBmFNsSBdcjcjAABNnwZhTbIgXXI4IwAATaAGYU2zIF1yOSMAAE2hBmFNtCBdcjojAABNogZhTbUgXXI7IwAATaMGYU22IF1yPCMAAE2kBmFNtyBdcj0jAABNpQZhTbggXXI+IwAATaYGYU25IF1yPyMAAE2nBmFNuiBdckAjAABNqAZhTbsgXXJBIwAATakGYU28IF1yQiMAAE2qBmFNvSBdckMjAABNqwZhTb4gXXJEIwAATawGYU2/IF1yRSMAAE2tBmFNwCBdckYjAABNrgZhTcEgXXJHIwAATa8GYU3CIF1ySCMAAE2wBmFNwyBdckkjAABNsQZhTcQgXXJKIwAATbIGYU3FIF1ySyMAAE2zBmFNxiBdckwjAABNtAZhTccgXXJNIwAATbUGYU3IIF1yTiMAAE22BmFNySBdck8jAABNtwZhTcogXXJQIwAATbgGYU3LIF1yUSMAAE25BmFNzCBdclIjAABNugZhTc0gXXJTIwAATbsGYU3OIF1yVCMAAE28BmFNzyBdclUjAABNvQZhTdAgXXJWIwAATb4GYU3RIF1yVyMAAE2/BmFN0iBdclgjAABNwAZhTdMgXXJZIwAATcEGYU3UIF1yWiMAAE3CBmFN1SBdclsjAABNwwZhTdYgXXJcIwAATcQGYU3XIF1yXSMAAE3FBmFN2CBdcl4jAABNxgZhTdkgXXJfIwAATccGYU3aIF1yYCMAAE3IBmFN2yBdcmEjAABNyQZhTdwgXXJiIwAATcoGYU3dIF1yYyMAAE3LBmFN3iBdcmQjAABNzAZhTd8gXXJlIwAATc0GYU3gIF1yZiMAAE3OBmFN4SBdcmcjAABNzwZhTeIgXXJoIwAATdAGYU3jIF1yaSMAAE3RBmFN5CBdcmojAABN0gZhTeUgXXJrIwAATdMGYU3mIF1ybCMAAE3UBmFN5yBdcm0jAABN1QZhTeggXXJuIwAATdYGYU3pIF1ybyMAAE3XBmFN6iBdcnAjAABN2AZhTesgXXJxIwAATdkGYU3sIF1yciMAAE3aBmFN7SBdcnMjAABN2wZhTe4gXXJ0IwAATdwGYU3vIF1ydSMAAE3dBmFN8CBdcnYjAABN3gZhTfEgXXJ3IwAATd8GYU3yIF1yeCMAAE3gBmFN8yBdcnkjAABN4QZhTfQgXXJ6IwAATeIGYU31IF1yeyMAAE3jBmFN9iBdcnwjAABN5AZhTfcgXXJ9IwAATeUGYU34IF1yfiMAAE3mBmFN+SBdcn8jAABN5wZhTfogXXKAIwAATegGYU37IF1ygSMAAE3pBmFN/CBdcoIjAABN6gZhTf0gXXKDIwAATesGYU3+IF1yhCMAAE3sBmFN/yBdcoUjAABN7QZhTQAhXXKGIwAATe4GYU0BIV1yhyMAAE3vBmFNAiFdcogjAABN8AZhTQMhXXKJIwAATfEGYU0EIV1yiiMAAE3yBmFNBSFdcosjAABN8wZhTQYhXXKMIwAATfQGYU0HIV1yjSMAAE31BmFNCCFdco4jAABN9gZhTQkhXXKPIwAATfcGYU0KIV1ykCMAAE34BmFNCyFdcpEjAABN+QZhTQwhXXKSIwAATfoGYU0NIV1ykyMAAE37BmFNDiFdcpQjAABN/AZhTQ8hXXKVIwAATf0GYU0QIV1yliMAAE3+BmFNESFdcpcjAABN/wZhTRIhXXKYIwAATQAHYU0TIV1ymSMAAE0BB2FNFCFdcpojAABNAgdhTRUhXXKbIwAATQMHYU0WIV1ynCMAAE0EB2FNFyFdcp0jAABNBQdhTRghXXKeIwAATQYHYU0ZIV1ynyMAAE0HB2FNGiFdcqAjAABNCAdhTRshXXKhIwAATQkHYU0cIV1yoiMAAE0KB2FNHSFdcqMjAABNCwdhTR4hXXKkIwAATQwHYU0fIV1ypSMAAE0NB2FNICFdcqYjAABNDgdhTSEhXXKnIwAATQ8HYU0iIV1yqCMAAE0QB2FNIyFdcqkjAABNEQdhTSQhXXKqIwAATRIHYU0lIV1yqyMAAE0TB2FNJiFdcqwjAABNFAdhTSchXXKtIwAATRUHYU0oIV1yriMAAE0WB2FNKSFdcq8jAABNFwdhTSohXXKwIwAATRgHYU0rIV1ysSMAAE0ZB2FNLCFdcrIjAABNGgdhTS0hXXKzIwAATRsHYU0uIV1ytCMAAE0cB2FNLyFdcrUjAABNHQdhTTAhXXK2IwAATR4HYU0xIV1ytyMAAE0fB2FNMiFdcrgjAABNIAdhTTMhXXK5IwAATSEHYU00IV1yuiMAAE0iB2FNNSFdcrsjAABNIwdhTTYhXXK8IwAATSQHYU03IV1yvSMAAE0lB2FNOCFdcr4jAABNJgdhTTkhXXK/IwAATScHYU06IV1ywCMAAE0oB2FNOyFdcsEjAABNKQdhTTwhXXLCIwAATSoHYU09IV1ywyMAAE0rB2FNPiFdcsQjAABNLAdhTT8hXXLFIwAATS0HYU1AIV1yxiMAAE0uB2FNQSFdcscjAABNLwdhTUIhXXLIIwAATTAHYU1DIV1yySMAAE0xB2FNRCFdcsojAABNMgdhTUUhXXLLIwAATTMHYU1GIV1yzCMAAE00B2FNRyFdcs0jAABNNQdhTUghXXLOIwAATTYHYU1JIV1yzyMAAE03B2FNSiFdctAjAABNOAdhTUshXXLRIwAATTkHYU1MIV1y0iMAAE06B2FNTSFdctMjAABNOwdhTU4hXXLUIwAATTwHYU1PIV1y1SMAAE09B2FNUCFdctYjAABNPgdhTVEhXXLXIwAATT8HYU1SIV1y2CMAAE1AB2FNUyFdctkjAABNQQdhTVQhXXLaIwAATUIHYU1VIV1y2yMAAE1DB2FNViFdctwjAABNRAdhTVchXXLdIwAATUUHYU1YIV1y3iMAAE1GB2FNWSFdct8jAABNRwdhTVohXXLgIwAATUgHYU1bIV1y4SMAAE1JB2FNXCFdcuIjAABNSgdhTV0hXXLjIwAATUsHYU1eIV1y5CMAAE1MB2FNXyFdcuUjAABNTQdhTWAhXXLmIwAATU4HYU1hIV1y5yMAAE1PB2FNYiFdcugjAABNUAdhTWMhXXLpIwAATVEHYU1kIV1y6iMAAE1SB2FNZSFdcusjAABNUwdhTWYhXXLsIwAATVQHYU1nIV1y7SMAAE1VB2FNaCFdcu4jAABNVgdhTWkhXXLvIwAATVcHYU1qIV1y8CMAAE1YB2FNayFdcvEjAABNWQdhTWwhXXLyIwAATVoHYU1tIV1y8yMAAE1bB2FNbiFdcvQjAABNXAdhTW8hXXL1IwAATV0HYU1wIV1y9iMAAE1eB2FNcSFdcvcjAABNXwdhTXIhXXL4IwAATWAHYU1zIV1y+SMAAE1hB2FNdCFdcvojAABNYgdhTXUhXXL7IwAATWMHYU12IV1y/CMAAE1kB2FNdyFdcv0jAABNZQdhTXghXXL+IwAATWYHYU15IV1y/yMAAE1nB2FNeiFdcgAkAABNaAdhTXshXXIBJAAATWkHYU18IV1yAiQAAE1qB2FNfSFdcgMkAABNawdhTX4hXXIEJAAATWwHYU1/IV1yBSQAAE1tB2FNgCFdcgYkAABNbgdhTYEhXXIHJAAATW8HYU2CIV1yCCQAAE1wB2FNgyFdcgkkAABNcQdhTYQhXXIKJAAATXIHYU2FIV1yCyQAAE1zB2FNhiFdcgwkAABNdAdhTYchXXINJAAATXUHYU2IIV1yDiQAAE12B2FNiSFdcg8kAABNdwdhTYohXXIQJAAATXgHYU2LIV1yESQAAE15B2FNjCFdchIkAABNegdhTY0hXXITJAAATXsHYU2OIV1yFCQAAE18B2FNjyFdchUkAABNfQdhTZAhXXIWJAAATX4HYU2RIV1yFyQAAE1/B2FNkiFdchgkAABNgAdhTZMhXXIZJAAATYEHYU2UIV1yGiQAAE2CB2FNlSFdchskAABNgwdhTZYhXXIcJAAATYQHYU2XIV1yHSQAAE2FB2FNmCFdch4kAABNhgdhTZkhXXIfJAAATYcHYU2aIV1yICQAAE2IB2FNmyFdciEkAABNiQdhTZwhXXIiJAAATYoHYU2dIV1yIyQAAE2LB2FNniFdciQkAABNjAdhTZ8hXXIlJAAATY0HYU2gIV1yJiQAAE2OB2FNoSFdcickAABNjwdhTaIhXXIoJAAATZAHYU2jIV1yKSQAAE2RB2FNpCFdciokAABNkgdhTaUhXXIrJAAATZMHYU2mIV1yLCQAAE2UB2FNpyFdci0kAABNlQdhTaghXXIuJAAATZYHYU2pIV1yLyQAAE2XB2FNqiFdcjAkAABNmAdhTashXXIxJAAATZkHYU2sIV1yMiQAAE2aB2FNrSFdcjMkAABNmwdhTa4hXXI0JAAATZwHYU2vIV1yNSQAAE2dB2FNsCFdcjYkAABNngdhTbEhXXI3JAAATZ8HYU2yIV1yOCQAAE2gB2FNsyFdcjkkAABNoQdhTbQhXXI6JAAATaIHYU21IV1yOyQAAE2jB2FNtiFdcjwkAABNpAdhTbchXXI9JAAATaUHYU24IV1yPiQAAE2mB2FNuSFdcj8kAABNpwdhTbohXXJAJAAATagHYU27IV1yQSQAAE2pB2FNvCFdckIkAABNqgdhTb0hXXJDJAAATasHYU2+IV1yRCQAAE2sB2FNvyFdckUkAABNrQdhTcAhXXJGJAAATa4HYU3BIV1yRyQAAE2vB2FNwiFdckgkAABNsAdhTcMhXXJJJAAATbEHYU3EIV1ySiQAAE2yB2FNxSFdckskAABNswdhTcYhXXJMJAAATbQHYU3HIV1yTSQAAE21B2FNyCFdck4kAABNtgdhTckhXXJPJAAATbcHYU3KIV1yUCQAAE24B2FNyyFdclEkAABNuQdhTcwhXXJSJAAATboHYU3NIV1yUyQAAE27B2FNziFdclQkAABNvAdhTc8hXXJVJAAATb0HYU3QIV1yViQAAE2+B2FN0SFdclckAABNvwdhTdIhXXJYJAAATcAHYU3TIV1yWSQAAE3BB2FN1CFdclokAABNwgdhTdUhXXJbJAAATcMHYU3WIV1yXCQAAE3EB2FN1yFdcl0kAABNxQdhTdghXXJeJAAATcYHYU3ZIV1yXyQAAE3HB2FN2iFdcmAkAABNyAdhTdshXXJhJAAATckHYU3cIV1yYiQAAE3KB2FN3SFdcmMkAABNywdhTd4hXXJkJAAATcwHYU3fIV1yZSQAAE3NB2FN4CFdcmYkAABNzgdhTeEhXXJnJAAATc8HYU3iIV1yaCQAAE3QB2F1KE3jIV1yaSQAAE3RB2FN5CFdcmokAABN0gdhTeUhXXJrJAAATdMHYU3mIV1ybCQAAE3UB2FN5yFdcm0kAABN1QdhTeghXXJuJAAATdYHYU3pIV1ybyQAAE3XB2FN6iFdcnAkAABN2AdhTeshXXJxJAAATdkHYU3sIV1yciQAAE3aB2FN7SFdcnMkAABN2wdhTe4hXXJ0JAAATdwHYU3vIV1ydSQAAE3dB2FN8CFdcnYkAABN3gdhTfEhXXJ3JAAATd8HYU3yIV1yeCQAAE3gB2FN8yFdcnkkAABN4QdhTfQhXXJ6JAAATeIHYU31IV1yeyQAAE3jB2FN9iFdcnwkAABN5AdhTfchXXJ9JAAATeUHYU34IV1yfiQAAE3mB2FN+SFdcn8kAABN5wdhTfohXXKAJAAATegHYU37IV1ygSQAAE3pB2FN/CFdcoIkAABN6gdhTf0hXXKDJAAATesHYU3+IV1yhCQAAE3sB2FN/yFdcoUkAABN7QdhTQAiXXKGJAAATe4HYU0BIl1yhyQAAE3vB2FNAiJdcogkAABN8AdhTQMiXXKJJAAATfEHYU0EIl1yiiQAAE3yB2FNBSJdcoskAABN8wdhTQYiXXKMJAAATfQHYU0HIl1yjSQAAE31B2FNCCJdco4kAABN9gdhTQkiXXKPJAAATfcHYU0KIl1ykCQAAE34B2FNCyJdcpEkAABN+QdhTQwiXXKSJAAATfoHYU0NIl1ykyQAAE37B2FNDiJdcpQkAABN/AdhTQ8iXXKVJAAATf0HYU0QIl1yliQAAE3+B2FNESJdcpckAABN/wdhTRIiXXKYJAAATQAIYU0TIl1ymSQAAE0BCGFNFCJdcpokAABNAghhTRUiXXKbJAAATQMIYU0WIl1ynCQAAE0ECGFNFyJdcp0kAABNBQhhTRgiXXKeJAAATQYIYU0ZIl1ynyQAAE0HCGFNGiJdcqAkAABNCAhhTRsiXXKhJAAATQkIYU0cIl1yoiQAAE0KCGFNHSJdcqMkAABNCwhhTR4iXXKkJAAATQwIYU0fIl1ypSQAAE0NCGFNICJdcqYkAABNDghhTSEiXXKnJAAATQ8IYU0iIl1yqCQAAE0QCGFNIyJdcqkkAABNEQhhTSQiXXKqJAAATRIIYU0lIl1yqyQAAE0TCGFNJiJdcqwkAABNFAhhTSciXXKtJAAATRUIYU0oIl1yriQAAE0WCGFNKSJdcq8kAABNFwhhTSoiXXKwJAAATRgIYU0rIl1ysSQAAE0ZCGFNLCJdcrIkAABNGghhTS0iXXKzJAAATRsIYU0uIl1ytCQAAE0cCGFNLyJdcrUkAABNHQhhTTAiXXK2JAAATR4IYU0xIl1ytyQAAE0fCGFNMiJdcrgkAABNIAhhTTMiXXK5JAAATSEIYU00Il1yuiQAAE0iCGFNNSJdcrskAABNIwhhTTYiXXK8JAAATSQIYU03Il1yvSQAAE0lCGFNOCJdcr4kAABNJghhTTkiXXK/JAAATScIYU06Il1ywCQAAE0oCGFNOyJdcsEkAABNKQhhTTwiXXLCJAAATSoIYU09Il1ywyQAAE0rCGFNPiJdcsQkAABNLAhhTT8iXXLFJAAATS0IYU1AIl1yxiQAAE0uCGFNQSJdcsckAABNLwhhTUIiXXLIJAAATTAIYU1DIl1yySQAAE0xCGFNRCJdcsokAABNMghhTUUiXXLLJAAATTMIYU1GIl1yzCQAAE00CGFNRyJdcs0kAABNNQhhTUgiXXLOJAAATTYIYU1JIl1yzyQAAE03CGFNSiJdctAkAABNOAhhTUsiXXLRJAAATTkIYU1MIl1y0iQAAE06CGFNTSJdctMkAABNOwhhTU4iXXLUJAAATTwIYU1PIl1y1SQAAE09CGFNUCJdctYkAABNPghhTVEiXXLXJAAATT8IYU1SIl1y2CQAAE1ACGFNUyJdctkkAABNQQhhTVQiXXLaJAAATUIIYU1VIl1y2yQAAE1DCGFNViJdctwkAABNRAhhTVciXXLdJAAATUUIYU1YIl1y3iQAAE1GCGFNWSJdct8kAABNRwhhTVoiXXLgJAAATUgIYU1bIl1y4SQAAE1JCGFNXCJdcuIkAABNSghhTV0iXXLjJAAATUsIYU1eIl1y5CQAAE1MCGFNXyJdcuUkAABNTQhhTWAiXXLmJAAATU4IYU1hIl1y5yQAAE1PCGFNYiJdcugkAABNUAhhTWMiXXLpJAAATVEIYU1kIl1y6iQAAE1SCGFNZSJdcuskAABNUwhhTWYiXXLsJAAATVQIYU1nIl1y7SQAAE1VCGFNaCJdcu4kAABNVghhTWkiXXLvJAAATVcIYU1qIl1y8CQAAE1YCGFNayJdcvEkAABNWQhhTWwiXXLyJAAATVoIYU1tIl1y8yQAAE1bCGFNbiJdcvQkAABNXAhhTW8iXXL1JAAATV0IYU1wIl1y9iQAAE1eCGFNcSJdcvckAABNXwhhTXIiXXL4JAAATWAIYU1zIl1y+SQAAE1hCGFNdCJdcvokAABNYghhTXUiXXL7JAAATWMIYU12Il1y/CQAAE1kCGFNdyJdcv0kAABNZQhhTXgiXXL+JAAATWYIYU15Il1y/yQAAE1nCGFNeiJdcgAlAABNaAhhTXsiXXIBJQAATWkIYU18Il1yAiUAAE1qCGFNfSJdcgMlAABNawhhTX4iXXIEJQAATWwIYU1/Il1yBSUAAE1tCGFNgCJdcgYlAABNbghhTYEiXXIHJQAATW8IYU2CIl1yCCUAAE1wCGFNgyJdcgklAABNcQhhTYQiXXIKJQAATXIIYU2FIl1yCyUAAE1zCGFNhiJdcgwlAABNdAhhTYciXXINJQAATXUIYU2IIl1yDiUAAE12CGFNiSJdcg8lAABNdwhhTYoiXXIQJQAATXgIYU2LIl1yESUAAE15CGFNjCJdchIlAABNeghhTY0iXXITJQAATXsIYU2OIl1yFCUAAE18CGFNjyJdchUlAABNfQhhTZAiXXIWJQAATX4IYU2RIl1yFyUAAE1/CGFNkiJdchglAABNgAhhTZMiXXIZJQAATYEIYU2UIl1yGiUAAE2CCGFNlSJdchslAABNgwhhTZYiXXIcJQAATYQIYU2XIl1yHSUAAE2FCGFNmCJdch4lAABNhghhTZkiXXIfJQAATYcIYU2aIl1yICUAAE2ICGFNmyJdciElAABNiQhhTZwiXXIiJQAATYoIYU2dIl1yIyUAAE2LCGFNniJdciQlAABNjAhhTZ8iXXIlJQAATY0IYU2gIl1yJiUAAE2OCGFNoSJdciclAABNjwhhTaIiXXIoJQAATZAIYU2jIl1yKSUAAE2RCGFNpCJdciolAABNkghhTaUiXXIrJQAATZMIYU2mIl1yLCUAAE2UCGFNpyJdci0lAABNlQhhTagiXXIuJQAATZYIYU2pIl1yLyUAAE2XCGFNqiJdcjAlAABNmAhhTasiXXIxJQAATZkIYU2sIl1yMiUAAE2aCGFNrSJdcjMlAABNmwhhTa4iXXI0JQAATZwIYU2vIl1yNSUAAE2dCGFNsCJdcjYlAABNnghhTbEiXXI3JQAATZ8IYU2yIl1yOCUAAE2gCGFNsyJdcjklAABNoQhhTbQiXXI6JQAATaIIYU21Il1yOyUAAE2jCGFNtiJdcjwlAABNpAhhTbciXXI9JQAATaUIYU24Il1yPiUAAE2mCGFNuSJdcj8lAABNpwhhTboiXXJAJQAATagIYU27Il1yQSUAAE2pCGFNvCJdckIlAABNqghhTb0iXXJDJQAATasIYU2+Il1yRCUAAE2sCGFNvyJdckUlAABNrQhhTcAiXXJGJQAATa4IYU3BIl1yRyUAAE2vCGFNwiJdckglAABNsAhhTcMiXXJJJQAATbEIYU3EIl1ySiUAAE2yCGFNxSJdckslAABNswhhTcYiXXJMJQAATbQIYU3HIl1yTSUAAE21CGFNyCJdck4lAABNtghhTckiXXJPJQAATbcIYU3KIl1yUCUAAE24CGFNyyJdclElAABNuQhhTcwiXXJSJQAATboIYU3NIl1yUyUAAE27CGFNziJdclQlAABNvAhhTc8iXXJVJQAATb0IYU3QIl1yViUAAE2+CGFN0SJdclclAABNvwhhTdIiXXJYJQAATcAIYU3TIl1yWSUAAE3BCGFN1CJdclolAABNwghhTdUiXXJbJQAATcMIYU3WIl1yXCUAAE3ECGFN1yJdcl0lAABNxQhhTdgiXXJeJQAATcYIYU3ZIl1yXyUAAE3HCGFN2iJdcmAlAABNyAhhTdsiXXJhJQAATckIYU3cIl1yYiUAAE3KCGFN3SJdcmMlAABNywhhTd4iXXJkJQAATcwIYU3fIl1yZSUAAE3NCGFN4CJdcmYlAABNzghhTeEiXXJnJQAATc8IYU3iIl1yaCUAAE3QCGFN4yJdcmklAABN0QhhTeQiXXJqJQAATdIIYU3lIl1yayUAAE3TCGFN5iJdcmwlAABN1AhhTeciXXJtJQAATdUIYU3oIl1ybiUAAE3WCGFN6SJdcm8lAABN1whhTeoiXXJwJQAATdgIYU3rIl1ycSUAAE3ZCGFN7CJdcnIlAABN2ghhTe0iXXJzJQAATdsIYU3uIl1ydCUAAE3cCGFN7yJdcnUlAABN3QhhTfAiXXJ2JQAATd4IYU3xIl1ydyUAAE3fCGFN8iJdcnglAABN4AhhTfMiXXJ5JQAATeEIYU30Il1yeiUAAE3iCGFN9SJdcnslAABN4whhTfYiXXJ8JQAATeQIYU33Il1yfSUAAE3lCGFN+CJdcn4lAABN5ghhTfkiXXJ/JQAATecIYU36Il1ygCUAAE3oCGFN+yJdcoElAABN6QhhTfwiXXKCJQAATeoIYU39Il1ygyUAAE3rCGFN/iJdcoQlAABN7AhhTf8iXXKFJQAATe0IYU0AI11yhiUAAE3uCGFNASNdcoclAABN7whhTQIjXXKIJQAATfAIYU0DI11yiSUAAE3xCGFNBCNdcoolAABN8ghhTQUjXXKLJQAATfMIYU0GI11yjCUAAE30CGFNByNdco0lAABN9QhhTQgjXXKOJQAATfYIYU0JI11yjyUAAE33CGFNCiNdcpAlAABN+AhhTQsjXXKRJQAATfkIYU0MI11ykiUAAE36CGFNDSNdcpMlAABN+whhTQ4jXXKUJQAATfwIYU0PI11ylSUAAE39CGFNECNdcpYlAABN/ghhTREjXXKXJQAATf8IYU0SI11ymCUAAE0ACWFNEyNdcpklAABNAQlhTRQjXXKaJQAATQIJYU0VI11ymyUAAE0DCWFNFiNdcpwlAABNBAlhTRcjXXKdJQAATQUJYU0YI11yniUAAE0GCWFNGSNdcp8lAABNBwlhTRojXXKgJQAATQgJYU0bI11yoSUAAE0JCWFNHCNdcqIlAABNCglhTR0jXXKjJQAATQsJYU0eI11ypCUAAE0MCWFNHyNdcqUlAABNDQlhTSAjXXKmJQAATQ4JYU0hI11ypyUAAE0PCWFNIiNdcqglAABNEAlhTSMjXXKpJQAATREJYU0kI11yqiUAAE0SCWFNJSNdcqslAABNEwlhTSYjXXKsJQAATRQJYU0nI11yrSUAAE0VCWFNKCNdcq4lAABNFglhTSkjXXKvJQAATRcJYU0qI11ysCUAAE0YCWFNKyNdcrElAABNGQlhTSwjXXKyJQAATRoJYU0tI11ysyUAAE0bCWFNLiNdcrQlAABNHAlhTS8jXXK1JQAATR0JYU0wI11ytiUAAE0eCWFNMSNdcrclAABNHwlhTTIjXXK4JQAATSAJYU0zI11yuSUAAE0hCWFNNCNdcrolAABNIglhTTUjXXK7JQAATSMJYU02I11yvCUAAE0kCWFNNyNdcr0lAABNJQlhTTgjXXK+JQAATSYJYU05I11yvyUAAE0nCWFNOiNdcsAlAABNKAlhTTsjXXLBJQAATSkJYU08I11ywiUAAE0qCWFNPSNdcsMlAABNKwlhTT4jXXLEJQAATSwJYU0/I11yxSUAAE0tCWFNQCNdcsYlAABNLglhTUEjXXLHJQAATS8JYU1CI11yyCUAAE0wCWFNQyNdcsklAABNMQlhTUQjXXLKJQAATTIJYU1FI11yyyUAAE0zCWFNRiNdcswlAABNNAlhTUcjXXLNJQAATTUJYU1II11yziUAAE02CWFNSSNdcs8lAABNNwlhTUojXXLQJQAATTgJYU1LI11y0SUAAE05CWFNTCNdctIlAABNOglhTU0jXXLTJQAATTsJYU1OI11y1CUAAE08CWFNTyNdctUlAABNPQlhTVAjXXLWJQAATT4JYU1RI11y1yUAAE0/CWFNUiNdctglAABNQAlhTVMjXXLZJQAATUEJYU1UI11y2iUAAE1CCWFNVSNdctslAABNQwlhTVYjXXLcJQAATUQJYU1XI11y3SUAAE1FCWFNWCNdct4lAABNRglhTVkjXXLfJQAATUcJYU1aI11y4CUAAE1ICWFNWyNdcuElAABNSQlhTVwjXXLiJQAATUoJYU1dI11y4yUAAE1LCWFNXiNdcuQlAABNTAlhTV8jXXLlJQAATU0JYU1gI11y5iUAAE1OCWFNYSNdcuclAABNTwlhTWIjXXLoJQAATVAJYU1jI11y6SUAAE1RCWFNZCNdcuolAABNUglhTWUjXXLrJQAATVMJYU1mI11y7CUAAE1UCWFNZyNdcu0lAABNVQlhTWgjXXLuJQAATVYJYU1pI11y7yUAAE1XCWFNaiNdcvAlAABNWAlhTWsjXXLxJQAATVkJYU1sI11y8iUAAE1aCWFNbSNdcvMlAABNWwlhTW4jXXL0JQAATVwJYU1vI11y9SUAAE1dCWFNcCNdcvYlAABNXglhTXEjXXL3JQAATV8JYU1yI11y+CUAAE1gCWFNcyNdcvklAABNYQlhTXQjXXL6JQAATWIJYU11I11y+yUAAE1jCWFNdiNdcvwlAABNZAlhTXcjXXL9JQAATWUJYU14I11y/iUAAE1mCWFNeSNdcv8lAABNZwlhTXojXXIAJgAATWgJYU17I11yASYAAE1pCWFNfCNdcgImAABNaglhTX0jXXIDJgAATWsJYU1+I11yBCYAAE1sCWFNfyNdcgUmAABNbQlhTYAjXXIGJgAATW4JYU2BI11yByYAAE1vCWFNgiNdcggmAABNcAlhTYMjXXIJJgAATXEJYU2EI11yCiYAAE1yCWFNhSNdcgsmAABNcwlhTYYjXXIMJgAATXQJYU2HI11yDSYAAE11CWFNiCNdcg4mAABNdglhTYkjXXIPJgAATXcJYU2KI11yECYAAE14CWFNiyNdchEmAABNeQlhTYwjXXISJgAATXoJYU2NI11yEyYAAE17CWFNjiNdchQmAABNfAlhTY8jXXIVJgAATX0JYU2QI11yFiYAAE1+CWFNkSNdchcmAABNfwlhTZIjXXIYJgAATYAJYU2TI11yGSYAAE2BCWFNlCNdchomAABNgglhTZUjXXIbJgAATYMJYU2WI11yHCYAAE2ECWFNlyNdch0mAABNhQlhTZgjXXIeJgAATYYJYU2ZI11yHyYAAE2HCWFNmiNdciAmAABNiAlhTZsjXXIhJgAATYkJYU2cI11yIiYAAE2KCWFNnSNdciMmAABNiwlhTZ4jXXIkJgAATYwJYU2fI11yJSYAAE2NCWFNoCNdciYmAABNjglhTaEjXXInJgAATY8JYU2iI11yKCYAAE2QCWFNoyNdcikmAABNkQlhTaQjXXIqJgAATZIJYU2lI11yKyYAAE2TCWFNpiNdciwmAABNlAlhTacjXXItJgAATZUJYU2oI11yLiYAAE2WCWFNqSNdci8mAABNlwlhTaojXXIwJgAATZgJYU2rI11yMSYAAE2ZCWFNrCNdcjImAABNmglhTa0jXXIzJgAATZsJYU2uI11yNCYAAE2cCWFNryNdcjUmAABNnQlhTbAjXXI2JgAATZ4JYU2xI11yNyYAAE2fCWFNsiNdcjgmAABNoAlhTbMjXXI5JgAATaEJYU20I11yOiYAAE2iCWFNtSNdcjsmAABNowlhTbYjXXI8JgAATaQJYU23I11yPSYAAE2lCWFNuCNdcj4mAABNpglhTbkjXXI/JgAATacJYU26I11yQCYAAE2oCWFNuyNdckEmAABNqQlhTbwjXXJCJgAATaoJYU29I11yQyYAAE2rCWFNviNdckQmAABNrAlhTb8jXXJFJgAATa0JYU3AI11yRiYAAE2uCWFNwSNdckcmAABNrwlhTcIjXXJIJgAATbAJYU3DI11ySSYAAE2xCWFNxCNdckomAABNsglhTcUjXXJLJgAATbMJYU3GI11yTCYAAE20CWFNxyNdck0mAABNtQlhTcgjXXJOJgAATbYJYU3JI11yTyYAAE23CWFNyiNdclAmAABNuAlhTcsjXXJRJgAATbkJYU3MI11yUiYAAE26CWFNzSNdclMmAABNuwlhTc4jXXJUJgAATbwJYU3PI11yVSYAAE29CWFN0CNdclYmAABNvglhTdEjXXJXJgAATb8JYU3SI11yWCYAAE3ACWFN0yNdclkmAABNwQlhTdQjXXJaJgAATcIJYU3VI11yWyYAAE3DCWFN1iNdclwmAABNxAlhTdcjXXJdJgAATcUJYU3YI11yXiYAAE3GCWFN2SNdcl8mAABNxwlhTdojXXJgJgAATcgJYU3bI11yYSYAAE3JCWFN3CNdcmImAABNyglhTd0jXXJjJgAATcsJYU3eI11yZCYAAE3MCWFN3yNdcmUmAABNzQlhTeAjXXJmJgAATc4JYU3hI11yZyYAAE3PCWFN4iNdcmgmAABN0AlhTeMjXXJpJgAATdEJYU3kI11yaiYAAE3SCWFN5SNdcmsmAABN0wlhTeYjXXJsJgAATdQJYU3nI11ybSYAAE3VCWFN6CNdcm4mAABN1glhTekjXXJvJgAATdcJYU3qI11ycCYAAE3YCWFN6yNdcnEmAABN2QlhTewjXXJyJgAATdoJYU3tI11ycyYAAE3bCWFN7iNdcnQmAABN3AlhTe8jXXJ1JgAATd0JYU3wI11ydiYAAE3eCWFN8SNdcncmAABN3wlhTfIjXXJ4JgAATeAJYU3zI11yeSYAAE3hCWFN9CNdcnomAABN4glhTfUjXXJ7JgAATeMJYU32I11yfCYAAE3kCWFN9yNdcn0mAABN5QlhTfgjXXJ+JgAATeYJYU35I11yfyYAAE3nCWFN+iNdcoAmAABN6AlhTfsjXXKBJgAATekJYU38I11ygiYAAE3qCWFN/SNdcoMmAABN6wlhTf4jXXKEJgAATewJYU3/I11yhSYAAE3tCWFNACRdcoYmAABN7glhTQEkXXKHJgAATe8JYU0CJF1yiCYAAE3wCWFNAyRdcokmAABN8QlhTQQkXXKKJgAATfIJYU0FJF1yiyYAAE3zCWFNBiRdcowmAABN9AlhTQckXXKNJgAATfUJYU0IJF1yjiYAAE32CWFNCSRdco8mAABN9wlhTQokXXKQJgAATfgJYU0LJF1ykSYAAE35CWFNDCRdcpImAABN+glhTQ0kXXKTJgAATfsJYU0OJF1ylCYAAE38CWFNDyRdcpUmAABN/QlhTRAkXXKWJgAATf4JYU0RJF1ylyYAAE3/CWFNEiRdcpgmAABNAAphTRMkXXKZJgAATQEKYU0UJF1ymiYAAE0CCmFNFSRdcpsmAABNAwphTRYkXXKcJgAATQQKYU0XJF1ynSYAAE0FCmFNGCRdcp4mAABNBgphTRkkXXKfJgAATQcKYU0aJF1yoCYAAE0ICmFNGyRdcqEmAABNCQphTRwkXXKiJgAATQoKYU0dJF1yoyYAAE0LCmFNHiRdcqQmAABNDAphTR8kXXKlJgAATQ0KYU0gJF1ypiYAAE0OCmFNISRdcqcmAABNDwphTSIkXXKoJgAATRAKYU0jJF1yqSYAAE0RCmFNJCRdcqomAABNEgphTSUkXXKrJgAATRMKYU0mJF1yrCYAAE0UCmFNJyRdcq0mAABNFQphTSgkXXKuJgAATRYKYU0pJF1yryYAAE0XCmFNKiRdcrAmAABNGAphTSskXXKxJgAATRkKYU0sJF1ysiYAAE0aCmFNLSRdcrMmAABNGwphTS4kXXK0JgAATRwKYU0vJF1ytSYAAE0dCmFNMCRdcrYmAABNHgphTTEkXXK3JgAATR8KYU0yJF1yuCYAAE0gCmFNMyRdcrkmAABNIQphTTQkXXK6JgAATSIKYU01JF1yuyYAAE0jCmFNNiRdcrwmAABNJAphTTckXXK9JgAATSUKYU04JF1yviYAAE0mCmFNOSRdcr8mAABNJwphTTokXXLAJgAATSgKYU07JF1ywSYAAE0pCmFNPCRdcsImAABNKgphTT0kXXLDJgAATSsKYU0+JF1yxCYAAE0sCmFNPyRdcsUmAABNLQphTUAkXXLGJgAATS4KYU1BJF1yxyYAAE0vCmFNQiRdcsgmAABNMAphTUMkXXLJJgAATTEKYU1EJF1yyiYAAE0yCmFNRSRdcssmAABNMwphTUYkXXLMJgAATTQKYU1HJF1yzSYAAE01CmFNSCRdcs4mAABNNgphTUkkXXLPJgAATTcKYU1KJF1y0CYAAE04CmFNSyRdctEmAABNOQphTUwkXXLSJgAATToKYU1NJF1y0yYAAE07CmFNTiRdctQmAABNPAphTU8kXXLVJgAATT0KYU1QJF1y1iYAAE0+CmFNUSRdctcmAABNPwphTVIkXXLYJgAATUAKYU1TJF1y2SYAAE1BCmFNVCRdctomAABNQgphTVUkXXLbJgAATUMKYU1WJF1y3CYAAE1ECmFNVyRdct0mAABNRQphTVgkXXLeJgAATUYKYU1ZJF1y3yYAAE1HCmFNWiRdcuAmAABNSAphTVskXXLhJgAATUkKYU1cJF1y4iYAAE1KCmFNXSRdcuMmAABNSwphTV4kXXLkJgAATUwKYU1fJF1y5SYAAE1NCmFNYCRdcuYmAABNTgphTWEkXXLnJgAATU8KYU1iJF1y6CYAAE1QCmFNYyRdcukmAABNUQphTWQkXXLqJgAATVIKYU1lJF1y6yYAAE1TCmFNZiRdcuwmAABNVAphTWckXXLtJgAATVUKYU1oJF1y7iYAAE1WCmFNaSRdcu8mAABNVwphTWokXXLwJgAATVgKYU1rJF1y8SYAAE1ZCmFNbCRdcvImAABNWgphTW0kXXLzJgAATVsKYU1uJF1y9CYAAE1cCmFNbyRdcvUmAABNXQphTXAkXXL2JgAATV4KYU1xJF1y9yYAAE1fCmFNciRdcvgmAABNYAphTXMkXXL5JgAATWEKYU10JF1y+iYAAE1iCmFNdSRdcvsmAABNYwphTXYkXXL8JgAATWQKYU13JF1y/SYAAE1lCmFNeCRdcv4mAABNZgphTXkkXXL/JgAATWcKYU16JF1yACcAAE1oCmFNeyRdcgEnAABNaQphTXwkXXICJwAATWoKYU19JF1yAycAAE1rCmFNfiRdcgQnAABNbAphTX8kXXIFJwAATW0KYU2AJF1yBicAAE1uCmFNgSRdcgcnAABNbwphTYIkXXIIJwAATXAKYU2DJF1yCScAAE1xCmFNhCRdcgonAABNcgphTYUkXXILJwAATXMKYU2GJF1yDCcAAE10CmFNhyRdcg0nAABNdQphTYgkXXIOJwAATXYKYU2JJF1yDycAAE13CmFNiiRdchAnAABNeAphTYskXXIRJwAATXkKYU2MJF1yEicAAE16CmFNjSRdchMnAABNewphTY4kXXIUJwAATXwKYU2PJF1yFScAAE19CmFNkCRdchYnAABNfgphTZEkXXIXJwAATX8KYU2SJF1yGCcAAE2ACmFNkyRdchknAABNgQphTZQkXXIaJwAATYIKYU2VJF1yGycAAE2DCmFNliRdchwnAABNhAphTZckXXIdJwAATYUKYU2YJF1yHicAAE2GCmFNmSRdch8nAABNhwphTZokXXIgJwAATYgKYU2bJF1yIScAAE2JCmFNnCRdciInAABNigphTZ0kXXIjJwAATYsKYU2eJF1yJCcAAE2MCmFNnyRdciUnAABNjQphTaAkXXImJwAATY4KYU2hJF1yJycAAE2PCmFNoiRdcignAABNkAphTaMkXXIpJwAATZEKYU2kJF1yKicAAE2SCmFNpSRdcisnAABNkwphTaYkXXIsJwAATZQKYU2nJF1yLScAAE2VCmFNqCRdci4nAABNlgphTakkXXIvJwAATZcKYU2qJF1yMCcAAE2YCmFNqyRdcjEnAABNmQphTawkXXIyJwAATZoKYU2tJF1yMycAAE2bCmFNriRdcjQnAABNnAphTa8kXXI1JwAATZ0KYU2wJF1yNicAAE2eCmFNsSRdcjcnAABNnwphTbIkXXI4JwAATaAKYU2zJF1yOScAAE2hCmFNtCRdcjonAABNogphTbUkXXI7JwAATaMKYU22JF1yPCcAAE2kCmFNtyRdcj0nAABNpQphTbgkXXI+JwAATaYKYU25JF1yPycAAE2nCmFNuiRdckAnAABNqAphTbskXXJBJwAATakKYU28JF1yQicAAE2qCmFNvSRdckMnAABNqwphTb4kXXJEJwAATawKYU2/JF1yRScAAE2tCmFNwCRdckYnAABNrgphTcEkXXJHJwAATa8KYU3CJF1ySCcAAE2wCmFNwyRdckknAABNsQphTcQkXXJKJwAATbIKYU3FJF1ySycAAE2zCmFNxiRdckwnAABNtAphTcckXXJNJwAATbUKYU3IJF1yTicAAE22CmFNySRdck8nAABNtwphTcokXXJQJwAATbgKYU3LJF1yUScAAE25CmFNzCRdclInAABNugphTc0kXXJTJwAATbsKYU3OJF1yVCcAAE28CmFNzyRdclUnAABNvQphTdAkXXJWJwAATb4KYU3RJF1yVycAAE2/CmFN0iRdclgnAABNwAphTdMkXXJZJwAATcEKYU3UJF1yWicAAE3CCmFN1SRdclsnAABNwwphTdYkXXJcJwAATcQKYU3XJF1yXScAAE3FCmFN2CRdcl4nAABNxgphTdkkXXJfJwAATccKYU3aJF1yYCcAAE3ICmFN2yRdcmEnAABNyQphTdwkXXJiJwAATcoKYU3dJF1yYycAAE3LCmFN3iRdcmQnAABNzAphTd8kXXJlJwAATc0KYU3gJF1yZicAAE3OCmFN4SRdcmcnAABNzwphTeIkXXJoJwAATdAKYU3jJF1yaScAAE3RCmFN5CRdcmonAABN0gphTeUkXXJrJwAATdMKYU3mJF1ybCcAAE3UCmFN5yRdcm0nAABN1QphTegkXXJuJwAATdYKYU3pJF1ybycAAE3XCmFN6iRdcnAnAABN2AphTeskXXJxJwAATdkKYU3sJF1ycicAAE3aCmFN7SRdcnMnAABN2wphTe4kXXJ0JwAATdwKYU3vJF1ydScAAE3dCmFN8CRdcnYnAABN3gphTfEkXXJ3JwAATd8KYU3yJF1yeCcAAE3gCmFN8yRdcnknAABN4QphTfQkXXJ6JwAATeIKYU31JF1yeycAAE3jCmFN9iRdcnwnAABN5AphTfckXXJ9JwAATeUKYU34JF1yficAAE3mCmFN+SRdcn8nAABN5wphTfokXXKAJwAATegKYU37JF1ygScAAE3pCmFN/CRdcoInAABN6gphTf0kXXKDJwAATesKYU3+JF1yhCcAAE3sCmFN/yRdcoUnAABN7QphTQAlXXKGJwAATe4KYU0BJV1yhycAAE3vCmFNAiVdcognAABN8AphTQMlXXKJJwAATfEKYU0EJV1yiicAAE3yCmFNBSVdcosnAABN8wphTQYlXXKMJwAATfQKYU0HJV1yjScAAE31CmFNCCVdco4nAABN9gphTQklXXKPJwAATfcKYU0KJV1ykCcAAE34CmFNCyVdcpEnAABN+QphTQwlXXKSJwAATfoKYU0NJV1ykycAAE37CmFNDiVdcpQnAABN/AphTQ8lXXKVJwAATf0KYU0QJV1ylicAAE3+CmFNESVdcpcnAABN/wphTRIlXXKYJwAATQALYU0TJV1ymScAAE0BC2FNFCVdcponAABNAgthTRUlXXKbJwAATQMLYU0WJV1ynCcAAE0EC2FNFyVdcp0nAABNBQthTRglXXKeJwAATQYLYU0ZJV1ynycAAE0HC2FNGiVdcqAnAABNCAthTRslXXKhJwAATQkLYU0cJV1yoicAAE0KC2FNHSVdcqMnAABNCwthTR4lXXKkJwAATQwLYU0fJV1ypScAAE0NC2FNICVdcqYnAABNDgthTSElXXKnJwAATQ8LYU0iJV1yqCcAAE0QC2FNIyVdcqknAABNEQthTSQlXXKqJwAATRILYU0lJV1yqycAAE0TC2FNJiVdcqwnAABNFAthTSclXXKtJwAATRULYU0oJV1yricAAE0WC2FNKSVdcq8nAABNFwthTSolXXKwJwAATRgLYU0rJV1ysScAAE0ZC2FNLCVdcrInAABNGgthTS0lXXKzJwAATRsLYU0uJV1ytCcAAE0cC2FNLyVdcrUnAABNHQthTTAlXXK2JwAATR4LYU0xJV1ytycAAE0fC2FNMiVdcrgnAABNIAthTTMlXXK5JwAATSELYU00JV1yuicAAE0iC2FNNSVdcrsnAABNIwthTTYlXXK8JwAATSQLYU03JV1yvScAAE0lC2FNOCVdcr4nAABNJgthTTklXXK/JwAATScLYU06JV1ywCcAAE0oC2FNOyVdcsEnAABNKQthTTwlXXLCJwAATSoLYU09JV1ywycAAE0rC2FNPiVdcsQnAABNLAthTT8lXXLFJwAATS0LYU1AJV1yxicAAE0uC2FNQSVdcscnAABNLwthTUIlXXLIJwAATTALYU1DJV1yyScAAE0xC2FNRCVdcsonAABNMgthTUUlXXLLJwAATTMLYU1GJV1yzCcAAE00C2FNRyVdcs0nAABNNQthTUglXXLOJwAATTYLYU1JJV1yzycAAE03C2FNSiVdctAnAABNOAthTUslXXLRJwAATTkLYU1MJV1y0icAAE06C2FNTSVdctMnAABNOwthTU4lXXLUJwAATTwLYU1PJV1y1ScAAE09C2FNUCVdctYnAABNPgthTVElXXLXJwAATT8LYU1SJV1y2CcAAE1AC2FNUyVdctknAABNQQthTVQlXXLaJwAATUILYU1VJV1y2ycAAE1DC2FNViVdctwnAABNRAthTVclXXLdJwAATUULYU1YJV1y3icAAE1GC2FNWSVdct8nAABNRwthTVolXXLgJwAATUgLYU1bJV1y4ScAAE1JC2FNXCVdcuInAABNSgthTV0lXXLjJwAATUsLYU1eJV1y5CcAAE1MC2FNXyVdcuUnAABNTQthTWAlXXLmJwAATU4LYU1hJV1y5ycAAE1PC2FNYiVdcugnAABNUAthTWMlXXLpJwAATVELYU1kJV1y6icAAE1SC2FNZSVdcusnAABNUwthTWYlXXLsJwAATVQLYU1nJV1y7ScAAE1VC2FNaCVdcu4nAABNVgthTWklXXLvJwAATVcLYU1qJV1y8CcAAE1YC2FNayVdcvEnAABNWQthTWwlXXLyJwAATVoLYU1tJV1y8ycAAE1bC2FNbiVdcvQnAABNXAthTW8lXXL1JwAATV0LYU1wJV1y9icAAE1eC2FNcSVdcvcnAABNXwthTXIlXXL4JwAATWALYU1zJV1y+ScAAE1hC2FNdCVdcvonAABNYgthTXUlXXL7JwAATWMLYU12JV1y/CcAAE1kC2FNdyVdcv0nAABNZQthTXglXXL+JwAATWYLYU15JV1y/ycAAE1nC2FNeiVdcgAoAABNaAthTXslXXIBKAAATWkLYU18JV1yAigAAE1qC2FNfSVdcgMoAABNawthTX4lXXIEKAAATWwLYU1/JV1yBSgAAE1tC2FNgCVdcgYoAABNbgthTYElXXIHKAAATW8LYU2CJV1yCCgAAE1wC2FNgyVdcgkoAABNcQthTYQlXXIKKAAATXILYU2FJV1yCygAAE1zC2FNhiVdcgwoAABNdAthTYclXXINKAAATXULYU2IJV1yDigAAE12C2FNiSVdcg8oAABNdwthTYolXXIQKAAATXgLYU2LJV1yESgAAE15C2FNjCVdchIoAABNegthTY0lXXITKAAATXsLYU2OJV1yFCgAAE18C2FNjyVdchUoAABNfQthTZAlXXIWKAAATX4LYU2RJV1yFygAAE1/C2FNkiVdchgoAABNgAthTZMlXXIZKAAATYELYU2UJV1yGigAAE2CC2FNlSVdchsoAABNgwthTZYlXXIcKAAATYQLYU2XJV1yHSgAAE2FC2FNmCVdch4oAABNhgthTZklXXIfKAAATYcLYU2aJV1yICgAAE2IC2FNmyVdciEoAABNiQthTZwlXXIiKAAATYoLYU2dJV1yIygAAE2LC2FNniVdciQoAABNjAthTZ8lXXIlKAAATY0LYU2gJV1yJigAAE2OC2FNoSVdcicoAABNjwthTaIlXXIoKAAATZALYU2jJV1yKSgAAE2RC2FNpCVdciooAABNkgthTaUlXXIrKAAATZMLYU2mJV1yLCgAAE2UC2FNpyVdci0oAABNlQthTaglXXIuKAAATZYLYU2pJV1yLygAAE2XC2FNqiVdcjAoAABNmAthTaslXXIxKAAATZkLYU2sJV1yMigAAE2aC2FNrSVdcjMoAABNmwthTa4lXXI0KAAATZwLYU2vJV1yNSgAAE2dC2FNsCVdcjYoAABNngthTbElXXI3KAAATZ8LYU2yJV1yOCgAAE2gC2FNsyVdcjkoAABNoQthTbQlXXI6KAAATaILYU21JV1yOygAAE2jC2FNtiVdcjwoAABNpAthTbclXXI9KAAATaULYU24JV1yPigAAE2mC2FNuSVdcj8oAABNpwthTbolXXJAKAAATagLYU27JV1yQSgAAE2pC2FNvCVdckIoAABNqgthTb0lXXJDKAAATasLYU2+JV1yRCgAAE2sC2FNvyVdckUoAABNrQthTcAlXXJGKAAATa4LYU3BJV1yRygAAE2vC2FNwiVdckgoAABNsAthTcMlXXJJKAAATbELYU3EJV1ySigAAE2yC2FNxSVdcksoAABNswthTcYlXXJMKAAATbQLYU3HJV1yTSgAAE21C2FNyCVdck4oAABNtgthTcklXXJPKAAATbcLYU3KJV1yUCgAAE24C2F1KE3LJV1yUSgAAE25C2FNzCVdclIoAABNugthTc0lXXJTKAAATbsLYU3OJV1yVCgAAE28C2FNzyVdclUoAABNvQthTdAlXXJWKAAATb4LYU3RJV1yVygAAE2/C2FN0iVdclgoAABNwAthTdMlXXJZKAAATcELYU3UJV1yWigAAE3CC2FN1SVdclsoAABNwwthTdYlXXJcKAAATcQLYU3XJV1yXSgAAE3FC2FN2CVdcl4oAABNxgthTdklXXJfKAAATccLYU3aJV1yYCgAAE3IC2FN2yVdcmEoAABNyQthTdwlXXJiKAAATcoLYU3dJV1yYygAAE3LC2FN3iVdcmQoAABNzAthTd8lXXJlKAAATc0LYU3gJV1yZigAAE3OC2FN4SVdcmcoAABNzwthTeIlXXJoKAAATdALYU3jJV1yaSgAAE3RC2FN5CVdcmooAABN0gthTeUlXXJrKAAATdMLYU3mJV1ybCgAAE3UC2FN5yVdcm0oAABN1QthTeglXXJuKAAATdYLYU3pJV1ybygAAE3XC2FN6iVdcnAoAABN2AthTeslXXJxKAAATdkLYU3sJV1ycigAAE3aC2FN7SVdcnMoAABN2wthTe4lXXJ0KAAATdwLYU3vJV1ydSgAAE3dC2FN8CVdcnYoAABN3gthTfElXXJ3KAAATd8LYU3yJV1yeCgAAE3gC2FN8yVdcnkoAABN4QthTfQlXXJ6KAAATeILYU31JV1yeygAAE3jC2FN9iVdcnwoAABN5AthTfclXXJ9KAAATeULYU34JV1yfigAAE3mC2FN+SVdcn8oAABN5wthTfolXXKAKAAATegLYU37JV1ygSgAAE3pC2FN/CVdcoIoAABN6gthTf0lXXKDKAAATesLYU3+JV1yhCgAAE3sC2FN/yVdcoUoAABN7QthTQAmXXKGKAAATe4LYU0BJl1yhygAAE3vC2FNAiZdcogoAABN8AthTQMmXXKJKAAATfELYU0EJl1yiigAAE3yC2FNBSZdcosoAABN8wthTQYmXXKMKAAATfQLYU0HJl1yjSgAAE31C2FNCCZdco4oAABN9gthTQkmXXKPKAAATfcLYU0KJl1ykCgAAE34C2FNCyZdcpEoAABN+QthTQwmXXKSKAAATfoLYU0NJl1ykygAAE37C2FNDiZdcpQoAABN/AthTQ8mXXKVKAAATf0LYU0QJl1yligAAE3+C2FNESZdcpcoAABN/wthTRImXXKYKAAATQAMYU0TJl1ymSgAAE0BDGFNFCZdcpooAABNAgxhTRUmXXKbKAAATQMMYU0WJl1ynCgAAE0EDGFNFyZdcp0oAABNBQxhTRgmXXKeKAAATQYMYU0ZJl1ynygAAE0HDGFNGiZdcqAoAABNCAxhTRsmXXKhKAAATQkMYU0cJl1yoigAAE0KDGFNHSZdcqMoAABNCwxhTR4mXXKkKAAATQwMYU0fJl1ypSgAAE0NDGFNICZdcqYoAABNDgxhTSEmXXKnKAAATQ8MYU0iJl1yqCgAAE0QDGFNIyZdcqkoAABNEQxhTSQmXXKqKAAATRIMYU0lJl1yqygAAE0TDGFNJiZdcqwoAABNFAxhTScmXXKtKAAATRUMYU0oJl1yrigAAE0WDGFNKSZdcq8oAABNFwxhTSomXXKwKAAATRgMYU0rJl1ysSgAAE0ZDGFNLCZdcrIoAABNGgxhTS0mXXKzKAAATRsMYU0uJl1ytCgAAE0cDGFNLyZdcrUoAABNHQxhTTAmXXK2KAAATR4MYU0xJl1ytygAAE0fDGFNMiZdcrgoAABNIAxhTTMmXXK5KAAATSEMYU00Jl1yuigAAE0iDGFNNSZdcrsoAABNIwxhTTYmXXK8KAAATSQMYU03Jl1yvSgAAE0lDGFNOCZdcr4oAABNJgxhTTkmXXK/KAAATScMYU06Jl1ywCgAAE0oDGFNOyZdcsEoAABNKQxhTTwmXXLCKAAATSoMYU09Jl1ywygAAE0rDGFNPiZdcsQoAABNLAxhTT8mXXLFKAAATS0MYU1AJl1yxigAAE0uDGFNQSZdcscoAABNLwxhTUImXXLIKAAATTAMYU1DJl1yySgAAE0xDGFNRCZdcsooAABNMgxhTUUmXXLLKAAATTMMYU1GJl1yzCgAAE00DGFNRyZdcs0oAABNNQxhTUgmXXLOKAAATTYMYU1JJl1yzygAAE03DGFNSiZdctAoAABNOAxhTUsmXXLRKAAATTkMYU1MJl1y0igAAE06DGFNTSZdctMoAABNOwxhTU4mXXLUKAAATTwMYU1PJl1y1SgAAE09DGFNUCZdctYoAABNPgxhTVEmXXLXKAAATT8MYU1SJl1y2CgAAE1ADGFNUyZdctkoAABNQQxhTVQmXXLaKAAATUIMYU1VJl1y2ygAAE1DDGFNViZdctwoAABNRAxhTVcmXXLdKAAATUUMYU1YJl1y3igAAE1GDGFNWSZdct8oAABNRwxhTVomXXLgKAAATUgMYU1bJl1y4SgAAE1JDGFNXCZdcuIoAABNSgxhTV0mXXLjKAAATUsMYU1eJl1y5CgAAE1MDGFNXyZdcuUoAABNTQxhTWAmXXLmKAAATU4MYU1hJl1y5ygAAE1PDGFNYiZdcugoAABNUAxhTWMmXXLpKAAATVEMYU1kJl1y6igAAE1SDGFNZSZdcusoAABNUwxhTWYmXXLsKAAATVQMYU1nJl1y7SgAAE1VDGFNaCZdcu4oAABNVgxhTWkmXXLvKAAATVcMYU1qJl1y8CgAAE1YDGFNayZdcvEoAABNWQxhTWwmXXLyKAAATVoMYU1tJl1y8ygAAE1bDGFNbiZdcvQoAABNXAxhTW8mXXL1KAAATV0MYU1wJl1y9igAAE1eDGFNcSZdcvcoAABNXwxhTXImXXL4KAAATWAMYU1zJl1y+SgAAE1hDGFNdCZdcvooAABNYgxhTXUmXXL7KAAATWMMYU12Jl1y/CgAAE1kDGFNdyZdcv0oAABNZQxhTXgmXXL+KAAATWYMYU15Jl1y/ygAAE1nDGFNeiZdcgApAABNaAxhTXsmXXIBKQAATWkMYU18Jl1yAikAAE1qDGFNfSZdcgMpAABNawxhTX4mXXIEKQAATWwMYU1/Jl1yBSkAAE1tDGFNgCZdcgYpAABNbgxhTYEmXXIHKQAATW8MYU2CJl1yCCkAAE1wDGFNgyZdcgkpAABNcQxhTYQmXXIKKQAATXIMYU2FJl1yCykAAE1zDGFNhiZdcgwpAABNdAxhTYcmXXINKQAATXUMYU2IJl1yDikAAE12DGFNiSZdcg8pAABNdwxhTYomXXIQKQAATXgMYU2LJl1yESkAAE15DGFNjCZdchIpAABNegxhTY0mXXITKQAATXsMYU2OJl1yFCkAAE18DGFNjyZdchUpAABNfQxhTZAmXXIWKQAATX4MYU2RJl1yFykAAE1/DGFNkiZdchgpAABNgAxhTZMmXXIZKQAATYEMYU2UJl1yGikAAE2CDGFNlSZdchspAABNgwxhTZYmXXIcKQAATYQMYU2XJl1yHSkAAE2FDGFNmCZdch4pAABNhgxhTZkmXXIfKQAATYcMYU2aJl1yICkAAE2IDGFNmyZdciEpAABNiQxhTZwmXXIiKQAATYoMYU2dJl1yIykAAE2LDGFNniZdciQpAABNjAxhTZ8mXXIlKQAATY0MYU2gJl1yJikAAE2ODGFNoSZdcicpAABNjwxhTaImXXIoKQAATZAMYU2jJl1yKSkAAE2RDGFNpCZdciopAABNkgxhTaUmXXIrKQAATZMMYU2mJl1yLCkAAE2UDGFNpyZdci0pAABNlQxhTagmXXIuKQAATZYMYU2pJl1yLykAAE2XDGFNqiZdcjApAABNmAxhTasmXXIxKQAATZkMYU2sJl1yMikAAE2aDGFNrSZdcjMpAABNmwxhTa4mXXI0KQAATZwMYU2vJl1yNSkAAE2dDGFNsCZdcjYpAABNngxhTbEmXXI3KQAATZ8MYU2yJl1yOCkAAE2gDGFNsyZdcjkpAABNoQxhTbQmXXI6KQAATaIMYU21Jl1yOykAAE2jDGFNtiZdcjwpAABNpAxhTbcmXXI9KQAATaUMYU24Jl1yPikAAE2mDGFNuSZdcj8pAABNpwxhTbomXXJAKQAATagMYU27Jl1yQSkAAE2pDGFNvCZdckIpAABNqgxhTb0mXXJDKQAATasMYU2+Jl1yRCkAAE2sDGFNvyZdckUpAABNrQxhTcAmXXJGKQAATa4MYU3BJl1yRykAAE2vDGFNwiZdckgpAABNsAxhTcMmXXJJKQAATbEMYU3EJl1ySikAAE2yDGFNxSZdckspAABNswxhTcYmXXJMKQAATbQMYU3HJl1yTSkAAE21DGFNyCZdck4pAABNtgxhTckmXXJPKQAATbcMYU3KJl1yUCkAAE24DGFNyyZdclEpAABNuQxhTcwmXXJSKQAATboMYU3NJl1yUykAAE27DGFNziZdclQpAABNvAxhTc8mXXJVKQAATb0MYU3QJl1yVikAAE2+DGFN0SZdclcpAABNvwxhTdImXXJYKQAATcAMYU3TJl1yWSkAAE3BDGFN1CZdclopAABNwgxhTdUmXXJbKQAATcMMYU3WJl1yXCkAAE3EDGFN1yZdcl0pAABNxQxhTdgmXXJeKQAATcYMYU3ZJl1yXykAAE3HDGFN2iZdcmApAABNyAxhTdsmXXJhKQAATckMYU3cJl1yYikAAE3KDGFN3SZdcmMpAABNywxhTd4mXXJkKQAATcwMYU3fJl1yZSkAAE3NDGFN4CZdcmYpAABNzgxhTeEmXXJnKQAATc8MYU3iJl1yaCkAAE3QDGFN4yZdcmkpAABN0QxhTeQmXXJqKQAATdIMYU3lJl1yaykAAE3TDGFN5iZdcmwpAABN1AxhTecmXXJtKQAATdUMYU3oJl1ybikAAE3WDGFN6SZdcm8pAABN1wxhTeomXXJwKQAATdgMYU3rJl1ycSkAAE3ZDGFN7CZdcnIpAABN2gxhTe0mXXJzKQAATdsMYU3uJl1ydCkAAE3cDGFN7yZdcnUpAABN3QxhTfAmXXJ2KQAATd4MYU3xJl1ydykAAE3fDGFN8iZdcngpAABN4AxhTfMmXXJ5KQAATeEMYU30Jl1yeikAAE3iDGFN9SZdcnspAABN4wxhTfYmXXJ8KQAATeQMYU33Jl1yfSkAAE3lDGFN+CZdcn4pAABN5gxhTfkmXXJ/KQAATecMYU36Jl1ygCkAAE3oDGFN+yZdcoEpAABN6QxhTfwmXXKCKQAATeoMYU39Jl1ygykAAE3rDGFN/iZdcoQpAABN7AxhTf8mXXKFKQAATe0MYU0AJ11yhikAAE3uDGFNASddcocpAABN7wxhTQInXXKIKQAATfAMYU0DJ11yiSkAAE3xDGFNBCddcoopAABN8gxhTQUnXXKLKQAATfMMYU0GJ11yjCkAAE30DGFNByddco0pAABN9QxhTQgnXXKOKQAATfYMYU0JJ11yjykAAE33DGFNCiddcpApAABN+AxhTQsnXXKRKQAATfkMYU0MJ11ykikAAE36DGFNDSddcpMpAABN+wxhTQ4nXXKUKQAATfwMYU0PJ11ylSkAAE39DGFNECddcpYpAABN/gxhTREnXXKXKQAATf8MYU0SJ11ymCkAAE0ADWFNEyddcpkpAABNAQ1hTRQnXXKaKQAATQINYU0VJ11ymykAAE0DDWFNFiddcpwpAABNBA1hTRcnXXKdKQAATQUNYU0YJ11ynikAAE0GDWFNGSddcp8pAABNBw1hTRonXXKgKQAATQgNYU0bJ11yoSkAAE0JDWFNHCddcqIpAABNCg1hTR0nXXKjKQAATQsNYU0eJ11ypCkAAE0MDWFNHyddcqUpAABNDQ1hTSAnXXKmKQAATQ4NYU0hJ11ypykAAE0PDWFNIiddcqgpAABNEA1hTSMnXXKpKQAATRENYU0kJ11yqikAAE0SDWFNJSddcqspAABNEw1hTSYnXXKsKQAATRQNYU0nJ11yrSkAAE0VDWFNKCddcq4pAABNFg1hTSknXXKvKQAATRcNYU0qJ11ysCkAAE0YDWFNKyddcrEpAABNGQ1hTSwnXXKyKQAATRoNYU0tJ11ysykAAE0bDWFNLiddcrQpAABNHA1hTS8nXXK1KQAATR0NYU0wJ11ytikAAE0eDWFNMSddcrcpAABNHw1hTTInXXK4KQAATSANYU0zJ11yuSkAAE0hDWFNNCddcropAABNIg1hTTUnXXK7KQAATSMNYU02J11yvCkAAE0kDWFNNyddcr0pAABNJQ1hTTgnXXK+KQAATSYNYU05J11yvykAAE0nDWFNOiddcsApAABNKA1hTTsnXXLBKQAATSkNYU08J11ywikAAE0qDWFNPSddcsMpAABNKw1hTT4nXXLEKQAATSwNYU0/J11yxSkAAE0tDWFNQCddcsYpAABNLg1hTUEnXXLHKQAATS8NYU1CJ11yyCkAAE0wDWFNQyddcskpAABNMQ1hTUQnXXLKKQAATTINYU1FJ11yyykAAE0zDWFNRiddcswpAABNNA1hTUcnXXLNKQAATTUNYU1IJ11yzikAAE02DWFNSSddcs8pAABNNw1hTUonXXLQKQAATTgNYU1LJ11y0SkAAE05DWFNTCddctIpAABNOg1hTU0nXXLTKQAATTsNYU1OJ11y1CkAAE08DWFNTyddctUpAABNPQ1hTVAnXXLWKQAATT4NYU1RJ11y1ykAAE0/DWFNUiddctgpAABNQA1hTVMnXXLZKQAATUENYU1UJ11y2ikAAE1CDWFNVSddctspAABNQw1hTVYnXXLcKQAATUQNYU1XJ11y3SkAAE1FDWFNWCddct4pAABNRg1hTVknXXLfKQAATUcNYU1aJ11y4CkAAE1IDWFNWyddcuEpAABNSQ1hTVwnXXLiKQAATUoNYU1dJ11y4ykAAE1LDWFNXiddcuQpAABNTA1hTV8nXXLlKQAATU0NYU1gJ11y5ikAAE1ODWFNYSddcucpAABNTw1hTWInXXLoKQAATVANYU1jJ11y6SkAAE1RDWFNZCddcuopAABNUg1hTWUnXXLrKQAATVMNYU1mJ11y7CkAAE1UDWFNZyddcu0pAABNVQ1hTWgnXXLuKQAATVYNYU1pJ11y7ykAAE1XDWFNaiddcvApAABNWA1hTWsnXXLxKQAATVkNYU1sJ11y8ikAAE1aDWFNbSddcvMpAABNWw1hTW4nXXL0KQAATVwNYU1vJ11y9SkAAE1dDWFNcCddcvYpAABNXg1hTXEnXXL3KQAATV8NYU1yJ11y+CkAAE1gDWFNcyddcvkpAABNYQ1hTXQnXXL6KQAATWINYU11J11y+ykAAE1jDWFNdiddcvwpAABNZA1hTXcnXXL9KQAATWUNYU14J11y/ikAAE1mDWFNeSddcv8pAABNZw1hTXonXXIAKgAATWgNYU17J11yASoAAE1pDWFNfCddcgIqAABNag1hTX0nXXIDKgAATWsNYU1+J11yBCoAAE1sDWFNfyddcgUqAABNbQ1hTYAnXXIGKgAATW4NYU2BJ11yByoAAE1vDWFNgiddcggqAABNcA1hTYMnXXIJKgAATXENYU2EJ11yCioAAE1yDWFNhSddcgsqAABNcw1hTYYnXXIMKgAATXQNYU2HJ11yDSoAAE11DWFNiCddcg4qAABNdg1hTYknXXIPKgAATXcNYU2KJ11yECoAAE14DWFNiyddchEqAABNeQ1hTYwnXXISKgAATXoNYU2NJ11yEyoAAE17DWFNjiddchQqAABNfA1hTY8nXXIVKgAATX0NYU2QJ11yFioAAE1+DWFNkSddchcqAABNfw1hTZInXXIYKgAATYANYU2TJ11yGSoAAE2BDWFNlCddchoqAABNgg1hTZUnXXIbKgAATYMNYU2WJ11yHCoAAE2EDWFNlyddch0qAABNhQ1hTZgnXXIeKgAATYYNYU2ZJ11yHyoAAE2HDWFNmiddciAqAABNiA1hTZsnXXIhKgAATYkNYU2cJ11yIioAAE2KDWFNnSddciMqAABNiw1hTZ4nXXIkKgAATYwNYU2fJ11yJSoAAE2NDWFNoCddciYqAABNjg1hTaEnXXInKgAATY8NYU2iJ11yKCoAAE2QDWFNoyddcikqAABNkQ1hTaQnXXIqKgAATZINYU2lJ11yKyoAAE2TDWFNpiddciwqAABNlA1hTacnXXItKgAATZUNYU2oJ11yLioAAE2WDWFNqSddci8qAABNlw1hTaonXXIwKgAATZgNYU2rJ11yMSoAAE2ZDWFNrCddcjIqAABNmg1hTa0nXXIzKgAATZsNYU2uJ11yNCoAAE2cDWFNryddcjUqAABNnQ1hTbAnXXI2KgAATZ4NYU2xJ11yNyoAAE2fDWFNsiddcjgqAABNoA1hTbMnXXI5KgAATaENYU20J11yOioAAE2iDWFNtSddcjsqAABNow1hTbYnXXI8KgAATaQNYU23J11yPSoAAE2lDWFNuCddcj4qAABNpg1hTbknXXI/KgAATacNYU26J11yQCoAAE2oDWFNuyddckEqAABNqQ1hTbwnXXJCKgAATaoNYU29J11yQyoAAE2rDWFNviddckQqAABNrA1hTb8nXXJFKgAATa0NYU3AJ11yRioAAE2uDWFNwSddckcqAABNrw1hTcInXXJIKgAATbANYU3DJ11ySSoAAE2xDWFNxCddckoqAABNsg1hTcUnXXJLKgAATbMNYU3GJ11yTCoAAE20DWFNxyddck0qAABNtQ1hTcgnXXJOKgAATbYNYU3JJ11yTyoAAE23DWFNyiddclAqAABNuA1hTcsnXXJRKgAATbkNYU3MJ11yUioAAE26DWFNzSddclMqAABNuw1hTc4nXXJUKgAATbwNYU3PJ11yVSoAAE29DWFN0CddclYqAABNvg1hTdEnXXJXKgAATb8NYU3SJ11yWCoAAE3ADWFN0yddclkqAABNwQ1hTdQnXXJaKgAATcINYU3VJ11yWyoAAE3DDWFN1iddclwqAABNxA1hTdcnXXJdKgAATcUNYU3YJ11yXioAAE3GDWFN2Sddcl8qAABNxw1hTdonXXJgKgAATcgNYU3bJ11yYSoAAE3JDWFN3CddcmIqAABNyg1hTd0nXXJjKgAATcsNYU3eJ11yZCoAAE3MDWFN3yddcmUqAABNzQ1hTeAnXXJmKgAATc4NYU3hJ11yZyoAAE3PDWFN4iddcmgqAABN0A1hTeMnXXJpKgAATdENYU3kJ11yaioAAE3SDWFN5SddcmsqAABN0w1hTeYnXXJsKgAATdQNYU3nJ11ybSoAAE3VDWFN6Cddcm4qAABN1g1hTeknXXJvKgAATdcNYU3qJ11ycCoAAE3YDWFN6yddcnEqAABN2Q1hTewnXXJyKgAATdoNYU3tJ11ycyoAAE3bDWFN7iddcnQqAABN3A1hTe8nXXJ1KgAATd0NYU3wJ11ydioAAE3eDWFN8SddcncqAABN3w1hTfInXXJ4KgAATeANYU3zJ11yeSoAAE3hDWFN9CddcnoqAABN4g1hTfUnXXJ7KgAATeMNYU32J11yfCoAAE3kDWFN9yddcn0qAABN5Q1hTfgnXXJ+KgAATeYNYU35J11yfyoAAE3nDWFN+iddcoAqAABN6A1hTfsnXXKBKgAATekNYU38J11ygioAAE3qDWFN/SddcoMqAABN6w1hTf4nXXKEKgAATewNYU3/J11yhSoAAE3tDWFNAChdcoYqAABN7g1hTQEoXXKHKgAATe8NYU0CKF1yiCoAAE3wDWFNAyhdcokqAABN8Q1hTQQoXXKKKgAATfINYU0FKF1yiyoAAE3zDWFNBihdcowqAABN9A1hTQcoXXKNKgAATfUNYU0IKF1yjioAAE32DWFNCShdco8qAABN9w1hTQooXXKQKgAATfgNYU0LKF1ykSoAAE35DWFNDChdcpIqAABN+g1hTQ0oXXKTKgAATfsNYU0OKF1ylCoAAE38DWFNDyhdcpUqAABN/Q1hTRAoXXKWKgAATf4NYU0RKF1ylyoAAE3/DWFNEihdcpgqAABNAA5hTRMoXXKZKgAATQEOYU0UKF1ymioAAE0CDmFNFShdcpsqAABNAw5hTRYoXXKcKgAATQQOYU0XKF1ynSoAAE0FDmFNGChdcp4qAABNBg5hTRkoXXKfKgAATQcOYU0aKF1yoCoAAE0IDmFNGyhdcqEqAABNCQ5hTRwoXXKiKgAATQoOYU0dKF1yoyoAAE0LDmFNHihdcqQqAABNDA5hTR8oXXKlKgAATQ0OYU0gKF1ypioAAE0ODmFNIShdcqcqAABNDw5hTSIoXXKoKgAATRAOYU0jKF1yqSoAAE0RDmFNJChdcqoqAABNEg5hTSUoXXKrKgAATRMOYU0mKF1yrCoAAE0UDmFNJyhdcq0qAABNFQ5hTSgoXXKuKgAATRYOYU0pKF1yryoAAE0XDmFNKihdcrAqAABNGA5hTSsoXXKxKgAATRkOYU0sKF1ysioAAE0aDmFNLShdcrMqAABNGw5hTS4oXXK0KgAATRwOYU0vKF1ytSoAAE0dDmFNMChdcrYqAABNHg5hTTEoXXK3KgAATR8OYU0yKF1yuCoAAE0gDmFNMyhdcrkqAABNIQ5hTTQoXXK6KgAATSIOYU01KF1yuyoAAE0jDmFNNihdcrwqAABNJA5hTTcoXXK9KgAATSUOYU04KF1yvioAAE0mDmFNOShdcr8qAABNJw5hTTooXXLAKgAATSgOYU07KF1ywSoAAE0pDmFNPChdcsIqAABNKg5hTT0oXXLDKgAATSsOYU0+KF1yxCoAAE0sDmFNPyhdcsUqAABNLQ5hTUAoXXLGKgAATS4OYU1BKF1yxyoAAE0vDmFNQihdcsgqAABNMA5hTUMoXXLJKgAATTEOYU1EKF1yyioAAE0yDmFNRShdcssqAABNMw5hTUYoXXLMKgAATTQOYU1HKF1yzSoAAE01DmFNSChdcs4qAABNNg5hTUkoXXLPKgAATTcOYU1KKF1y0CoAAE04DmFNSyhdctEqAABNOQ5hTUwoXXLSKgAATToOYU1NKF1y0yoAAE07DmFNTihdctQqAABNPA5hTU8oXXLVKgAATT0OYU1QKF1y1ioAAE0+DmFNUShdctcqAABNPw5hTVIoXXLYKgAATUAOYU1TKF1y2SoAAE1BDmFNVChdctoqAABNQg5hTVUoXXLbKgAATUMOYU1WKF1y3CoAAE1EDmFNVyhdct0qAABNRQ5hTVgoXXLeKgAATUYOYU1ZKF1y3yoAAE1HDmFNWihdcuAqAABNSA5hTVsoXXLhKgAATUkOYU1cKF1y4ioAAE1KDmFNXShdcuMqAABNSw5hTV4oXXLkKgAATUwOYU1fKF1y5SoAAE1NDmFNYChdcuYqAABNTg5hTWEoXXLnKgAATU8OYU1iKF1y6CoAAE1QDmFNYyhdcukqAABNUQ5hTWQoXXLqKgAATVIOYU1lKF1y6yoAAE1TDmFNZihdcuwqAABNVA5hTWcoXXLtKgAATVUOYU1oKF1y7ioAAE1WDmFNaShdcu8qAABNVw5hTWooXXLwKgAATVgOYU1rKF1y8SoAAE1ZDmFNbChdcvIqAABNWg5hTW0oXXLzKgAATVsOYU1uKF1y9CoAAE1cDmFNbyhdcvUqAABNXQ5hTXAoXXL2KgAATV4OYU1xKF1y9yoAAE1fDmFNcihdcvgqAABNYA5hTXMoXXL5KgAATWEOYU10KF1y+ioAAE1iDmFNdShdcvsqAABNYw5hTXYoXXL8KgAATWQOYU13KF1y/SoAAE1lDmFNeChdcv4qAABNZg5hTXkoXXL/KgAATWcOYU16KF1yACsAAE1oDmFNeyhdcgErAABNaQ5hTXwoXXICKwAATWoOYU19KF1yAysAAE1rDmFNfihdcgQrAABNbA5hTX8oXXIFKwAATW0OYU2AKF1yBisAAE1uDmFNgShdcgcrAABNbw5hTYIoXXIIKwAATXAOYU2DKF1yCSsAAE1xDmFNhChdcgorAABNcg5hTYUoXXILKwAATXMOYU2GKF1yDCsAAE10DmFNhyhdcg0rAABNdQ5hTYgoXXIOKwAATXYOYU2JKF1yDysAAE13DmFNiihdchArAABNeA5hTYsoXXIRKwAATXkOYU2MKF1yEisAAE16DmFNjShdchMrAABNew5hTY4oXXIUKwAATXwOYU2PKF1yFSsAAE19DmFNkChdchYrAABNfg5hTZEoXXIXKwAATX8OYU2SKF1yGCsAAE2ADmFNkyhdchkrAABNgQ5hTZQoXXIaKwAATYIOYU2VKF1yGysAAE2DDmFNlihdchwrAABNhA5hTZcoXXIdKwAATYUOYU2YKF1yHisAAE2GDmFNmShdch8rAABNhw5hTZooXXIgKwAATYgOYU2bKF1yISsAAE2JDmFNnChdciIrAABNig5hTZ0oXXIjKwAATYsOYU2eKF1yJCsAAE2MDmFNnyhdciUrAABNjQ5hTaAoXXImKwAATY4OYU2hKF1yJysAAE2PDmFNoihdcigrAABNkA5hTaMoXXIpKwAATZEOYU2kKF1yKisAAE2SDmFNpShdcisrAABNkw5hTaYoXXIsKwAATZQOYU2nKF1yLSsAAE2VDmFNqChdci4rAABNlg5hTakoXXIvKwAATZcOYU2qKF1yMCsAAE2YDmFNqyhdcjErAABNmQ5hTawoXXIyKwAATZoOYU2tKF1yMysAAE2bDmFNrihdcjQrAABNnA5hTa8oXXI1KwAATZ0OYU2wKF1yNisAAE2eDmFNsShdcjcrAABNnw5hTbIoXXI4KwAATaAOYU2zKF1yOSsAAE2hDmFNtChdcjorAABNog5hTbUoXXI7KwAATaMOYU22KF1yPCsAAE2kDmFNtyhdcj0rAABNpQ5hTbgoXXI+KwAATaYOYU25KF1yPysAAE2nDmFNuihdckArAABNqA5hTbsoXXJBKwAATakOYU28KF1yQisAAE2qDmFNvShdckMrAABNqw5hTb4oXXJEKwAATawOYU2/KF1yRSsAAE2tDmFNwChdckYrAABNrg5hTcEoXXJHKwAATa8OYU3CKF1ySCsAAE2wDmFNwyhdckkrAABNsQ5hTcQoXXJKKwAATbIOYU3FKF1ySysAAE2zDmFNxihdckwrAABNtA5hTccoXXJNKwAATbUOYU3IKF1yTisAAE22DmFNyShdck8rAABNtw5hTcooXXJQKwAATbgOYU3LKF1yUSsAAE25DmFNzChdclIrAABNug5hTc0oXXJTKwAATbsOYU3OKF1yVCsAAE28DmFNzyhdclUrAABNvQ5hTdAoXXJWKwAATb4OYU3RKF1yVysAAE2/DmFN0ihdclgrAABNwA5hTdMoXXJZKwAATcEOYU3UKF1yWisAAE3CDmFN1ShdclsrAABNww5hTdYoXXJcKwAATcQOYU3XKF1yXSsAAE3FDmFN2Chdcl4rAABNxg5hTdkoXXJfKwAATccOYU3aKF1yYCsAAE3IDmFN2yhdcmErAABNyQ5hTdwoXXJiKwAATcoOYU3dKF1yYysAAE3LDmFN3ihdcmQrAABNzA5hTd8oXXJlKwAATc0OYU3gKF1yZisAAE3ODmFN4ShdcmcrAABNzw5hTeIoXXJoKwAATdAOYU3jKF1yaSsAAE3RDmFN5ChdcmorAABN0g5hTeUoXXJrKwAATdMOYU3mKF1ybCsAAE3UDmFN5yhdcm0rAABN1Q5hTegoXXJuKwAATdYOYU3pKF1ybysAAE3XDmFN6ihdcnArAABN2A5hTesoXXJxKwAATdkOYU3sKF1ycisAAE3aDmFN7ShdcnMrAABN2w5hTe4oXXJ0KwAATdwOYU3vKF1ydSsAAE3dDmFN8ChdcnYrAABN3g5hTfEoXXJ3KwAATd8OYU3yKF1yeCsAAE3gDmFN8yhdcnkrAABN4Q5hTfQoXXJ6KwAATeIOYU31KF1yeysAAE3jDmFN9ihdcnwrAABN5A5hTfcoXXJ9KwAATeUOYU34KF1yfisAAE3mDmFN+Shdcn8rAABN5w5hTfooXXKAKwAATegOYU37KF1ygSsAAE3pDmFN/ChdcoIrAABN6g5hTf0oXXKDKwAATesOYU3+KF1yhCsAAE3sDmFN/yhdcoUrAABN7Q5hTQApXXKGKwAATe4OYU0BKV1yhysAAE3vDmFNAildcogrAABN8A5hTQMpXXKJKwAATfEOYU0EKV1yiisAAE3yDmFNBSldcosrAABN8w5hTQYpXXKMKwAATfQOYU0HKV1yjSsAAE31DmFNCCldco4rAABN9g5hTQkpXXKPKwAATfcOYU0KKV1ykCsAAE34DmFNCyldcpErAABN+Q5hTQwpXXKSKwAATfoOYU0NKV1ykysAAE37DmFNDildcpQrAABN/A5hTQ8pXXKVKwAATf0OYU0QKV1ylisAAE3+DmFNESldcpcrAABN/w5hTRIpXXKYKwAATQAPYU0TKV1ymSsAAE0BD2FNFCldcporAABNAg9hTRUpXXKbKwAATQMPYU0WKV1ynCsAAE0ED2FNFyldcp0rAABNBQ9hTRgpXXKeKwAATQYPYU0ZKV1ynysAAE0HD2FNGildcqArAABNCA9hTRspXXKhKwAATQkPYU0cKV1yoisAAE0KD2FNHSldcqMrAABNCw9hTR4pXXKkKwAATQwPYU0fKV1ypSsAAE0ND2FNICldcqYrAABNDg9hTSEpXXKnKwAATQ8PYU0iKV1yqCsAAE0QD2FNIyldcqkrAABNEQ9hTSQpXXKqKwAATRIPYU0lKV1yqysAAE0TD2FNJildcqwrAABNFA9hTScpXXKtKwAATRUPYU0oKV1yrisAAE0WD2FNKSldcq8rAABNFw9hTSopXXKwKwAATRgPYU0rKV1ysSsAAE0ZD2FNLCldcrIrAABNGg9hTS0pXXKzKwAATRsPYU0uKV1ytCsAAE0cD2FNLyldcrUrAABNHQ9hTTApXXK2KwAATR4PYU0xKV1ytysAAE0fD2FNMildcrgrAABNIA9hTTMpXXK5KwAATSEPYU00KV1yuisAAE0iD2FNNSldcrsrAABNIw9hTTYpXXK8KwAATSQPYU03KV1yvSsAAE0lD2FNOCldcr4rAABNJg9hTTkpXXK/KwAATScPYU06KV1ywCsAAE0oD2FNOyldcsErAABNKQ9hTTwpXXLCKwAATSoPYU09KV1ywysAAE0rD2FNPildcsQrAABNLA9hTT8pXXLFKwAATS0PYU1AKV1yxisAAE0uD2FNQSldcscrAABNLw9hTUIpXXLIKwAATTAPYU1DKV1yySsAAE0xD2FNRCldcsorAABNMg9hTUUpXXLLKwAATTMPYU1GKV1yzCsAAE00D2FNRyldcs0rAABNNQ9hTUgpXXLOKwAATTYPYU1JKV1yzysAAE03D2FNSildctArAABNOA9hTUspXXLRKwAATTkPYU1MKV1y0isAAE06D2FNTSldctMrAABNOw9hTU4pXXLUKwAATTwPYU1PKV1y1SsAAE09D2FNUCldctYrAABNPg9hTVEpXXLXKwAATT8PYU1SKV1y2CsAAE1AD2FNUyldctkrAABNQQ9hTVQpXXLaKwAATUIPYU1VKV1y2ysAAE1DD2FNVildctwrAABNRA9hTVcpXXLdKwAATUUPYU1YKV1y3isAAE1GD2FNWSldct8rAABNRw9hTVopXXLgKwAATUgPYU1bKV1y4SsAAE1JD2FNXCldcuIrAABNSg9hTV0pXXLjKwAATUsPYU1eKV1y5CsAAE1MD2FNXyldcuUrAABNTQ9hTWApXXLmKwAATU4PYU1hKV1y5ysAAE1PD2FNYildcugrAABNUA9hTWMpXXLpKwAATVEPYU1kKV1y6isAAE1SD2FNZSldcusrAABNUw9hTWYpXXLsKwAATVQPYU1nKV1y7SsAAE1VD2FNaCldcu4rAABNVg9hTWkpXXLvKwAATVcPYU1qKV1y8CsAAE1YD2FNayldcvErAABNWQ9hTWwpXXLyKwAATVoPYU1tKV1y8ysAAE1bD2FNbildcvQrAABNXA9hTW8pXXL1KwAATV0PYU1wKV1y9isAAE1eD2FNcSldcvcrAABNXw9hTXIpXXL4KwAATWAPYU1zKV1y+SsAAE1hD2FNdCldcvorAABNYg9hTXUpXXL7KwAATWMPYU12KV1y/CsAAE1kD2FNdyldcv0rAABNZQ9hTXgpXXL+KwAATWYPYU15KV1y/ysAAE1nD2FNeildcgAsAABNaA9hTXspXXIBLAAATWkPYU18KV1yAiwAAE1qD2FNfSldcgMsAABNaw9hTX4pXXIELAAATWwPYU1/KV1yBSwAAE1tD2FNgCldcgYsAABNbg9hTYEpXXIHLAAATW8PYU2CKV1yCCwAAE1wD2FNgyldcgksAABNcQ9hTYQpXXIKLAAATXIPYU2FKV1yCywAAE1zD2FNhildcgwsAABNdA9hTYcpXXINLAAATXUPYU2IKV1yDiwAAE12D2FNiSldcg8sAABNdw9hTYopXXIQLAAATXgPYU2LKV1yESwAAE15D2FNjCldchIsAABNeg9hTY0pXXITLAAATXsPYU2OKV1yFCwAAE18D2FNjyldchUsAABNfQ9hTZApXXIWLAAATX4PYU2RKV1yFywAAE1/D2FNkildchgsAABNgA9hTZMpXXIZLAAATYEPYU2UKV1yGiwAAE2CD2FNlSldchssAABNgw9hTZYpXXIcLAAATYQPYU2XKV1yHSwAAE2FD2FNmCldch4sAABNhg9hTZkpXXIfLAAATYcPYU2aKV1yICwAAE2ID2FNmyldciEsAABNiQ9hTZwpXXIiLAAATYoPYU2dKV1yIywAAE2LD2FNnildciQsAABNjA9hTZ8pXXIlLAAATY0PYU2gKV1yJiwAAE2OD2FNoSldcicsAABNjw9hTaIpXXIoLAAATZAPYU2jKV1yKSwAAE2RD2FNpCldciosAABNkg9hTaUpXXIrLAAATZMPYU2mKV1yLCwAAE2UD2FNpyldci0sAABNlQ9hTagpXXIuLAAATZYPYU2pKV1yLywAAE2XD2FNqildcjAsAABNmA9hTaspXXIxLAAATZkPYU2sKV1yMiwAAE2aD2FNrSldcjMsAABNmw9hTa4pXXI0LAAATZwPYU2vKV1yNSwAAE2dD2FNsCldcjYsAABNng9hTbEpXXI3LAAATZ8PYU2yKV1yOCwAAE2gD2F1KE2zKV1yOSwAAE2hD2FNtCldcjosAABNog9hTbUpXXI7LAAATaMPYU22KV1yPCwAAE2kD2FNtyldcj0sAABNpQ9hTbgpXXI+LAAATaYPYU25KV1yPywAAE2nD2FNuildckAsAABNqA9hTbspXXJBLAAATakPYU28KV1yQiwAAE2qD2FNvSldckMsAABNqw9hTb4pXXJELAAATawPYU2/KV1yRSwAAE2tD2FNwCldckYsAABNrg9hTcEpXXJHLAAATa8PYU3CKV1ySCwAAE2wD2FNwyldckksAABNsQ9hTcQpXXJKLAAATbIPYU3FKV1ySywAAE2zD2FNxildckwsAABNtA9hTccpXXJNLAAATbUPYU3IKV1yTiwAAE22D2FNySldck8sAABNtw9hTcopXXJQLAAATbgPYU3LKV1yUSwAAE25D2FNzCldclIsAABNug9hTc0pXXJTLAAATbsPYU3OKV1yVCwAAE28D2FNzyldclUsAABNvQ9hTdApXXJWLAAATb4PYU3RKV1yVywAAE2/D2FN0ildclgsAABNwA9hTdMpXXJZLAAATcEPYU3UKV1yWiwAAE3CD2FN1SldclssAABNww9hTdYpXXJcLAAATcQPYU3XKV1yXSwAAE3FD2FN2Cldcl4sAABNxg9hTdkpXXJfLAAATccPYU3aKV1yYCwAAE3ID2FN2yldcmEsAABNyQ9hTdwpXXJiLAAATcoPYU3dKV1yYywAAE3LD2FN3ildcmQsAABNzA9hTd8pXXJlLAAATc0PYU3gKV1yZiwAAE3OD2FN4SldcmcsAABNzw9hTeIpXXJoLAAATdAPYU3jKV1yaSwAAE3RD2FN5CldcmosAABN0g9hTeUpXXJrLAAATdMPYU3mKV1ybCwAAE3UD2FN5yldcm0sAABN1Q9hTegpXXJuLAAATdYPYU3pKV1ybywAAE3XD2FN6ildcnAsAABN2A9hTespXXJxLAAATdkPYU3sKV1yciwAAE3aD2FN7SldcnMsAABN2w9hTe4pXXJ0LAAATdwPYU3vKV1ydSwAAE3dD2FN8CldcnYsAABN3g9hTfEpXXJ3LAAATd8PYU3yKV1yeCwAAE3gD2FN8yldcnksAABN4Q9hTfQpXXJ6LAAATeIPYU31KV1yeywAAE3jD2FN9ildcnwsAABN5A9hTfcpXXJ9LAAATeUPYU34KV1yfiwAAE3mD2FN+Sldcn8sAABN5w9hTfopXXKALAAATegPYU37KV1ygSwAAE3pD2FN/CldcoIsAABN6g9hTf0pXXKDLAAATesPYU3+KV1yhCwAAE3sD2FN/yldcoUsAABN7Q9hTQAqXXKGLAAATe4PYU0BKl1yhywAAE3vD2FNAipdcogsAABN8A9hTQMqXXKJLAAATfEPYU0EKl1yiiwAAE3yD2FNBSpdcossAABN8w9hTQYqXXKMLAAATfQPYU0HKl1yjSwAAE31D2FNCCpdco4sAABN9g9hTQkqXXKPLAAATfcPYU0KKl1ykCwAAE34D2FNCypdcpEsAABN+Q9hTQwqXXKSLAAATfoPYU0NKl1ykywAAE37D2FNDipdcpQsAABN/A9hTQ8qXXKVLAAATf0PYU0QKl1yliwAAE3+D2FNESpdcpcsAABN/w9hTRIqXXKYLAAATQAQYU0TKl1ymSwAAE0BEGFNFCpdcposAABNAhBhTRUqXXKbLAAATQMQYU0WKl1ynCwAAE0EEGFNFypdcp0sAABNBRBhTRgqXXKeLAAATQYQYU0ZKl1ynywAAE0HEGFNGipdcqAsAABNCBBhTRsqXXKhLAAATQkQYU0cKl1yoiwAAE0KEGFNHSpdcqMsAABNCxBhTR4qXXKkLAAATQwQYU0fKl1ypSwAAE0NEGFNICpdcqYsAABNDhBhTSEqXXKnLAAATQ8QYU0iKl1yqCwAAE0QEGFNIypdcqksAABNERBhTSQqXXKqLAAATRIQYU0lKl1yqywAAE0TEGFNJipdcqwsAABNFBBhTScqXXKtLAAATRUQYU0oKl1yriwAAE0WEGFNKSpdcq8sAABNFxBhTSoqXXKwLAAATRgQYU0rKl1ysSwAAE0ZEGFNLCpdcrIsAABNGhBhTS0qXXKzLAAATRsQYU0uKl1ytCwAAE0cEGFNLypdcrUsAABNHRBhTTAqXXK2LAAATR4QYU0xKl1ytywAAE0fEGFNMipdcrgsAABNIBBhTTMqXXK5LAAATSEQYU00Kl1yuiwAAE0iEGFNNSpdcrssAABNIxBhTTYqXXK8LAAATSQQYU03Kl1yvSwAAE0lEGFNOCpdcr4sAABNJhBhTTkqXXK/LAAATScQYU06Kl1ywCwAAE0oEGFNOypdcsEsAABNKRBhTTwqXXLCLAAATSoQYU09Kl1ywywAAE0rEGFNPipdcsQsAABNLBBhTT8qXXLFLAAATS0QYU1AKl1yxiwAAE0uEGFNQSpdcscsAABNLxBhTUIqXXLILAAATTAQYU1DKl1yySwAAE0xEGFNRCpdcsosAABNMhBhTUUqXXLLLAAATTMQYU1GKl1yzCwAAE00EGFNRypdcs0sAABNNRBhTUgqXXLOLAAATTYQYU1JKl1yzywAAE03EGFNSipdctAsAABNOBBhTUsqXXLRLAAATTkQYU1MKl1y0iwAAE06EGFNTSpdctMsAABNOxBhTU4qXXLULAAATTwQYU1PKl1y1SwAAE09EGFNUCpdctYsAABNPhBhTVEqXXLXLAAATT8QYU1SKl1y2CwAAE1AEGFNUypdctksAABNQRBhTVQqXXLaLAAATUIQYU1VKl1y2ywAAE1DEGFNVipdctwsAABNRBBhTVcqXXLdLAAATUUQYU1YKl1y3iwAAE1GEGFNWSpdct8sAABNRxBhTVoqXXLgLAAATUgQYU1bKl1y4SwAAE1JEGFNXCpdcuIsAABNShBhTV0qXXLjLAAATUsQYU1eKl1y5CwAAE1MEGFNXypdcuUsAABNTRBhTWAqXXLmLAAATU4QYU1hKl1y5ywAAE1PEGFNYipdcugsAABNUBBhTWMqXXLpLAAATVEQYU1kKl1y6iwAAE1SEGFNZSpdcussAABNUxBhTWYqXXLsLAAATVQQYU1nKl1y7SwAAE1VEGFNaCpdcu4sAABNVhBhTWkqXXLvLAAATVcQYU1qKl1y8CwAAE1YEGFNaypdcvEsAABNWRBhTWwqXXLyLAAATVoQYU1tKl1y8ywAAE1bEGFNbipdcvQsAABNXBBhTW8qXXL1LAAATV0QYU1wKl1y9iwAAE1eEGFNcSpdcvcsAABNXxBhTXIqXXL4LAAATWAQYU1zKl1y+SwAAE1hEGFNdCpdcvosAABNYhBhTXUqXXL7LAAATWMQYU12Kl1y/CwAAE1kEGFNdypdcv0sAABNZRBhTXgqXXL+LAAATWYQYU15Kl1y/ywAAE1nEGFNeipdcgAtAABNaBBhTXsqXXIBLQAATWkQYU18Kl1yAi0AAE1qEGFNfSpdcgMtAABNaxBhTX4qXXIELQAATWwQYU1/Kl1yBS0AAE1tEGFNgCpdcgYtAABNbhBhTYEqXXIHLQAATW8QYU2CKl1yCC0AAE1wEGFNgypdcgktAABNcRBhTYQqXXIKLQAATXIQYU2FKl1yCy0AAE1zEGFNhipdcgwtAABNdBBhTYcqXXINLQAATXUQYU2IKl1yDi0AAE12EGFNiSpdcg8tAABNdxBhTYoqXXIQLQAATXgQYU2LKl1yES0AAE15EGFNjCpdchItAABNehBhTY0qXXITLQAATXsQYU2OKl1yFC0AAE18EGFNjypdchUtAABNfRBhTZAqXXIWLQAATX4QYU2RKl1yFy0AAE1/EGFNkipdchgtAABNgBBhTZMqXXIZLQAATYEQYU2UKl1yGi0AAE2CEGFNlSpdchstAABNgxBhTZYqXXIcLQAATYQQYU2XKl1yHS0AAE2FEGFNmCpdch4tAABNhhBhTZkqXXIfLQAATYcQYU2aKl1yIC0AAE2IEGFNmypdciEtAABNiRBhTZwqXXIiLQAATYoQYU2dKl1yIy0AAE2LEGFNnipdciQtAABNjBBhTZ8qXXIlLQAATY0QYU2gKl1yJi0AAE2OEGFNoSpdcictAABNjxBhTaIqXXIoLQAATZAQYU2jKl1yKS0AAE2REGFNpCpdciotAABNkhBhTaUqXXIrLQAATZMQYU2mKl1yLC0AAE2UEGFNpypdci0tAABNlRBhTagqXXIuLQAATZYQYU2pKl1yLy0AAE2XEGFNqipdcjAtAABNmBBhTasqXXIxLQAATZkQYU2sKl1yMi0AAE2aEGFNrSpdcjMtAABNmxBhTa4qXXI0LQAATZwQYU2vKl1yNS0AAE2dEGFNsCpdcjYtAABNnhBhTbEqXXI3LQAATZ8QYU2yKl1yOC0AAE2gEGFNsypdcjktAABNoRBhTbQqXXI6LQAATaIQYU21Kl1yOy0AAE2jEGFNtipdcjwtAABNpBBhTbcqXXI9LQAATaUQYU24Kl1yPi0AAE2mEGFNuSpdcj8tAABNpxBhTboqXXJALQAATagQYU27Kl1yQS0AAE2pEGFNvCpdckItAABNqhBhTb0qXXJDLQAATasQYU2+Kl1yRC0AAE2sEGFNvypdckUtAABNrRBhTcAqXXJGLQAATa4QYU3BKl1yRy0AAE2vEGFNwipdckgtAABNsBBhTcMqXXJJLQAATbEQYU3EKl1ySi0AAE2yEGFNxSpdckstAABNsxBhTcYqXXJMLQAATbQQYU3HKl1yTS0AAE21EGFNyCpdck4tAABNthBhTckqXXJPLQAATbcQYU3KKl1yUC0AAE24EGFNyypdclEtAABNuRBhTcwqXXJSLQAATboQYU3NKl1yUy0AAE27EGFNzipdclQtAABNvBBhTc8qXXJVLQAATb0QYU3QKl1yVi0AAE2+EGFN0SpdclctAABNvxBhTdIqXXJYLQAATcAQYU3TKl1yWS0AAE3BEGFN1CpdclotAABNwhBhTdUqXXJbLQAATcMQYU3WKl1yXC0AAE3EEGFN1ypdcl0tAABNxRBhTdgqXXJeLQAATcYQYU3ZKl1yXy0AAE3HEGFN2ipdcmAtAABNyBBhTdsqXXJhLQAATckQYU3cKl1yYi0AAE3KEGFN3SpdcmMtAABNyxBhTd4qXXJkLQAATcwQYU3fKl1yZS0AAE3NEGFN4CpdcmYtAABNzhBhTeEqXXJnLQAATc8QYU3iKl1yaC0AAE3QEGFN4ypdcmktAABN0RBhTeQqXXJqLQAATdIQYU3lKl1yay0AAE3TEGFN5ipdcmwtAABN1BBhTecqXXJtLQAATdUQYU3oKl1ybi0AAE3WEGFN6Spdcm8tAABN1xBhTeoqXXJwLQAATdgQYU3rKl1ycS0AAE3ZEGFN7CpdcnItAABN2hBhTe0qXXJzLQAATdsQYU3uKl1ydC0AAE3cEGFN7ypdcnUtAABN3RBhTfAqXXJ2LQAATd4QYU3xKl1ydy0AAE3fEGFN8ipdcngtAABN4BBhTfMqXXJ5LQAATeEQYU30Kl1yei0AAE3iEGFN9SpdcnstAABN4xBhTfYqXXJ8LQAATeQQYU33Kl1yfS0AAE3lEGFN+Cpdcn4tAABN5hBhTfkqXXJ/LQAATecQYU36Kl1ygC0AAE3oEGFN+ypdcoEtAABN6RBhTfwqXXKCLQAATeoQYU39Kl1ygy0AAE3rEGFN/ipdcoQtAABN7BBhTf8qXXKFLQAATe0QYU0AK11yhi0AAE3uEGFNAStdcoctAABN7xBhTQIrXXKILQAATfAQYU0DK11yiS0AAE3xEGFNBCtdcootAABN8hBhTQUrXXKLLQAATfMQYU0GK11yjC0AAE30EGFNBytdco0tAABN9RBhTQgrXXKOLQAATfYQYU0JK11yjy0AAE33EGFNCitdcpAtAABN+BBhTQsrXXKRLQAATfkQYU0MK11yki0AAE36EGFNDStdcpMtAABN+xBhTQ4rXXKULQAATfwQYU0PK11ylS0AAE39EGFNECtdcpYtAABN/hBhTRErXXKXLQAATf8QYU0SK11ymC0AAE0AEWFNEytdcpktAABNARFhTRQrXXKaLQAATQIRYU0VK11ymy0AAE0DEWFNFitdcpwtAABNBBFhTRcrXXKdLQAATQURYU0YK11yni0AAE0GEWFNGStdcp8tAABNBxFhTRorXXKgLQAATQgRYU0bK11yoS0AAE0JEWFNHCtdcqItAABNChFhTR0rXXKjLQAATQsRYU0eK11ypC0AAE0MEWFNHytdcqUtAABNDRFhTSArXXKmLQAATQ4RYU0hK11ypy0AAE0PEWFNIitdcqgtAABNEBFhTSMrXXKpLQAATRERYU0kK11yqi0AAE0SEWFNJStdcqstAABNExFhTSYrXXKsLQAATRQRYU0nK11yrS0AAE0VEWFNKCtdcq4tAABNFhFhTSkrXXKvLQAATRcRYU0qK11ysC0AAE0YEWFNKytdcrEtAABNGRFhTSwrXXKyLQAATRoRYU0tK11ysy0AAE0bEWFNLitdcrQtAABNHBFhTS8rXXK1LQAATR0RYU0wK11yti0AAE0eEWFNMStdcrctAABNHxFhTTIrXXK4LQAATSARYU0zK11yuS0AAE0hEWFNNCtdcrotAABNIhFhTTUrXXK7LQAATSMRYU02K11yvC0AAE0kEWFNNytdcr0tAABNJRFhTTgrXXK+LQAATSYRYU05K11yvy0AAE0nEWFNOitdcsAtAABNKBFhTTsrXXLBLQAATSkRYU08K11ywi0AAE0qEWFNPStdcsMtAABNKxFhTT4rXXLELQAATSwRYU0/K11yxS0AAE0tEWFNQCtdcsYtAABNLhFhTUErXXLHLQAATS8RYU1CK11yyC0AAE0wEWFNQytdcsktAABNMRFhTUQrXXLKLQAATTIRYU1FK11yyy0AAE0zEWFNRitdcswtAABNNBFhTUcrXXLNLQAATTURYU1IK11yzi0AAE02EWFNSStdcs8tAABNNxFhTUorXXLQLQAATTgRYU1LK11y0S0AAE05EWFNTCtdctItAABNOhFhTU0rXXLTLQAATTsRYU1OK11y1C0AAE08EWFNTytdctUtAABNPRFhTVArXXLWLQAATT4RYU1RK11y1y0AAE0/EWFNUitdctgtAABNQBFhTVMrXXLZLQAATUERYU1UK11y2i0AAE1CEWFNVStdctstAABNQxFhTVYrXXLcLQAATUQRYU1XK11y3S0AAE1FEWFNWCtdct4tAABNRhFhTVkrXXLfLQAATUcRYU1aK11y4C0AAE1IEWFNWytdcuEtAABNSRFhTVwrXXLiLQAATUoRYU1dK11y4y0AAE1LEWFNXitdcuQtAABNTBFhTV8rXXLlLQAATU0RYU1gK11y5i0AAE1OEWFNYStdcuctAABNTxFhTWIrXXLoLQAATVARYU1jK11y6S0AAE1REWFNZCtdcuotAABNUhFhTWUrXXLrLQAATVMRYU1mK11y7C0AAE1UEWFNZytdcu0tAABNVRFhTWgrXXLuLQAATVYRYU1pK11y7y0AAE1XEWFNaitdcvAtAABNWBFhTWsrXXLxLQAATVkRYU1sK11y8i0AAE1aEWFNbStdcvMtAABNWxFhTW4rXXL0LQAATVwRYU1vK11y9S0AAE1dEWFNcCtdcvYtAABNXhFhTXErXXL3LQAATV8RYU1yK11y+C0AAE1gEWFNcytdcvktAABNYRFhTXQrXXL6LQAATWIRYU11K11y+y0AAE1jEWFNditdcvwtAABNZBFhTXcrXXL9LQAATWURYU14K11y/i0AAE1mEWFNeStdcv8tAABNZxFhTXorXXIALgAATWgRYU17K11yAS4AAE1pEWFNfCtdcgIuAABNahFhTX0rXXIDLgAATWsRYU1+K11yBC4AAE1sEWFNfytdcgUuAABNbRFhTYArXXIGLgAATW4RYU2BK11yBy4AAE1vEWFNgitdcgguAABNcBFhTYMrXXIJLgAATXERYU2EK11yCi4AAE1yEWFNhStdcgsuAABNcxFhTYYrXXIMLgAATXQRYU2HK11yDS4AAE11EWFNiCtdcg4uAABNdhFhTYkrXXIPLgAATXcRYU2KK11yEC4AAE14EWFNiytdchEuAABNeRFhTYwrXXISLgAATXoRYU2NK11yEy4AAE17EWFNjitdchQuAABNfBFhTY8rXXIVLgAATX0RYU2QK11yFi4AAE1+EWFNkStdchcuAABNfxFhTZIrXXIYLgAATYARYU2TK11yGS4AAE2BEWFNlCtdchouAABNghFhTZUrXXIbLgAATYMRYU2WK11yHC4AAE2EEWFNlytdch0uAABNhRFhTZgrXXIeLgAATYYRYU2ZK11yHy4AAE2HEWFNmitdciAuAABNiBFhTZsrXXIhLgAATYkRYU2cK11yIi4AAE2KEWFNnStdciMuAABNixFhTZ4rXXIkLgAATYwRYU2fK11yJS4AAE2NEWFNoCtdciYuAABNjhFhTaErXXInLgAATY8RYU2iK11yKC4AAE2QEWFNoytdcikuAABNkRFhTaQrXXIqLgAATZIRYU2lK11yKy4AAE2TEWFNpitdciwuAABNlBFhTacrXXItLgAATZURYU2oK11yLi4AAE2WEWFNqStdci8uAABNlxFhTaorXXIwLgAATZgRYU2rK11yMS4AAE2ZEWFNrCtdcjIuAABNmhFhTa0rXXIzLgAATZsRYU2uK11yNC4AAE2cEWFNrytdcjUuAABNnRFhTbArXXI2LgAATZ4RYU2xK11yNy4AAE2fEWFNsitdcjguAABNoBFhTbMrXXI5LgAATaERYU20K11yOi4AAE2iEWFNtStdcjsuAABNoxFhTbYrXXI8LgAATaQRYU23K11yPS4AAE2lEWFNuCtdcj4uAABNphFhTbkrXXI/LgAATacRYU26K11yQC4AAE2oEWFNuytdckEuAABNqRFhTbwrXXJCLgAATaoRYU29K11yQy4AAE2rEWFNvitdckQuAABNrBFhTb8rXXJFLgAATa0RYU3AK11yRi4AAE2uEWFNwStdckcuAABNrxFhTcIrXXJILgAATbARYU3DK11ySS4AAE2xEWFNxCtdckouAABNshFhTcUrXXJLLgAATbMRYU3GK11yTC4AAE20EWFNxytdck0uAABNtRFhTcgrXXJOLgAATbYRYU3JK11yTy4AAE23EWFNyitdclAuAABNuBFhTcsrXXJRLgAATbkRYU3MK11yUi4AAE26EWFNzStdclMuAABNuxFhTc4rXXJULgAATbwRYU3PK11yVS4AAE29EWFN0CtdclYuAABNvhFhTdErXXJXLgAATb8RYU3SK11yWC4AAE3AEWFN0ytdclkuAABNwRFhTdQrXXJaLgAATcIRYU3VK11yWy4AAE3DEWFN1itdclwuAABNxBFhTdcrXXJdLgAATcURYU3YK11yXi4AAE3GEWFN2Stdcl8uAABNxxFhTdorXXJgLgAATcgRYU3bK11yYS4AAE3JEWFN3CtdcmIuAABNyhFhTd0rXXJjLgAATcsRYU3eK11yZC4AAE3MEWFN3ytdcmUuAABNzRFhTeArXXJmLgAATc4RYU3hK11yZy4AAE3PEWFN4itdcmguAABN0BFhTeMrXXJpLgAATdERYU3kK11yai4AAE3SEWFN5StdcmsuAABN0xFhTeYrXXJsLgAATdQRYU3nK11ybS4AAE3VEWFN6Ctdcm4uAABN1hFhTekrXXJvLgAATdcRYU3qK11ycC4AAE3YEWFN6ytdcnEuAABN2RFhTewrXXJyLgAATdoRYU3tK11ycy4AAE3bEWFN7itdcnQuAABN3BFhTe8rXXJ1LgAATd0RYU3wK11ydi4AAE3eEWFN8StdcncuAABN3xFhTfIrXXJ4LgAATeARYU3zK11yeS4AAE3hEWFN9CtdcnouAABN4hFhTfUrXXJ7LgAATeMRYU32K11yfC4AAE3kEWFN9ytdcn0uAABN5RFhTfgrXXJ+LgAATeYRYU35K11yfy4AAE3nEWFN+itdcoAuAABN6BFhTfsrXXKBLgAATekRYU38K11ygi4AAE3qEWFN/StdcoMuAABN6xFhTf4rXXKELgAATewRYU3/K11yhS4AAE3tEWFNACxdcoYuAABN7hFhTQEsXXKHLgAATe8RYU0CLF1yiC4AAE3wEWFNAyxdcokuAABN8RFhTQQsXXKKLgAATfIRYU0FLF1yiy4AAE3zEWFNBixdcowuAABN9BFhTQcsXXKNLgAATfURYU0ILF1yji4AAE32EWFNCSxdco8uAABN9xFhTQosXXKQLgAATfgRYU0LLF1ykS4AAE35EWFNDCxdcpIuAABN+hFhTQ0sXXKTLgAATfsRYU0OLF1ylC4AAE38EWFNDyxdcpUuAABN/RFhTRAsXXKWLgAATf4RYU0RLF1yly4AAE3/EWFNEixdcpguAABNABJhTRMsXXKZLgAATQESYU0ULF1ymi4AAE0CEmFNFSxdcpsuAABNAxJhTRYsXXKcLgAATQQSYU0XLF1ynS4AAE0FEmFNGCxdcp4uAABNBhJhTRksXXKfLgAATQcSYU0aLF1yoC4AAE0IEmFNGyxdcqEuAABNCRJhTRwsXXKiLgAATQoSYU0dLF1yoy4AAE0LEmFNHixdcqQuAABNDBJhTR8sXXKlLgAATQ0SYU0gLF1ypi4AAE0OEmFNISxdcqcuAABNDxJhTSIsXXKoLgAATRASYU0jLF1yqS4AAE0REmFNJCxdcqouAABNEhJhTSUsXXKrLgAATRMSYU0mLF1yrC4AAE0UEmFNJyxdcq0uAABNFRJhTSgsXXKuLgAATRYSYU0pLF1yry4AAE0XEmFNKixdcrAuAABNGBJhTSssXXKxLgAATRkSYU0sLF1ysi4AAE0aEmFNLSxdcrMuAABNGxJhTS4sXXK0LgAATRwSYU0vLF1ytS4AAE0dEmFNMCxdcrYuAABNHhJhTTEsXXK3LgAATR8SYU0yLF1yuC4AAE0gEmFNMyxdcrkuAABNIRJhTTQsXXK6LgAATSISYU01LF1yuy4AAE0jEmFNNixdcrwuAABNJBJhTTcsXXK9LgAATSUSYU04LF1yvi4AAE0mEmFNOSxdcr8uAABNJxJhTTosXXLALgAATSgSYU07LF1ywS4AAE0pEmFNPCxdcsIuAABNKhJhTT0sXXLDLgAATSsSYU0+LF1yxC4AAE0sEmFNPyxdcsUuAABNLRJhTUAsXXLGLgAATS4SYU1BLF1yxy4AAE0vEmFNQixdcsguAABNMBJhTUMsXXLJLgAATTESYU1ELF1yyi4AAE0yEmFNRSxdcssuAABNMxJhTUYsXXLMLgAATTQSYU1HLF1yzS4AAE01EmFNSCxdcs4uAABNNhJhTUksXXLPLgAATTcSYU1KLF1y0C4AAE04EmFNSyxdctEuAABNORJhTUwsXXLSLgAATToSYU1NLF1y0y4AAE07EmFNTixdctQuAABNPBJhTU8sXXLVLgAATT0SYU1QLF1y1i4AAE0+EmFNUSxdctcuAABNPxJhTVIsXXLYLgAATUASYU1TLF1y2S4AAE1BEmFNVCxdctouAABNQhJhTVUsXXLbLgAATUMSYU1WLF1y3C4AAE1EEmFNVyxdct0uAABNRRJhTVgsXXLeLgAATUYSYU1ZLF1y3y4AAE1HEmFNWixdcuAuAABNSBJhTVssXXLhLgAATUkSYU1cLF1y4i4AAE1KEmFNXSxdcuMuAABNSxJhTV4sXXLkLgAATUwSYU1fLF1y5S4AAE1NEmFNYCxdcuYuAABNThJhTWEsXXLnLgAATU8SYU1iLF1y6C4AAE1QEmFNYyxdcukuAABNURJhTWQsXXLqLgAATVISYU1lLF1y6y4AAE1TEmFNZixdcuwuAABNVBJhTWcsXXLtLgAATVUSYU1oLF1y7i4AAE1WEmFNaSxdcu8uAABNVxJhTWosXXLwLgAATVgSYU1rLF1y8S4AAE1ZEmFNbCxdcvIuAABNWhJhTW0sXXLzLgAATVsSYU1uLF1y9C4AAE1cEmFNbyxdcvUuAABNXRJhTXAsXXL2LgAATV4SYU1xLF1y9y4AAE1fEmFNcixdcvguAABNYBJhTXMsXXL5LgAATWESYU10LF1y+i4AAE1iEmFNdSxdcvsuAABNYxJhTXYsXXL8LgAATWQSYU13LF1y/S4AAE1lEmFNeCxdcv4uAABNZhJhTXksXXL/LgAATWcSYU16LF1yAC8AAE1oEmFNeyxdcgEvAABNaRJhTXwsXXICLwAATWoSYU19LF1yAy8AAE1rEmFNfixdcgQvAABNbBJhTX8sXXIFLwAATW0SYU2ALF1yBi8AAE1uEmFNgSxdcgcvAABNbxJhTYIsXXIILwAATXASYU2DLF1yCS8AAE1xEmFNhCxdcgovAABNchJhTYUsXXILLwAATXMSYU2GLF1yDC8AAE10EmFNhyxdcg0vAABNdRJhTYgsXXIOLwAATXYSYU2JLF1yDy8AAE13EmFNiixdchAvAABNeBJhTYssXXIRLwAATXkSYU2MLF1yEi8AAE16EmFNjSxdchMvAABNexJhTY4sXXIULwAATXwSYU2PLF1yFS8AAE19EmFNkCxdchYvAABNfhJhTZEsXXIXLwAATX8SYU2SLF1yGC8AAE2AEmFNkyxdchkvAABNgRJhTZQsXXIaLwAATYISYU2VLF1yGy8AAE2DEmFNlixdchwvAABNhBJhTZcsXXIdLwAATYUSYU2YLF1yHi8AAE2GEmFNmSxdch8vAABNhxJhTZosXXIgLwAATYgSYU2bLF1yIS8AAE2JEmFNnCxdciIvAABNihJhTZ0sXXIjLwAATYsSYU2eLF1yJC8AAE2MEmFNnyxdciUvAABNjRJhTaAsXXImLwAATY4SYU2hLF1yJy8AAE2PEmFNoixdcigvAABNkBJhTaMsXXIpLwAATZESYU2kLF1yKi8AAE2SEmFNpSxdcisvAABNkxJhTaYsXXIsLwAATZQSYU2nLF1yLS8AAE2VEmFNqCxdci4vAABNlhJhTaksXXIvLwAATZcSYU2qLF1yMC8AAE2YEmFNqyxdcjEvAABNmRJhTawsXXIyLwAATZoSYU2tLF1yMy8AAE2bEmFNrixdcjQvAABNnBJhTa8sXXI1LwAATZ0SYU2wLF1yNi8AAE2eEmFNsSxdcjcvAABNnxJhTbIsXXI4LwAATaASYU2zLF1yOS8AAE2hEmFNtCxdcjovAABNohJhTbUsXXI7LwAATaMSYU22LF1yPC8AAE2kEmFNtyxdcj0vAABNpRJhTbgsXXI+LwAATaYSYU25LF1yPy8AAE2nEmFNuixdckAvAABNqBJhTbssXXJBLwAATakSYU28LF1yQi8AAE2qEmFNvSxdckMvAABNqxJhTb4sXXJELwAATawSYU2/LF1yRS8AAE2tEmFNwCxdckYvAABNrhJhTcEsXXJHLwAATa8SYU3CLF1ySC8AAE2wEmFNwyxdckkvAABNsRJhTcQsXXJKLwAATbISYU3FLF1ySy8AAE2zEmFNxixdckwvAABNtBJhTccsXXJNLwAATbUSYU3ILF1yTi8AAE22EmFNySxdck8vAABNtxJhTcosXXJQLwAATbgSYU3LLF1yUS8AAE25EmFNzCxdclIvAABNuhJhTc0sXXJTLwAATbsSYU3OLF1yVC8AAE28EmFNzyxdclUvAABNvRJhTdAsXXJWLwAATb4SYU3RLF1yVy8AAE2/EmFN0ixdclgvAABNwBJhTdMsXXJZLwAATcESYU3ULF1yWi8AAE3CEmFN1SxdclsvAABNwxJhTdYsXXJcLwAATcQSYU3XLF1yXS8AAE3FEmFN2Cxdcl4vAABNxhJhTdksXXJfLwAATccSYU3aLF1yYC8AAE3IEmFN2yxdcmEvAABNyRJhTdwsXXJiLwAATcoSYU3dLF1yYy8AAE3LEmFN3ixdcmQvAABNzBJhTd8sXXJlLwAATc0SYU3gLF1yZi8AAE3OEmFN4SxdcmcvAABNzxJhTeIsXXJoLwAATdASYU3jLF1yaS8AAE3REmFN5CxdcmovAABN0hJhTeUsXXJrLwAATdMSYU3mLF1ybC8AAE3UEmFN5yxdcm0vAABN1RJhTegsXXJuLwAATdYSYU3pLF1yby8AAE3XEmFN6ixdcnAvAABN2BJhTessXXJxLwAATdkSYU3sLF1yci8AAE3aEmFN7SxdcnMvAABN2xJhTe4sXXJ0LwAATdwSYU3vLF1ydS8AAE3dEmFN8CxdcnYvAABN3hJhTfEsXXJ3LwAATd8SYU3yLF1yeC8AAE3gEmFN8yxdcnkvAABN4RJhTfQsXXJ6LwAATeISYU31LF1yey8AAE3jEmFN9ixdcnwvAABN5BJhTfcsXXJ9LwAATeUSYU34LF1yfi8AAE3mEmFN+Sxdcn8vAABN5xJhTfosXXKALwAATegSYU37LF1ygS8AAE3pEmFN/CxdcoIvAABN6hJhTf0sXXKDLwAATesSYU3+LF1yhC8AAE3sEmFN/yxdcoUvAABN7RJhTQAtXXKGLwAATe4SYU0BLV1yhy8AAE3vEmFNAi1dcogvAABN8BJhTQMtXXKJLwAATfESYU0ELV1yii8AAE3yEmFNBS1dcosvAABN8xJhTQYtXXKMLwAATfQSYU0HLV1yjS8AAE31EmFNCC1dco4vAABN9hJhTQktXXKPLwAATfcSYU0KLV1ykC8AAE34EmFNCy1dcpEvAABN+RJhTQwtXXKSLwAATfoSYU0NLV1yky8AAE37EmFNDi1dcpQvAABN/BJhTQ8tXXKVLwAATf0SYU0QLV1yli8AAE3+EmFNES1dcpcvAABN/xJhTRItXXKYLwAATQATYU0TLV1ymS8AAE0BE2FNFC1dcpovAABNAhNhTRUtXXKbLwAATQMTYU0WLV1ynC8AAE0EE2FNFy1dcp0vAABNBRNhTRgtXXKeLwAATQYTYU0ZLV1yny8AAE0HE2FNGi1dcqAvAABNCBNhTRstXXKhLwAATQkTYU0cLV1yoi8AAE0KE2FNHS1dcqMvAABNCxNhTR4tXXKkLwAATQwTYU0fLV1ypS8AAE0NE2FNIC1dcqYvAABNDhNhTSEtXXKnLwAATQ8TYU0iLV1yqC8AAE0QE2FNIy1dcqkvAABNERNhTSQtXXKqLwAATRITYU0lLV1yqy8AAE0TE2FNJi1dcqwvAABNFBNhTSctXXKtLwAATRUTYU0oLV1yri8AAE0WE2FNKS1dcq8vAABNFxNhTSotXXKwLwAATRgTYU0rLV1ysS8AAE0ZE2FNLC1dcrIvAABNGhNhTS0tXXKzLwAATRsTYU0uLV1ytC8AAE0cE2FNLy1dcrUvAABNHRNhTTAtXXK2LwAATR4TYU0xLV1yty8AAE0fE2FNMi1dcrgvAABNIBNhTTMtXXK5LwAATSETYU00LV1yui8AAE0iE2FNNS1dcrsvAABNIxNhTTYtXXK8LwAATSQTYU03LV1yvS8AAE0lE2FNOC1dcr4vAABNJhNhTTktXXK/LwAATScTYU06LV1ywC8AAE0oE2FNOy1dcsEvAABNKRNhTTwtXXLCLwAATSoTYU09LV1ywy8AAE0rE2FNPi1dcsQvAABNLBNhTT8tXXLFLwAATS0TYU1ALV1yxi8AAE0uE2FNQS1dcscvAABNLxNhTUItXXLILwAATTATYU1DLV1yyS8AAE0xE2FNRC1dcsovAABNMhNhTUUtXXLLLwAATTMTYU1GLV1yzC8AAE00E2FNRy1dcs0vAABNNRNhTUgtXXLOLwAATTYTYU1JLV1yzy8AAE03E2FNSi1dctAvAABNOBNhTUstXXLRLwAATTkTYU1MLV1y0i8AAE06E2FNTS1dctMvAABNOxNhTU4tXXLULwAATTwTYU1PLV1y1S8AAE09E2FNUC1dctYvAABNPhNhTVEtXXLXLwAATT8TYU1SLV1y2C8AAE1AE2FNUy1dctkvAABNQRNhTVQtXXLaLwAATUITYU1VLV1y2y8AAE1DE2FNVi1dctwvAABNRBNhTVctXXLdLwAATUUTYU1YLV1y3i8AAE1GE2FNWS1dct8vAABNRxNhTVotXXLgLwAATUgTYU1bLV1y4S8AAE1JE2FNXC1dcuIvAABNShNhTV0tXXLjLwAATUsTYU1eLV1y5C8AAE1ME2FNXy1dcuUvAABNTRNhTWAtXXLmLwAATU4TYU1hLV1y5y8AAE1PE2FNYi1dcugvAABNUBNhTWMtXXLpLwAATVETYU1kLV1y6i8AAE1SE2FNZS1dcusvAABNUxNhTWYtXXLsLwAATVQTYU1nLV1y7S8AAE1VE2FNaC1dcu4vAABNVhNhTWktXXLvLwAATVcTYU1qLV1y8C8AAE1YE2FNay1dcvEvAABNWRNhTWwtXXLyLwAATVoTYU1tLV1y8y8AAE1bE2FNbi1dcvQvAABNXBNhTW8tXXL1LwAATV0TYU1wLV1y9i8AAE1eE2FNcS1dcvcvAABNXxNhTXItXXL4LwAATWATYU1zLV1y+S8AAE1hE2FNdC1dcvovAABNYhNhTXUtXXL7LwAATWMTYU12LV1y/C8AAE1kE2FNdy1dcv0vAABNZRNhTXgtXXL+LwAATWYTYU15LV1y/y8AAE1nE2FNei1dcgAwAABNaBNhTXstXXIBMAAATWkTYU18LV1yAjAAAE1qE2FNfS1dcgMwAABNaxNhTX4tXXIEMAAATWwTYU1/LV1yBTAAAE1tE2FNgC1dcgYwAABNbhNhTYEtXXIHMAAATW8TYU2CLV1yCDAAAE1wE2FNgy1dcgkwAABNcRNhTYQtXXIKMAAATXITYU2FLV1yCzAAAE1zE2FNhi1dcgwwAABNdBNhTYctXXINMAAATXUTYU2ILV1yDjAAAE12E2FNiS1dcg8wAABNdxNhTYotXXIQMAAATXgTYU2LLV1yETAAAE15E2FNjC1dchIwAABNehNhTY0tXXITMAAATXsTYU2OLV1yFDAAAE18E2FNjy1dchUwAABNfRNhTZAtXXIWMAAATX4TYU2RLV1yFzAAAE1/E2FNki1dchgwAABNgBNhTZMtXXIZMAAATYETYU2ULV1yGjAAAE2CE2FNlS1dchswAABNgxNhTZYtXXIcMAAATYQTYU2XLV1yHTAAAE2FE2FNmC1dch4wAABNhhNhTZktXXIfMAAATYcTYU2aLV1yIDAAAE2IE2F1KE2bLV1yITAAAE2JE2FNnC1dciIwAABNihNhTZ0tXXIjMAAATYsTYU2eLV1yJDAAAE2ME2FNny1dciUwAABNjRNhTaAtXXImMAAATY4TYU2hLV1yJzAAAE2PE2FNoi1dcigwAABNkBNhTaMtXXIpMAAATZETYU2kLV1yKjAAAE2SE2FNpS1dciswAABNkxNhTaYtXXIsMAAATZQTYU2nLV1yLTAAAE2VE2FNqC1dci4wAABNlhNhTaktXXIvMAAATZcTYU2qLV1yMDAAAE2YE2FNqy1dcjEwAABNmRNhTawtXXIyMAAATZoTYU2tLV1yMzAAAE2bE2FNri1dcjQwAABNnBNhTa8tXXI1MAAATZ0TYU2wLV1yNjAAAE2eE2FNsS1dcjcwAABNnxNhTbItXXI4MAAATaATYU2zLV1yOTAAAE2hE2FNtC1dcjowAABNohNhTbUtXXI7MAAATaMTYU22LV1yPDAAAE2kE2FNty1dcj0wAABNpRNhTbgtXXI+MAAATaYTYU25LV1yPzAAAE2nE2FNui1dckAwAABNqBNhTbstXXJBMAAATakTYU28LV1yQjAAAE2qE2FNvS1dckMwAABNqxNhTb4tXXJEMAAATawTYU2/LV1yRTAAAE2tE2FNwC1dckYwAABNrhNhTcEtXXJHMAAATa8TYU3CLV1ySDAAAE2wE2FNwy1dckkwAABNsRNhTcQtXXJKMAAATbITYU3FLV1ySzAAAE2zE2FNxi1dckwwAABNtBNhTcctXXJNMAAATbUTYU3ILV1yTjAAAE22E2FNyS1dck8wAABNtxNhTcotXXJQMAAATbgTYU3LLV1yUTAAAE25E2FNzC1dclIwAABNuhNhTc0tXXJTMAAATbsTYU3OLV1yVDAAAE28E2FNzy1dclUwAABNvRNhTdAtXXJWMAAATb4TYU3RLV1yVzAAAE2/E2FN0i1dclgwAABNwBNhTdMtXXJZMAAATcETYU3ULV1yWjAAAE3CE2FN1S1dclswAABNwxNhTdYtXXJcMAAATcQTYU3XLV1yXTAAAE3FE2FN2C1dcl4wAABNxhNhTdktXXJfMAAATccTYU3aLV1yYDAAAE3IE2FN2y1dcmEwAABNyRNhTdwtXXJiMAAATcoTYU3dLV1yYzAAAE3LE2FN3i1dcmQwAABNzBNhTd8tXXJlMAAATc0TYU3gLV1yZjAAAE3OE2FN4S1dcmcwAABNzxNhTeItXXJoMAAATdATYU3jLV1yaTAAAE3RE2FN5C1dcmowAABN0hNhTeUtXXJrMAAATdMTYU3mLV1ybDAAAE3UE2FN5y1dcm0wAABN1RNhTegtXXJuMAAATdYTYU3pLV1ybzAAAE3XE2FN6i1dcnAwAABN2BNhTestXXJxMAAATdkTYU3sLV1ycjAAAE3aE2FN7S1dcnMwAABN2xNhTe4tXXJ0MAAATdwTYU3vLV1ydTAAAE3dE2FN8C1dcnYwAABN3hNhTfEtXXJ3MAAATd8TYU3yLV1yeDAAAE3gE2FN8y1dcnkwAABN4RNhTfQtXXJ6MAAATeITYU31LV1yezAAAE3jE2FN9i1dcnwwAABN5BNhTfctXXJ9MAAATeUTYU34LV1yfjAAAE3mE2FN+S1dcn8wAABN5xNhTfotXXKAMAAATegTYU37LV1ygTAAAE3pE2FN/C1dcoIwAABN6hNhTf0tXXKDMAAATesTYU3+LV1yhDAAAE3sE2FN/y1dcoUwAABN7RNhTQAuXXKGMAAATe4TYU0BLl1yhzAAAE3vE2FNAi5dcogwAABN8BNhTQMuXXKJMAAATfETYU0ELl1yijAAAE3yE2FNBS5dcoswAABN8xNhTQYuXXKMMAAATfQTYU0HLl1yjTAAAE31E2FNCC5dco4wAABN9hNhTQkuXXKPMAAATfcTYU0KLl1ykDAAAE34E2FNCy5dcpEwAABN+RNhTQwuXXKSMAAATfoTYU0NLl1ykzAAAE37E2FNDi5dcpQwAABN/BNhTQ8uXXKVMAAATf0TYU0QLl1yljAAAE3+E2FNES5dcpcwAABN/xNhTRIuXXKYMAAATQAUYU0TLl1ymTAAAE0BFGFNFC5dcpowAABNAhRhTRUuXXKbMAAATQMUYU0WLl1ynDAAAE0EFGFNFy5dcp0wAABNBRRhTRguXXKeMAAATQYUYU0ZLl1ynzAAAE0HFGFNGi5dcqAwAABNCBRhTRsuXXKhMAAATQkUYU0cLl1yojAAAE0KFGFNHS5dcqMwAABNCxRhTR4uXXKkMAAATQwUYU0fLl1ypTAAAE0NFGFNIC5dcqYwAABNDhRhTSEuXXKnMAAATQ8UYU0iLl1yqDAAAE0QFGFNIy5dcqkwAABNERRhTSQuXXKqMAAATRIUYU0lLl1yqzAAAE0TFGFNJi5dcqwwAABNFBRhTScuXXKtMAAATRUUYU0oLl1yrjAAAE0WFGFNKS5dcq8wAABNFxRhTSouXXKwMAAATRgUYU0rLl1ysTAAAE0ZFGFNLC5dcrIwAABNGhRhTS0uXXKzMAAATRsUYU0uLl1ytDAAAE0cFGFNLy5dcrUwAABNHRRhTTAuXXK2MAAATR4UYU0xLl1ytzAAAE0fFGFNMi5dcrgwAABNIBRhTTMuXXK5MAAATSEUYU00Ll1yujAAAE0iFGFNNS5dcrswAABNIxRhTTYuXXK8MAAATSQUYU03Ll1yvTAAAE0lFGFNOC5dcr4wAABNJhRhTTkuXXK/MAAATScUYU06Ll1ywDAAAE0oFGFNOy5dcsEwAABNKRRhTTwuXXLCMAAATSoUYU09Ll1ywzAAAE0rFGFNPi5dcsQwAABNLBRhTT8uXXLFMAAATS0UYU1ALl1yxjAAAE0uFGFNQS5dcscwAABNLxRhTUIuXXLIMAAATTAUYU1DLl1yyTAAAE0xFGFNRC5dcsowAABNMhRhTUUuXXLLMAAATTMUYU1GLl1yzDAAAE00FGFNRy5dcs0wAABNNRRhTUguXXLOMAAATTYUYU1JLl1yzzAAAE03FGFNSi5dctAwAABNOBRhTUsuXXLRMAAATTkUYU1MLl1y0jAAAE06FGFNTS5dctMwAABNOxRhTU4uXXLUMAAATTwUYU1PLl1y1TAAAE09FGFNUC5dctYwAABNPhRhTVEuXXLXMAAATT8UYU1SLl1y2DAAAE1AFGFNUy5dctkwAABNQRRhTVQuXXLaMAAATUIUYU1VLl1y2zAAAE1DFGFNVi5dctwwAABNRBRhTVcuXXLdMAAATUUUYU1YLl1y3jAAAE1GFGFNWS5dct8wAABNRxRhTVouXXLgMAAATUgUYU1bLl1y4TAAAE1JFGFNXC5dcuIwAABNShRhTV0uXXLjMAAATUsUYU1eLl1y5DAAAE1MFGFNXy5dcuUwAABNTRRhTWAuXXLmMAAATU4UYU1hLl1y5zAAAE1PFGFNYi5dcugwAABNUBRhTWMuXXLpMAAATVEUYU1kLl1y6jAAAE1SFGFNZS5dcuswAABNUxRhTWYuXXLsMAAATVQUYU1nLl1y7TAAAE1VFGFNaC5dcu4wAABNVhRhTWkuXXLvMAAATVcUYU1qLl1y8DAAAE1YFGFNay5dcvEwAABNWRRhTWwuXXLyMAAATVoUYU1tLl1y8zAAAE1bFGFNbi5dcvQwAABNXBRhTW8uXXL1MAAATV0UYU1wLl1y9jAAAE1eFGFNcS5dcvcwAABNXxRhTXIuXXL4MAAATWAUYU1zLl1y+TAAAE1hFGFNdC5dcvowAABNYhRhTXUuXXL7MAAATWMUYU12Ll1y/DAAAE1kFGFNdy5dcv0wAABNZRRhTXguXXL+MAAATWYUYU15Ll1y/zAAAE1nFGFNei5dcgAxAABNaBRhTXsuXXIBMQAATWkUYU18Ll1yAjEAAE1qFGFNfS5dcgMxAABNaxRhTX4uXXIEMQAATWwUYU1/Ll1yBTEAAE1tFGFNgC5dcgYxAABNbhRhTYEuXXIHMQAATW8UYU2CLl1yCDEAAE1wFGFNgy5dcgkxAABNcRRhTYQuXXIKMQAATXIUYU2FLl1yCzEAAE1zFGFNhi5dcgwxAABNdBRhTYcuXXINMQAATXUUYU2ILl1yDjEAAE12FGFNiS5dcg8xAABNdxRhTYouXXIQMQAATXgUYU2LLl1yETEAAE15FGFNjC5dchIxAABNehRhTY0uXXITMQAATXsUYU2OLl1yFDEAAE18FGFNjy5dchUxAABNfRRhTZAuXXIWMQAATX4UYU2RLl1yFzEAAE1/FGFNki5dchgxAABNgBRhTZMuXXIZMQAATYEUYU2ULl1yGjEAAE2CFGFNlS5dchsxAABNgxRhTZYuXXIcMQAATYQUYU2XLl1yHTEAAE2FFGFNmC5dch4xAABNhhRhTZkuXXIfMQAATYcUYU2aLl1yIDEAAE2IFGFNmy5dciExAABNiRRhTZwuXXIiMQAATYoUYU2dLl1yIzEAAE2LFGFNni5dciQxAABNjBRhTZ8uXXIlMQAATY0UYU2gLl1yJjEAAE2OFGFNoS5dcicxAABNjxRhTaIuXXIoMQAATZAUYU2jLl1yKTEAAE2RFGFNpC5dcioxAABNkhRhTaUuXXIrMQAATZMUYU2mLl1yLDEAAE2UFGFNpy5dci0xAABNlRRhTaguXXIuMQAATZYUYU2pLl1yLzEAAE2XFGFNqi5dcjAxAABNmBRhTasuXXIxMQAATZkUYU2sLl1yMjEAAE2aFGFNrS5dcjMxAABNmxRhTa4uXXI0MQAATZwUYU2vLl1yNTEAAE2dFGFNsC5dcjYxAABNnhRhTbEuXXI3MQAATZ8UYU2yLl1yODEAAE2gFGFNsy5dcjkxAABNoRRhTbQuXXI6MQAATaIUYU21Ll1yOzEAAE2jFGFNti5dcjwxAABNpBRhTbcuXXI9MQAATaUUYU24Ll1yPjEAAE2mFGFNuS5dcj8xAABNpxRhTbouXXJAMQAATagUYU27Ll1yQTEAAE2pFGFNvC5dckIxAABNqhRhTb0uXXJDMQAATasUYU2+Ll1yRDEAAE2sFGFNvy5dckUxAABNrRRhTcAuXXJGMQAATa4UYU3BLl1yRzEAAE2vFGFNwi5dckgxAABNsBRhTcMuXXJJMQAATbEUYU3ELl1ySjEAAE2yFGFNxS5dcksxAABNsxRhTcYuXXJMMQAATbQUYU3HLl1yTTEAAE21FGFNyC5dck4xAABNthRhTckuXXJPMQAATbcUYU3KLl1yUDEAAE24FGFNyy5dclExAABNuRRhTcwuXXJSMQAATboUYU3NLl1yUzEAAE27FGFNzi5dclQxAABNvBRhTc8uXXJVMQAATb0UYU3QLl1yVjEAAE2+FGFN0S5dclcxAABNvxRhTdIuXXJYMQAATcAUYU3TLl1yWTEAAE3BFGFN1C5dcloxAABNwhRhTdUuXXJbMQAATcMUYU3WLl1yXDEAAE3EFGFN1y5dcl0xAABNxRRhTdguXXJeMQAATcYUYU3ZLl1yXzEAAE3HFGFN2i5dcmAxAABNyBRhTdsuXXJhMQAATckUYU3cLl1yYjEAAE3KFGFN3S5dcmMxAABNyxRhTd4uXXJkMQAATcwUYU3fLl1yZTEAAE3NFGFN4C5dcmYxAABNzhRhTeEuXXJnMQAATc8UYU3iLl1yaDEAAE3QFGFN4y5dcmkxAABN0RRhTeQuXXJqMQAATdIUYU3lLl1yazEAAE3TFGFN5i5dcmwxAABN1BRhTecuXXJtMQAATdUUYU3oLl1ybjEAAE3WFGFN6S5dcm8xAABN1xRhTeouXXJwMQAATdgUYU3rLl1ycTEAAE3ZFGFN7C5dcnIxAABN2hRhTe0uXXJzMQAATdsUYU3uLl1ydDEAAE3cFGFN7y5dcnUxAABN3RRhTfAuXXJ2MQAATd4UYU3xLl1ydzEAAE3fFGFN8i5dcngxAABN4BRhTfMuXXJ5MQAATeEUYU30Ll1yejEAAE3iFGFN9S5dcnsxAABN4xRhTfYuXXJ8MQAATeQUYU33Ll1yfTEAAE3lFGFN+C5dcn4xAABN5hRhTfkuXXJ/MQAATecUYU36Ll1ygDEAAE3oFGFN+y5dcoExAABN6RRhTfwuXXKCMQAATeoUYU39Ll1ygzEAAE3rFGFN/i5dcoQxAABN7BRhTf8uXXKFMQAATe0UYU0AL11yhjEAAE3uFGFNAS9dcocxAABN7xRhTQIvXXKIMQAATfAUYU0DL11yiTEAAE3xFGFNBC9dcooxAABN8hRhTQUvXXKLMQAATfMUYU0GL11yjDEAAE30FGFNBy9dco0xAABN9RRhTQgvXXKOMQAATfYUYU0JL11yjzEAAE33FGFNCi9dcpAxAABN+BRhTQsvXXKRMQAATfkUYU0ML11ykjEAAE36FGFNDS9dcpMxAABN+xRhTQ4vXXKUMQAATfwUYU0PL11ylTEAAE39FGFNEC9dcpYxAABN/hRhTREvXXKXMQAATf8UYU0SL11ymDEAAE0AFWFNEy9dcpkxAABNARVhTRQvXXKaMQAATQIVYU0VL11ymzEAAE0DFWFNFi9dcpwxAABNBBVhTRcvXXKdMQAATQUVYU0YL11ynjEAAE0GFWFNGS9dcp8xAABNBxVhTRovXXKgMQAATQgVYU0bL11yoTEAAE0JFWFNHC9dcqIxAABNChVhTR0vXXKjMQAATQsVYU0eL11ypDEAAE0MFWFNHy9dcqUxAABNDRVhTSAvXXKmMQAATQ4VYU0hL11ypzEAAE0PFWFNIi9dcqgxAABNEBVhTSMvXXKpMQAATREVYU0kL11yqjEAAE0SFWFNJS9dcqsxAABNExVhTSYvXXKsMQAATRQVYU0nL11yrTEAAE0VFWFNKC9dcq4xAABNFhVhTSkvXXKvMQAATRcVYU0qL11ysDEAAE0YFWFNKy9dcrExAABNGRVhTSwvXXKyMQAATRoVYU0tL11yszEAAE0bFWFNLi9dcrQxAABNHBVhTS8vXXK1MQAATR0VYU0wL11ytjEAAE0eFWFNMS9dcrcxAABNHxVhTTIvXXK4MQAATSAVYU0zL11yuTEAAE0hFWFNNC9dcroxAABNIhVhTTUvXXK7MQAATSMVYU02L11yvDEAAE0kFWFNNy9dcr0xAABNJRVhTTgvXXK+MQAATSYVYU05L11yvzEAAE0nFWFNOi9dcsAxAABNKBVhTTsvXXLBMQAATSkVYU08L11ywjEAAE0qFWFNPS9dcsMxAABNKxVhTT4vXXLEMQAATSwVYU0/L11yxTEAAE0tFWFNQC9dcsYxAABNLhVhTUEvXXLHMQAATS8VYU1CL11yyDEAAE0wFWFNQy9dcskxAABNMRVhTUQvXXLKMQAATTIVYU1FL11yyzEAAE0zFWFNRi9dcswxAABNNBVhTUcvXXLNMQAATTUVYU1IL11yzjEAAE02FWFNSS9dcs8xAABNNxVhTUovXXLQMQAATTgVYU1LL11y0TEAAE05FWFNTC9dctIxAABNOhVhTU0vXXLTMQAATTsVYU1OL11y1DEAAE08FWFNTy9dctUxAABNPRVhTVAvXXLWMQAATT4VYU1RL11y1zEAAE0/FWFNUi9dctgxAABNQBVhTVMvXXLZMQAATUEVYU1UL11y2jEAAE1CFWFNVS9dctsxAABNQxVhTVYvXXLcMQAATUQVYU1XL11y3TEAAE1FFWFNWC9dct4xAABNRhVhTVkvXXLfMQAATUcVYU1aL11y4DEAAE1IFWFNWy9dcuExAABNSRVhTVwvXXLiMQAATUoVYU1dL11y4zEAAE1LFWFNXi9dcuQxAABNTBVhTV8vXXLlMQAATU0VYU1gL11y5jEAAE1OFWFNYS9dcucxAABNTxVhTWIvXXLoMQAATVAVYU1jL11y6TEAAE1RFWFNZC9dcuoxAABNUhVhTWUvXXLrMQAATVMVYU1mL11y7DEAAE1UFWFNZy9dcu0xAABNVRVhTWgvXXLuMQAATVYVYU1pL11y7zEAAE1XFWFNai9dcvAxAABNWBVhTWsvXXLxMQAATVkVYU1sL11y8jEAAE1aFWFNbS9dcvMxAABNWxVhTW4vXXL0MQAATVwVYU1vL11y9TEAAE1dFWFNcC9dcvYxAABNXhVhTXEvXXL3MQAATV8VYU1yL11y+DEAAE1gFWFNcy9dcvkxAABNYRVhTXQvXXL6MQAATWIVYU11L11y+zEAAE1jFWFNdi9dcvwxAABNZBVhTXcvXXL9MQAATWUVYU14L11y/jEAAE1mFWFNeS9dcv8xAABNZxVhTXovXXIAMgAATWgVYU17L11yATIAAE1pFWFNfC9dcgIyAABNahVhTX0vXXIDMgAATWsVYU1+L11yBDIAAE1sFWFNfy9dcgUyAABNbRVhTYAvXXIGMgAATW4VYU2BL11yBzIAAE1vFWFNgi9dcggyAABNcBVhTYMvXXIJMgAATXEVYU2EL11yCjIAAE1yFWFNhS9dcgsyAABNcxVhTYYvXXIMMgAATXQVYU2HL11yDTIAAE11FWFNiC9dcg4yAABNdhVhTYkvXXIPMgAATXcVYU2KL11yEDIAAE14FWFNiy9dchEyAABNeRVhTYwvXXISMgAATXoVYU2NL11yEzIAAE17FWFNji9dchQyAABNfBVhTY8vXXIVMgAATX0VYU2QL11yFjIAAE1+FWFNkS9dchcyAABNfxVhTZIvXXIYMgAATYAVYU2TL11yGTIAAE2BFWFNlC9dchoyAABNghVhTZUvXXIbMgAATYMVYU2WL11yHDIAAE2EFWFNly9dch0yAABNhRVhTZgvXXIeMgAATYYVYU2ZL11yHzIAAE2HFWFNmi9dciAyAABNiBVhTZsvXXIhMgAATYkVYU2cL11yIjIAAE2KFWFNnS9dciMyAABNixVhTZ4vXXIkMgAATYwVYU2fL11yJTIAAE2NFWFNoC9dciYyAABNjhVhTaEvXXInMgAATY8VYU2iL11yKDIAAE2QFWFNoy9dcikyAABNkRVhTaQvXXIqMgAATZIVYU2lL11yKzIAAE2TFWFNpi9dciwyAABNlBVhTacvXXItMgAATZUVYU2oL11yLjIAAE2WFWFNqS9dci8yAABNlxVhTaovXXIwMgAATZgVYU2rL11yMTIAAE2ZFWFNrC9dcjIyAABNmhVhTa0vXXIzMgAATZsVYU2uL11yNDIAAE2cFWFNry9dcjUyAABNnRVhTbAvXXI2MgAATZ4VYU2xL11yNzIAAE2fFWFNsi9dcjgyAABNoBVhTbMvXXI5MgAATaEVYU20L11yOjIAAE2iFWFNtS9dcjsyAABNoxVhTbYvXXI8MgAATaQVYU23L11yPTIAAE2lFWFNuC9dcj4yAABNphVhTbkvXXI/MgAATacVYU26L11yQDIAAE2oFWFNuy9dckEyAABNqRVhTbwvXXJCMgAATaoVYU29L11yQzIAAE2rFWFNvi9dckQyAABNrBVhTb8vXXJFMgAATa0VYU3AL11yRjIAAE2uFWFNwS9dckcyAABNrxVhTcIvXXJIMgAATbAVYU3DL11ySTIAAE2xFWFNxC9dckoyAABNshVhTcUvXXJLMgAATbMVYU3GL11yTDIAAE20FWFNxy9dck0yAABNtRVhTcgvXXJOMgAATbYVYU3JL11yTzIAAE23FWFNyi9dclAyAABNuBVhTcsvXXJRMgAATbkVYU3ML11yUjIAAE26FWFNzS9dclMyAABNuxVhTc4vXXJUMgAATbwVYU3PL11yVTIAAE29FWFN0C9dclYyAABNvhVhTdEvXXJXMgAATb8VYU3SL11yWDIAAE3AFWFN0y9dclkyAABNwRVhTdQvXXJaMgAATcIVYU3VL11yWzIAAE3DFWFN1i9dclwyAABNxBVhTdcvXXJdMgAATcUVYU3YL11yXjIAAE3GFWFN2S9dcl8yAABNxxVhTdovXXJgMgAATcgVYU3bL11yYTIAAE3JFWFN3C9dcmIyAABNyhVhTd0vXXJjMgAATcsVYU3eL11yZDIAAE3MFWFN3y9dcmUyAABNzRVhTeAvXXJmMgAATc4VYU3hL11yZzIAAE3PFWFN4i9dcmgyAABN0BVhTeMvXXJpMgAATdEVYU3kL11yajIAAE3SFWFN5S9dcmsyAABN0xVhTeYvXXJsMgAATdQVYU3nL11ybTIAAE3VFWFN6C9dcm4yAABN1hVhTekvXXJvMgAATdcVYU3qL11ycDIAAE3YFWFN6y9dcnEyAABN2RVhTewvXXJyMgAATdoVYU3tL11yczIAAE3bFWFN7i9dcnQyAABN3BVhTe8vXXJ1MgAATd0VYU3wL11ydjIAAE3eFWFN8S9dcncyAABN3xVhTfIvXXJ4MgAATeAVYU3zL11yeTIAAE3hFWFN9C9dcnoyAABN4hVhTfUvXXJ7MgAATeMVYU32L11yfDIAAE3kFWFN9y9dcn0yAABN5RVhTfgvXXJ+MgAATeYVYU35L11yfzIAAE3nFWFN+i9dcoAyAABN6BVhTfsvXXKBMgAATekVYU38L11ygjIAAE3qFWFN/S9dcoMyAABN6xVhTf4vXXKEMgAATewVYU3/L11yhTIAAE3tFWFNADBdcoYyAABN7hVhTQEwXXKHMgAATe8VYU0CMF1yiDIAAE3wFWFNAzBdcokyAABN8RVhTQQwXXKKMgAATfIVYU0FMF1yizIAAE3zFWFNBjBdcowyAABN9BVhTQcwXXKNMgAATfUVYU0IMF1yjjIAAE32FWFNCTBdco8yAABN9xVhTQowXXKQMgAATfgVYU0LMF1ykTIAAE35FWFNDDBdcpIyAABN+hVhTQ0wXXKTMgAATfsVYU0OMF1ylDIAAE38FWFNDzBdcpUyAABN/RVhTRAwXXKWMgAATf4VYU0RMF1ylzIAAE3/FWFNEjBdcpgyAABNABZhTRMwXXKZMgAATQEWYU0UMF1ymjIAAE0CFmFNFTBdcpsyAABNAxZhTRYwXXKcMgAATQQWYU0XMF1ynTIAAE0FFmFNGDBdcp4yAABNBhZhTRkwXXKfMgAATQcWYU0aMF1yoDIAAE0IFmFNGzBdcqEyAABNCRZhTRwwXXKiMgAATQoWYU0dMF1yozIAAE0LFmFNHjBdcqQyAABNDBZhTR8wXXKlMgAATQ0WYU0gMF1ypjIAAE0OFmFNITBdcqcyAABNDxZhTSIwXXKoMgAATRAWYU0jMF1yqTIAAE0RFmFNJDBdcqoyAABNEhZhTSUwXXKrMgAATRMWYU0mMF1yrDIAAE0UFmFNJzBdcq0yAABNFRZhTSgwXXKuMgAATRYWYU0pMF1yrzIAAE0XFmFNKjBdcrAyAABNGBZhTSswXXKxMgAATRkWYU0sMF1ysjIAAE0aFmFNLTBdcrMyAABNGxZhTS4wXXK0MgAATRwWYU0vMF1ytTIAAE0dFmFNMDBdcrYyAABNHhZhTTEwXXK3MgAATR8WYU0yMF1yuDIAAE0gFmFNMzBdcrkyAABNIRZhTTQwXXK6MgAATSIWYU01MF1yuzIAAE0jFmFNNjBdcrwyAABNJBZhTTcwXXK9MgAATSUWYU04MF1yvjIAAE0mFmFNOTBdcr8yAABNJxZhTTowXXLAMgAATSgWYU07MF1ywTIAAE0pFmFNPDBdcsIyAABNKhZhTT0wXXLDMgAATSsWYU0+MF1yxDIAAE0sFmFNPzBdcsUyAABNLRZhTUAwXXLGMgAATS4WYU1BMF1yxzIAAE0vFmFNQjBdcsgyAABNMBZhTUMwXXLJMgAATTEWYU1EMF1yyjIAAE0yFmFNRTBdcssyAABNMxZhTUYwXXLMMgAATTQWYU1HMF1yzTIAAE01FmFNSDBdcs4yAABNNhZhTUkwXXLPMgAATTcWYU1KMF1y0DIAAE04FmFNSzBdctEyAABNORZhTUwwXXLSMgAATToWYU1NMF1y0zIAAE07FmFNTjBdctQyAABNPBZhTU8wXXLVMgAATT0WYU1QMF1y1jIAAE0+FmFNUTBdctcyAABNPxZhTVIwXXLYMgAATUAWYU1TMF1y2TIAAE1BFmFNVDBdctoyAABNQhZhTVUwXXLbMgAATUMWYU1WMF1y3DIAAE1EFmFNVzBdct0yAABNRRZhTVgwXXLeMgAATUYWYU1ZMF1y3zIAAE1HFmFNWjBdcuAyAABNSBZhTVswXXLhMgAATUkWYU1cMF1y4jIAAE1KFmFNXTBdcuMyAABNSxZhTV4wXXLkMgAATUwWYU1fMF1y5TIAAE1NFmFNYDBdcuYyAABNThZhTWEwXXLnMgAATU8WYU1iMF1y6DIAAE1QFmFNYzBdcukyAABNURZhTWQwXXLqMgAATVIWYU1lMF1y6zIAAE1TFmFNZjBdcuwyAABNVBZhTWcwXXLtMgAATVUWYU1oMF1y7jIAAE1WFmFNaTBdcu8yAABNVxZhTWowXXLwMgAATVgWYU1rMF1y8TIAAE1ZFmFNbDBdcvIyAABNWhZhTW0wXXLzMgAATVsWYU1uMF1y9DIAAE1cFmFNbzBdcvUyAABNXRZhTXAwXXL2MgAATV4WYU1xMF1y9zIAAE1fFmFNcjBdcvgyAABNYBZhTXMwXXL5MgAATWEWYU10MF1y+jIAAE1iFmFNdTBdcvsyAABNYxZhTXYwXXL8MgAATWQWYU13MF1y/TIAAE1lFmFNeDBdcv4yAABNZhZhTXkwXXL/MgAATWcWYU16MF1yADMAAE1oFmFNezBdcgEzAABNaRZhTXwwXXICMwAATWoWYU19MF1yAzMAAE1rFmFNfjBdcgQzAABNbBZhTX8wXXIFMwAATW0WYU2AMF1yBjMAAE1uFmFNgTBdcgczAABNbxZhTYIwXXIIMwAATXAWYU2DMF1yCTMAAE1xFmFNhDBdcgozAABNchZhTYUwXXILMwAATXMWYU2GMF1yDDMAAE10FmFNhzBdcg0zAABNdRZhTYgwXXIOMwAATXYWYU2JMF1yDzMAAE13FmFNijBdchAzAABNeBZhTYswXXIRMwAATXkWYU2MMF1yEjMAAE16FmFNjTBdchMzAABNexZhTY4wXXIUMwAATXwWYU2PMF1yFTMAAE19FmFNkDBdchYzAABNfhZhTZEwXXIXMwAATX8WYU2SMF1yGDMAAE2AFmFNkzBdchkzAABNgRZhTZQwXXIaMwAATYIWYU2VMF1yGzMAAE2DFmFNljBdchwzAABNhBZhTZcwXXIdMwAATYUWYU2YMF1yHjMAAE2GFmFNmTBdch8zAABNhxZhTZowXXIgMwAATYgWYU2bMF1yITMAAE2JFmFNnDBdciIzAABNihZhTZ0wXXIjMwAATYsWYU2eMF1yJDMAAE2MFmFNnzBdciUzAABNjRZhTaAwXXImMwAATY4WYU2hMF1yJzMAAE2PFmFNojBdcigzAABNkBZhTaMwXXIpMwAATZEWYU2kMF1yKjMAAE2SFmFNpTBdciszAABNkxZhTaYwXXIsMwAATZQWYU2nMF1yLTMAAE2VFmFNqDBdci4zAABNlhZhTakwXXIvMwAATZcWYU2qMF1yMDMAAE2YFmFNqzBdcjEzAABNmRZhTawwXXIyMwAATZoWYU2tMF1yMzMAAE2bFmFNrjBdcjQzAABNnBZhTa8wXXI1MwAATZ0WYU2wMF1yNjMAAE2eFmFNsTBdcjczAABNnxZhTbIwXXI4MwAATaAWYU2zMF1yOTMAAE2hFmFNtDBdcjozAABNohZhTbUwXXI7MwAATaMWYU22MF1yPDMAAE2kFmFNtzBdcj0zAABNpRZhTbgwXXI+MwAATaYWYU25MF1yPzMAAE2nFmFNujBdckAzAABNqBZhTbswXXJBMwAATakWYU28MF1yQjMAAE2qFmFNvTBdckMzAABNqxZhTb4wXXJEMwAATawWYU2/MF1yRTMAAE2tFmFNwDBdckYzAABNrhZhTcEwXXJHMwAATa8WYU3CMF1ySDMAAE2wFmFNwzBdckkzAABNsRZhTcQwXXJKMwAATbIWYU3FMF1ySzMAAE2zFmFNxjBdckwzAABNtBZhTccwXXJNMwAATbUWYU3IMF1yTjMAAE22FmFNyTBdck8zAABNtxZhTcowXXJQMwAATbgWYU3LMF1yUTMAAE25FmFNzDBdclIzAABNuhZhTc0wXXJTMwAATbsWYU3OMF1yVDMAAE28FmFNzzBdclUzAABNvRZhTdAwXXJWMwAATb4WYU3RMF1yVzMAAE2/FmFN0jBdclgzAABNwBZhTdMwXXJZMwAATcEWYU3UMF1yWjMAAE3CFmFN1TBdclszAABNwxZhTdYwXXJcMwAATcQWYU3XMF1yXTMAAE3FFmF1h1UMc3VyZmFjZUNvbG9ycl4zAABNxhZOfYdVD3N1cmZhY2VDYXRlZ29yeXJfMwAATcYWWAQAAABtYWlufYdVBnJhZGl1c3JgMwAATcYWRz/+FHrgAAAAfXJhMwAAKEc/+j1woAAAAF1yYjMAAChLAEsFSwpLEUscSyFLI0skSydLLEsxSzRLPEs+S0FLRktMS09LUUtUS1lLYUtmS2hLaUtsS3hLfUuAS4dLj0uVS5hLoEupS69Lt0u+S8ZLzUvTS9hL2kvdS+JL50vpS+pL7Uv1S/tL/k0DAU0FAU0GAU0JAU0QAU0WAU0eAU0kAU0nAU0rAU0xAU00AU07AU1EAU1LAU1RAU1UAU1cAU1kAU1qAU1tAU10AU17AU2CAU2HAU2JAU2KAU2NAU2PAU2SAU2XAU2fAU2mAU2uAU2zAU22AU29AU3FAU3LAU3SAU3WAU3bAU3jAU3oAU3qAU3rAU3uAU3zAU34AU37AU3/AU0IAk0PAk0UAk0XAk0eAk0kAk0nAk0zAk07Ak1BAk1IAk1TAk1bAk1mAk1uAk1zAk12Ak1+Ak2JAk2QAk2VAk2dAk2jAk2mAk2tAk21Ak26Ak3BAk3HAk3OAk3SAk3ZAk3fAk3nAk3pAk3sAk3xAk34Ak0AA00LA00RA00UA00ZA00fA00iA00oA00tA00yA000A001A004A008A01DA01JA01PA01SA01ZA01hA01nA01yA010A013A018A02DA02JA02RA02ZA02hA02oA02vA023A02+A03GA03OA03UA03bA03iA03rA03zA034A036A037A03+A00DBE0KBE0RBE0ZBE0eBE0kBE0sBE0xBE03BE0+BE1FBE1OBE1XBE1fBE1jBE1oBE1uBE1xBE19BE2EBE2KBE2SBE2ZBE2fBE2iBE2qBE21BE2+BE3DBE3GBE3MBE3PBE3TBE3YBE3gBE3oBE3sBE3yBE34BE39BE0ABU0HBU0JBU0MBU0RBU0YBU0aBU0dBU0iBU0oBU0uBU0xBU04BU0+BU1GBU1LBU1RBU1XBU1iBU1qBU1xBU15BU2BBU2GBU2MBU2PBU2UBU2WBU2XBU2aBU2jBU2sBU2xBU2zBU20BU23BU29BU3DBU3GBU3MBU3PBU3UBU3gBU3mBU3pBU3vBU31BU34BU36BU39BU0CBk0GBk0PBk0WBk0eBk0mBk0uBk03Bk1DBk1JBk1OBk1QBk1RBk1UBk1aBk1dBk1mBk1uBk12Bk17Bk19Bk1+Bk2BBk2HBk2KBk2TBk2YBk2aBk2bBk2eBk2mBk2tBk21Bk28Bk3CBk3LBk3NBk3QBk3VBk3bBk3jBk3rBk3yBk36Bk0BB00IB00TB00ZB00hB00mB00tB00zB007B01CB01OB01UB01XB01eB01mB01uB012B019B02CB02EB02FB02IB02NB02PB02QB02TB02VB02YB02dB02kB02pB02rB02sB02vB020B022B023B026B03CB03JB03SB03aB03hB03oB03tB032B037B039B03+B00BCE0JCE0RCE0ZCE0eCE0kCE0sCE00CE06CE09CE1DCE1GCE1OCE1WCE1dCE1jCE1mCE1yCE16CE1/CE2CCE2KCE2VCE2eCE2lCE2rCE22CE29CE3JCE3PCE3XCE3bCE3hCE3pCE3rCE3uCE3zCE33CE38CE0DCU0KCU0OCU0UCU0dCU0iCU0mCU0rCU0wCU0zCU05CU1BCU1GCU1JCU1LCU1OCU1TCU1ZCU1hCU1nCU1qCU1yCU10CU13CU18CU2BCU2DCU2GCU2LCU2XCU2jCU2qCU2xCU25CU3BCU3GCU3ICU3JCU3MCU3SCU3XCU3eCU3lCU3qCU3sCU3tCU3wCU32CU35CU0ECk0MCk0TCk0XCk0jCk0sCk00Ck08Ck1BCk1HCk1KCk1PCk1VCk1YCk1dCk1fCk1gCk1jCk1rCk1zCk16Ck2BCk2KCk2QCk2TCk2YCk2dCk2mCk2rCk2tCk2uCk2xCk25Ck2+Ck3ACk3BCk3ECk3JCk3RCk3YCk3hCk3oCk3qCk3tCk3yCk3+Ck0AC00DC00IC00QC00UC00aC00dC00jC00mC00uC00zC001C002C005C01CC01JC01OC01VC01dC01jC01oC01tC010C01/C02EC02GC02HC02KC02PC02UC02XC02fC02hC02kC02pC02vC02yC020C023C028C03EC03JC03LC03MC03PC03bC03gC03jC03qC03yC034C037C00DDE0MDE0SDE0aDE0hDE0pDE0wDE02DE07DE09DE1ADE1FDE1KDE1MDE1NDE1QDE1YDE1eDE1hDE1mDE1oDE1pDE1sDE1zDE15DE2BDE2HDE2KDE2ODE2UDE2XDE2eDE2nDE2uDE20DE23DE2/DE3HDE3NDE3QDE3XDE3eDE3lDE3qDE3sDE3tDE3wDE3yDE31DE36DE0CDU0JDU0RDU0WDU0ZDU0gDU0oDU0uDU01DU05DU0+DU1GDU1LDU1NDU1ODU1RDU1WDU1bDU1eDU1iDU1rDU1yDU13DU16DU2BDU2HDU2KDU2WDU2eDU2kDU2rDU22DU2+DU3JDU3RDU3WDU3ZDU3hDU3sDU3zDU34DU0ADk0GDk0JDk0QDk0YDk0dDk0kDk0qDk0xDk01Dk08Dk1CDk1KDk1MDk1PDk1UDk1bDk1jDk1uDk10Dk13Dk18Dk2CDk2FDk2LDk2QDk2VDk2XDk2YDk2bDk2fDk2mDk2sDk2yDk21Dk28Dk3EDk3KDk3VDk3XDk3aDk3fDk3mDk3sDk30Dk38Dk0ED00LD00SD00aD00hD00pD00xD003D00+D01FD01OD01WD01bD01dD01eD01hD01mD01tD010D018D02BD02HD02PD02UD02aD02hD02oD02xD026D03CD03GD03LD03RD03UD03gD03nD03tD031D038D00CEE0FEE0NEE0YEE0hEE0mEE0pEE0vEE0yEE02EE07EE1DEE1LEE1PEE1VEE1bEE1gEE1jEE1qEE1sEE1vEE10EE17EE19EE2AEE2FEE2LEE2REE2UEE2bEE2hEE2pEE2uEE20EE26EE3FEE3NEE3UEE3cEE3kEE3pEE3vEE3yEE33EE35EE36EE39EE0GEU0PEU0UEU0WEU0XEU0aEU0gEU0mEU0pEU0vEU0yEU03EU1DEU1JEU1MEU1SEU1YEU1bEU1dEU1gEU1lEU1pEU1yEU15EU2BEU2JEU2REU2aEU2mEU2sEU2xEU2zEU20EU23EU29EU3AEU3JEU3REU3ZEU3eEU3gEU3hEU3kEU3qEU3tEU32EU37EU39EU3+EU0BEk0JEk0QEk0YEk0fEk0lEk0uEk0wEk0zEk04Ek0+Ek1GEk1OEk1VEk1dEk1kEk1rEk12Ek18Ek2EEk2JEk2QEk2WEk2eEk2lEk2xEk23Ek26Ek3BEk3JEk3REk3ZEk3gEk3lEk3nEk3oEk3rEk3wEk3yEk3zEk32Ek34Ek37Ek0AE00HE00ME00OE00PE00SE00XE00ZE00aE00dE00lE00sE001E009E01EE01LE01QE01ZE01eE01gE01hE01kE01sE010E018E02BE02HE02PE02XE02dE02gE02mE02pE02xE025E03AE03GE03JE03VE03dE03iE03lE03tE034E00BFE0IFE0OFE0ZFE0gFE0sFE0yFE06FE0+FE1EFE1MFE1OFE1RFE1WFE1aFE1fFE1mFE1tFE1xFE13FE2AFE2FFE2JFE2OFE2TFE2WFE2cFE2kFE2pFE2sFE2uFE2xFE22FE28FE3EFE3KFE3NFE3VFE3XFE3aFE3fFE3kFE3mFE3pFE3uFE36FE0GFU0NFU0UFU0cFU0kFU0pFU0rFU0sFU0vFU01FU06FU1BFU1IFU1NFU1PFU1QFU1TFU1ZFU1cFU1nFU1vFU12FU16FU2GFU2PFU2XFU2fFU2kFU2qFU2tFU2yFU24FU27FU3AFU3CFU3DFU3GFU3OFU3WFU3dFWUoTeQVTe0VTfMVTfYVTfsVTQAWTQkWTQ4WTRAWTREWTRQWTRwWTSEWTSMWTSQWTScWTSwWTTQWTTsWTUQWTUsWTU0WTVAWTVUWTWEWTWMWTWYWTWsWTXMWTXcWTX0WTYAWTYYWTYkWTZEWTZYWTZgWTZkWTZwWTaUWTawWTbEWTbgWTcAWZUc/9rhR4AAAAF1yYzMAAChLBEsJSxBLG0smSytLMEszSzhLOUs7S0VLS0tOS1hLYEtrS3dLfEt/S4ZLjkuUS5dLnEudS59LpUumS6hLtku9S8VLzEvSS9dL4UvsS/RL/U0IAU0PAU0dAU0jAU0mAU0qAU0wAU0zAU06AU1AAU1BAU1DAU1KAU1QAU1TAU1bAU1jAU1sAU1zAU16AU2BAU2MAU2WAU2bAU2cAU2eAU2lAU2tAU2yAU21AU28AU3EAU3KAU3RAU3VAU3aAU3iAU3tAU3yAU33AU36AU3+AU0EAk0FAk0HAk0OAk0TAk0WAk0dAk0jAk0mAk0yAk03Ak04Ak06Ak1AAk1HAk1SAk1aAk1lAk1qAk1rAk1tAk1yAk11Ak16Ak17Ak19Ak2IAk2PAk2UAk2cAk2iAk2lAk2sAk2xAk2yAk20Ak25Ak3AAk3GAk3NAk3RAk3YAk3eAk3jAk3kAk3mAk3wAk33Ak3/Ak0KA00QA00TA00YA00hA00nA00sA003A007A01CA01IA01RA01YA01gA01mA01xA017A02CA02QA02YA02dA02eA02gA02nA02uA022A029A03FA03NA03TA03aA03hA03nA03oA03qA03yA039A00CBE0JBE0QBE0VBE0WBE0YBE0dBE0rBE0wBE02BE09BE1EBE1KBE1LBE1NBE1TBE1UBE1WBE1eBE1iBE1nBE1tBE1wBE18BE2DBE2RBE2YBE2eBE2hBE2pBE20BE26BE27BE29BE3CBE3FBE3OBE3SBE3XBE3fBE3nBE3rBE3xBE33BE38BE3/BE0GBU0QBU0XBU0hBU0nBU0tBU0wBU03BU1FBU1KBU1QBU1WBU1hBU1pBU1wBU11BU12BU14BU2ABU2FBU2LBU2OBU2ZBU2fBU2gBU2iBU2oBU2pBU2rBU22BU28BU3CBU3FBU3LBU3OBU3TBU3fBU3oBU3uBU30BU33BU0BBk0FBk0LBk0MBk0OBk0VBk0dBk0lBk0tBk0zBk00Bk02Bk1CBk1IBk1TBk1ZBk1cBk1iBk1jBk1lBk1tBk11Bk2ABk2JBk2PBk2QBk2SBk2dBk2lBk2sBk20Bk27Bk3BBk3HBk3IBk3KBk3UBk3iBk3qBk3xBk35Bk0AB00HB00SB00gB00lB00sB006B01BB01NB01TB01WB01dB01lB01tB011B018B02HB02SB02cB02jB02uB025B03BB03IB03OB03PB03RB03ZB03gB03nB03sB03yB03zB031B00ACE0FCE0GCE0ICE0NCE0OCE0QCE0YCE0dCE0jCE0rCE0zCE08CE1FCE1NCE1VCE1cCE1lCE1xCE12CE13CE15CE1+CE2BCE2JCE2UCE2aCE2bCE2dCE2kCE2qCE21CE28CE3ICE3OCE3WCE3aCE3oCE3yCE32CE37CE0CCU0JCU0NCU0TCU0ZCU0aCU0cCU0hCU0lCU0qCU0vCU0yCU1ACU1FCU1ICU1SCU1gCU1mCU1pCU1xCU17CU2ACU2KCU2WCU2iCU2pCU2wCU24CU3ACU3LCU3RCU3WCU3dCU3kCU3vCU34CU0DCk0LCk0SCk0WCk0iCk0oCk0pCk0rCk0zCk07Ck1ACk1GCk1JCk1OCk1UCk1XCk1iCk1nCk1oCk1qCk1yCk15Ck2ACk2GCk2HCk2JCk2PCk2SCk2XCk2cCk2iCk2jCk2lCk2wCk24Ck3DCk3ICk3QCk3XCk3dCk3eCk3gCk3nCk3xCk39Ck0HC00PC00TC00ZC00cC00lC00qC00rC00tC004C00+C00/C01BC01IC01NC01UC01cC01hC01iC01nC01sC01zC01+C02JC02OC02TC02WC02bC02cC02eC02oC02uC02xC027C03DC03OC03aC03fC03iC03pC03xC033C036C03/C00ADE0CDE0IDE0JDE0LDE0ZDE0gDE0oDE0vDE01DE06DE1EDE1PDE1XDE1gDE1rDE1yDE2ADE2GDE2JDE2NDE2TDE2WDE2dDE2jDE2kDE2mDE2tDE2zDE22DE2+DE3GDE3PDE3WDE3dDE3kDE3vDE35DE3+DE3/DE0BDU0IDU0QDU0VDU0YDU0fDU0nDU0tDU00DU04DU09DU1FDU1QDU1VDU1aDU1dDU1hDU1nDU1oDU1qDU1xDU12DU15DU2ADU2GDU2JDU2VDU2aDU2bDU2dDU2jDU2qDU21DU29DU3IDU3NDU3ODU3QDU3VDU3YDU3dDU3eDU3gDU3rDU3yDU33DU3/DU0FDk0IDk0PDk0UDk0VDk0XDk0cDk0jDk0pDk0wDk00Dk07Dk1BDk1GDk1HDk1JDk1TDk1aDk1iDk1tDk1zDk12Dk17Dk2EDk2KDk2PDk2aDk2eDk2lDk2rDk20Dk27Dk3DDk3JDk3UDk3eDk3lDk3zDk37Dk0AD00BD00DD00KD00RD00ZD00gD00oD00wD002D009D01ED01KD01LD01ND01VD01gD01lD01sD01zD014D015D017D02AD02OD02TD02ZD02gD02nD02tD02uD02wD022D023D025D03BD03FD03KD03QD03TD03fD03mD030D037D00BEE0EEE0MEE0XEE0dEE0eEE0gEE0lEE0oEE0xEE01EE06EE1CEE1KEE1OEE1UEE1aEE1fEE1iEE1pEE1zEE16EE2EEE2KEE2QEE2TEE2aEE2oEE2tEE2zEE25EE3EEE3MEE3TEE3YEE3ZEE3bEE3jEE3oEE3uEE3xEE38EE0CEU0DEU0FEU0LEU0MEU0OEU0ZEU0fEU0lEU0oEU0uEU0xEU02EU1CEU1LEU1REU1XEU1aEU1kEU1oEU1uEU1vEU1xEU14EU2AEU2IEU2QEU2WEU2XEU2ZEU2lEU2rEU22EU28EU2/EU3FEU3GEU3IEU3QEU3YEU3jEU3sEU3yEU3zEU31EU0AEk0IEk0PEk0XEk0eEk0kEk0qEk0rEk0tEk03Ek1FEk1NEk1UEk1cEk1jEk1qEk11Ek2DEk2IEk2PEk2dEk2kEk2wEk22Ek25Ek3AEk3IEk3QEk3YEk3fEk3qEk31Ek3/Ek0GE00RE00cE00kE00rE00xE00yE000E008E01DE01KE01PE01VE01WE01YE01jE01oE01pE01rE01wE01xE01zE017E02AE02GE02OE02WE02fE02oE02wE024E02/E03IE03UE03ZE03aE03cE03hE03kE03sE033E039E03+E00AFE0HFE0NFE0YFE0fFE0rFE0xFE05FE09FE1LFE1VFE1ZFE1eFE1lFE1sFE1wFE12FE18FE19FE1/FE2EFE2IFE2NFE2SFE2VFE2jFE2oFE2rFE21FE3DFE3JFE3MFE3UFE3eFE3jFE3tFE35FE0FFU0MFU0TFU0bFU0jFU0uFU00FU05FU1AFU1HFU1SFU1bFU1mFU1uFU11FU15FU2FFU2LFU2MFU2OFU2WFU2eFU2jFU2pFU2sFU2xFU23FU26FU3FFU3KFU3LFU3NFU3VFU3cFU3jFU3pFU3qFU3sFU3yFU31FU36FU3/FU0FFk0GFk0IFk0TFk0bFk0mFk0rFk0zFk06Fk1AFk1BFk1DFk1KFk1UFk1gFk1qFk1yFk12Fk18Fk1/Fk2IFk2NFk2OFk2QFk2bFk2hFk2iFk2kFk2rFk2wFk23Fk2/Fk3EFk3FFmVHP/dcKQAAAABdcmQzAAAoSw1LdUvQTXABTTACTT4CTUQCTcQCTdwCTSUDTasDTdEDTTQETUEETXoETfUETU4FTVQFTboFTd0FTewFTUAGTUYGTbgGTb8GTSkHTUsHTVoHTd0HTSEITVkITW8ITaEITagITcYITcwITQYJTREJTZQJTaAJTc8JTdoJTSAKTXYKTfsKTUULTVELTXALTdgLTTMMTdMMTZMNTaENTacNTScOTT8OTYgOTQ4PTTQPTZcPTaQPTd0PTVgQTbEQTbcQTR0RTUARTU8RTaMRTakRTRsSTSISTYwSTa4STb0STUATTYQTTbwTTdITTQQUTQsUTSkUTS8UTWkUTXQUTfcUTQMVTTIVTT0VTYMVTdkVTV4WTagWTbQWZUc/+cKPYAAAAF1yZTMAAChLA0sISw9LFEsaSyJLJUsqSy9LMks6Sz9LREtKS01LUktXS19LZ0tqS29LdEt2S3tLfkuFS41Lk0uWS55Lp0usS61LsEu1S7xLxEvLS9FL1kvbS+BL6EvrS/NL/E0EAU0HAU0OAU0TAU0UAU0XAU0cAU0iAU0lAU0pAU0vAU0yAU05AU1CAU1JAU1PAU1SAU1aAU1iAU1rAU1yAU15AU2AAU2IAU2LAU2QAU2VAU2dAU2kAU2sAU2xAU20AU27AU3DAU3JAU3QAU3UAU3ZAU3hAU3pAU3sAU3xAU32AU35AU39AU0GAk0NAk0SAk0VAk0cAk0iAk0lAk0qAk0vAk0xAk05Ak0/Ak1GAk1LAk1RAk1ZAk1eAk1kAk1sAk1xAk10Ak18Ak2BAk2HAk2OAk2TAk2bAk2hAk2kAk2rAk2zAk24Ak2/Ak3FAk3MAk3QAk3XAk3dAk3lAk3qAk3vAk32Ak3+Ak0DA00JA00PA00SA00XA00gA00mA00rA00zA002A006A01BA01HA01QA01XA01fA01lA01qA01wA011A016A02BA02GA02HA02KA02PA02XA02fA02mA02tA021A028A03EA03MA03SA03ZA03gA03pA03xA035A038A00BBE0IBE0PBE0XBE0cBE0hBE0iBE0lBE0qBE0vBE01BE08BE1DBE1MBE1VBE1dBE1hBE1mBE1sBE1vBE10BE15BE17BE2CBE2HBE2IBE2LBE2QBE2XBE2dBE2gBE2oBE2tBE2zBE28BE3BBE3EBE3NBE3RBE3WBE3eBE3mBE3qBE3wBE32BE37BE3+BE0FBU0KBU0PBU0WBU0bBU0gBU0mBU0sBU0vBU02BU07BU08BU0/BU1EBU1JBU1PBU1VBU1aBU1gBU1oBU1vBU13BU1/BU2EBU2KBU2NBU2VBU2YBU2hBU2qBU2yBU21BU27BU3BBU3EBU3KBU3NBU3SBU3XBU3cBU3eBU3nBU3tBU3zBU32BU37BU0ABk0EBk0NBk0UBk0cBk0kBk0sBk01Bk06Bk0/Bk1BBk1HBk1PBk1SBk1YBk1bBk1kBk1sBk10Bk18Bk1/Bk2IBk2RBk2ZBk2cBk2kBk2rBk2zBk26Bk3ABk3JBk3OBk3TBk3YBk3ZBk3cBk3hBk3pBk3wBk34Bk3/Bk0GB00LB00RB00WB00XB00aB00fB00kB00rB00wB00xB000B005B01AB01FB01KB01MB01SB01VB01cB01kB01sB010B017B02DB02GB02OB02RB02WB02bB02iB02qB02tB021B024B03AB03HB03QB03YB03fB03mB03rB030B038B03/B00HCE0PCE0XCE0cCE0iCE0qCE0yCE07CE1ECE1MCE1UCE1bCE1kCE1pCE1uCE1wCE14CE19CE2ACE2ICE2NCE2TCE2cCE2jCE2pCE2uCE20CE27CE3ACE3FCE3HCE3NCE3VCE3ZCE3eCE3fCE3iCE3nCE3sCE3xCE31CE36CE0BCU0ICU0MCU0SCU0bCU0gCU0kCU0pCU0uCU0xCU02CU03CU06CU0/CU1ECU1HCU1MCU1RCU1WCU1XCU1aCU1fCU1lCU1oCU1wCU11CU16CU1/CU2ECU2JCU2OCU2TCU2VCU2aCU2fCU2hCU2oCU2vCU23CU2/CU3HCU3KCU3QCU3VCU3cCU3jCU3rCU3uCU33CU38CU0CCk0KCk0RCk0VCk0aCk0fCk0hCk0qCk0yCk06Ck0/Ck1FCk1ICk1NCk1TCk1WCk1eCk1hCk1pCk1xCk14Ck1/Ck2ICk2OCk2RCk2WCk2bCk2kCk2sCk2vCk23Ck2/Ck3CCk3HCk3PCk3WCk3fCk3mCk3rCk3wCk31Ck36Ck38Ck0BC00GC00OC00SC00YC00bC00kC00sC000C003C01AC01HC01MC01TC01bC01mC01rC01yC013C019C02FC02IC02NC02SC02VC02dC02iC02nC02tC02wC021C026C03CC03KC03NC03SC03XC03ZC03eC03hC03oC03wC032C035C00BDE0KDE0PDE0QDE0TDE0YDE0fDE0nDE0uDE00DE05DE0+DE1DDE1LDE1ODE1WDE1fDE1nDE1qDE1xDE12DE13DE16DE1/DE2FDE2IDE2MDE2SDE2VDE2cDE2lDE2sDE2yDE21DE29DE3FDE3ODE3VDE3cDE3jDE3rDE3uDE3zDE34DE0ADU0HDU0PDU0UDU0XDU0eDU0mDU0sDU0zDU03DU08DU1EDU1MDU1PDU1UDU1ZDU1cDU1gDU1pDU1wDU11DU14DU1/DU2FDU2IDU2NDU2SDU2UDU2cDU2iDU2pDU2uDU20DU28DU3BDU3HDU3PDU3UDU3XDU3fDU3kDU3qDU3xDU32DU3+DU0EDk0HDk0ODk0WDk0bDk0iDk0oDk0vDk0zDk06Dk1ADk1IDk1NDk1SDk1ZDk1hDk1mDk1sDk1yDk11Dk16Dk2DDk2JDk2ODk2WDk2ZDk2dDk2kDk2qDk2zDk26Dk3CDk3IDk3NDk3TDk3YDk3dDk3kDk3pDk3qDk3tDk3yDk36Dk0CD00JD00QD00YD00fD00nD00vD001D008D01DD01MD01UD01cD01fD01kD01rD01yD016D01/D02ED02FD02ID02ND02SD02YD02fD02mD02vD024D03AD03ED03JD03PD03SD03XD03cD03eD03lD03qD03rD03uD03zD036D00AEE0DEE0LEE0QEE0WEE0fEE0kEE0nEE0wEE00EE05EE1BEE1JEE1NEE1TEE1ZEE1eEE1hEE1oEE1tEE1yEE15EE1+EE2DEE2JEE2PEE2SEE2ZEE2eEE2fEE2iEE2nEE2sEE2yEE24EE29EE3DEE3LEE3SEE3aEE3iEE3nEE3tEE3wEE34EE37EE0EEU0NEU0VEU0YEU0eEU0kEU0nEU0tEU0wEU01EU06EU0/EU1BEU1KEU1QEU1WEU1ZEU1eEU1jEU1nEU1wEU13EU1/EU2HEU2PEU2YEU2dEU2iEU2kEU2qEU2yEU21EU27EU2+EU3HEU3PEU3XEU3fEU3iEU3rEU30EU38EU3/EU0HEk0OEk0WEk0dEk0jEk0sEk0xEk02Ek07Ek08Ek0/Ek1EEk1MEk1TEk1bEk1iEk1pEk1uEk10Ek15Ek16Ek19Ek2CEk2HEk2OEk2TEk2UEk2XEk2cEk2jEk2oEk2tEk2vEk21Ek24Ek2/Ek3HEk3PEk3XEk3eEk3mEk3pEk3xEk30Ek35Ek3+Ek0FE00NE00QE00YE00bE00jE00qE00zE007E01CE01JE01OE01XE01fE01iE01qE01yE016E01/E02FE02NE02VE02eE02nE02vE023E02+E03HE03ME03RE03TE03bE03gE03jE03rE03wE032E03/E00GFE0MFE0RFE0XFE0eFE0jFE0oFE0qFE0wFE04FE08FE1BFE1CFE1FFE1KFE1PFE1UFE1YFE1dFE1kFE1rFE1vFE11FE1+FE2DFE2HFE2MFE2RFE2UFE2ZFE2aFE2dFE2iFE2nFE2qFE2vFE20FE25FE26FE29FE3CFE3IFE3LFE3TFE3YFE3dFE3iFE3nFE3sFE3xFE32FE34FE39FE0CFU0EFU0LFU0SFU0aFU0iFU0qFU0tFU0zFU04FU0/FU1GFU1OFU1RFU1aFU1fFU1lFU1tFU10FU14FU19FU2CFU2EFU2NFU2VFU2dFU2iFU2oFU2rFU2wFU22FU25FU3BFU3EFU3MFU3UFU3bFU3iFU3rFU3xFU30FU35FU3+FU0HFk0PFk0SFk0aFk0iFk0lFk0qFk0yFk05Fk1CFk1JFk1OFk1TFk1YFk1dFk1fFk1kFk1pFk1xFk11Fk17Fk1+Fk2HFmUoTY8WTZcWTZoWTaMWTaoWTa8WTbYWTb4WZUc//FHrgAAAAF1yZjMAAChL8U3IAU1GA01dA01kA03KA03cBE3kBE3vBE0lBU0qBk0wCE3TCE0ICk0wCk1UDE0rDU2pDk3ADk3HDk0tD00/EE1HEE1SEE2IEE2NEU2TE002FE1rFU2TFWVHP/wo9cAAAABdcmczAAAoSxVLFksXSxhLGUtCS0NLVUtWS3BLcUtyS3NLrkuxS7JLs0u0S95L300VAU0YAU0ZAU0aAU0bAU2TAU2UAU0rAk0sAk0tAk0uAk1MAk1NAk1OAk1PAk1QAk1fAk1gAk1hAk1iAk1jAk2CAk2DAk2EAk2FAk2GAk3tAk3uAk0EA00FA00GA00HA00IA01rA01sA01tA01uA01vA014A015A02IA02LA02MA02NA02OA00jBE0mBE0nBE0oBE0pBE11BE12BE13BE14BE2JBE2MBE2NBE2OBE2PBE2uBE2vBE2wBE2xBE2yBE0NBU0OBU0eBU0fBU09BU1ABU1BBU1CBU1DBU1bBU1cBU1dBU1eBU1fBU3YBU3ZBU3aBU3bBU3+BU3/BU07Bk08Bk09Bk0+Bk3RBk3SBk3aBk3dBk3eBk3fBk3gBk0MB00NB00OB00PB00QB00YB00bB00cB00dB00eB00yB001B002B003B004B01GB01HB01IB01JB02ZB02aB01qCE1rCE1sCE1tCE2OCE2PCE2QCE2RCE2SCE2vCE2wCE2xCE2yCE2zCE3BCE3CCE3DCE3ECE3gCE3jCE3kCE3lCE3mCE3vCE3wCE04CU07CU08CU09CU0+CU1PCU1QCU1YCU1bCU1cCU1dCU1eCU14CU15CU2HCU2ICU2PCU2QCU2RCU2SCU2bCU2cCU2dCU2eCU39CU3+CU3/CU0ACk0BCk0bCk0cCk0dCk0eCk3uCk3vCk32Ck33Ck34Ck35Ck0EC00FC014C015C016C017C018C02lC02mC024C025C03TC03UC03VC03WC00RDE0UDE0VDE0WDE0XDE1BDE1CDE14DE17DE18DE19DE1+DE32DE33DE2ODU2PDU2QDU2RDU2vDU2wDU2xDU2yDU2zDU3CDU3DDU3EDU3FDU3GDU3lDU3mDU3nDU3oDU3pDU1QDk1RDk1nDk1oDk1pDk1qDk1rDk3ODk3PDk3QDk3RDk3SDk3bDk3cDk3rDk3uDk3vDk3wDk3xDk2GD02JD02KD02LD02MD03YD03ZD03aD03bD03sD03vD03wD03xD03yD00REE0SEE0TEE0UEE0VEE1wEE1xEE2BEE2CEE2gEE2jEE2kEE2lEE2mEE2+EE2/EE3AEE3BEE3CEE07EU08EU09EU0+EU1hEU1iEU2eEU2fEU2gEU2hEU00Ek01Ek09Ek1AEk1BEk1CEk1DEk1vEk1wEk1xEk1yEk1zEk17Ek1+Ek1/Ek2AEk2BEk2VEk2YEk2ZEk2aEk2bEk2pEk2qEk2rEk2sEk38Ek39Ek3NE03OE03PE03QE03xE03yE03zE030E031E00SFE0TFE0UFE0VFE0WFE0kFE0lFE0mFE0nFE1DFE1GFE1HFE1IFE1JFE1SFE1TFE2bFE2eFE2fFE2gFE2hFE2yFE2zFE27FE2+FE2/FE3AFE3BFE3bFE3cFE3qFE3rFE3yFE3zFE30FE31FE3+FE3/FE0AFU0BFU1gFU1hFU1iFU1jFU1kFU1+FU1/FU2AFU2BFU1RFk1SFk1ZFk1aFk1bFk1cFk1nFk1oFmV1h1UKY29vcmRJbmRleHJoMwAAXXJpMwAASwBNxhaGcmozAABhVQtsYWJlbE9mZnNldHJrMwAATcYWTn2HVRJtaW5pbXVtTGFiZWxSYWRpdXNybDMAAE3GFkcAAAAAAAAAAH2HVQhkcmF3TW9kZXJtMwAATcYWSwJ9h1UIb3B0aW9uYWxybjMAAH1ybzMAAChVCnBkYlNlZ21lbnRycDMAAIiJTcYWVQQgMVNHcnEzAAB9cnIzAABVBCAyU0dyczMAAF1ydDMAAChNYwtNZAtNZQtNZgtNZwtNaAtNaQtNagtNawtNbAtNbQtNbgtNbwtNcAtNcQtNcgtNcwtNdAtNdQtNdgtNdwtNeAtNeQtNegtNewtNfAtNfQtNfgtNfwtNgAtNgQtNggtNgwtNhAtNhQtNhgtNhwtNiAtNiQtNigtNiwtNjAtNjQtNjgtNjwtNkAtNkQtNkgtNkwtNlAtNlQtNlgtNlwtNmAtNmQtNmgtNmwtNnAtNnQtNngtNnwtNoAtNoQtNogtNowtNpAtNpQtNpgtNpwtNqAtNqQtNqgtNqwtNrAtNrQtNrgtNrwtNsAtNsQtNsgtNswtNtAtNtQtNtgtNtwtNuAtNuQtNugtNuwtNvAtNvQtNvgtNvwtNwAtNwQtNwgtNwwtNxAtNxQtNxgtNxwtNyAtNyQtNygtNywtNzAtNzQtNzgtNzwtN0AtN0QtN0gtN0wtN1AtN1QtN1gtN1wtN2AtN2QtN2gtN2wtN3AtN3QtN3gtN3wtN4AtN4QtN4gtN4wtN5AtN5QtN5gtN5wtN6AtN6QtN6gtN6wtN7AtN7QtN7gtN7wtN8AtN8QtN8gtN8wtN9AtN9QtN9gtN9wtN+AtN+QtN+gtN+wtN/AtN/QtN/gtN/wtNAAxNAQxNAgxNAwxNBAxNBQxNBgxNBwxNCAxNCQxNCgxNCwxNDAxNDQxNDgxNDwxNEAxNEQxNEgxNEwxNFAxNFQxNFgxNFwxNGAxNGQxNGgxNGwxNHAxNHQxNHgxNHwxNIAxNIQxNIgxNIwxNJAxNJQxNJgxNJwxNKAxNKQxNKgxNKwxNLAxNLQxNLgxNLwxNMAxNMQxNMgxNMwxNNAxNNQxNNgxNNwxNOAxNOQxNOgxNOwxNPAxNPQxNPgxNPwxNQAxNQQxNQgxNQwxNRAxNRQxNRgxNRwxNSAxNSQxNSgxNSwxNTAxNTQxNTgxNTwxNUAxNUQxNUgxNUwxNVAxNVQxNVgxNVwxNWAxNWQxNWgxNWwxNXAxNXQxNXgxNXwxNYAxNYQxNYgxNYwxNZAxNZQxNZgxNZwxNaAxNaQxNagxNawxNbAxNbQxNbgxNbwxNcAxNcQxNcgxNcwxNdAxNdQxNdgxNdwxNeAxNeQxNegxNewxNfAxNfQxNfgxNfwxNgAxNgQxNggxNgwxNhAxNhQxNhgxNhwxNiAxNiQxNigxNiwxNjAxNjQxNjgxNjwxNkAxNkQxNkgxNkwxNlAxNlQxNlgxNlwxNmAxNmQxNmgxNmwxNnAxNnQxNngxNnwxNoAxNoQxNogxNowxNpAxNpQxNpgxNpwxNqAxNqQxNqgxNqwxNrAxNrQxNrgxNrwxNsAxNsQxNsgxNswxNtAxNtQxNtgxNtwxNuAxNuQxNugxNuwxNvAxNvQxNvgxNvwxNwAxNwQxNwgxNwwxNxAxNxQxNxgxNxwxNyAxNyQxNygxNywxNzAxNzQxNzgxNzwxN0AxN0QxN0gxN0wxN1AxN1QxN1gxN1wxN2AxN2QxN2gxN2wxN3AxN3QxN3gxN3wxN4AxN4QxN4gxN4wxN5AxN5QxN5gxN5wxN6AxN6QxN6gxN6wxN7AxN7QxN7gxN7wxN8AxN8QxN8gxN8wxN9AxN9QxN9gxN9wxN+AxN+QxN+gxN+wxN/AxN/QxN/gxN/wxNAA1NAQ1NAg1NAw1NBA1NBQ1NBg1NBw1NCA1NCQ1NCg1NCw1NDA1NDQ1NDg1NDw1NEA1NEQ1NEg1NEw1NFA1NFQ1NFg1NFw1NGA1NGQ1NGg1NGw1NHA1NHQ1NHg1NHw1NIA1NIQ1NIg1NIw1NJA1NJQ1NJg1NJw1NKA1NKQ1NKg1NKw1NLA1NLQ1NLg1NLw1NMA1NMQ1NMg1NMw1NNA1NNQ1NNg1NNw1NOA1NOQ1NOg1NOw1NPA1NPQ1NPg1NPw1NQA1NQQ1NQg1NQw1NRA1NRQ1NRg1NRw1NSA1NSQ1NSg1NSw1NTA1NTQ1NTg1NTw1NUA1NUQ1NUg1NUw1NVA1NVQ1NVg1NVw1NWA1NWQ1NWg1NWw1NXA1NXQ1NXg1NXw1NYA1NYQ1NYg1NYw1NZA1NZQ1NZg1NZw1NaA1NaQ1Nag1Naw1NbA1NbQ1Nbg1Nbw1NcA1NcQ1Ncg1Ncw1NdA1NdQ1Ndg1Ndw1NeA1NeQ1Neg1New1NfA1NfQ1Nfg1Nfw1NgA1NgQ1Ngg1Ngw1NhA1NhQ1Nhg1Nhw1NiA1NiQ1Nig1Niw1NjA1NjQ1Njg1Njw1NkA1NkQ1Nkg1Nkw1NlA1NlQ1Nlg1Nlw1NmA1NmQ1Nmg1Nmw1NnA1NnQ1Nng1Nnw1NoA1NoQ1Nog1Now1NpA1NpQ1Npg1Npw1NqA1NqQ1Nqg1Nqw1NrA1NrQ1Nrg1Nrw1NsA1NsQ1Nsg1Nsw1NtA1NtQ1Ntg1Ntw1NuA1NuQ1Nug1Nuw1NvA1NvQ1Nvg1Nvw1NwA1NwQ1Nwg1Nww1NxA1NxQ1Nxg1Nxw1NyA1NyQ1Nyg1Nyw1NzA1NzQ1Nzg1Nzw1N0A1N0Q1N0g1N0w1N1A1N1Q1N1g1N1w1N2A1N2Q1N2g1N2w1N3A1N3Q1N3g1N3w1N4A1N4Q1N4g1N4w1N5A1N5Q1N5g1N5w1N6A1N6Q1N6g1N6w1N7A1N7Q1N7g1N7w1N8A1N8Q1N8g1N8w1N9A1N9Q1N9g1N9w1N+A1N+Q1N+g1N+w1N/A1N/Q1N/g1N/w1NAA5NAQ5NAg5NAw5NBA5NBQ5NBg5NBw5NCA5NCQ5NCg5NCw5NDA5NDQ5NDg5NDw5NEA5NEQ5NEg5NEw5NFA5NFQ5NFg5NFw5NGA5NGQ5NGg5NGw5NHA5NHQ5NHg5NHw5NIA5NIQ5NIg5NIw5NJA5NJQ5NJg5NJw5NKA5NKQ5NKg5NKw5NLA5NLQ5NLg5NLw5NMA5NMQ5NMg5NMw5NNA5NNQ5NNg5NNw5NOA5NOQ5NOg5NOw5NPA5NPQ5NPg5NPw5NQA5NQQ5NQg5NQw5NRA5NRQ5NRg5NRw5NSA5NSQ5NSg5NSw5NTA5NTQ5NTg5NTw5NUA5NUQ5NUg5NUw5NVA5NVQ5NVg5NVw5NWA5NWQ5NWg5NWw5NXA5NXQ5NXg5NXw5NYA5NYQ5NYg5NYw5NZA5NZQ5NZg5NZw5NaA5NaQ5Nag5Naw5NbA5NbQ5Nbg5Nbw5NcA5NcQ5Ncg5Ncw5NdA5NdQ5Ndg5Ndw5NeA5NeQ5Neg5New5NfA5NfQ5Nfg5Nfw5NgA5NgQ5Ngg5Ngw5NhA5NhQ5Nhg5Nhw5NiA5NiQ5Nig5Niw5NjA5NjQ5Njg5Njw5NkA5NkQ5Nkg5Nkw5NlA5NlQ5Nlg5Nlw5NmA5NmQ5Nmg5Nmw5NnA5NnQ5Nng5Nnw5NoA5NoQ5Nog5Now5NpA5NpQ5Npg5Npw5NqA5NqQ5Nqg5Nqw5NrA5NrQ5Nrg5Nrw5NsA5NsQ5Nsg5Nsw5NtA5NtQ5Ntg5Ntw5NuA5NuQ5Nug5Nuw5NvA5NvQ5Nvg5Nvw5NwA5NwQ5Nwg5Nww5NxA5NxQ5Nxg5Nxw5NyA5NyQ5Nyg5Nyw5NzA5NzQ5Nzg5Nzw5N0A5N0Q5N0g5N0w5N1A5N1Q5N1g5N1w5N2A5N2Q5N2g5N2w5N3A5N3Q5N3g5N3w5N4A5N4Q5N4g5N4w5N5A5N5Q5N5g5N5w5N6A5N6Q5N6g5N6w5N7A5N7Q5N7g5N7w5N8A5N8Q5N8g5N8w5N9A5N9Q5N9g5N9w5N+A5N+Q5N+g5N+w5N/A5N/Q5N/g5N/w5NAA9NAQ9NAg9NAw9NBA9NBQ9NBg9NBw9NCA9NCQ9NCg9NCw9NDA9NDQ9NDg9NDw9NEA9NEQ9NEg9NEw9NFA9NFQ9NFg9NFw9NGA9NGQ9NGg9NGw9NHA9NHQ9NHg9NHw9NIA9NIQ9NIg9NIw9NJA9NJQ9NJg9NJw9NKA9NKQ9NKg9NKw9NLA9NLQ9NLg9NLw9NMA9NMQ9NMg9NMw9NNA9NNQ9NNg9NNw9NOA9NOQ9NOg9NOw9NPA9NPQ9NPg9NPw9NQA9NQQ9NQg9NQw9NRA9NRQ9NRg9NRw9NSA9NSQ9NSg9lKE1LD01MD01ND01OD01PD01QD01RD01SD01TD01UD01VD01WD01XD01YD01ZD01aD01bD01cD01dD01eD01fD01gD01hD01iD01jD01kD01lD01mD01nD01oD01pD01qD01rD01sD01tD01uD01vD01wD01xD01yD01zD010D011D012D013D014D015D016D017D018D019D01+D01/D02AD02BD02CD02DD02ED02FD02GD02HD02ID02JD02KD02LD02MD02ND02OD02PD02QD02RD02SD02TD02UD02VD02WD02XD02YD02ZD02aD02bD02cD02dD02eD02fD02gD02hD02iD02jD02kD02lD02mD02nD02oD02pD02qD02rD02sD02tD02uD02vD02wD02xD02yD02zD020D021D022D023D024D025D026D027D028D029D02+D02/D03AD03BD03CD03DD03ED03FD03GD03HD03ID03JD03KD03LD03MD03ND03OD03PD03QD03RD03SD03TD03UD03VD03WD03XD03YD03ZD03aD03bD03cD03dD03eD03fD03gD03hD03iD03jD03kD03lD03mD03nD03oD03pD03qD03rD03sD03tD03uD03vD03wD03xD03yD03zD030D031D032D033D034D035D036D037D038D039D03+D03/D00AEE0BEE0CEE0DEE0EEE0FEE0GEE0HEE0IEE0JEE0KEE0LEE0MEE0NEE0OEE0PEE0QEE0REE0SEE0TEE0UEE0VEE0WEE0XEE0YEE0ZEE0aEE0bEE0cEE0dEE0eEE0fEE0gEE0hEE0iEE0jEE0kEE0lEE0mEE0nEE0oEE0pEE0qEE0rEE0sEE0tEE0uEE0vEE0wEE0xEE0yEE0zEE00EE01EE02EE03EE04EE05EE06EE07EE08EE09EE0+EE0/EE1AEE1BEE1CEE1DEE1EEE1FEE1GEE1HEE1IEE1JEE1KEE1LEE1MEE1NEE1OEE1PEE1QEE1REE1SEE1TEE1UEE1VEE1WEE1XEE1YEE1ZEE1aEE1bEE1cEE1dEE1eEE1fEE1gEE1hEE1iEE1jEE1kEE1lEE1mEE1nEE1oEE1pEE1qEE1rEE1sEE1tEE1uEE1vEE1wEE1xEE1yEE1zEE10EE11EE12EE13EE14EE15EE16EE17EE18EE19EE1+EE1/EE2AEE2BEE2CEE2DEE2EEE2FEE2GEE2HEE2IEE2JEE2KEE2LEE2MEE2NEE2OEE2PEE2QEE2REE2SEE2TEE2UEE2VEE2WEE2XEE2YEE2ZEE2aEE2bEE2cEE2dEE2eEE2fEE2gEE2hEE2iEE2jEE2kEE2lEE2mEE2nEE2oEE2pEE2qEE2rEE2sEE2tEE2uEE2vEE2wEE2xEE2yEE2zEE20EE21EE22EE23EE24EE25EE26EE27EE28EE29EE2+EE2/EE3AEE3BEE3CEE3DEE3EEE3FEE3GEE3HEE3IEE3JEE3KEE3LEE3MEE3NEE3OEE3PEE3QEE3REE3SEE3TEE3UEE3VEE3WEE3XEE3YEE3ZEE3aEE3bEE3cEE3dEE3eEE3fEE3gEE3hEE3iEE3jEE3kEE3lEE3mEE3nEE3oEE3pEE3qEE3rEE3sEE3tEE3uEE3vEE3wEE3xEE3yEE3zEE30EE31EE32EE33EE34EE35EE36EE37EE38EE39EE3+EE3/EE0AEU0BEU0CEU0DEU0EEU0FEU0GEU0HEU0IEU0JEU0KEU0LEU0MEU0NEU0OEU0PEU0QEU0REU0SEU0TEU0UEU0VEU0WEU0XEU0YEU0ZEU0aEU0bEU0cEU0dEU0eEU0fEU0gEU0hEU0iEU0jEU0kEU0lEU0mEU0nEU0oEU0pEU0qEU0rEU0sEU0tEU0uEU0vEU0wEU0xEU0yEU0zEU00EU01EU02EU03EU04EU05EU06EU07EU08EU09EU0+EU0/EU1AEU1BEU1CEU1DEU1EEU1FEU1GEU1HEU1IEU1JEU1KEU1LEU1MEU1NEU1OEU1PEU1QEU1REU1SEU1TEU1UEU1VEU1WEU1XEU1YEU1ZEU1aEU1bEU1cEU1dEU1eEU1fEU1gEU1hEU1iEU1jEU1kEU1lEU1mEU1nEU1oEU1pEU1qEU1rEU1sEU1tEU1uEU1vEU1wEU1xEU1yEU1zEU10EU11EU12EU13EU14EU15EU16EU17EU18EU19EU1+EU1/EU2AEU2BEU2CEU2DEU2EEU2FEU2GEU2HEU2IEU2JEU2KEU2LEU2MEU2NEU2OEU2PEU2QEU2REU2SEU2TEU2UEU2VEU2WEU2XEU2YEU2ZEU2aEU2bEU2cEU2dEU2eEU2fEU2gEU2hEU2iEU2jEU2kEU2lEU2mEU2nEU2oEU2pEU2qEU2rEU2sEU2tEU2uEU2vEU2wEU2xEU2yEU2zEU20EU21EU22EU23EU24EU25EU26EU27EU28EU29EU2+EU2/EU3AEU3BEU3CEU3DEU3EEU3FEU3GEU3HEU3IEU3JEU3KEU3LEU3MEU3NEU3OEU3PEU3QEU3REU3SEU3TEU3UEU3VEU3WEU3XEU3YEU3ZEU3aEU3bEU3cEU3dEU3eEU3fEU3gEU3hEU3iEU3jEU3kEU3lEU3mEU3nEU3oEU3pEU3qEU3rEU3sEU3tEU3uEU3vEU3wEU3xEU3yEU3zEU30EU31EU32EU33EU34EU35EU36EU37EU38EU39EU3+EU3/EU0AEk0BEk0CEk0DEk0EEk0FEk0GEk0HEk0IEk0JEk0KEk0LEk0MEk0NEk0OEk0PEk0QEk0REk0SEk0TEk0UEk0VEk0WEk0XEk0YEk0ZEk0aEk0bEk0cEk0dEk0eEk0fEk0gEk0hEk0iEk0jEk0kEk0lEk0mEk0nEk0oEk0pEk0qEk0rEk0sEk0tEk0uEk0vEk0wEk0xEk0yEk0zEk00Ek01Ek02Ek03Ek04Ek05Ek06Ek07Ek08Ek09Ek0+Ek0/Ek1AEk1BEk1CEk1DEk1EEk1FEk1GEk1HEk1IEk1JEk1KEk1LEk1MEk1NEk1OEk1PEk1QEk1REk1SEk1TEk1UEk1VEk1WEk1XEk1YEk1ZEk1aEk1bEk1cEk1dEk1eEk1fEk1gEk1hEk1iEk1jEk1kEk1lEk1mEk1nEk1oEk1pEk1qEk1rEk1sEk1tEk1uEk1vEk1wEk1xEk1yEk1zEk10Ek11Ek12Ek13Ek14Ek15Ek16Ek17Ek18Ek19Ek1+Ek1/Ek2AEk2BEk2CEk2DEk2EEk2FEk2GEk2HEk2IEk2JEk2KEk2LEk2MEk2NEk2OEk2PEk2QEk2REk2SEk2TEk2UEk2VEk2WEk2XEk2YEk2ZEk2aEk2bEk2cEk2dEk2eEk2fEk2gEk2hEk2iEk2jEk2kEk2lEk2mEk2nEk2oEk2pEk2qEk2rEk2sEk2tEk2uEk2vEk2wEk2xEk2yEk2zEk20Ek21Ek22Ek23Ek24Ek25Ek26Ek27Ek28Ek29Ek2+Ek2/Ek3AEk3BEk3CEk3DEk3EEk3FEk3GEk3HEk3IEk3JEk3KEk3LEk3MEk3NEk3OEk3PEk3QEk3REk3SEk3TEk3UEk3VEk3WEk3XEk3YEk3ZEk3aEk3bEk3cEk3dEk3eEk3fEk3gEk3hEk3iEk3jEk3kEk3lEk3mEk3nEk3oEk3pEk3qEk3rEk3sEk3tEk3uEk3vEk3wEk3xEk3yEk3zEk30Ek31Ek32Ek33Ek34Ek35Ek36Ek37Ek38Ek39Ek3+Ek3/Ek0AE00BE00CE00DE00EE00FE00GE00HE00IE00JE00KE00LE00ME00NE00OE00PE00QE00RE00SE00TE00UE00VE00WE00XE00YE00ZE00aE00bE00cE00dE00eE00fE00gE00hE00iE00jE00kE00lE00mE00nE00oE00pE00qE00rE00sE00tE00uE00vE00wE00xE00yE2UoTTMTTTQTTTUTTTYTTTcTTTgTTTkTTToTTTsTTTwTTT0TTT4TTT8TTUATTUETTUITTUMTTUQTTUUTTUYTTUcTTUgTTUkTTUoTTUsTTUwTTU0TTU4TTU8TTVATTVETTVITTVMTTVQTTVUTTVYTTVcTTVgTTVkTTVoTTVsTTVwTTV0TTV4TTV8TTWATTWETTWITTWMTTWQTTWUTTWYTTWcTTWgTTWkTTWoTTWsTTWwTTW0TTW4TTW8TTXATTXETTXITTXMTTXQTTXUTTXYTTXcTTXgTTXkTTXoTTXsTTXwTTX0TTX4TTX8TTYATTYETTYITTYMTTYQTTYUTTYYTTYcTTYgTTYkTTYoTTYsTTYwTTY0TTY4TTY8TTZATTZETTZITTZMTTZQTTZUTTZYTTZcTTZgTTZkTTZoTTZsTTZwTTZ0TTZ4TTZ8TTaATTaETTaITTaMTTaQTTaUTTaYTTacTTagTTakTTaoTTasTTawTTa0TTa4TTa8TTbATTbETTbITTbMTTbQTTbUTTbYTTbcTTbgTTbkTTboTTbsTTbwTTb0TTb4TTb8TTcATTcETTcITTcMTTcQTTcUTTcYTTccTTcgTTckTTcoTTcsTTcwTTc0TTc4TTc8TTdATTdETTdITTdMTTdQTTdUTTdYTTdcTTdgTTdkTTdoTTdsTTdwTTd0TTd4TTd8TTeATTeETTeITTeMTTeQTTeUTTeYTTecTTegTTekTTeoTTesTTewTTe0TTe4TTe8TTfATTfETTfITTfMTTfQTTfUTTfYTTfcTTfgTTfkTTfoTTfsTTfwTTf0TTf4TTf8TTQAUTQEUTQIUTQMUTQQUTQUUTQYUTQcUTQgUTQkUTQoUTQsUTQwUTQ0UTQ4UTQ8UTRAUTREUTRIUTRMUTRQUTRUUTRYUTRcUTRgUTRkUTRoUTRsUTRwUTR0UTR4UTR8UTSAUTSEUTSIUTSMUTSQUTSUUTSYUTScUTSgUTSkUTSoUTSsUTSwUTS0UTS4UTS8UTTAUTTEUTTIUTTMUTTQUTTUUTTYUTTcUTTgUTTkUTToUTTsUTTwUTT0UTT4UTT8UTUAUTUEUTUIUTUMUTUQUTUUUTUYUTUcUTUgUTUkUTUoUTUsUTUwUTU0UTU4UTU8UTVAUTVEUTVIUTVMUTVQUTVUUTVYUTVcUTVgUTVkUTVoUTVsUTVwUTV0UTV4UTV8UTWAUTWEUTWIUTWMUTWQUTWUUTWYUTWcUTWgUTWkUTWoUTWsUTWwUTW0UTW4UTW8UTXAUTXEUTXIUTXMUTXQUTXUUTXYUTXcUTXgUTXkUTXoUTXsUTXwUTX0UTX4UTX8UTYAUTYEUTYIUTYMUTYQUTYUUTYYUTYcUTYgUTYkUTYoUTYsUTYwUTY0UTY4UTY8UTZAUTZEUTZIUTZMUTZQUTZUUTZYUTZcUTZgUTZkUTZoUTZsUTZwUTZ0UTZ4UTZ8UTaAUTaEUTaIUTaMUTaQUTaUUTaYUTacUTagUTakUTaoUTasUTawUTa0UTa4UTa8UTbAUTbEUTbIUTbMUTbQUTbUUTbYUTbcUTbgUTbkUTboUTbsUTbwUTb0UTb4UTb8UTcAUTcEUTcIUTcMUTcQUTcUUTcYUTccUTcgUTckUTcoUTcsUTcwUTc0UTc4UTc8UTdAUTdEUTdIUTdMUTdQUTdUUTdYUTdcUTdgUTdkUTdoUTdsUTdwUTd0UTd4UTd8UTeAUTeEUTeIUTeMUTeQUTeUUTeYUTecUTegUTekUTeoUTesUTewUTe0UTe4UTe8UTfAUTfEUTfIUTfMUTfQUTfUUTfYUTfcUTfgUTfkUTfoUTfsUTfwUTf0UTf4UTf8UTQAVTQEVTQIVTQMVTQQVTQUVTQYVTQcVTQgVTQkVTQoVTQsVTQwVTQ0VTQ4VTQ8VTRAVTREVTRIVTRMVTRQVTRUVTRYVTRcVTRgVTRkVTRoVTRsVTRwVTR0VTR4VTR8VTSAVTSEVTSIVTSMVTSQVTSUVTSYVTScVTSgVTSkVTSoVTSsVTSwVTS0VTS4VTS8VTTAVTTEVTTIVTTMVTTQVTTUVTTYVTTcVTTgVTTkVTToVTTsVTTwVTT0VTT4VTT8VTUAVTUEVTUIVTUMVTUQVTUUVTUYVTUcVTUgVTUkVTUoVTUsVTUwVTU0VTU4VTU8VTVAVTVEVTVIVTVMVTVQVTVUVTVYVTVcVTVgVTVkVTVoVTVsVTVwVTV0VTV4VTV8VTWAVTWEVTWIVTWMVTWQVTWUVTWYVTWcVTWgVTWkVTWoVTWsVTWwVTW0VTW4VTW8VTXAVTXEVTXIVTXMVTXQVTXUVTXYVTXcVTXgVTXkVTXoVTXsVTXwVTX0VTX4VTX8VTYAVTYEVTYIVTYMVTYQVTYUVTYYVTYcVTYgVTYkVTYoVTYsVTYwVTY0VTY4VTY8VTZAVTZEVTZIVTZMVTZQVTZUVTZYVTZcVTZgVTZkVTZoVTZsVTZwVTZ0VTZ4VTZ8VTaAVTaEVTaIVTaMVTaQVTaUVTaYVTacVTagVTakVTaoVTasVTawVTa0VTa4VTa8VTbAVTbEVTbIVTbMVTbQVTbUVTbYVTbcVTbgVTbkVTboVTbsVTbwVTb0VTb4VTb8VTcAVTcEVTcIVTcMVTcQVTcUVTcYVTccVTcgVTckVTcoVTcsVTcwVTc0VTc4VTc8VTdAVTdEVTdIVTdMVTdQVTdUVTdYVTdcVTdgVTdkVTdoVTdsVTdwVTd0VTd4VTd8VTeAVTeEVTeIVTeMVTeQVTeUVTeYVTecVTegVTekVTeoVTesVTewVTe0VTe4VTe8VTfAVTfEVTfIVTfMVTfQVTfUVTfYVTfcVTfgVTfkVTfoVTfsVTfwVTf0VTf4VTf8VTQAWTQEWTQIWTQMWTQQWTQUWTQYWTQcWTQgWTQkWTQoWTQsWTQwWTQ0WTQ4WTQ8WTRAWTREWTRIWTRMWTRQWTRUWTRYWTRcWTRgWTRkWTRoWTRsWTRwWTR0WTR4WTR8WTSAWTSEWTSIWTSMWTSQWTSUWTSYWTScWTSgWTSkWTSoWTSsWTSwWTS0WTS4WTS8WTTAWTTEWTTIWTTMWTTQWTTUWTTYWTTcWTTgWTTkWTToWTTsWTTwWTT0WTT4WTT8WTUAWTUEWTUIWTUMWTUQWTUUWTUYWTUcWTUgWTUkWTUoWTUsWTUwWTU0WTU4WTU8WTVAWTVEWTVIWTVMWTVQWTVUWTVYWTVcWTVgWTVkWTVoWTVsWTVwWTV0WTV4WTV8WTWAWTWEWTWIWTWMWTWQWTWUWTWYWTWcWTWgWTWkWTWoWTWsWTWwWTW0WTW4WTW8WTXAWTXEWTXIWTXMWTXQWTXUWTXYWTXcWTXgWTXkWTXoWTXsWTXwWTX0WTX4WTX8WTYAWTYEWTYIWTYMWTYQWTYUWTYYWTYcWTYgWTYkWTYoWTYsWTYwWTY0WTY4WTY8WTZAWTZEWTZIWTZMWTZQWTZUWTZYWTZcWTZgWTZkWTZoWTZsWTZwWTZ0WTZ4WTZ8WTaAWTaEWTaIWTaMWTaQWTaUWTaYWTacWTagWTakWTaoWTasWTawWTa0WTa4WTa8WTbAWTbEWTbIWTbMWTbQWTbUWTbYWTbcWTbgWTbkWTboWTbsWTbwWTb0WTb4WTb8WTcAWTcEWTcIWTcMWTcQWTcUWZXOHh1UMc2VyaWFsTnVtYmVycnUzAACIiU3GFksBfXJ2MwAAKEsCXXJ3MwAASwFhSwNdcngzAABLAmFLBF1yeTMAAEsDYUsFXXJ6MwAASwRhSwZdcnszAABLBWFLB11yfDMAAEsGYUsIXXJ9MwAASwdhSwldcn4zAABLCGFLCl1yfzMAAEsJYUsLXXKAMwAASwphSwxdcoEzAABLC2FLDV1ygjMAAEsMYUsOXXKDMwAASw1hSw9dcoQzAABLDmFLEF1yhTMAAEsPYUsRXXKGMwAASxBhSxJdcoczAABLEWFLE11yiDMAAEsSYUsUXXKJMwAASxNhSxVdcoozAABLFGFLFl1yizMAAEsVYUsXXXKMMwAASxZhSxhdco0zAABLF2FLGV1yjjMAAEsYYUsaXXKPMwAASxlhSxtdcpAzAABLGmFLHF1ykTMAAEsbYUsdXXKSMwAASxxhSx5dcpMzAABLHWFLH11ylDMAAEseYUsgXXKVMwAASx9hSyFdcpYzAABLIGFLIl1ylzMAAEshYUsjXXKYMwAASyJhSyRdcpkzAABLI2FLJV1ymjMAAEskYUsmXXKbMwAASyVhSyddcpwzAABLJmFLKF1ynTMAAEsnYUspXXKeMwAASyhhSypdcp8zAABLKWFLK11yoDMAAEsqYUssXXKhMwAASythSy1dcqIzAABLLGFLLl1yozMAAEstYUsvXXKkMwAASy5hSzBdcqUzAABLL2FLMV1ypjMAAEswYUsyXXKnMwAASzFhSzNdcqgzAABLMmFLNF1yqTMAAEszYUs1XXKqMwAASzRhSzZdcqszAABLNWFLN11yrDMAAEs2YUs4XXKtMwAASzdhSzldcq4zAABLOGFLOl1yrzMAAEs5YUs7XXKwMwAASzphSzxdcrEzAABLO2FLPV1ysjMAAEs8YUs+XXKzMwAASz1hSz9dcrQzAABLPmFLQF1ytTMAAEs/YUtBXXK2MwAAS0BhS0JdcrczAABLQWFLQ11yuDMAAEtCYUtEXXK5MwAAS0NhS0VdcrozAABLRGFLRl1yuzMAAEtFYUtHXXK8MwAAS0ZhS0hdcr0zAABLR2FLSV1yvjMAAEtIYUtKXXK/MwAAS0lhS0tdcsAzAABLSmFLTF1ywTMAAEtLYUtNXXLCMwAAS0xhS05dcsMzAABLTWFLT11yxDMAAEtOYUtQXXLFMwAAS09hS1FdcsYzAABLUGFLUl1yxzMAAEtRYUtTXXLIMwAAS1JhS1RdcskzAABLU2FLVV1yyjMAAEtUYUtWXXLLMwAAS1VhS1ddcswzAABLVmFLWF1yzTMAAEtXYUtZXXLOMwAAS1hhS1pdcs8zAABLWWFLW11y0DMAAEtaYUtcXXLRMwAAS1thS11dctIzAABLXGFLXl1y0zMAAEtdYUtfXXLUMwAAS15hS2BdctUzAABLX2FLYV1y1jMAAEtgYUtiXXLXMwAAS2FhS2NdctgzAABLYmFLZF1y2TMAAEtjYUtlXXLaMwAAS2RhS2ZdctszAABLZWFLZ11y3DMAAEtmYUtoXXLdMwAAS2dhS2ldct4zAABLaGFLal1y3zMAAEtpYUtrXXLgMwAAS2phS2xdcuEzAABLa2FLbV1y4jMAAEtsYUtuXXLjMwAAS21hS29dcuQzAABLbmFLcF1y5TMAAEtvYUtxXXLmMwAAS3BhS3JdcuczAABLcWFLc11y6DMAAEtyYUt0XXLpMwAAS3NhS3VdcuozAABLdGFLdl1y6zMAAEt1YUt3XXLsMwAAS3ZhS3hdcu0zAABLd2FLeV1y7jMAAEt4YUt6XXLvMwAAS3lhS3tdcvAzAABLemFLfF1y8TMAAEt7YUt9XXLyMwAAS3xhS35dcvMzAABLfWFLf11y9DMAAEt+YUuAXXL1MwAAS39hS4FdcvYzAABLgGFLgl1y9zMAAEuBYUuDXXL4MwAAS4JhS4RdcvkzAABLg2FLhV1y+jMAAEuEYUuGXXL7MwAAS4VhS4ddcvwzAABLhmFLiF1y/TMAAEuHYUuJXXL+MwAAS4hhS4pdcv8zAABLiWFLi11yADQAAEuKYUuMXXIBNAAAS4thS41dcgI0AABLjGFLjl1yAzQAAEuNYUuPXXIENAAAS45hS5BdcgU0AABLj2FLkV1yBjQAAEuQYUuSXXIHNAAAS5FhS5Ndcgg0AABLkmFLlF1yCTQAAEuTYUuVXXIKNAAAS5RhS5Zdcgs0AABLlWFLl11yDDQAAEuWYUuYXXINNAAAS5dhS5ldcg40AABLmGFLml1yDzQAAEuZYUubXXIQNAAAS5phS5xdchE0AABLm2FLnV1yEjQAAEucYUueXXITNAAAS51hS59dchQ0AABLnmFLoF1yFTQAAEufYUuhXXIWNAAAS6BhS6Jdchc0AABLoWFLo11yGDQAAEuiYUukXXIZNAAAS6NhS6Vdcho0AABLpGFLpl1yGzQAAEulYUunXXIcNAAAS6ZhS6hdch00AABLp2FLqV1yHjQAAEuoYUuqXXIfNAAAS6lhS6tdciA0AABLqmFLrF1yITQAAEurYUutXXIiNAAAS6xhS65dciM0AABLrWFLr11yJDQAAEuuYUuwXXIlNAAAS69hS7FdciY0AABLsGFLsl1yJzQAAEuxYUuzXXIoNAAAS7JhS7Rdcik0AABLs2FLtV1yKjQAAEu0YUu2XXIrNAAAS7VhS7ddciw0AABLtmFLuF1yLTQAAEu3YUu5XXIuNAAAS7hhS7pdci80AABLuWFLu11yMDQAAEu6YUu8XXIxNAAAS7thS71dcjI0AABLvGFLvl1yMzQAAEu9YUu/XXI0NAAAS75hS8BdcjU0AABLv2FLwV1yNjQAAEvAYUvCXXI3NAAAS8FhS8Ndcjg0AABLwmFLxF1yOTQAAEvDYUvFXXI6NAAAS8RhS8Zdcjs0AABLxWFLx11yPDQAAEvGYUvIXXI9NAAAS8dhS8ldcj40AABLyGFLyl1yPzQAAEvJYUvLXXJANAAAS8phS8xdckE0AABLy2FLzV1yQjQAAEvMYUvOXXJDNAAAS81hS89dckQ0AABLzmFL0F1yRTQAAEvPYUvRXXJGNAAAS9BhS9Jdckc0AABL0WFL011ySDQAAEvSYUvUXXJJNAAAS9NhS9Vdcko0AABL1GFL1l1ySzQAAEvVYUvXXXJMNAAAS9ZhS9hdck00AABL12FL2V1yTjQAAEvYYUvaXXJPNAAAS9lhS9tdclA0AABL2mFL3F1yUTQAAEvbYUvdXXJSNAAAS9xhS95dclM0AABL3WFL311yVDQAAEveYUvgXXJVNAAAS99hS+FdclY0AABL4GFL4l1yVzQAAEvhYUvjXXJYNAAAS+JhS+Rdclk0AABL42FL5V1yWjQAAEvkYUvmXXJbNAAAS+VhS+ddclw0AABL5mFL6F1yXTQAAEvnYUvpXXJeNAAAS+hhS+pdcl80AABL6WFL611yYDQAAEvqYUvsXXJhNAAAS+thS+1dcmI0AABL7GFL7l1yYzQAAEvtYUvvXXJkNAAAS+5hS/BdcmU0AABL72FL8V1yZjQAAEvwYUvyXXJnNAAAS/FhS/Ndcmg0AABL8mFL9F1yaTQAAEvzYUv1XXJqNAAAS/RhS/Zdcms0AABL9WFL911ybDQAAEv2YUv4XXJtNAAAS/dhS/ldcm40AABL+GFL+l1ybzQAAEv5YUv7XXJwNAAAS/phS/xdcnE0AABL+2FL/V1ycjQAAEv8YUv+XXJzNAAAS/1hS/9dcnQ0AABL/mFNAAFdcnU0AABL/2FNAQFdcnY0AABNAAFhTQIBXXJ3NAAATQEBYU0DAV1yeDQAAE0CAWFNBAFdcnk0AABNAwFhTQUBXXJ6NAAATQQBYU0GAV1yezQAAE0FAWFNBwFdcnw0AABNBgFhTQgBXXJ9NAAATQcBYU0JAV1yfjQAAE0IAWFNCgFdcn80AABNCQFhTQsBXXKANAAATQoBYU0MAV1ygTQAAE0LAWFNDQFdcoI0AABNDAFhTQ4BXXKDNAAATQ0BYU0PAV1yhDQAAE0OAWFNEAFdcoU0AABNDwFhTREBXXKGNAAATRABYU0SAV1yhzQAAE0RAWFNEwFdcog0AABNEgFhTRQBXXKJNAAATRMBYU0VAV1yijQAAE0UAWFNFgFdcos0AABNFQFhTRcBXXKMNAAATRYBYU0YAV1yjTQAAE0XAWFNGQFdco40AABNGAFhTRoBXXKPNAAATRkBYU0bAV1ykDQAAE0aAWFNHAFdcpE0AABNGwFhTR0BXXKSNAAATRwBYU0eAV1ykzQAAE0dAWFNHwFdcpQ0AABNHgFhTSABXXKVNAAATR8BYU0hAV1yljQAAE0gAWFNIgFdcpc0AABNIQFhTSMBXXKYNAAATSIBYU0kAV1ymTQAAE0jAWFNJQFdcpo0AABNJAFhTSYBXXKbNAAATSUBYU0nAV1ynDQAAE0mAWFNKAFdcp00AABNJwFhTSkBXXKeNAAATSgBYU0qAV1ynzQAAE0pAWFNKwFdcqA0AABNKgFhTSwBXXKhNAAATSsBYU0tAV1yojQAAE0sAWFNLgFdcqM0AABNLQFhTS8BXXKkNAAATS4BYU0wAV1ypTQAAE0vAWFNMQFdcqY0AABNMAFhTTIBXXKnNAAATTEBYU0zAV1yqDQAAE0yAWFNNAFdcqk0AABNMwFhTTUBXXKqNAAATTQBYU02AV1yqzQAAE01AWFNNwFdcqw0AABNNgFhTTgBXXKtNAAATTcBYU05AV1yrjQAAE04AWFNOgFdcq80AABNOQFhTTsBXXKwNAAATToBYU08AV1ysTQAAE07AWFNPQFdcrI0AABNPAFhTT4BXXKzNAAATT0BYU0/AV1ytDQAAE0+AWFNQAFdcrU0AABNPwFhTUEBXXK2NAAATUABYU1CAV1ytzQAAE1BAWFNQwFdcrg0AABNQgFhTUQBXXK5NAAATUMBYU1FAV1yujQAAE1EAWFNRgFdcrs0AABNRQFhTUcBXXK8NAAATUYBYU1IAV1yvTQAAE1HAWFNSQFdcr40AABNSAFhTUoBXXK/NAAATUkBYU1LAV1ywDQAAE1KAWFNTAFdcsE0AABNSwFhTU0BXXLCNAAATUwBYU1OAV1ywzQAAE1NAWFNTwFdcsQ0AABNTgFhTVABXXLFNAAATU8BYU1RAV1yxjQAAE1QAWFNUgFdcsc0AABNUQFhTVMBXXLINAAATVIBYU1UAV1yyTQAAE1TAWFNVQFdcso0AABNVAFhTVYBXXLLNAAATVUBYU1XAV1yzDQAAE1WAWFNWAFdcs00AABNVwFhTVkBXXLONAAATVgBYU1aAV1yzzQAAE1ZAWFNWwFdctA0AABNWgFhTVwBXXLRNAAATVsBYU1dAV1y0jQAAE1cAWFNXgFdctM0AABNXQFhTV8BXXLUNAAATV4BYU1gAV1y1TQAAE1fAWFNYQFdctY0AABNYAFhTWIBXXLXNAAATWEBYU1jAV1y2DQAAE1iAWFNZAFdctk0AABNYwFhTWUBXXLaNAAATWQBYU1mAV1y2zQAAE1lAWFNZwFdctw0AABNZgFhTWgBXXLdNAAATWcBYU1pAV1y3jQAAE1oAWFNagFdct80AABNaQFhTWsBXXLgNAAATWoBYU1sAV1y4TQAAE1rAWFNbQFdcuI0AABNbAFhTW4BXXLjNAAATW0BYU1vAV1y5DQAAE1uAWFNcAFdcuU0AABNbwFhTXEBXXLmNAAATXABYU1yAV1y5zQAAE1xAWFNcwFdcug0AABNcgFhTXQBXXLpNAAATXMBYU11AV1y6jQAAE10AWFNdgFdcus0AABNdQFhTXcBXXLsNAAATXYBYU14AV1y7TQAAE13AWFNeQFdcu40AABNeAFhTXoBXXLvNAAATXkBYU17AV1y8DQAAE16AWFNfAFdcvE0AABNewFhTX0BXXLyNAAATXwBYU1+AV1y8zQAAE19AWFNfwFdcvQ0AABNfgFhTYABXXL1NAAATX8BYU2BAV1y9jQAAE2AAWFNggFdcvc0AABNgQFhTYMBXXL4NAAATYIBYU2EAV1y+TQAAE2DAWFNhQFdcvo0AABNhAFhTYYBXXL7NAAATYUBYU2HAV1y/DQAAE2GAWFNiAFdcv00AABNhwFhTYkBXXL+NAAATYgBYU2KAV1y/zQAAE2JAWFNiwFdcgA1AABNigFhTYwBXXIBNQAATYsBYU2NAV1yAjUAAE2MAWFNjgFdcgM1AABNjQFhTY8BXXIENQAATY4BYU2QAV1yBTUAAE2PAWFNkQFdcgY1AABNkAFhTZIBXXIHNQAATZEBYU2TAV1yCDUAAE2SAWFNlAFdcgk1AABNkwFhTZUBXXIKNQAATZQBYU2WAV1yCzUAAE2VAWFNlwFdcgw1AABNlgFhTZgBXXINNQAATZcBYU2ZAV1yDjUAAE2YAWFNmgFdcg81AABNmQFhTZsBXXIQNQAATZoBYU2cAV1yETUAAE2bAWFNnQFdchI1AABNnAFhTZ4BXXITNQAATZ0BYU2fAV1yFDUAAE2eAWFNoAFdchU1AABNnwFhTaEBXXIWNQAATaABYU2iAV1yFzUAAE2hAWFNowFdchg1AABNogFhTaQBXXIZNQAATaMBYU2lAV1yGjUAAE2kAWFNpgFdchs1AABNpQFhTacBXXIcNQAATaYBYU2oAV1yHTUAAE2nAWFNqQFdch41AABNqAFhTaoBXXIfNQAATakBYU2rAV1yIDUAAE2qAWFNrAFdciE1AABNqwFhTa0BXXIiNQAATawBYU2uAV1yIzUAAE2tAWFNrwFdciQ1AABNrgFhTbABXXIlNQAATa8BYU2xAV1yJjUAAE2wAWFNsgFdcic1AABNsQFhTbMBXXIoNQAATbIBYU20AV1yKTUAAE2zAWFNtQFdcio1AABNtAFhTbYBXXIrNQAATbUBYU23AV1yLDUAAE22AWFNuAFdci01AABNtwFhTbkBXXIuNQAATbgBYU26AV1yLzUAAE25AWFNuwFdcjA1AABNugFhTbwBXXIxNQAATbsBYU29AV1yMjUAAE28AWFNvgFdcjM1AABNvQFhTb8BXXI0NQAATb4BYU3AAV1yNTUAAE2/AWFNwQFdcjY1AABNwAFhTcIBXXI3NQAATcEBYU3DAV1yODUAAE3CAWFNxAFdcjk1AABNwwFhTcUBXXI6NQAATcQBYU3GAV1yOzUAAE3FAWFNxwFdcjw1AABNxgFhTcgBXXI9NQAATccBYU3JAV1yPjUAAE3IAWFNygFdcj81AABNyQFhTcsBXXJANQAATcoBYU3MAV1yQTUAAE3LAWFNzQFdckI1AABNzAFhTc4BXXJDNQAATc0BYU3PAV1yRDUAAE3OAWFN0AFdckU1AABNzwFhTdEBXXJGNQAATdABYU3SAV1yRzUAAE3RAWFN0wFdckg1AABN0gFhTdQBXXJJNQAATdMBYU3VAV1ySjUAAE3UAWFN1gFdcks1AABN1QFhTdcBXXJMNQAATdYBYU3YAV1yTTUAAE3XAWFN2QFdck41AABN2AFhTdoBXXJPNQAATdkBYU3bAV1yUDUAAE3aAWFN3AFdclE1AABN2wFhTd0BXXJSNQAATdwBYU3eAV1yUzUAAE3dAWFN3wFdclQ1AABN3gFhTeABXXJVNQAATd8BYU3hAV1yVjUAAE3gAWFN4gFdclc1AABN4QFhTeMBXXJYNQAATeIBYU3kAV1yWTUAAE3jAWFN5QFdclo1AABN5AFhTeYBXXJbNQAATeUBYU3nAV1yXDUAAE3mAWFN6AFdcl01AABN5wFhTekBXXJeNQAATegBYU3qAV1yXzUAAE3pAWFN6wFdcmA1AABN6gFhTewBXXJhNQAATesBYU3tAV1yYjUAAE3sAWFN7gFdcmM1AABN7QFhTe8BXXJkNQAATe4BYU3wAV1yZTUAAE3vAWFN8QFdcmY1AABN8AFhTfIBXXJnNQAATfEBYU3zAV1yaDUAAE3yAWFN9AFdcmk1AABN8wFhTfUBXXJqNQAATfQBYU32AV1yazUAAE31AWFN9wFdcmw1AABN9gFhTfgBXXJtNQAATfcBYU35AV1ybjUAAE34AWFN+gFdcm81AABN+QFhTfsBXXJwNQAATfoBYU38AV1ycTUAAE37AWFN/QFdcnI1AABN/AFhTf4BXXJzNQAATf0BYU3/AV1ydDUAAE3+AWFNAAJdcnU1AABN/wFhTQECXXJ2NQAATQACYU0CAl1ydzUAAE0BAmFNAwJdcng1AABNAgJhTQQCXXJ5NQAATQMCYU0FAl1yejUAAE0EAmFNBgJdcns1AABNBQJhTQcCXXJ8NQAATQYCYU0IAl1yfTUAAE0HAmFNCQJdcn41AABNCAJhTQoCXXJ/NQAATQkCYU0LAl1ygDUAAE0KAmFNDAJdcoE1AABNCwJhTQ0CXXKCNQAATQwCYU0OAl1ygzUAAE0NAmFNDwJdcoQ1AABNDgJhTRACXXKFNQAATQ8CYU0RAl1yhjUAAE0QAmFNEgJdcoc1AABNEQJhTRMCXXKINQAATRICYU0UAl1yiTUAAE0TAmFNFQJdcoo1AABNFAJhTRYCXXKLNQAATRUCYU0XAl1yjDUAAE0WAmFNGAJdco01AABNFwJhTRkCXXKONQAATRgCYU0aAl1yjzUAAE0ZAmFNGwJdcpA1AABNGgJhTRwCXXKRNQAATRsCYU0dAl1ykjUAAE0cAmFNHgJdcpM1AABNHQJhTR8CXXKUNQAATR4CYU0gAl1ylTUAAE0fAmFNIQJdcpY1AABNIAJhTSICXXKXNQAATSECYU0jAl1ymDUAAE0iAmFNJAJdcpk1AABNIwJhTSUCXXKaNQAATSQCYU0mAl1ymzUAAE0lAmFNJwJdcpw1AABNJgJhTSgCXXKdNQAATScCYU0pAl1ynjUAAE0oAmFNKgJdcp81AABNKQJhTSsCXXKgNQAATSoCYU0sAl1yoTUAAE0rAmFNLQJdcqI1AABNLAJhTS4CXXKjNQAATS0CYU0vAl1ypDUAAE0uAmFNMAJdcqU1AABNLwJhTTECXXKmNQAATTACYU0yAl1ypzUAAE0xAmFNMwJdcqg1AABNMgJhTTQCXXKpNQAATTMCYU01Al1yqjUAAE00AmFNNgJdcqs1AABNNQJhTTcCXXKsNQAATTYCYU04Al1yrTUAAE03AmFNOQJdcq41AABNOAJhTToCXXKvNQAATTkCYU07Al1ysDUAAE06AmFNPAJdcrE1AABNOwJhTT0CXXKyNQAATTwCYU0+Al1yszUAAE09AmFNPwJdcrQ1AABNPgJhTUACXXK1NQAATT8CYU1BAl1ytjUAAE1AAmFNQgJdcrc1AABNQQJhTUMCXXK4NQAATUICYU1EAl1yuTUAAE1DAmFNRQJdcro1AABNRAJhTUYCXXK7NQAATUUCYU1HAl1yvDUAAE1GAmFNSAJdcr01AABNRwJhTUkCXXK+NQAATUgCYU1KAl1yvzUAAE1JAmFNSwJdcsA1AABNSgJhTUwCXXLBNQAATUsCYU1NAl1ywjUAAE1MAmFNTgJdcsM1AABNTQJhTU8CXXLENQAATU4CYU1QAl1yxTUAAE1PAmFNUQJdcsY1AABNUAJhTVICXXLHNQAATVECYU1TAl1yyDUAAE1SAmFNVAJdcsk1AABNUwJhTVUCXXLKNQAATVQCYU1WAl1yyzUAAE1VAmFNVwJdcsw1AABNVgJhTVgCXXLNNQAATVcCYU1ZAl1yzjUAAE1YAmFNWgJdcs81AABNWQJhTVsCXXLQNQAATVoCYU1cAl1y0TUAAE1bAmFNXQJdctI1AABNXAJhTV4CXXLTNQAATV0CYU1fAl1y1DUAAE1eAmFNYAJdctU1AABNXwJhTWECXXLWNQAATWACYU1iAl1y1zUAAE1hAmFNYwJdctg1AABNYgJhTWQCXXLZNQAATWMCYU1lAl1y2jUAAE1kAmFNZgJdcts1AABNZQJhTWcCXXLcNQAATWYCYU1oAl1y3TUAAE1nAmFNaQJdct41AABNaAJhTWoCXXLfNQAATWkCYU1rAl1y4DUAAE1qAmFNbAJdcuE1AABNawJhTW0CXXLiNQAATWwCYU1uAl1y4zUAAE1tAmFNbwJdcuQ1AABNbgJhTXACXXLlNQAATW8CYU1xAl1y5jUAAE1wAmFNcgJdcuc1AABNcQJhTXMCXXLoNQAATXICYU10Al1y6TUAAE1zAmFNdQJdcuo1AABNdAJhTXYCXXLrNQAATXUCYU13Al1y7DUAAE12AmFNeAJdcu01AABNdwJhTXkCXXLuNQAATXgCYU16Al1y7zUAAE15AmFNewJdcvA1AABNegJhTXwCXXLxNQAATXsCYU19Al1y8jUAAE18AmFNfgJdcvM1AABNfQJhTX8CXXL0NQAATX4CYU2AAl1y9TUAAE1/AmFNgQJdcvY1AABNgAJhTYICXXL3NQAATYECYU2DAl1y+DUAAE2CAmFNhAJdcvk1AABNgwJhTYUCXXL6NQAATYQCYU2GAl1y+zUAAE2FAmFNhwJdcvw1AABNhgJhTYgCXXL9NQAATYcCYU2JAl1y/jUAAE2IAmFNigJdcv81AABNiQJhTYsCXXIANgAATYoCYU2MAl1yATYAAE2LAmFNjQJdcgI2AABNjAJhTY4CXXIDNgAATY0CYU2PAl1yBDYAAE2OAmFNkAJdcgU2AABNjwJhTZECXXIGNgAATZACYU2SAl1yBzYAAE2RAmFNkwJdcgg2AABNkgJhTZQCXXIJNgAATZMCYU2VAl1yCjYAAE2UAmFNlgJdcgs2AABNlQJhTZcCXXIMNgAATZYCYU2YAl1yDTYAAE2XAmFNmQJdcg42AABNmAJhTZoCXXIPNgAATZkCYU2bAl1yEDYAAE2aAmFNnAJdchE2AABNmwJhTZ0CXXISNgAATZwCYU2eAl1yEzYAAE2dAmFNnwJdchQ2AABNngJhTaACXXIVNgAATZ8CYU2hAl1yFjYAAE2gAmFNogJdchc2AABNoQJhTaMCXXIYNgAATaICYU2kAl1yGTYAAE2jAmFNpQJdcho2AABNpAJhTaYCXXIbNgAATaUCYU2nAl1yHDYAAE2mAmFNqAJdch02AABNpwJhTakCXXIeNgAATagCYU2qAl1yHzYAAE2pAmFNqwJdciA2AABNqgJhTawCXXIhNgAATasCYU2tAl1yIjYAAE2sAmFNrgJdciM2AABNrQJhTa8CXXIkNgAATa4CYU2wAl1yJTYAAE2vAmFNsQJdciY2AABNsAJhTbICXXInNgAATbECYU2zAl1yKDYAAE2yAmFNtAJdcik2AABNswJhTbUCXXIqNgAATbQCYU22Al1yKzYAAE21AmFNtwJdciw2AABNtgJhTbgCXXItNgAATbcCYU25Al1yLjYAAE24AmFNugJdci82AABNuQJhTbsCXXIwNgAATboCYU28Al1yMTYAAE27AmFNvQJdcjI2AABNvAJhTb4CXXIzNgAATb0CYU2/Al1yNDYAAE2+AmFNwAJdcjU2AABNvwJhTcECXXI2NgAATcACYU3CAl1yNzYAAE3BAmFNwwJdcjg2AABNwgJhTcQCXXI5NgAATcMCYU3FAl1yOjYAAE3EAmFNxgJdcjs2AABNxQJhTccCXXI8NgAATcYCYU3IAl1yPTYAAE3HAmFNyQJdcj42AABNyAJhTcoCXXI/NgAATckCYU3LAl1yQDYAAE3KAmFNzAJdckE2AABNywJhTc0CXXJCNgAATcwCYU3OAl1yQzYAAE3NAmFNzwJdckQ2AABNzgJhTdACXXJFNgAATc8CYU3RAl1yRjYAAE3QAmFN0gJdckc2AABN0QJhTdMCXXJINgAATdICYU3UAl1ySTYAAE3TAmFN1QJdcko2AABN1AJhTdYCXXJLNgAATdUCYU3XAl1yTDYAAE3WAmFN2AJdck02AABN1wJhTdkCXXJONgAATdgCYU3aAl1yTzYAAE3ZAmFN2wJdclA2AABN2gJhTdwCXXJRNgAATdsCYU3dAl1yUjYAAE3cAmFN3gJdclM2AABN3QJhTd8CXXJUNgAATd4CYU3gAl1yVTYAAE3fAmFN4QJdclY2AABN4AJhTeICXXJXNgAATeECYU3jAl1yWDYAAE3iAmFN5AJdclk2AABN4wJhTeUCXXJaNgAATeQCYU3mAl1yWzYAAE3lAmFN5wJdclw2AABN5gJhTegCXXJdNgAATecCYU3pAl1yXjYAAE3oAmFN6gJdcl82AABN6QJhTesCXXJgNgAATeoCYU3sAl1yYTYAAE3rAmFN7QJdcmI2AABN7AJhTe4CXXJjNgAATe0CYU3vAl1yZDYAAE3uAmFN8AJdcmU2AABN7wJhTfECXXJmNgAATfACYU3yAl1yZzYAAE3xAmFN8wJdcmg2AABN8gJhTfQCXXJpNgAATfMCYU31Al1yajYAAE30AmFN9gJdcms2AABN9QJhTfcCXXJsNgAATfYCYU34Al1ybTYAAE33AmFN+QJdcm42AABN+AJhTfoCXXJvNgAATfkCYU37Al1ycDYAAE36AmFN/AJdcnE2AABN+wJhTf0CXXJyNgAATfwCYU3+Al1yczYAAE39AmFN/wJdcnQ2AABN/gJhTQADXXJ1NgAATf8CYU0BA11ydjYAAE0AA2FNAgNdcnc2AABNAQNhTQMDXXJ4NgAATQIDYU0EA11yeTYAAE0DA2FNBQNdcno2AABNBANhTQYDXXJ7NgAATQUDYU0HA11yfDYAAE0GA2FNCANdcn02AABNBwNhTQkDXXJ+NgAATQgDYU0KA11yfzYAAE0JA2FNCwNdcoA2AABNCgNhTQwDXXKBNgAATQsDYU0NA11ygjYAAE0MA2FNDgNdcoM2AABNDQNhTQ8DXXKENgAATQ4DYU0QA11yhTYAAE0PA2FNEQNdcoY2AABNEANhTRIDXXKHNgAATREDYU0TA11yiDYAAE0SA2FNFANdcok2AABNEwNhTRUDXXKKNgAATRQDYU0WA11yizYAAE0VA2FNFwNdcow2AABNFgNhTRgDXXKNNgAATRcDYU0ZA11yjjYAAE0YA2FNGgNdco82AABNGQNhTRsDXXKQNgAATRoDYU0cA11ykTYAAE0bA2FNHQNdcpI2AABNHANhTR4DXXKTNgAATR0DYU0fA11ylDYAAE0eA2FNIANdcpU2AABNHwNhTSEDXXKWNgAATSADYU0iA11ylzYAAE0hA2FNIwNdcpg2AABNIgNhTSQDXXKZNgAATSMDYU0lA11ymjYAAE0kA2FNJgNdcps2AABNJQNhTScDXXKcNgAATSYDYU0oA11ynTYAAE0nA2FNKQNdcp42AABNKANhTSoDXXKfNgAATSkDYU0rA11yoDYAAE0qA2FNLANdcqE2AABNKwNhTS0DXXKiNgAATSwDYU0uA11yozYAAE0tA2FNLwNdcqQ2AABNLgNhTTADXXKlNgAATS8DYU0xA11ypjYAAE0wA2FNMgNdcqc2AABNMQNhTTMDXXKoNgAATTIDYU00A11yqTYAAE0zA2FNNQNdcqo2AABNNANhTTYDXXKrNgAATTUDYU03A11yrDYAAE02A2FNOANdcq02AABNNwNhTTkDXXKuNgAATTgDYU06A11yrzYAAE05A2FNOwNdcrA2AABNOgNhTTwDXXKxNgAATTsDYU09A11ysjYAAE08A2FNPgNdcrM2AABNPQNhTT8DXXK0NgAATT4DYU1AA11ytTYAAE0/A2FNQQNdcrY2AABNQANhTUIDXXK3NgAATUEDYU1DA11yuDYAAE1CA2FNRANdcrk2AABNQwNhTUUDXXK6NgAATUQDYU1GA11yuzYAAE1FA2FNRwNdcrw2AABNRgNhTUgDXXK9NgAATUcDYU1JA11yvjYAAE1IA2FNSgNdcr82AABNSQNhTUsDXXLANgAATUoDYU1MA11ywTYAAE1LA2FNTQNdcsI2AABNTANhTU4DXXLDNgAATU0DYU1PA11yxDYAAE1OA2FNUANdcsU2AABNTwNhTVEDXXLGNgAATVADYU1SA11yxzYAAE1RA2FNUwNdcsg2AABNUgNhTVQDXXLJNgAATVMDYU1VA11yyjYAAE1UA2FNVgNdcss2AABNVQNhTVcDXXLMNgAATVYDYU1YA11yzTYAAE1XA2FNWQNdcs42AABNWANhTVoDXXLPNgAATVkDYU1bA11y0DYAAE1aA2FNXANdctE2AABNWwNhTV0DXXLSNgAATVwDYU1eA11y0zYAAE1dA2FNXwNdctQ2AABNXgNhTWADXXLVNgAATV8DYU1hA11y1jYAAE1gA2FNYgNdctc2AABNYQNhTWMDXXLYNgAATWIDYU1kA11y2TYAAE1jA2FNZQNdcto2AABNZANhTWYDXXLbNgAATWUDYU1nA11y3DYAAE1mA2FNaANdct02AABNZwNhTWkDXXLeNgAATWgDYU1qA11y3zYAAE1pA2FNawNdcuA2AABNagNhTWwDXXLhNgAATWsDYU1tA11y4jYAAE1sA2FNbgNdcuM2AABNbQNhTW8DXXLkNgAATW4DYU1wA11y5TYAAE1vA2FNcQNdcuY2AABNcANhTXIDXXLnNgAATXEDYU1zA11y6DYAAE1yA2FNdANdcuk2AABNcwNhTXUDXXLqNgAATXQDYU12A11y6zYAAE11A2FNdwNdcuw2AABNdgNhTXgDXXLtNgAATXcDYU15A11y7jYAAE14A2FNegNdcu82AABNeQNhTXsDXXLwNgAATXoDYU18A11y8TYAAE17A2FNfQNdcvI2AABNfANhTX4DXXLzNgAATX0DYU1/A11y9DYAAE1+A2FNgANdcvU2AABNfwNhTYEDXXL2NgAATYADYU2CA11y9zYAAE2BA2FNgwNdcvg2AABNggNhTYQDXXL5NgAATYMDYU2FA11y+jYAAE2EA2FNhgNdcvs2AABNhQNhTYcDXXL8NgAATYYDYU2IA11y/TYAAE2HA2FNiQNdcv42AABNiANhTYoDXXL/NgAATYkDYU2LA11yADcAAE2KA2FNjANdcgE3AABNiwNhTY0DXXICNwAATYwDYU2OA11yAzcAAE2NA2FNjwNdcgQ3AABNjgNhTZADXXIFNwAATY8DYU2RA11yBjcAAE2QA2FNkgNdcgc3AABNkQNhTZMDXXIINwAATZIDYU2UA11yCTcAAE2TA2FNlQNdcgo3AABNlANhTZYDXXILNwAATZUDYU2XA11yDDcAAE2WA2FNmANdcg03AABNlwNhTZkDXXIONwAATZgDYU2aA11yDzcAAE2ZA2FNmwNdchA3AABNmgNhTZwDXXIRNwAATZsDYU2dA11yEjcAAE2cA2FNngNdchM3AABNnQNhTZ8DXXIUNwAATZ4DYU2gA11yFTcAAE2fA2FNoQNdchY3AABNoANhTaIDXXIXNwAATaEDYU2jA11yGDcAAE2iA2FNpANdchk3AABNowNhTaUDXXIaNwAATaQDYU2mA11yGzcAAE2lA2FNpwNdchw3AABNpgNhTagDXXIdNwAATacDYU2pA11yHjcAAE2oA2FNqgNdch83AABNqQNhTasDXXIgNwAATaoDYU2sA11yITcAAE2rA2FNrQNdciI3AABNrANhTa4DXXIjNwAATa0DYU2vA11yJDcAAE2uA2FNsANdciU3AABNrwNhTbEDXXImNwAATbADYU2yA11yJzcAAE2xA2FNswNdcig3AABNsgNhTbQDXXIpNwAATbMDYU21A11yKjcAAE20A2FNtgNdcis3AABNtQNhTbcDXXIsNwAATbYDYU24A11yLTcAAE23A2FNuQNdci43AABNuANhTboDXXIvNwAATbkDYU27A11yMDcAAE26A2FNvANdcjE3AABNuwNhTb0DXXIyNwAATbwDYU2+A11yMzcAAE29A2FNvwNdcjQ3AABNvgNhTcADXXI1NwAATb8DYU3BA11yNjcAAE3AA2FNwgNdcjc3AABNwQNhTcMDXXI4NwAATcIDYU3EA11yOTcAAE3DA2FNxQNdcjo3AABNxANhTcYDXXI7NwAATcUDYU3HA11yPDcAAE3GA2FNyANdcj03AABNxwNhTckDXXI+NwAATcgDYU3KA11yPzcAAE3JA2FNywNdckA3AABNygNhTcwDXXJBNwAATcsDYU3NA11yQjcAAE3MA2FNzgNdckM3AABNzQNhTc8DXXJENwAATc4DYU3QA11yRTcAAE3PA2FN0QNdckY3AABN0ANhTdIDXXJHNwAATdEDYU3TA11ySDcAAE3SA2FN1ANdckk3AABN0wNhTdUDXXJKNwAATdQDYU3WA11ySzcAAE3VA2FN1wNdckw3AABN1gNhTdgDXXJNNwAATdcDYU3ZA11yTjcAAE3YA2FN2gNdck83AABN2QNhTdsDXXJQNwAATdoDYU3cA11yUTcAAE3bA2FN3QNdclI3AABN3ANhTd4DXXJTNwAATd0DYU3fA11yVDcAAE3eA2FN4ANdclU3AABN3wNhTeEDXXJWNwAATeADYU3iA11yVzcAAE3hA2FN4wNdclg3AABN4gNhTeQDXXJZNwAATeMDYU3lA11yWjcAAE3kA2FN5gNdcls3AABN5QNhTecDXXJcNwAATeYDYU3oA11yXTcAAE3nA2FN6QNdcl43AABN6ANhdShN6gNdcl83AABN6QNhTesDXXJgNwAATeoDYU3sA11yYTcAAE3rA2FN7QNdcmI3AABN7ANhTe4DXXJjNwAATe0DYU3vA11yZDcAAE3uA2FN8ANdcmU3AABN7wNhTfEDXXJmNwAATfADYU3yA11yZzcAAE3xA2FN8wNdcmg3AABN8gNhTfQDXXJpNwAATfMDYU31A11yajcAAE30A2FN9gNdcms3AABN9QNhTfcDXXJsNwAATfYDYU34A11ybTcAAE33A2FN+QNdcm43AABN+ANhTfoDXXJvNwAATfkDYU37A11ycDcAAE36A2FN/ANdcnE3AABN+wNhTf0DXXJyNwAATfwDYU3+A11yczcAAE39A2FN/wNdcnQ3AABN/gNhTQAEXXJ1NwAATf8DYU0BBF1ydjcAAE0ABGFNAgRdcnc3AABNAQRhTQMEXXJ4NwAATQIEYU0EBF1yeTcAAE0DBGFNBQRdcno3AABNBARhTQYEXXJ7NwAATQUEYU0HBF1yfDcAAE0GBGFNCARdcn03AABNBwRhTQkEXXJ+NwAATQgEYU0KBF1yfzcAAE0JBGFNCwRdcoA3AABNCgRhTQwEXXKBNwAATQsEYU0NBF1ygjcAAE0MBGFNDgRdcoM3AABNDQRhTQ8EXXKENwAATQ4EYU0QBF1yhTcAAE0PBGFNEQRdcoY3AABNEARhTRIEXXKHNwAATREEYU0TBF1yiDcAAE0SBGFNFARdcok3AABNEwRhTRUEXXKKNwAATRQEYU0WBF1yizcAAE0VBGFNFwRdcow3AABNFgRhTRgEXXKNNwAATRcEYU0ZBF1yjjcAAE0YBGFNGgRdco83AABNGQRhTRsEXXKQNwAATRoEYU0cBF1ykTcAAE0bBGFNHQRdcpI3AABNHARhTR4EXXKTNwAATR0EYU0fBF1ylDcAAE0eBGFNIARdcpU3AABNHwRhTSEEXXKWNwAATSAEYU0iBF1ylzcAAE0hBGFNIwRdcpg3AABNIgRhTSQEXXKZNwAATSMEYU0lBF1ymjcAAE0kBGFNJgRdcps3AABNJQRhTScEXXKcNwAATSYEYU0oBF1ynTcAAE0nBGFNKQRdcp43AABNKARhTSoEXXKfNwAATSkEYU0rBF1yoDcAAE0qBGFNLARdcqE3AABNKwRhTS0EXXKiNwAATSwEYU0uBF1yozcAAE0tBGFNLwRdcqQ3AABNLgRhTTAEXXKlNwAATS8EYU0xBF1ypjcAAE0wBGFNMgRdcqc3AABNMQRhTTMEXXKoNwAATTIEYU00BF1yqTcAAE0zBGFNNQRdcqo3AABNNARhTTYEXXKrNwAATTUEYU03BF1yrDcAAE02BGFNOARdcq03AABNNwRhTTkEXXKuNwAATTgEYU06BF1yrzcAAE05BGFNOwRdcrA3AABNOgRhTTwEXXKxNwAATTsEYU09BF1ysjcAAE08BGFNPgRdcrM3AABNPQRhTT8EXXK0NwAATT4EYU1ABF1ytTcAAE0/BGFNQQRdcrY3AABNQARhTUIEXXK3NwAATUEEYU1DBF1yuDcAAE1CBGFNRARdcrk3AABNQwRhTUUEXXK6NwAATUQEYU1GBF1yuzcAAE1FBGFNRwRdcrw3AABNRgRhTUgEXXK9NwAATUcEYU1JBF1yvjcAAE1IBGFNSgRdcr83AABNSQRhTUsEXXLANwAATUoEYU1MBF1ywTcAAE1LBGFNTQRdcsI3AABNTARhTU4EXXLDNwAATU0EYU1PBF1yxDcAAE1OBGFNUARdcsU3AABNTwRhTVEEXXLGNwAATVAEYU1SBF1yxzcAAE1RBGFNUwRdcsg3AABNUgRhTVQEXXLJNwAATVMEYU1VBF1yyjcAAE1UBGFNVgRdcss3AABNVQRhTVcEXXLMNwAATVYEYU1YBF1yzTcAAE1XBGFNWQRdcs43AABNWARhTVoEXXLPNwAATVkEYU1bBF1y0DcAAE1aBGFNXARdctE3AABNWwRhTV0EXXLSNwAATVwEYU1eBF1y0zcAAE1dBGFNXwRdctQ3AABNXgRhTWAEXXLVNwAATV8EYU1hBF1y1jcAAE1gBGFNYgRdctc3AABNYQRhTWMEXXLYNwAATWIEYU1kBF1y2TcAAE1jBGFNZQRdcto3AABNZARhTWYEXXLbNwAATWUEYU1nBF1y3DcAAE1mBGFNaARdct03AABNZwRhTWkEXXLeNwAATWgEYU1qBF1y3zcAAE1pBGFNawRdcuA3AABNagRhTWwEXXLhNwAATWsEYU1tBF1y4jcAAE1sBGFNbgRdcuM3AABNbQRhTW8EXXLkNwAATW4EYU1wBF1y5TcAAE1vBGFNcQRdcuY3AABNcARhTXIEXXLnNwAATXEEYU1zBF1y6DcAAE1yBGFNdARdcuk3AABNcwRhTXUEXXLqNwAATXQEYU12BF1y6zcAAE11BGFNdwRdcuw3AABNdgRhTXgEXXLtNwAATXcEYU15BF1y7jcAAE14BGFNegRdcu83AABNeQRhTXsEXXLwNwAATXoEYU18BF1y8TcAAE17BGFNfQRdcvI3AABNfARhTX4EXXLzNwAATX0EYU1/BF1y9DcAAE1+BGFNgARdcvU3AABNfwRhTYEEXXL2NwAATYAEYU2CBF1y9zcAAE2BBGFNgwRdcvg3AABNggRhTYQEXXL5NwAATYMEYU2FBF1y+jcAAE2EBGFNhgRdcvs3AABNhQRhTYcEXXL8NwAATYYEYU2IBF1y/TcAAE2HBGFNiQRdcv43AABNiARhTYoEXXL/NwAATYkEYU2LBF1yADgAAE2KBGFNjARdcgE4AABNiwRhTY0EXXICOAAATYwEYU2OBF1yAzgAAE2NBGFNjwRdcgQ4AABNjgRhTZAEXXIFOAAATY8EYU2RBF1yBjgAAE2QBGFNkgRdcgc4AABNkQRhTZMEXXIIOAAATZIEYU2UBF1yCTgAAE2TBGFNlQRdcgo4AABNlARhTZYEXXILOAAATZUEYU2XBF1yDDgAAE2WBGFNmARdcg04AABNlwRhTZkEXXIOOAAATZgEYU2aBF1yDzgAAE2ZBGFNmwRdchA4AABNmgRhTZwEXXIROAAATZsEYU2dBF1yEjgAAE2cBGFNngRdchM4AABNnQRhTZ8EXXIUOAAATZ4EYU2gBF1yFTgAAE2fBGFNoQRdchY4AABNoARhTaIEXXIXOAAATaEEYU2jBF1yGDgAAE2iBGFNpARdchk4AABNowRhTaUEXXIaOAAATaQEYU2mBF1yGzgAAE2lBGFNpwRdchw4AABNpgRhTagEXXIdOAAATacEYU2pBF1yHjgAAE2oBGFNqgRdch84AABNqQRhTasEXXIgOAAATaoEYU2sBF1yITgAAE2rBGFNrQRdciI4AABNrARhTa4EXXIjOAAATa0EYU2vBF1yJDgAAE2uBGFNsARdciU4AABNrwRhTbEEXXImOAAATbAEYU2yBF1yJzgAAE2xBGFNswRdcig4AABNsgRhTbQEXXIpOAAATbMEYU21BF1yKjgAAE20BGFNtgRdcis4AABNtQRhTbcEXXIsOAAATbYEYU24BF1yLTgAAE23BGFNuQRdci44AABNuARhTboEXXIvOAAATbkEYU27BF1yMDgAAE26BGFNvARdcjE4AABNuwRhTb0EXXIyOAAATbwEYU2+BF1yMzgAAE29BGFNvwRdcjQ4AABNvgRhTcAEXXI1OAAATb8EYU3BBF1yNjgAAE3ABGFNwgRdcjc4AABNwQRhTcMEXXI4OAAATcIEYU3EBF1yOTgAAE3DBGFNxQRdcjo4AABNxARhTcYEXXI7OAAATcUEYU3HBF1yPDgAAE3GBGFNyARdcj04AABNxwRhTckEXXI+OAAATcgEYU3KBF1yPzgAAE3JBGFNywRdckA4AABNygRhTcwEXXJBOAAATcsEYU3NBF1yQjgAAE3MBGFNzgRdckM4AABNzQRhTc8EXXJEOAAATc4EYU3QBF1yRTgAAE3PBGFN0QRdckY4AABN0ARhTdIEXXJHOAAATdEEYU3TBF1ySDgAAE3SBGFN1ARdckk4AABN0wRhTdUEXXJKOAAATdQEYU3WBF1ySzgAAE3VBGFN1wRdckw4AABN1gRhTdgEXXJNOAAATdcEYU3ZBF1yTjgAAE3YBGFN2gRdck84AABN2QRhTdsEXXJQOAAATdoEYU3cBF1yUTgAAE3bBGFN3QRdclI4AABN3ARhTd4EXXJTOAAATd0EYU3fBF1yVDgAAE3eBGFN4ARdclU4AABN3wRhTeEEXXJWOAAATeAEYU3iBF1yVzgAAE3hBGFN4wRdclg4AABN4gRhTeQEXXJZOAAATeMEYU3lBF1yWjgAAE3kBGFN5gRdcls4AABN5QRhTecEXXJcOAAATeYEYU3oBF1yXTgAAE3nBGFN6QRdcl44AABN6ARhTeoEXXJfOAAATekEYU3rBF1yYDgAAE3qBGFN7ARdcmE4AABN6wRhTe0EXXJiOAAATewEYU3uBF1yYzgAAE3tBGFN7wRdcmQ4AABN7gRhTfAEXXJlOAAATe8EYU3xBF1yZjgAAE3wBGFN8gRdcmc4AABN8QRhTfMEXXJoOAAATfIEYU30BF1yaTgAAE3zBGFN9QRdcmo4AABN9ARhTfYEXXJrOAAATfUEYU33BF1ybDgAAE32BGFN+ARdcm04AABN9wRhTfkEXXJuOAAATfgEYU36BF1ybzgAAE35BGFN+wRdcnA4AABN+gRhTfwEXXJxOAAATfsEYU39BF1ycjgAAE38BGFN/gRdcnM4AABN/QRhTf8EXXJ0OAAATf4EYU0ABV1ydTgAAE3/BGFNAQVdcnY4AABNAAVhTQIFXXJ3OAAATQEFYU0DBV1yeDgAAE0CBWFNBAVdcnk4AABNAwVhTQUFXXJ6OAAATQQFYU0GBV1yezgAAE0FBWFNBwVdcnw4AABNBgVhTQgFXXJ9OAAATQcFYU0JBV1yfjgAAE0IBWFNCgVdcn84AABNCQVhTQsFXXKAOAAATQoFYU0MBV1ygTgAAE0LBWFNDQVdcoI4AABNDAVhTQ4FXXKDOAAATQ0FYU0PBV1yhDgAAE0OBWFNEAVdcoU4AABNDwVhTREFXXKGOAAATRAFYU0SBV1yhzgAAE0RBWFNEwVdcog4AABNEgVhTRQFXXKJOAAATRMFYU0VBV1yijgAAE0UBWFNFgVdcos4AABNFQVhTRcFXXKMOAAATRYFYU0YBV1yjTgAAE0XBWFNGQVdco44AABNGAVhTRoFXXKPOAAATRkFYU0bBV1ykDgAAE0aBWFNHAVdcpE4AABNGwVhTR0FXXKSOAAATRwFYU0eBV1ykzgAAE0dBWFNHwVdcpQ4AABNHgVhTSAFXXKVOAAATR8FYU0hBV1yljgAAE0gBWFNIgVdcpc4AABNIQVhTSMFXXKYOAAATSIFYU0kBV1ymTgAAE0jBWFNJQVdcpo4AABNJAVhTSYFXXKbOAAATSUFYU0nBV1ynDgAAE0mBWFNKAVdcp04AABNJwVhTSkFXXKeOAAATSgFYU0qBV1ynzgAAE0pBWFNKwVdcqA4AABNKgVhTSwFXXKhOAAATSsFYU0tBV1yojgAAE0sBWFNLgVdcqM4AABNLQVhTS8FXXKkOAAATS4FYU0wBV1ypTgAAE0vBWFNMQVdcqY4AABNMAVhTTIFXXKnOAAATTEFYU0zBV1yqDgAAE0yBWFNNAVdcqk4AABNMwVhTTUFXXKqOAAATTQFYU02BV1yqzgAAE01BWFNNwVdcqw4AABNNgVhTTgFXXKtOAAATTcFYU05BV1yrjgAAE04BWFNOgVdcq84AABNOQVhTTsFXXKwOAAATToFYU08BV1ysTgAAE07BWFNPQVdcrI4AABNPAVhTT4FXXKzOAAATT0FYU0/BV1ytDgAAE0+BWFNQAVdcrU4AABNPwVhTUEFXXK2OAAATUAFYU1CBV1ytzgAAE1BBWFNQwVdcrg4AABNQgVhTUQFXXK5OAAATUMFYU1FBV1yujgAAE1EBWFNRgVdcrs4AABNRQVhTUcFXXK8OAAATUYFYU1IBV1yvTgAAE1HBWFNSQVdcr44AABNSAVhTUoFXXK/OAAATUkFYU1LBV1ywDgAAE1KBWFNTAVdcsE4AABNSwVhTU0FXXLCOAAATUwFYU1OBV1ywzgAAE1NBWFNTwVdcsQ4AABNTgVhTVAFXXLFOAAATU8FYU1RBV1yxjgAAE1QBWFNUgVdcsc4AABNUQVhTVMFXXLIOAAATVIFYU1UBV1yyTgAAE1TBWFNVQVdcso4AABNVAVhTVYFXXLLOAAATVUFYU1XBV1yzDgAAE1WBWFNWAVdcs04AABNVwVhTVkFXXLOOAAATVgFYU1aBV1yzzgAAE1ZBWFNWwVdctA4AABNWgVhTVwFXXLROAAATVsFYU1dBV1y0jgAAE1cBWFNXgVdctM4AABNXQVhTV8FXXLUOAAATV4FYU1gBV1y1TgAAE1fBWFNYQVdctY4AABNYAVhTWIFXXLXOAAATWEFYU1jBV1y2DgAAE1iBWFNZAVdctk4AABNYwVhTWUFXXLaOAAATWQFYU1mBV1y2zgAAE1lBWFNZwVdctw4AABNZgVhTWgFXXLdOAAATWcFYU1pBV1y3jgAAE1oBWFNagVdct84AABNaQVhTWsFXXLgOAAATWoFYU1sBV1y4TgAAE1rBWFNbQVdcuI4AABNbAVhTW4FXXLjOAAATW0FYU1vBV1y5DgAAE1uBWFNcAVdcuU4AABNbwVhTXEFXXLmOAAATXAFYU1yBV1y5zgAAE1xBWFNcwVdcug4AABNcgVhTXQFXXLpOAAATXMFYU11BV1y6jgAAE10BWFNdgVdcus4AABNdQVhTXcFXXLsOAAATXYFYU14BV1y7TgAAE13BWFNeQVdcu44AABNeAVhTXoFXXLvOAAATXkFYU17BV1y8DgAAE16BWFNfAVdcvE4AABNewVhTX0FXXLyOAAATXwFYU1+BV1y8zgAAE19BWFNfwVdcvQ4AABNfgVhTYAFXXL1OAAATX8FYU2BBV1y9jgAAE2ABWFNggVdcvc4AABNgQVhTYMFXXL4OAAATYIFYU2EBV1y+TgAAE2DBWFNhQVdcvo4AABNhAVhTYYFXXL7OAAATYUFYU2HBV1y/DgAAE2GBWFNiAVdcv04AABNhwVhTYkFXXL+OAAATYgFYU2KBV1y/zgAAE2JBWFNiwVdcgA5AABNigVhTYwFXXIBOQAATYsFYU2NBV1yAjkAAE2MBWFNjgVdcgM5AABNjQVhTY8FXXIEOQAATY4FYU2QBV1yBTkAAE2PBWFNkQVdcgY5AABNkAVhTZIFXXIHOQAATZEFYU2TBV1yCDkAAE2SBWFNlAVdcgk5AABNkwVhTZUFXXIKOQAATZQFYU2WBV1yCzkAAE2VBWFNlwVdcgw5AABNlgVhTZgFXXINOQAATZcFYU2ZBV1yDjkAAE2YBWFNmgVdcg85AABNmQVhTZsFXXIQOQAATZoFYU2cBV1yETkAAE2bBWFNnQVdchI5AABNnAVhTZ4FXXITOQAATZ0FYU2fBV1yFDkAAE2eBWFNoAVdchU5AABNnwVhTaEFXXIWOQAATaAFYU2iBV1yFzkAAE2hBWFNowVdchg5AABNogVhTaQFXXIZOQAATaMFYU2lBV1yGjkAAE2kBWFNpgVdchs5AABNpQVhTacFXXIcOQAATaYFYU2oBV1yHTkAAE2nBWFNqQVdch45AABNqAVhTaoFXXIfOQAATakFYU2rBV1yIDkAAE2qBWFNrAVdciE5AABNqwVhTa0FXXIiOQAATawFYU2uBV1yIzkAAE2tBWFNrwVdciQ5AABNrgVhTbAFXXIlOQAATa8FYU2xBV1yJjkAAE2wBWFNsgVdcic5AABNsQVhTbMFXXIoOQAATbIFYU20BV1yKTkAAE2zBWFNtQVdcio5AABNtAVhTbYFXXIrOQAATbUFYU23BV1yLDkAAE22BWFNuAVdci05AABNtwVhTbkFXXIuOQAATbgFYU26BV1yLzkAAE25BWFNuwVdcjA5AABNugVhTbwFXXIxOQAATbsFYU29BV1yMjkAAE28BWFNvgVdcjM5AABNvQVhTb8FXXI0OQAATb4FYU3ABV1yNTkAAE2/BWFNwQVdcjY5AABNwAVhTcIFXXI3OQAATcEFYU3DBV1yODkAAE3CBWFNxAVdcjk5AABNwwVhTcUFXXI6OQAATcQFYU3GBV1yOzkAAE3FBWFNxwVdcjw5AABNxgVhTcgFXXI9OQAATccFYU3JBV1yPjkAAE3IBWFNygVdcj85AABNyQVhTcsFXXJAOQAATcoFYU3MBV1yQTkAAE3LBWFNzQVdckI5AABNzAVhTc4FXXJDOQAATc0FYU3PBV1yRDkAAE3OBWFN0AVdckU5AABNzwVhTdEFXXJGOQAATdAFYU3SBV1yRzkAAE3RBWFN0wVdckg5AABN0gVhTdQFXXJJOQAATdMFYU3VBV1ySjkAAE3UBWFN1gVdcks5AABN1QVhTdcFXXJMOQAATdYFYU3YBV1yTTkAAE3XBWFN2QVdck45AABN2AVhTdoFXXJPOQAATdkFYU3bBV1yUDkAAE3aBWFN3AVdclE5AABN2wVhTd0FXXJSOQAATdwFYU3eBV1yUzkAAE3dBWFN3wVdclQ5AABN3gVhTeAFXXJVOQAATd8FYU3hBV1yVjkAAE3gBWFN4gVdclc5AABN4QVhTeMFXXJYOQAATeIFYU3kBV1yWTkAAE3jBWFN5QVdclo5AABN5AVhTeYFXXJbOQAATeUFYU3nBV1yXDkAAE3mBWFN6AVdcl05AABN5wVhTekFXXJeOQAATegFYU3qBV1yXzkAAE3pBWFN6wVdcmA5AABN6gVhTewFXXJhOQAATesFYU3tBV1yYjkAAE3sBWFN7gVdcmM5AABN7QVhTe8FXXJkOQAATe4FYU3wBV1yZTkAAE3vBWFN8QVdcmY5AABN8AVhTfIFXXJnOQAATfEFYU3zBV1yaDkAAE3yBWFN9AVdcmk5AABN8wVhTfUFXXJqOQAATfQFYU32BV1yazkAAE31BWFN9wVdcmw5AABN9gVhTfgFXXJtOQAATfcFYU35BV1ybjkAAE34BWFN+gVdcm85AABN+QVhTfsFXXJwOQAATfoFYU38BV1ycTkAAE37BWFN/QVdcnI5AABN/AVhTf4FXXJzOQAATf0FYU3/BV1ydDkAAE3+BWFNAAZdcnU5AABN/wVhTQEGXXJ2OQAATQAGYU0CBl1ydzkAAE0BBmFNAwZdcng5AABNAgZhTQQGXXJ5OQAATQMGYU0FBl1yejkAAE0EBmFNBgZdcns5AABNBQZhTQcGXXJ8OQAATQYGYU0IBl1yfTkAAE0HBmFNCQZdcn45AABNCAZhTQoGXXJ/OQAATQkGYU0LBl1ygDkAAE0KBmFNDAZdcoE5AABNCwZhTQ0GXXKCOQAATQwGYU0OBl1ygzkAAE0NBmFNDwZdcoQ5AABNDgZhTRAGXXKFOQAATQ8GYU0RBl1yhjkAAE0QBmFNEgZdcoc5AABNEQZhTRMGXXKIOQAATRIGYU0UBl1yiTkAAE0TBmFNFQZdcoo5AABNFAZhTRYGXXKLOQAATRUGYU0XBl1yjDkAAE0WBmFNGAZdco05AABNFwZhTRkGXXKOOQAATRgGYU0aBl1yjzkAAE0ZBmFNGwZdcpA5AABNGgZhTRwGXXKROQAATRsGYU0dBl1ykjkAAE0cBmFNHgZdcpM5AABNHQZhTR8GXXKUOQAATR4GYU0gBl1ylTkAAE0fBmFNIQZdcpY5AABNIAZhTSIGXXKXOQAATSEGYU0jBl1ymDkAAE0iBmFNJAZdcpk5AABNIwZhTSUGXXKaOQAATSQGYU0mBl1ymzkAAE0lBmFNJwZdcpw5AABNJgZhTSgGXXKdOQAATScGYU0pBl1ynjkAAE0oBmFNKgZdcp85AABNKQZhTSsGXXKgOQAATSoGYU0sBl1yoTkAAE0rBmFNLQZdcqI5AABNLAZhTS4GXXKjOQAATS0GYU0vBl1ypDkAAE0uBmFNMAZdcqU5AABNLwZhTTEGXXKmOQAATTAGYU0yBl1ypzkAAE0xBmFNMwZdcqg5AABNMgZhTTQGXXKpOQAATTMGYU01Bl1yqjkAAE00BmFNNgZdcqs5AABNNQZhTTcGXXKsOQAATTYGYU04Bl1yrTkAAE03BmFNOQZdcq45AABNOAZhTToGXXKvOQAATTkGYU07Bl1ysDkAAE06BmFNPAZdcrE5AABNOwZhTT0GXXKyOQAATTwGYU0+Bl1yszkAAE09BmFNPwZdcrQ5AABNPgZhTUAGXXK1OQAATT8GYU1BBl1ytjkAAE1ABmFNQgZdcrc5AABNQQZhTUMGXXK4OQAATUIGYU1EBl1yuTkAAE1DBmFNRQZdcro5AABNRAZhTUYGXXK7OQAATUUGYU1HBl1yvDkAAE1GBmFNSAZdcr05AABNRwZhTUkGXXK+OQAATUgGYU1KBl1yvzkAAE1JBmFNSwZdcsA5AABNSgZhTUwGXXLBOQAATUsGYU1NBl1ywjkAAE1MBmFNTgZdcsM5AABNTQZhTU8GXXLEOQAATU4GYU1QBl1yxTkAAE1PBmFNUQZdcsY5AABNUAZhTVIGXXLHOQAATVEGYU1TBl1yyDkAAE1SBmFNVAZdcsk5AABNUwZhTVUGXXLKOQAATVQGYU1WBl1yyzkAAE1VBmFNVwZdcsw5AABNVgZhTVgGXXLNOQAATVcGYU1ZBl1yzjkAAE1YBmFNWgZdcs85AABNWQZhTVsGXXLQOQAATVoGYU1cBl1y0TkAAE1bBmFNXQZdctI5AABNXAZhTV4GXXLTOQAATV0GYU1fBl1y1DkAAE1eBmFNYAZdctU5AABNXwZhTWEGXXLWOQAATWAGYU1iBl1y1zkAAE1hBmFNYwZdctg5AABNYgZhTWQGXXLZOQAATWMGYU1lBl1y2jkAAE1kBmFNZgZdcts5AABNZQZhTWcGXXLcOQAATWYGYU1oBl1y3TkAAE1nBmFNaQZdct45AABNaAZhTWoGXXLfOQAATWkGYU1rBl1y4DkAAE1qBmFNbAZdcuE5AABNawZhTW0GXXLiOQAATWwGYU1uBl1y4zkAAE1tBmFNbwZdcuQ5AABNbgZhTXAGXXLlOQAATW8GYU1xBl1y5jkAAE1wBmFNcgZdcuc5AABNcQZhTXMGXXLoOQAATXIGYU10Bl1y6TkAAE1zBmFNdQZdcuo5AABNdAZhTXYGXXLrOQAATXUGYU13Bl1y7DkAAE12BmFNeAZdcu05AABNdwZhTXkGXXLuOQAATXgGYU16Bl1y7zkAAE15BmFNewZdcvA5AABNegZhTXwGXXLxOQAATXsGYU19Bl1y8jkAAE18BmFNfgZdcvM5AABNfQZhTX8GXXL0OQAATX4GYU2ABl1y9TkAAE1/BmFNgQZdcvY5AABNgAZhTYIGXXL3OQAATYEGYU2DBl1y+DkAAE2CBmFNhAZdcvk5AABNgwZhTYUGXXL6OQAATYQGYU2GBl1y+zkAAE2FBmFNhwZdcvw5AABNhgZhTYgGXXL9OQAATYcGYU2JBl1y/jkAAE2IBmFNigZdcv85AABNiQZhTYsGXXIAOgAATYoGYU2MBl1yAToAAE2LBmFNjQZdcgI6AABNjAZhTY4GXXIDOgAATY0GYU2PBl1yBDoAAE2OBmFNkAZdcgU6AABNjwZhTZEGXXIGOgAATZAGYU2SBl1yBzoAAE2RBmFNkwZdcgg6AABNkgZhTZQGXXIJOgAATZMGYU2VBl1yCjoAAE2UBmFNlgZdcgs6AABNlQZhTZcGXXIMOgAATZYGYU2YBl1yDToAAE2XBmFNmQZdcg46AABNmAZhTZoGXXIPOgAATZkGYU2bBl1yEDoAAE2aBmFNnAZdchE6AABNmwZhTZ0GXXISOgAATZwGYU2eBl1yEzoAAE2dBmFNnwZdchQ6AABNngZhTaAGXXIVOgAATZ8GYU2hBl1yFjoAAE2gBmFNogZdchc6AABNoQZhTaMGXXIYOgAATaIGYU2kBl1yGToAAE2jBmFNpQZdcho6AABNpAZhTaYGXXIbOgAATaUGYU2nBl1yHDoAAE2mBmFNqAZdch06AABNpwZhTakGXXIeOgAATagGYU2qBl1yHzoAAE2pBmFNqwZdciA6AABNqgZhTawGXXIhOgAATasGYU2tBl1yIjoAAE2sBmFNrgZdciM6AABNrQZhTa8GXXIkOgAATa4GYU2wBl1yJToAAE2vBmFNsQZdciY6AABNsAZhTbIGXXInOgAATbEGYU2zBl1yKDoAAE2yBmFNtAZdcik6AABNswZhTbUGXXIqOgAATbQGYU22Bl1yKzoAAE21BmFNtwZdciw6AABNtgZhTbgGXXItOgAATbcGYU25Bl1yLjoAAE24BmFNugZdci86AABNuQZhTbsGXXIwOgAATboGYU28Bl1yMToAAE27BmFNvQZdcjI6AABNvAZhTb4GXXIzOgAATb0GYU2/Bl1yNDoAAE2+BmFNwAZdcjU6AABNvwZhTcEGXXI2OgAATcAGYU3CBl1yNzoAAE3BBmFNwwZdcjg6AABNwgZhTcQGXXI5OgAATcMGYU3FBl1yOjoAAE3EBmFNxgZdcjs6AABNxQZhTccGXXI8OgAATcYGYU3IBl1yPToAAE3HBmFNyQZdcj46AABNyAZhTcoGXXI/OgAATckGYU3LBl1yQDoAAE3KBmFNzAZdckE6AABNywZhTc0GXXJCOgAATcwGYU3OBl1yQzoAAE3NBmFNzwZdckQ6AABNzgZhTdAGXXJFOgAATc8GYU3RBl1yRjoAAE3QBmFN0gZdckc6AABN0QZhTdMGXXJIOgAATdIGYU3UBl1ySToAAE3TBmFN1QZdcko6AABN1AZhTdYGXXJLOgAATdUGYU3XBl1yTDoAAE3WBmFN2AZdck06AABN1wZhTdkGXXJOOgAATdgGYU3aBl1yTzoAAE3ZBmFN2wZdclA6AABN2gZhTdwGXXJROgAATdsGYU3dBl1yUjoAAE3cBmFN3gZdclM6AABN3QZhTd8GXXJUOgAATd4GYU3gBl1yVToAAE3fBmFN4QZdclY6AABN4AZhTeIGXXJXOgAATeEGYU3jBl1yWDoAAE3iBmFN5AZdclk6AABN4wZhTeUGXXJaOgAATeQGYU3mBl1yWzoAAE3lBmFN5wZdclw6AABN5gZhTegGXXJdOgAATecGYU3pBl1yXjoAAE3oBmFN6gZdcl86AABN6QZhTesGXXJgOgAATeoGYU3sBl1yYToAAE3rBmFN7QZdcmI6AABN7AZhTe4GXXJjOgAATe0GYU3vBl1yZDoAAE3uBmFN8AZdcmU6AABN7wZhTfEGXXJmOgAATfAGYU3yBl1yZzoAAE3xBmFN8wZdcmg6AABN8gZhTfQGXXJpOgAATfMGYU31Bl1yajoAAE30BmFN9gZdcms6AABN9QZhTfcGXXJsOgAATfYGYU34Bl1ybToAAE33BmFN+QZdcm46AABN+AZhTfoGXXJvOgAATfkGYU37Bl1ycDoAAE36BmFN/AZdcnE6AABN+wZhTf0GXXJyOgAATfwGYU3+Bl1yczoAAE39BmFN/wZdcnQ6AABN/gZhTQAHXXJ1OgAATf8GYU0BB11ydjoAAE0AB2FNAgddcnc6AABNAQdhTQMHXXJ4OgAATQIHYU0EB11yeToAAE0DB2FNBQddcno6AABNBAdhTQYHXXJ7OgAATQUHYU0HB11yfDoAAE0GB2FNCAddcn06AABNBwdhTQkHXXJ+OgAATQgHYU0KB11yfzoAAE0JB2FNCwddcoA6AABNCgdhTQwHXXKBOgAATQsHYU0NB11ygjoAAE0MB2FNDgddcoM6AABNDQdhTQ8HXXKEOgAATQ4HYU0QB11yhToAAE0PB2FNEQddcoY6AABNEAdhTRIHXXKHOgAATREHYU0TB11yiDoAAE0SB2FNFAddcok6AABNEwdhTRUHXXKKOgAATRQHYU0WB11yizoAAE0VB2FNFwddcow6AABNFgdhTRgHXXKNOgAATRcHYU0ZB11yjjoAAE0YB2FNGgddco86AABNGQdhTRsHXXKQOgAATRoHYU0cB11ykToAAE0bB2FNHQddcpI6AABNHAdhTR4HXXKTOgAATR0HYU0fB11ylDoAAE0eB2FNIAddcpU6AABNHwdhTSEHXXKWOgAATSAHYU0iB11ylzoAAE0hB2FNIwddcpg6AABNIgdhTSQHXXKZOgAATSMHYU0lB11ymjoAAE0kB2FNJgddcps6AABNJQdhTScHXXKcOgAATSYHYU0oB11ynToAAE0nB2FNKQddcp46AABNKAdhTSoHXXKfOgAATSkHYU0rB11yoDoAAE0qB2FNLAddcqE6AABNKwdhTS0HXXKiOgAATSwHYU0uB11yozoAAE0tB2FNLwddcqQ6AABNLgdhTTAHXXKlOgAATS8HYU0xB11ypjoAAE0wB2FNMgddcqc6AABNMQdhTTMHXXKoOgAATTIHYU00B11yqToAAE0zB2FNNQddcqo6AABNNAdhTTYHXXKrOgAATTUHYU03B11yrDoAAE02B2FNOAddcq06AABNNwdhTTkHXXKuOgAATTgHYU06B11yrzoAAE05B2FNOwddcrA6AABNOgdhTTwHXXKxOgAATTsHYU09B11ysjoAAE08B2FNPgddcrM6AABNPQdhTT8HXXK0OgAATT4HYU1AB11ytToAAE0/B2FNQQddcrY6AABNQAdhTUIHXXK3OgAATUEHYU1DB11yuDoAAE1CB2FNRAddcrk6AABNQwdhTUUHXXK6OgAATUQHYU1GB11yuzoAAE1FB2FNRwddcrw6AABNRgdhTUgHXXK9OgAATUcHYU1JB11yvjoAAE1IB2FNSgddcr86AABNSQdhTUsHXXLAOgAATUoHYU1MB11ywToAAE1LB2FNTQddcsI6AABNTAdhTU4HXXLDOgAATU0HYU1PB11yxDoAAE1OB2FNUAddcsU6AABNTwdhTVEHXXLGOgAATVAHYU1SB11yxzoAAE1RB2FNUwddcsg6AABNUgdhTVQHXXLJOgAATVMHYU1VB11yyjoAAE1UB2FNVgddcss6AABNVQdhTVcHXXLMOgAATVYHYU1YB11yzToAAE1XB2FNWQddcs46AABNWAdhTVoHXXLPOgAATVkHYU1bB11y0DoAAE1aB2FNXAddctE6AABNWwdhTV0HXXLSOgAATVwHYU1eB11y0zoAAE1dB2FNXwddctQ6AABNXgdhTWAHXXLVOgAATV8HYU1hB11y1joAAE1gB2FNYgddctc6AABNYQdhTWMHXXLYOgAATWIHYU1kB11y2ToAAE1jB2FNZQddcto6AABNZAdhTWYHXXLbOgAATWUHYU1nB11y3DoAAE1mB2FNaAddct06AABNZwdhTWkHXXLeOgAATWgHYU1qB11y3zoAAE1pB2FNawddcuA6AABNagdhTWwHXXLhOgAATWsHYU1tB11y4joAAE1sB2FNbgddcuM6AABNbQdhTW8HXXLkOgAATW4HYU1wB11y5ToAAE1vB2FNcQddcuY6AABNcAdhTXIHXXLnOgAATXEHYU1zB11y6DoAAE1yB2FNdAddcuk6AABNcwdhTXUHXXLqOgAATXQHYU12B11y6zoAAE11B2FNdwddcuw6AABNdgdhTXgHXXLtOgAATXcHYU15B11y7joAAE14B2FNegddcu86AABNeQdhTXsHXXLwOgAATXoHYU18B11y8ToAAE17B2FNfQddcvI6AABNfAdhTX4HXXLzOgAATX0HYU1/B11y9DoAAE1+B2FNgAddcvU6AABNfwdhTYEHXXL2OgAATYAHYU2CB11y9zoAAE2BB2FNgwddcvg6AABNggdhTYQHXXL5OgAATYMHYU2FB11y+joAAE2EB2FNhgddcvs6AABNhQdhTYcHXXL8OgAATYYHYU2IB11y/ToAAE2HB2FNiQddcv46AABNiAdhTYoHXXL/OgAATYkHYU2LB11yADsAAE2KB2FNjAddcgE7AABNiwdhTY0HXXICOwAATYwHYU2OB11yAzsAAE2NB2FNjwddcgQ7AABNjgdhTZAHXXIFOwAATY8HYU2RB11yBjsAAE2QB2FNkgddcgc7AABNkQdhTZMHXXIIOwAATZIHYU2UB11yCTsAAE2TB2FNlQddcgo7AABNlAdhTZYHXXILOwAATZUHYU2XB11yDDsAAE2WB2FNmAddcg07AABNlwdhTZkHXXIOOwAATZgHYU2aB11yDzsAAE2ZB2FNmwddchA7AABNmgdhTZwHXXIROwAATZsHYU2dB11yEjsAAE2cB2FNngddchM7AABNnQdhTZ8HXXIUOwAATZ4HYU2gB11yFTsAAE2fB2FNoQddchY7AABNoAdhTaIHXXIXOwAATaEHYU2jB11yGDsAAE2iB2FNpAddchk7AABNowdhTaUHXXIaOwAATaQHYU2mB11yGzsAAE2lB2FNpwddchw7AABNpgdhTagHXXIdOwAATacHYU2pB11yHjsAAE2oB2FNqgddch87AABNqQdhTasHXXIgOwAATaoHYU2sB11yITsAAE2rB2FNrQddciI7AABNrAdhTa4HXXIjOwAATa0HYU2vB11yJDsAAE2uB2FNsAddciU7AABNrwdhTbEHXXImOwAATbAHYU2yB11yJzsAAE2xB2FNswddcig7AABNsgdhTbQHXXIpOwAATbMHYU21B11yKjsAAE20B2FNtgddcis7AABNtQdhTbcHXXIsOwAATbYHYU24B11yLTsAAE23B2FNuQddci47AABNuAdhTboHXXIvOwAATbkHYU27B11yMDsAAE26B2FNvAddcjE7AABNuwdhTb0HXXIyOwAATbwHYU2+B11yMzsAAE29B2FNvwddcjQ7AABNvgdhTcAHXXI1OwAATb8HYU3BB11yNjsAAE3AB2FNwgddcjc7AABNwQdhTcMHXXI4OwAATcIHYU3EB11yOTsAAE3DB2FNxQddcjo7AABNxAdhTcYHXXI7OwAATcUHYU3HB11yPDsAAE3GB2FNyAddcj07AABNxwdhTckHXXI+OwAATcgHYU3KB11yPzsAAE3JB2FNywddckA7AABNygdhTcwHXXJBOwAATcsHYU3NB11yQjsAAE3MB2FNzgddckM7AABNzQdhTc8HXXJEOwAATc4HYU3QB11yRTsAAE3PB2FN0QddckY7AABN0AdhdShN0gddckc7AABN0QdhTdMHXXJIOwAATdIHYU3UB11ySTsAAE3TB2FN1Qddcko7AABN1AdhTdYHXXJLOwAATdUHYU3XB11yTDsAAE3WB2FN2Addck07AABN1wdhTdkHXXJOOwAATdgHYU3aB11yTzsAAE3ZB2FN2wddclA7AABN2gdhTdwHXXJROwAATdsHYU3dB11yUjsAAE3cB2FN3gddclM7AABN3QdhTd8HXXJUOwAATd4HYU3gB11yVTsAAE3fB2FN4QddclY7AABN4AdhTeIHXXJXOwAATeEHYU3jB11yWDsAAE3iB2FN5Addclk7AABN4wdhTeUHXXJaOwAATeQHYU3mB11yWzsAAE3lB2FN5wddclw7AABN5gdhTegHXXJdOwAATecHYU3pB11yXjsAAE3oB2FN6gddcl87AABN6QdhTesHXXJgOwAATeoHYU3sB11yYTsAAE3rB2FN7QddcmI7AABN7AdhTe4HXXJjOwAATe0HYU3vB11yZDsAAE3uB2FN8AddcmU7AABN7wdhTfEHXXJmOwAATfAHYU3yB11yZzsAAE3xB2FN8wddcmg7AABN8gdhTfQHXXJpOwAATfMHYU31B11yajsAAE30B2FN9gddcms7AABN9QdhTfcHXXJsOwAATfYHYU34B11ybTsAAE33B2FN+Qddcm47AABN+AdhTfoHXXJvOwAATfkHYU37B11ycDsAAE36B2FN/AddcnE7AABN+wdhTf0HXXJyOwAATfwHYU3+B11yczsAAE39B2FN/wddcnQ7AABN/gdhTQAIXXJ1OwAATf8HYU0BCF1ydjsAAE0ACGFNAghdcnc7AABNAQhhTQMIXXJ4OwAATQIIYU0ECF1yeTsAAE0DCGFNBQhdcno7AABNBAhhTQYIXXJ7OwAATQUIYU0HCF1yfDsAAE0GCGFNCAhdcn07AABNBwhhTQkIXXJ+OwAATQgIYU0KCF1yfzsAAE0JCGFNCwhdcoA7AABNCghhTQwIXXKBOwAATQsIYU0NCF1ygjsAAE0MCGFNDghdcoM7AABNDQhhTQ8IXXKEOwAATQ4IYU0QCF1yhTsAAE0PCGFNEQhdcoY7AABNEAhhTRIIXXKHOwAATREIYU0TCF1yiDsAAE0SCGFNFAhdcok7AABNEwhhTRUIXXKKOwAATRQIYU0WCF1yizsAAE0VCGFNFwhdcow7AABNFghhTRgIXXKNOwAATRcIYU0ZCF1yjjsAAE0YCGFNGghdco87AABNGQhhTRsIXXKQOwAATRoIYU0cCF1ykTsAAE0bCGFNHQhdcpI7AABNHAhhTR4IXXKTOwAATR0IYU0fCF1ylDsAAE0eCGFNIAhdcpU7AABNHwhhTSEIXXKWOwAATSAIYU0iCF1ylzsAAE0hCGFNIwhdcpg7AABNIghhTSQIXXKZOwAATSMIYU0lCF1ymjsAAE0kCGFNJghdcps7AABNJQhhTScIXXKcOwAATSYIYU0oCF1ynTsAAE0nCGFNKQhdcp47AABNKAhhTSoIXXKfOwAATSkIYU0rCF1yoDsAAE0qCGFNLAhdcqE7AABNKwhhTS0IXXKiOwAATSwIYU0uCF1yozsAAE0tCGFNLwhdcqQ7AABNLghhTTAIXXKlOwAATS8IYU0xCF1ypjsAAE0wCGFNMghdcqc7AABNMQhhTTMIXXKoOwAATTIIYU00CF1yqTsAAE0zCGFNNQhdcqo7AABNNAhhTTYIXXKrOwAATTUIYU03CF1yrDsAAE02CGFNOAhdcq07AABNNwhhTTkIXXKuOwAATTgIYU06CF1yrzsAAE05CGFNOwhdcrA7AABNOghhTTwIXXKxOwAATTsIYU09CF1ysjsAAE08CGFNPghdcrM7AABNPQhhTT8IXXK0OwAATT4IYU1ACF1ytTsAAE0/CGFNQQhdcrY7AABNQAhhTUIIXXK3OwAATUEIYU1DCF1yuDsAAE1CCGFNRAhdcrk7AABNQwhhTUUIXXK6OwAATUQIYU1GCF1yuzsAAE1FCGFNRwhdcrw7AABNRghhTUgIXXK9OwAATUcIYU1JCF1yvjsAAE1ICGFNSghdcr87AABNSQhhTUsIXXLAOwAATUoIYU1MCF1ywTsAAE1LCGFNTQhdcsI7AABNTAhhTU4IXXLDOwAATU0IYU1PCF1yxDsAAE1OCGFNUAhdcsU7AABNTwhhTVEIXXLGOwAATVAIYU1SCF1yxzsAAE1RCGFNUwhdcsg7AABNUghhTVQIXXLJOwAATVMIYU1VCF1yyjsAAE1UCGFNVghdcss7AABNVQhhTVcIXXLMOwAATVYIYU1YCF1yzTsAAE1XCGFNWQhdcs47AABNWAhhTVoIXXLPOwAATVkIYU1bCF1y0DsAAE1aCGFNXAhdctE7AABNWwhhTV0IXXLSOwAATVwIYU1eCF1y0zsAAE1dCGFNXwhdctQ7AABNXghhTWAIXXLVOwAATV8IYU1hCF1y1jsAAE1gCGFNYghdctc7AABNYQhhTWMIXXLYOwAATWIIYU1kCF1y2TsAAE1jCGFNZQhdcto7AABNZAhhTWYIXXLbOwAATWUIYU1nCF1y3DsAAE1mCGFNaAhdct07AABNZwhhTWkIXXLeOwAATWgIYU1qCF1y3zsAAE1pCGFNawhdcuA7AABNaghhTWwIXXLhOwAATWsIYU1tCF1y4jsAAE1sCGFNbghdcuM7AABNbQhhTW8IXXLkOwAATW4IYU1wCF1y5TsAAE1vCGFNcQhdcuY7AABNcAhhTXIIXXLnOwAATXEIYU1zCF1y6DsAAE1yCGFNdAhdcuk7AABNcwhhTXUIXXLqOwAATXQIYU12CF1y6zsAAE11CGFNdwhdcuw7AABNdghhTXgIXXLtOwAATXcIYU15CF1y7jsAAE14CGFNeghdcu87AABNeQhhTXsIXXLwOwAATXoIYU18CF1y8TsAAE17CGFNfQhdcvI7AABNfAhhTX4IXXLzOwAATX0IYU1/CF1y9DsAAE1+CGFNgAhdcvU7AABNfwhhTYEIXXL2OwAATYAIYU2CCF1y9zsAAE2BCGFNgwhdcvg7AABNgghhTYQIXXL5OwAATYMIYU2FCF1y+jsAAE2ECGFNhghdcvs7AABNhQhhTYcIXXL8OwAATYYIYU2ICF1y/TsAAE2HCGFNiQhdcv47AABNiAhhTYoIXXL/OwAATYkIYU2LCF1yADwAAE2KCGFNjAhdcgE8AABNiwhhTY0IXXICPAAATYwIYU2OCF1yAzwAAE2NCGFNjwhdcgQ8AABNjghhTZAIXXIFPAAATY8IYU2RCF1yBjwAAE2QCGFNkghdcgc8AABNkQhhTZMIXXIIPAAATZIIYU2UCF1yCTwAAE2TCGFNlQhdcgo8AABNlAhhTZYIXXILPAAATZUIYU2XCF1yDDwAAE2WCGFNmAhdcg08AABNlwhhTZkIXXIOPAAATZgIYU2aCF1yDzwAAE2ZCGFNmwhdchA8AABNmghhTZwIXXIRPAAATZsIYU2dCF1yEjwAAE2cCGFNnghdchM8AABNnQhhTZ8IXXIUPAAATZ4IYU2gCF1yFTwAAE2fCGFNoQhdchY8AABNoAhhTaIIXXIXPAAATaEIYU2jCF1yGDwAAE2iCGFNpAhdchk8AABNowhhTaUIXXIaPAAATaQIYU2mCF1yGzwAAE2lCGFNpwhdchw8AABNpghhTagIXXIdPAAATacIYU2pCF1yHjwAAE2oCGFNqghdch88AABNqQhhTasIXXIgPAAATaoIYU2sCF1yITwAAE2rCGFNrQhdciI8AABNrAhhTa4IXXIjPAAATa0IYU2vCF1yJDwAAE2uCGFNsAhdciU8AABNrwhhTbEIXXImPAAATbAIYU2yCF1yJzwAAE2xCGFNswhdcig8AABNsghhTbQIXXIpPAAATbMIYU21CF1yKjwAAE20CGFNtghdcis8AABNtQhhTbcIXXIsPAAATbYIYU24CF1yLTwAAE23CGFNuQhdci48AABNuAhhTboIXXIvPAAATbkIYU27CF1yMDwAAE26CGFNvAhdcjE8AABNuwhhTb0IXXIyPAAATbwIYU2+CF1yMzwAAE29CGFNvwhdcjQ8AABNvghhTcAIXXI1PAAATb8IYU3BCF1yNjwAAE3ACGFNwghdcjc8AABNwQhhTcMIXXI4PAAATcIIYU3ECF1yOTwAAE3DCGFNxQhdcjo8AABNxAhhTcYIXXI7PAAATcUIYU3HCF1yPDwAAE3GCGFNyAhdcj08AABNxwhhTckIXXI+PAAATcgIYU3KCF1yPzwAAE3JCGFNywhdckA8AABNyghhTcwIXXJBPAAATcsIYU3NCF1yQjwAAE3MCGFNzghdckM8AABNzQhhTc8IXXJEPAAATc4IYU3QCF1yRTwAAE3PCGFN0QhdckY8AABN0AhhTdIIXXJHPAAATdEIYU3TCF1ySDwAAE3SCGFN1Ahdckk8AABN0whhTdUIXXJKPAAATdQIYU3WCF1ySzwAAE3VCGFN1whdckw8AABN1ghhTdgIXXJNPAAATdcIYU3ZCF1yTjwAAE3YCGFN2ghdck88AABN2QhhTdsIXXJQPAAATdoIYU3cCF1yUTwAAE3bCGFN3QhdclI8AABN3AhhTd4IXXJTPAAATd0IYU3fCF1yVDwAAE3eCGFN4AhdclU8AABN3whhTeEIXXJWPAAATeAIYU3iCF1yVzwAAE3hCGFN4whdclg8AABN4ghhTeQIXXJZPAAATeMIYU3lCF1yWjwAAE3kCGFN5ghdcls8AABN5QhhTecIXXJcPAAATeYIYU3oCF1yXTwAAE3nCGFN6Qhdcl48AABN6AhhTeoIXXJfPAAATekIYU3rCF1yYDwAAE3qCGFN7AhdcmE8AABN6whhTe0IXXJiPAAATewIYU3uCF1yYzwAAE3tCGFN7whdcmQ8AABN7ghhTfAIXXJlPAAATe8IYU3xCF1yZjwAAE3wCGFN8ghdcmc8AABN8QhhTfMIXXJoPAAATfIIYU30CF1yaTwAAE3zCGFN9Qhdcmo8AABN9AhhTfYIXXJrPAAATfUIYU33CF1ybDwAAE32CGFN+Ahdcm08AABN9whhTfkIXXJuPAAATfgIYU36CF1ybzwAAE35CGFN+whdcnA8AABN+ghhTfwIXXJxPAAATfsIYU39CF1ycjwAAE38CGFN/ghdcnM8AABN/QhhTf8IXXJ0PAAATf4IYU0ACV1ydTwAAE3/CGFNAQldcnY8AABNAAlhTQIJXXJ3PAAATQEJYU0DCV1yeDwAAE0CCWFNBAldcnk8AABNAwlhTQUJXXJ6PAAATQQJYU0GCV1yezwAAE0FCWFNBwldcnw8AABNBglhTQgJXXJ9PAAATQcJYU0JCV1yfjwAAE0ICWFNCgldcn88AABNCQlhTQsJXXKAPAAATQoJYU0MCV1ygTwAAE0LCWFNDQldcoI8AABNDAlhTQ4JXXKDPAAATQ0JYU0PCV1yhDwAAE0OCWFNEAldcoU8AABNDwlhTREJXXKGPAAATRAJYU0SCV1yhzwAAE0RCWFNEwldcog8AABNEglhTRQJXXKJPAAATRMJYU0VCV1yijwAAE0UCWFNFgldcos8AABNFQlhTRcJXXKMPAAATRYJYU0YCV1yjTwAAE0XCWFNGQldco48AABNGAlhTRoJXXKPPAAATRkJYU0bCV1ykDwAAE0aCWFNHAldcpE8AABNGwlhTR0JXXKSPAAATRwJYU0eCV1ykzwAAE0dCWFNHwldcpQ8AABNHglhTSAJXXKVPAAATR8JYU0hCV1yljwAAE0gCWFNIgldcpc8AABNIQlhTSMJXXKYPAAATSIJYU0kCV1ymTwAAE0jCWFNJQldcpo8AABNJAlhTSYJXXKbPAAATSUJYU0nCV1ynDwAAE0mCWFNKAldcp08AABNJwlhTSkJXXKePAAATSgJYU0qCV1ynzwAAE0pCWFNKwldcqA8AABNKglhTSwJXXKhPAAATSsJYU0tCV1yojwAAE0sCWFNLgldcqM8AABNLQlhTS8JXXKkPAAATS4JYU0wCV1ypTwAAE0vCWFNMQldcqY8AABNMAlhTTIJXXKnPAAATTEJYU0zCV1yqDwAAE0yCWFNNAldcqk8AABNMwlhTTUJXXKqPAAATTQJYU02CV1yqzwAAE01CWFNNwldcqw8AABNNglhTTgJXXKtPAAATTcJYU05CV1yrjwAAE04CWFNOgldcq88AABNOQlhTTsJXXKwPAAATToJYU08CV1ysTwAAE07CWFNPQldcrI8AABNPAlhTT4JXXKzPAAATT0JYU0/CV1ytDwAAE0+CWFNQAldcrU8AABNPwlhTUEJXXK2PAAATUAJYU1CCV1ytzwAAE1BCWFNQwldcrg8AABNQglhTUQJXXK5PAAATUMJYU1FCV1yujwAAE1ECWFNRgldcrs8AABNRQlhTUcJXXK8PAAATUYJYU1ICV1yvTwAAE1HCWFNSQldcr48AABNSAlhTUoJXXK/PAAATUkJYU1LCV1ywDwAAE1KCWFNTAldcsE8AABNSwlhTU0JXXLCPAAATUwJYU1OCV1ywzwAAE1NCWFNTwldcsQ8AABNTglhTVAJXXLFPAAATU8JYU1RCV1yxjwAAE1QCWFNUgldcsc8AABNUQlhTVMJXXLIPAAATVIJYU1UCV1yyTwAAE1TCWFNVQldcso8AABNVAlhTVYJXXLLPAAATVUJYU1XCV1yzDwAAE1WCWFNWAldcs08AABNVwlhTVkJXXLOPAAATVgJYU1aCV1yzzwAAE1ZCWFNWwldctA8AABNWglhTVwJXXLRPAAATVsJYU1dCV1y0jwAAE1cCWFNXgldctM8AABNXQlhTV8JXXLUPAAATV4JYU1gCV1y1TwAAE1fCWFNYQldctY8AABNYAlhTWIJXXLXPAAATWEJYU1jCV1y2DwAAE1iCWFNZAldctk8AABNYwlhTWUJXXLaPAAATWQJYU1mCV1y2zwAAE1lCWFNZwldctw8AABNZglhTWgJXXLdPAAATWcJYU1pCV1y3jwAAE1oCWFNagldct88AABNaQlhTWsJXXLgPAAATWoJYU1sCV1y4TwAAE1rCWFNbQldcuI8AABNbAlhTW4JXXLjPAAATW0JYU1vCV1y5DwAAE1uCWFNcAldcuU8AABNbwlhTXEJXXLmPAAATXAJYU1yCV1y5zwAAE1xCWFNcwldcug8AABNcglhTXQJXXLpPAAATXMJYU11CV1y6jwAAE10CWFNdgldcus8AABNdQlhTXcJXXLsPAAATXYJYU14CV1y7TwAAE13CWFNeQldcu48AABNeAlhTXoJXXLvPAAATXkJYU17CV1y8DwAAE16CWFNfAldcvE8AABNewlhTX0JXXLyPAAATXwJYU1+CV1y8zwAAE19CWFNfwldcvQ8AABNfglhTYAJXXL1PAAATX8JYU2BCV1y9jwAAE2ACWFNggldcvc8AABNgQlhTYMJXXL4PAAATYIJYU2ECV1y+TwAAE2DCWFNhQldcvo8AABNhAlhTYYJXXL7PAAATYUJYU2HCV1y/DwAAE2GCWFNiAldcv08AABNhwlhTYkJXXL+PAAATYgJYU2KCV1y/zwAAE2JCWFNiwldcgA9AABNiglhTYwJXXIBPQAATYsJYU2NCV1yAj0AAE2MCWFNjgldcgM9AABNjQlhTY8JXXIEPQAATY4JYU2QCV1yBT0AAE2PCWFNkQldcgY9AABNkAlhTZIJXXIHPQAATZEJYU2TCV1yCD0AAE2SCWFNlAldcgk9AABNkwlhTZUJXXIKPQAATZQJYU2WCV1yCz0AAE2VCWFNlwldcgw9AABNlglhTZgJXXINPQAATZcJYU2ZCV1yDj0AAE2YCWFNmgldcg89AABNmQlhTZsJXXIQPQAATZoJYU2cCV1yET0AAE2bCWFNnQldchI9AABNnAlhTZ4JXXITPQAATZ0JYU2fCV1yFD0AAE2eCWFNoAldchU9AABNnwlhTaEJXXIWPQAATaAJYU2iCV1yFz0AAE2hCWFNowldchg9AABNoglhTaQJXXIZPQAATaMJYU2lCV1yGj0AAE2kCWFNpgldchs9AABNpQlhTacJXXIcPQAATaYJYU2oCV1yHT0AAE2nCWFNqQldch49AABNqAlhTaoJXXIfPQAATakJYU2rCV1yID0AAE2qCWFNrAldciE9AABNqwlhTa0JXXIiPQAATawJYU2uCV1yIz0AAE2tCWFNrwldciQ9AABNrglhTbAJXXIlPQAATa8JYU2xCV1yJj0AAE2wCWFNsgldcic9AABNsQlhTbMJXXIoPQAATbIJYU20CV1yKT0AAE2zCWFNtQldcio9AABNtAlhTbYJXXIrPQAATbUJYU23CV1yLD0AAE22CWFNuAldci09AABNtwlhTbkJXXIuPQAATbgJYU26CV1yLz0AAE25CWFNuwldcjA9AABNuglhTbwJXXIxPQAATbsJYU29CV1yMj0AAE28CWFNvgldcjM9AABNvQlhTb8JXXI0PQAATb4JYU3ACV1yNT0AAE2/CWFNwQldcjY9AABNwAlhTcIJXXI3PQAATcEJYU3DCV1yOD0AAE3CCWFNxAldcjk9AABNwwlhTcUJXXI6PQAATcQJYU3GCV1yOz0AAE3FCWFNxwldcjw9AABNxglhTcgJXXI9PQAATccJYU3JCV1yPj0AAE3ICWFNygldcj89AABNyQlhTcsJXXJAPQAATcoJYU3MCV1yQT0AAE3LCWFNzQldckI9AABNzAlhTc4JXXJDPQAATc0JYU3PCV1yRD0AAE3OCWFN0AldckU9AABNzwlhTdEJXXJGPQAATdAJYU3SCV1yRz0AAE3RCWFN0wldckg9AABN0glhTdQJXXJJPQAATdMJYU3VCV1ySj0AAE3UCWFN1gldcks9AABN1QlhTdcJXXJMPQAATdYJYU3YCV1yTT0AAE3XCWFN2Qldck49AABN2AlhTdoJXXJPPQAATdkJYU3bCV1yUD0AAE3aCWFN3AldclE9AABN2wlhTd0JXXJSPQAATdwJYU3eCV1yUz0AAE3dCWFN3wldclQ9AABN3glhTeAJXXJVPQAATd8JYU3hCV1yVj0AAE3gCWFN4gldclc9AABN4QlhTeMJXXJYPQAATeIJYU3kCV1yWT0AAE3jCWFN5Qldclo9AABN5AlhTeYJXXJbPQAATeUJYU3nCV1yXD0AAE3mCWFN6Aldcl09AABN5wlhTekJXXJePQAATegJYU3qCV1yXz0AAE3pCWFN6wldcmA9AABN6glhTewJXXJhPQAATesJYU3tCV1yYj0AAE3sCWFN7gldcmM9AABN7QlhTe8JXXJkPQAATe4JYU3wCV1yZT0AAE3vCWFN8QldcmY9AABN8AlhTfIJXXJnPQAATfEJYU3zCV1yaD0AAE3yCWFN9Aldcmk9AABN8wlhTfUJXXJqPQAATfQJYU32CV1yaz0AAE31CWFN9wldcmw9AABN9glhTfgJXXJtPQAATfcJYU35CV1ybj0AAE34CWFN+gldcm89AABN+QlhTfsJXXJwPQAATfoJYU38CV1ycT0AAE37CWFN/QldcnI9AABN/AlhTf4JXXJzPQAATf0JYU3/CV1ydD0AAE3+CWFNAApdcnU9AABN/wlhTQEKXXJ2PQAATQAKYU0CCl1ydz0AAE0BCmFNAwpdcng9AABNAgphTQQKXXJ5PQAATQMKYU0FCl1yej0AAE0ECmFNBgpdcns9AABNBQphTQcKXXJ8PQAATQYKYU0ICl1yfT0AAE0HCmFNCQpdcn49AABNCAphTQoKXXJ/PQAATQkKYU0LCl1ygD0AAE0KCmFNDApdcoE9AABNCwphTQ0KXXKCPQAATQwKYU0OCl1ygz0AAE0NCmFNDwpdcoQ9AABNDgphTRAKXXKFPQAATQ8KYU0RCl1yhj0AAE0QCmFNEgpdcoc9AABNEQphTRMKXXKIPQAATRIKYU0UCl1yiT0AAE0TCmFNFQpdcoo9AABNFAphTRYKXXKLPQAATRUKYU0XCl1yjD0AAE0WCmFNGApdco09AABNFwphTRkKXXKOPQAATRgKYU0aCl1yjz0AAE0ZCmFNGwpdcpA9AABNGgphTRwKXXKRPQAATRsKYU0dCl1ykj0AAE0cCmFNHgpdcpM9AABNHQphTR8KXXKUPQAATR4KYU0gCl1ylT0AAE0fCmFNIQpdcpY9AABNIAphTSIKXXKXPQAATSEKYU0jCl1ymD0AAE0iCmFNJApdcpk9AABNIwphTSUKXXKaPQAATSQKYU0mCl1ymz0AAE0lCmFNJwpdcpw9AABNJgphTSgKXXKdPQAATScKYU0pCl1ynj0AAE0oCmFNKgpdcp89AABNKQphTSsKXXKgPQAATSoKYU0sCl1yoT0AAE0rCmFNLQpdcqI9AABNLAphTS4KXXKjPQAATS0KYU0vCl1ypD0AAE0uCmFNMApdcqU9AABNLwphTTEKXXKmPQAATTAKYU0yCl1ypz0AAE0xCmFNMwpdcqg9AABNMgphTTQKXXKpPQAATTMKYU01Cl1yqj0AAE00CmFNNgpdcqs9AABNNQphTTcKXXKsPQAATTYKYU04Cl1yrT0AAE03CmFNOQpdcq49AABNOAphTToKXXKvPQAATTkKYU07Cl1ysD0AAE06CmFNPApdcrE9AABNOwphTT0KXXKyPQAATTwKYU0+Cl1ysz0AAE09CmFNPwpdcrQ9AABNPgphTUAKXXK1PQAATT8KYU1BCl1ytj0AAE1ACmFNQgpdcrc9AABNQQphTUMKXXK4PQAATUIKYU1ECl1yuT0AAE1DCmFNRQpdcro9AABNRAphTUYKXXK7PQAATUUKYU1HCl1yvD0AAE1GCmFNSApdcr09AABNRwphTUkKXXK+PQAATUgKYU1KCl1yvz0AAE1JCmFNSwpdcsA9AABNSgphTUwKXXLBPQAATUsKYU1NCl1ywj0AAE1MCmFNTgpdcsM9AABNTQphTU8KXXLEPQAATU4KYU1QCl1yxT0AAE1PCmFNUQpdcsY9AABNUAphTVIKXXLHPQAATVEKYU1TCl1yyD0AAE1SCmFNVApdcsk9AABNUwphTVUKXXLKPQAATVQKYU1WCl1yyz0AAE1VCmFNVwpdcsw9AABNVgphTVgKXXLNPQAATVcKYU1ZCl1yzj0AAE1YCmFNWgpdcs89AABNWQphTVsKXXLQPQAATVoKYU1cCl1y0T0AAE1bCmFNXQpdctI9AABNXAphTV4KXXLTPQAATV0KYU1fCl1y1D0AAE1eCmFNYApdctU9AABNXwphTWEKXXLWPQAATWAKYU1iCl1y1z0AAE1hCmFNYwpdctg9AABNYgphTWQKXXLZPQAATWMKYU1lCl1y2j0AAE1kCmFNZgpdcts9AABNZQphTWcKXXLcPQAATWYKYU1oCl1y3T0AAE1nCmFNaQpdct49AABNaAphTWoKXXLfPQAATWkKYU1rCl1y4D0AAE1qCmFNbApdcuE9AABNawphTW0KXXLiPQAATWwKYU1uCl1y4z0AAE1tCmFNbwpdcuQ9AABNbgphTXAKXXLlPQAATW8KYU1xCl1y5j0AAE1wCmFNcgpdcuc9AABNcQphTXMKXXLoPQAATXIKYU10Cl1y6T0AAE1zCmFNdQpdcuo9AABNdAphTXYKXXLrPQAATXUKYU13Cl1y7D0AAE12CmFNeApdcu09AABNdwphTXkKXXLuPQAATXgKYU16Cl1y7z0AAE15CmFNewpdcvA9AABNegphTXwKXXLxPQAATXsKYU19Cl1y8j0AAE18CmFNfgpdcvM9AABNfQphTX8KXXL0PQAATX4KYU2ACl1y9T0AAE1/CmFNgQpdcvY9AABNgAphTYIKXXL3PQAATYEKYU2DCl1y+D0AAE2CCmFNhApdcvk9AABNgwphTYUKXXL6PQAATYQKYU2GCl1y+z0AAE2FCmFNhwpdcvw9AABNhgphTYgKXXL9PQAATYcKYU2JCl1y/j0AAE2ICmFNigpdcv89AABNiQphTYsKXXIAPgAATYoKYU2MCl1yAT4AAE2LCmFNjQpdcgI+AABNjAphTY4KXXIDPgAATY0KYU2PCl1yBD4AAE2OCmFNkApdcgU+AABNjwphTZEKXXIGPgAATZAKYU2SCl1yBz4AAE2RCmFNkwpdcgg+AABNkgphTZQKXXIJPgAATZMKYU2VCl1yCj4AAE2UCmFNlgpdcgs+AABNlQphTZcKXXIMPgAATZYKYU2YCl1yDT4AAE2XCmFNmQpdcg4+AABNmAphTZoKXXIPPgAATZkKYU2bCl1yED4AAE2aCmFNnApdchE+AABNmwphTZ0KXXISPgAATZwKYU2eCl1yEz4AAE2dCmFNnwpdchQ+AABNngphTaAKXXIVPgAATZ8KYU2hCl1yFj4AAE2gCmFNogpdchc+AABNoQphTaMKXXIYPgAATaIKYU2kCl1yGT4AAE2jCmFNpQpdcho+AABNpAphTaYKXXIbPgAATaUKYU2nCl1yHD4AAE2mCmFNqApdch0+AABNpwphTakKXXIePgAATagKYU2qCl1yHz4AAE2pCmFNqwpdciA+AABNqgphTawKXXIhPgAATasKYU2tCl1yIj4AAE2sCmFNrgpdciM+AABNrQphTa8KXXIkPgAATa4KYU2wCl1yJT4AAE2vCmFNsQpdciY+AABNsAphTbIKXXInPgAATbEKYU2zCl1yKD4AAE2yCmFNtApdcik+AABNswphTbUKXXIqPgAATbQKYU22Cl1yKz4AAE21CmFNtwpdciw+AABNtgphTbgKXXItPgAATbcKYU25Cl1yLj4AAE24CmFNugpdci8+AABNuQphTbsKXXIwPgAATboKYU28Cl1yMT4AAE27CmFNvQpdcjI+AABNvAphTb4KXXIzPgAATb0KYU2/Cl1yND4AAE2+CmFNwApdcjU+AABNvwphTcEKXXI2PgAATcAKYU3CCl1yNz4AAE3BCmFNwwpdcjg+AABNwgphTcQKXXI5PgAATcMKYU3FCl1yOj4AAE3ECmFNxgpdcjs+AABNxQphTccKXXI8PgAATcYKYU3ICl1yPT4AAE3HCmFNyQpdcj4+AABNyAphTcoKXXI/PgAATckKYU3LCl1yQD4AAE3KCmFNzApdckE+AABNywphTc0KXXJCPgAATcwKYU3OCl1yQz4AAE3NCmFNzwpdckQ+AABNzgphTdAKXXJFPgAATc8KYU3RCl1yRj4AAE3QCmFN0gpdckc+AABN0QphTdMKXXJIPgAATdIKYU3UCl1yST4AAE3TCmFN1Qpdcko+AABN1AphTdYKXXJLPgAATdUKYU3XCl1yTD4AAE3WCmFN2Apdck0+AABN1wphTdkKXXJOPgAATdgKYU3aCl1yTz4AAE3ZCmFN2wpdclA+AABN2gphTdwKXXJRPgAATdsKYU3dCl1yUj4AAE3cCmFN3gpdclM+AABN3QphTd8KXXJUPgAATd4KYU3gCl1yVT4AAE3fCmFN4QpdclY+AABN4AphTeIKXXJXPgAATeEKYU3jCl1yWD4AAE3iCmFN5Apdclk+AABN4wphTeUKXXJaPgAATeQKYU3mCl1yWz4AAE3lCmFN5wpdclw+AABN5gphTegKXXJdPgAATecKYU3pCl1yXj4AAE3oCmFN6gpdcl8+AABN6QphTesKXXJgPgAATeoKYU3sCl1yYT4AAE3rCmFN7QpdcmI+AABN7AphTe4KXXJjPgAATe0KYU3vCl1yZD4AAE3uCmFN8ApdcmU+AABN7wphTfEKXXJmPgAATfAKYU3yCl1yZz4AAE3xCmFN8wpdcmg+AABN8gphTfQKXXJpPgAATfMKYU31Cl1yaj4AAE30CmFN9gpdcms+AABN9QphTfcKXXJsPgAATfYKYU34Cl1ybT4AAE33CmFN+Qpdcm4+AABN+AphTfoKXXJvPgAATfkKYU37Cl1ycD4AAE36CmFN/ApdcnE+AABN+wphTf0KXXJyPgAATfwKYU3+Cl1ycz4AAE39CmFN/wpdcnQ+AABN/gphTQALXXJ1PgAATf8KYU0BC11ydj4AAE0AC2FNAgtdcnc+AABNAQthTQMLXXJ4PgAATQILYU0EC11yeT4AAE0DC2FNBQtdcno+AABNBAthTQYLXXJ7PgAATQULYU0HC11yfD4AAE0GC2FNCAtdcn0+AABNBwthTQkLXXJ+PgAATQgLYU0KC11yfz4AAE0JC2FNCwtdcoA+AABNCgthTQwLXXKBPgAATQsLYU0NC11ygj4AAE0MC2FNDgtdcoM+AABNDQthTQ8LXXKEPgAATQ4LYU0QC11yhT4AAE0PC2FNEQtdcoY+AABNEAthTRILXXKHPgAATRELYU0TC11yiD4AAE0SC2FNFAtdcok+AABNEwthTRULXXKKPgAATRQLYU0WC11yiz4AAE0VC2FNFwtdcow+AABNFgthTRgLXXKNPgAATRcLYU0ZC11yjj4AAE0YC2FNGgtdco8+AABNGQthTRsLXXKQPgAATRoLYU0cC11ykT4AAE0bC2FNHQtdcpI+AABNHAthTR4LXXKTPgAATR0LYU0fC11ylD4AAE0eC2FNIAtdcpU+AABNHwthTSELXXKWPgAATSALYU0iC11ylz4AAE0hC2FNIwtdcpg+AABNIgthTSQLXXKZPgAATSMLYU0lC11ymj4AAE0kC2FNJgtdcps+AABNJQthTScLXXKcPgAATSYLYU0oC11ynT4AAE0nC2FNKQtdcp4+AABNKAthTSoLXXKfPgAATSkLYU0rC11yoD4AAE0qC2FNLAtdcqE+AABNKwthTS0LXXKiPgAATSwLYU0uC11yoz4AAE0tC2FNLwtdcqQ+AABNLgthTTALXXKlPgAATS8LYU0xC11ypj4AAE0wC2FNMgtdcqc+AABNMQthTTMLXXKoPgAATTILYU00C11yqT4AAE0zC2FNNQtdcqo+AABNNAthTTYLXXKrPgAATTULYU03C11yrD4AAE02C2FNOAtdcq0+AABNNwthTTkLXXKuPgAATTgLYU06C11yrz4AAE05C2FNOwtdcrA+AABNOgthTTwLXXKxPgAATTsLYU09C11ysj4AAE08C2FNPgtdcrM+AABNPQthTT8LXXK0PgAATT4LYU1AC11ytT4AAE0/C2FNQQtdcrY+AABNQAthTUILXXK3PgAATUELYU1DC11yuD4AAE1CC2FNRAtdcrk+AABNQwthTUULXXK6PgAATUQLYU1GC11yuz4AAE1FC2FNRwtdcrw+AABNRgthTUgLXXK9PgAATUcLYU1JC11yvj4AAE1IC2FNSgtdcr8+AABNSQthTUsLXXLAPgAATUoLYU1MC11ywT4AAE1LC2FNTQtdcsI+AABNTAthTU4LXXLDPgAATU0LYU1PC11yxD4AAE1OC2FNUAtdcsU+AABNTwthTVELXXLGPgAATVALYU1SC11yxz4AAE1RC2FNUwtdcsg+AABNUgthTVQLXXLJPgAATVMLYU1VC11yyj4AAE1UC2FNVgtdcss+AABNVQthTVcLXXLMPgAATVYLYU1YC11yzT4AAE1XC2FNWQtdcs4+AABNWAthTVoLXXLPPgAATVkLYU1bC11y0D4AAE1aC2FNXAtdctE+AABNWwthTV0LXXLSPgAATVwLYU1eC11y0z4AAE1dC2FNXwtdctQ+AABNXgthTWALXXLVPgAATV8LYU1hC11y1j4AAE1gC2FNYgtdctc+AABNYQthTWMLXXLYPgAATWILYU1kC11y2T4AAE1jC2FNZQtdcto+AABNZAthTWYLXXLbPgAATWULYU1nC11y3D4AAE1mC2FNaAtdct0+AABNZwthTWkLXXLePgAATWgLYU1qC11y3z4AAE1pC2FNawtdcuA+AABNagthTWwLXXLhPgAATWsLYU1tC11y4j4AAE1sC2FNbgtdcuM+AABNbQthTW8LXXLkPgAATW4LYU1wC11y5T4AAE1vC2FNcQtdcuY+AABNcAthTXILXXLnPgAATXELYU1zC11y6D4AAE1yC2FNdAtdcuk+AABNcwthTXULXXLqPgAATXQLYU12C11y6z4AAE11C2FNdwtdcuw+AABNdgthTXgLXXLtPgAATXcLYU15C11y7j4AAE14C2FNegtdcu8+AABNeQthTXsLXXLwPgAATXoLYU18C11y8T4AAE17C2FNfQtdcvI+AABNfAthTX4LXXLzPgAATX0LYU1/C11y9D4AAE1+C2FNgAtdcvU+AABNfwthTYELXXL2PgAATYALYU2CC11y9z4AAE2BC2FNgwtdcvg+AABNggthTYQLXXL5PgAATYMLYU2FC11y+j4AAE2EC2FNhgtdcvs+AABNhQthTYcLXXL8PgAATYYLYU2IC11y/T4AAE2HC2FNiQtdcv4+AABNiAthTYoLXXL/PgAATYkLYU2LC11yAD8AAE2KC2FNjAtdcgE/AABNiwthTY0LXXICPwAATYwLYU2OC11yAz8AAE2NC2FNjwtdcgQ/AABNjgthTZALXXIFPwAATY8LYU2RC11yBj8AAE2QC2FNkgtdcgc/AABNkQthTZMLXXIIPwAATZILYU2UC11yCT8AAE2TC2FNlQtdcgo/AABNlAthTZYLXXILPwAATZULYU2XC11yDD8AAE2WC2FNmAtdcg0/AABNlwthTZkLXXIOPwAATZgLYU2aC11yDz8AAE2ZC2FNmwtdchA/AABNmgthTZwLXXIRPwAATZsLYU2dC11yEj8AAE2cC2FNngtdchM/AABNnQthTZ8LXXIUPwAATZ4LYU2gC11yFT8AAE2fC2FNoQtdchY/AABNoAthTaILXXIXPwAATaELYU2jC11yGD8AAE2iC2FNpAtdchk/AABNowthTaULXXIaPwAATaQLYU2mC11yGz8AAE2lC2FNpwtdchw/AABNpgthTagLXXIdPwAATacLYU2pC11yHj8AAE2oC2FNqgtdch8/AABNqQthTasLXXIgPwAATaoLYU2sC11yIT8AAE2rC2FNrQtdciI/AABNrAthTa4LXXIjPwAATa0LYU2vC11yJD8AAE2uC2FNsAtdciU/AABNrwthTbELXXImPwAATbALYU2yC11yJz8AAE2xC2FNswtdcig/AABNsgthTbQLXXIpPwAATbMLYU21C11yKj8AAE20C2FNtgtdcis/AABNtQthTbcLXXIsPwAATbYLYU24C11yLT8AAE23C2FNuQtdci4/AABNuAthdShNugtdci8/AABNuQthTbsLXXIwPwAATboLYU28C11yMT8AAE27C2FNvQtdcjI/AABNvAthTb4LXXIzPwAATb0LYU2/C11yND8AAE2+C2FNwAtdcjU/AABNvwthTcELXXI2PwAATcALYU3CC11yNz8AAE3BC2FNwwtdcjg/AABNwgthTcQLXXI5PwAATcMLYU3FC11yOj8AAE3EC2FNxgtdcjs/AABNxQthTccLXXI8PwAATcYLYU3IC11yPT8AAE3HC2FNyQtdcj4/AABNyAthTcoLXXI/PwAATckLYU3LC11yQD8AAE3KC2FNzAtdckE/AABNywthTc0LXXJCPwAATcwLYU3OC11yQz8AAE3NC2FNzwtdckQ/AABNzgthTdALXXJFPwAATc8LYU3RC11yRj8AAE3QC2FN0gtdckc/AABN0QthTdMLXXJIPwAATdILYU3UC11yST8AAE3TC2FN1Qtdcko/AABN1AthTdYLXXJLPwAATdULYU3XC11yTD8AAE3WC2FN2Atdck0/AABN1wthTdkLXXJOPwAATdgLYU3aC11yTz8AAE3ZC2FN2wtdclA/AABN2gthTdwLXXJRPwAATdsLYU3dC11yUj8AAE3cC2FN3gtdclM/AABN3QthTd8LXXJUPwAATd4LYU3gC11yVT8AAE3fC2FN4QtdclY/AABN4AthTeILXXJXPwAATeELYU3jC11yWD8AAE3iC2FN5Atdclk/AABN4wthTeULXXJaPwAATeQLYU3mC11yWz8AAE3lC2FN5wtdclw/AABN5gthTegLXXJdPwAATecLYU3pC11yXj8AAE3oC2FN6gtdcl8/AABN6QthTesLXXJgPwAATeoLYU3sC11yYT8AAE3rC2FN7QtdcmI/AABN7AthTe4LXXJjPwAATe0LYU3vC11yZD8AAE3uC2FN8AtdcmU/AABN7wthTfELXXJmPwAATfALYU3yC11yZz8AAE3xC2FN8wtdcmg/AABN8gthTfQLXXJpPwAATfMLYU31C11yaj8AAE30C2FN9gtdcms/AABN9QthTfcLXXJsPwAATfYLYU34C11ybT8AAE33C2FN+Qtdcm4/AABN+AthTfoLXXJvPwAATfkLYU37C11ycD8AAE36C2FN/AtdcnE/AABN+wthTf0LXXJyPwAATfwLYU3+C11ycz8AAE39C2FN/wtdcnQ/AABN/gthTQAMXXJ1PwAATf8LYU0BDF1ydj8AAE0ADGFNAgxdcnc/AABNAQxhTQMMXXJ4PwAATQIMYU0EDF1yeT8AAE0DDGFNBQxdcno/AABNBAxhTQYMXXJ7PwAATQUMYU0HDF1yfD8AAE0GDGFNCAxdcn0/AABNBwxhTQkMXXJ+PwAATQgMYU0KDF1yfz8AAE0JDGFNCwxdcoA/AABNCgxhTQwMXXKBPwAATQsMYU0NDF1ygj8AAE0MDGFNDgxdcoM/AABNDQxhTQ8MXXKEPwAATQ4MYU0QDF1yhT8AAE0PDGFNEQxdcoY/AABNEAxhTRIMXXKHPwAATREMYU0TDF1yiD8AAE0SDGFNFAxdcok/AABNEwxhTRUMXXKKPwAATRQMYU0WDF1yiz8AAE0VDGFNFwxdcow/AABNFgxhTRgMXXKNPwAATRcMYU0ZDF1yjj8AAE0YDGFNGgxdco8/AABNGQxhTRsMXXKQPwAATRoMYU0cDF1ykT8AAE0bDGFNHQxdcpI/AABNHAxhTR4MXXKTPwAATR0MYU0fDF1ylD8AAE0eDGFNIAxdcpU/AABNHwxhTSEMXXKWPwAATSAMYU0iDF1ylz8AAE0hDGFNIwxdcpg/AABNIgxhTSQMXXKZPwAATSMMYU0lDF1ymj8AAE0kDGFNJgxdcps/AABNJQxhTScMXXKcPwAATSYMYU0oDF1ynT8AAE0nDGFNKQxdcp4/AABNKAxhTSoMXXKfPwAATSkMYU0rDF1yoD8AAE0qDGFNLAxdcqE/AABNKwxhTS0MXXKiPwAATSwMYU0uDF1yoz8AAE0tDGFNLwxdcqQ/AABNLgxhTTAMXXKlPwAATS8MYU0xDF1ypj8AAE0wDGFNMgxdcqc/AABNMQxhTTMMXXKoPwAATTIMYU00DF1yqT8AAE0zDGFNNQxdcqo/AABNNAxhTTYMXXKrPwAATTUMYU03DF1yrD8AAE02DGFNOAxdcq0/AABNNwxhTTkMXXKuPwAATTgMYU06DF1yrz8AAE05DGFNOwxdcrA/AABNOgxhTTwMXXKxPwAATTsMYU09DF1ysj8AAE08DGFNPgxdcrM/AABNPQxhTT8MXXK0PwAATT4MYU1ADF1ytT8AAE0/DGFNQQxdcrY/AABNQAxhTUIMXXK3PwAATUEMYU1DDF1yuD8AAE1CDGFNRAxdcrk/AABNQwxhTUUMXXK6PwAATUQMYU1GDF1yuz8AAE1FDGFNRwxdcrw/AABNRgxhTUgMXXK9PwAATUcMYU1JDF1yvj8AAE1IDGFNSgxdcr8/AABNSQxhTUsMXXLAPwAATUoMYU1MDF1ywT8AAE1LDGFNTQxdcsI/AABNTAxhTU4MXXLDPwAATU0MYU1PDF1yxD8AAE1ODGFNUAxdcsU/AABNTwxhTVEMXXLGPwAATVAMYU1SDF1yxz8AAE1RDGFNUwxdcsg/AABNUgxhTVQMXXLJPwAATVMMYU1VDF1yyj8AAE1UDGFNVgxdcss/AABNVQxhTVcMXXLMPwAATVYMYU1YDF1yzT8AAE1XDGFNWQxdcs4/AABNWAxhTVoMXXLPPwAATVkMYU1bDF1y0D8AAE1aDGFNXAxdctE/AABNWwxhTV0MXXLSPwAATVwMYU1eDF1y0z8AAE1dDGFNXwxdctQ/AABNXgxhTWAMXXLVPwAATV8MYU1hDF1y1j8AAE1gDGFNYgxdctc/AABNYQxhTWMMXXLYPwAATWIMYU1kDF1y2T8AAE1jDGFNZQxdcto/AABNZAxhTWYMXXLbPwAATWUMYU1nDF1y3D8AAE1mDGFNaAxdct0/AABNZwxhTWkMXXLePwAATWgMYU1qDF1y3z8AAE1pDGFNawxdcuA/AABNagxhTWwMXXLhPwAATWsMYU1tDF1y4j8AAE1sDGFNbgxdcuM/AABNbQxhTW8MXXLkPwAATW4MYU1wDF1y5T8AAE1vDGFNcQxdcuY/AABNcAxhTXIMXXLnPwAATXEMYU1zDF1y6D8AAE1yDGFNdAxdcuk/AABNcwxhTXUMXXLqPwAATXQMYU12DF1y6z8AAE11DGFNdwxdcuw/AABNdgxhTXgMXXLtPwAATXcMYU15DF1y7j8AAE14DGFNegxdcu8/AABNeQxhTXsMXXLwPwAATXoMYU18DF1y8T8AAE17DGFNfQxdcvI/AABNfAxhTX4MXXLzPwAATX0MYU1/DF1y9D8AAE1+DGFNgAxdcvU/AABNfwxhTYEMXXL2PwAATYAMYU2CDF1y9z8AAE2BDGFNgwxdcvg/AABNggxhTYQMXXL5PwAATYMMYU2FDF1y+j8AAE2EDGFNhgxdcvs/AABNhQxhTYcMXXL8PwAATYYMYU2IDF1y/T8AAE2HDGFNiQxdcv4/AABNiAxhTYoMXXL/PwAATYkMYU2LDF1yAEAAAE2KDGFNjAxdcgFAAABNiwxhTY0MXXICQAAATYwMYU2ODF1yA0AAAE2NDGFNjwxdcgRAAABNjgxhTZAMXXIFQAAATY8MYU2RDF1yBkAAAE2QDGFNkgxdcgdAAABNkQxhTZMMXXIIQAAATZIMYU2UDF1yCUAAAE2TDGFNlQxdcgpAAABNlAxhTZYMXXILQAAATZUMYU2XDF1yDEAAAE2WDGFNmAxdcg1AAABNlwxhTZkMXXIOQAAATZgMYU2aDF1yD0AAAE2ZDGFNmwxdchBAAABNmgxhTZwMXXIRQAAATZsMYU2dDF1yEkAAAE2cDGFNngxdchNAAABNnQxhTZ8MXXIUQAAATZ4MYU2gDF1yFUAAAE2fDGFNoQxdchZAAABNoAxhTaIMXXIXQAAATaEMYU2jDF1yGEAAAE2iDGFNpAxdchlAAABNowxhTaUMXXIaQAAATaQMYU2mDF1yG0AAAE2lDGFNpwxdchxAAABNpgxhTagMXXIdQAAATacMYU2pDF1yHkAAAE2oDGFNqgxdch9AAABNqQxhTasMXXIgQAAATaoMYU2sDF1yIUAAAE2rDGFNrQxdciJAAABNrAxhTa4MXXIjQAAATa0MYU2vDF1yJEAAAE2uDGFNsAxdciVAAABNrwxhTbEMXXImQAAATbAMYU2yDF1yJ0AAAE2xDGFNswxdcihAAABNsgxhTbQMXXIpQAAATbMMYU21DF1yKkAAAE20DGFNtgxdcitAAABNtQxhTbcMXXIsQAAATbYMYU24DF1yLUAAAE23DGFNuQxdci5AAABNuAxhTboMXXIvQAAATbkMYU27DF1yMEAAAE26DGFNvAxdcjFAAABNuwxhTb0MXXIyQAAATbwMYU2+DF1yM0AAAE29DGFNvwxdcjRAAABNvgxhTcAMXXI1QAAATb8MYU3BDF1yNkAAAE3ADGFNwgxdcjdAAABNwQxhTcMMXXI4QAAATcIMYU3EDF1yOUAAAE3DDGFNxQxdcjpAAABNxAxhTcYMXXI7QAAATcUMYU3HDF1yPEAAAE3GDGFNyAxdcj1AAABNxwxhTckMXXI+QAAATcgMYU3KDF1yP0AAAE3JDGFNywxdckBAAABNygxhTcwMXXJBQAAATcsMYU3NDF1yQkAAAE3MDGFNzgxdckNAAABNzQxhTc8MXXJEQAAATc4MYU3QDF1yRUAAAE3PDGFN0QxdckZAAABN0AxhTdIMXXJHQAAATdEMYU3TDF1ySEAAAE3SDGFN1AxdcklAAABN0wxhTdUMXXJKQAAATdQMYU3WDF1yS0AAAE3VDGFN1wxdckxAAABN1gxhTdgMXXJNQAAATdcMYU3ZDF1yTkAAAE3YDGFN2gxdck9AAABN2QxhTdsMXXJQQAAATdoMYU3cDF1yUUAAAE3bDGFN3QxdclJAAABN3AxhTd4MXXJTQAAATd0MYU3fDF1yVEAAAE3eDGFN4AxdclVAAABN3wxhTeEMXXJWQAAATeAMYU3iDF1yV0AAAE3hDGFN4wxdclhAAABN4gxhTeQMXXJZQAAATeMMYU3lDF1yWkAAAE3kDGFN5gxdcltAAABN5QxhTecMXXJcQAAATeYMYU3oDF1yXUAAAE3nDGFN6Qxdcl5AAABN6AxhTeoMXXJfQAAATekMYU3rDF1yYEAAAE3qDGFN7AxdcmFAAABN6wxhTe0MXXJiQAAATewMYU3uDF1yY0AAAE3tDGFN7wxdcmRAAABN7gxhTfAMXXJlQAAATe8MYU3xDF1yZkAAAE3wDGFN8gxdcmdAAABN8QxhTfMMXXJoQAAATfIMYU30DF1yaUAAAE3zDGFN9QxdcmpAAABN9AxhTfYMXXJrQAAATfUMYU33DF1ybEAAAE32DGFN+Axdcm1AAABN9wxhTfkMXXJuQAAATfgMYU36DF1yb0AAAE35DGFN+wxdcnBAAABN+gxhTfwMXXJxQAAATfsMYU39DF1yckAAAE38DGFN/gxdcnNAAABN/QxhTf8MXXJ0QAAATf4MYU0ADV1ydUAAAE3/DGFNAQ1dcnZAAABNAA1hTQINXXJ3QAAATQENYU0DDV1yeEAAAE0CDWFNBA1dcnlAAABNAw1hTQUNXXJ6QAAATQQNYU0GDV1ye0AAAE0FDWFNBw1dcnxAAABNBg1hTQgNXXJ9QAAATQcNYU0JDV1yfkAAAE0IDWFNCg1dcn9AAABNCQ1hTQsNXXKAQAAATQoNYU0MDV1ygUAAAE0LDWFNDQ1dcoJAAABNDA1hTQ4NXXKDQAAATQ0NYU0PDV1yhEAAAE0ODWFNEA1dcoVAAABNDw1hTRENXXKGQAAATRANYU0SDV1yh0AAAE0RDWFNEw1dcohAAABNEg1hTRQNXXKJQAAATRMNYU0VDV1yikAAAE0UDWFNFg1dcotAAABNFQ1hTRcNXXKMQAAATRYNYU0YDV1yjUAAAE0XDWFNGQ1dco5AAABNGA1hTRoNXXKPQAAATRkNYU0bDV1ykEAAAE0aDWFNHA1dcpFAAABNGw1hTR0NXXKSQAAATRwNYU0eDV1yk0AAAE0dDWFNHw1dcpRAAABNHg1hTSANXXKVQAAATR8NYU0hDV1ylkAAAE0gDWFNIg1dcpdAAABNIQ1hTSMNXXKYQAAATSINYU0kDV1ymUAAAE0jDWFNJQ1dcppAAABNJA1hTSYNXXKbQAAATSUNYU0nDV1ynEAAAE0mDWFNKA1dcp1AAABNJw1hTSkNXXKeQAAATSgNYU0qDV1yn0AAAE0pDWFNKw1dcqBAAABNKg1hTSwNXXKhQAAATSsNYU0tDV1yokAAAE0sDWFNLg1dcqNAAABNLQ1hTS8NXXKkQAAATS4NYU0wDV1ypUAAAE0vDWFNMQ1dcqZAAABNMA1hTTINXXKnQAAATTENYU0zDV1yqEAAAE0yDWFNNA1dcqlAAABNMw1hTTUNXXKqQAAATTQNYU02DV1yq0AAAE01DWFNNw1dcqxAAABNNg1hTTgNXXKtQAAATTcNYU05DV1yrkAAAE04DWFNOg1dcq9AAABNOQ1hTTsNXXKwQAAATToNYU08DV1ysUAAAE07DWFNPQ1dcrJAAABNPA1hTT4NXXKzQAAATT0NYU0/DV1ytEAAAE0+DWFNQA1dcrVAAABNPw1hTUENXXK2QAAATUANYU1CDV1yt0AAAE1BDWFNQw1dcrhAAABNQg1hTUQNXXK5QAAATUMNYU1FDV1yukAAAE1EDWFNRg1dcrtAAABNRQ1hTUcNXXK8QAAATUYNYU1IDV1yvUAAAE1HDWFNSQ1dcr5AAABNSA1hTUoNXXK/QAAATUkNYU1LDV1ywEAAAE1KDWFNTA1dcsFAAABNSw1hTU0NXXLCQAAATUwNYU1ODV1yw0AAAE1NDWFNTw1dcsRAAABNTg1hTVANXXLFQAAATU8NYU1RDV1yxkAAAE1QDWFNUg1dcsdAAABNUQ1hTVMNXXLIQAAATVINYU1UDV1yyUAAAE1TDWFNVQ1dcspAAABNVA1hTVYNXXLLQAAATVUNYU1XDV1yzEAAAE1WDWFNWA1dcs1AAABNVw1hTVkNXXLOQAAATVgNYU1aDV1yz0AAAE1ZDWFNWw1dctBAAABNWg1hTVwNXXLRQAAATVsNYU1dDV1y0kAAAE1cDWFNXg1dctNAAABNXQ1hTV8NXXLUQAAATV4NYU1gDV1y1UAAAE1fDWFNYQ1dctZAAABNYA1hTWINXXLXQAAATWENYU1jDV1y2EAAAE1iDWFNZA1dctlAAABNYw1hTWUNXXLaQAAATWQNYU1mDV1y20AAAE1lDWFNZw1dctxAAABNZg1hTWgNXXLdQAAATWcNYU1pDV1y3kAAAE1oDWFNag1dct9AAABNaQ1hTWsNXXLgQAAATWoNYU1sDV1y4UAAAE1rDWFNbQ1dcuJAAABNbA1hTW4NXXLjQAAATW0NYU1vDV1y5EAAAE1uDWFNcA1dcuVAAABNbw1hTXENXXLmQAAATXANYU1yDV1y50AAAE1xDWFNcw1dcuhAAABNcg1hTXQNXXLpQAAATXMNYU11DV1y6kAAAE10DWFNdg1dcutAAABNdQ1hTXcNXXLsQAAATXYNYU14DV1y7UAAAE13DWFNeQ1dcu5AAABNeA1hTXoNXXLvQAAATXkNYU17DV1y8EAAAE16DWFNfA1dcvFAAABNew1hTX0NXXLyQAAATXwNYU1+DV1y80AAAE19DWFNfw1dcvRAAABNfg1hTYANXXL1QAAATX8NYU2BDV1y9kAAAE2ADWFNgg1dcvdAAABNgQ1hTYMNXXL4QAAATYINYU2EDV1y+UAAAE2DDWFNhQ1dcvpAAABNhA1hTYYNXXL7QAAATYUNYU2HDV1y/EAAAE2GDWFNiA1dcv1AAABNhw1hTYkNXXL+QAAATYgNYU2KDV1y/0AAAE2JDWFNiw1dcgBBAABNig1hTYwNXXIBQQAATYsNYU2NDV1yAkEAAE2MDWFNjg1dcgNBAABNjQ1hTY8NXXIEQQAATY4NYU2QDV1yBUEAAE2PDWFNkQ1dcgZBAABNkA1hTZINXXIHQQAATZENYU2TDV1yCEEAAE2SDWFNlA1dcglBAABNkw1hTZUNXXIKQQAATZQNYU2WDV1yC0EAAE2VDWFNlw1dcgxBAABNlg1hTZgNXXINQQAATZcNYU2ZDV1yDkEAAE2YDWFNmg1dcg9BAABNmQ1hTZsNXXIQQQAATZoNYU2cDV1yEUEAAE2bDWFNnQ1dchJBAABNnA1hTZ4NXXITQQAATZ0NYU2fDV1yFEEAAE2eDWFNoA1dchVBAABNnw1hTaENXXIWQQAATaANYU2iDV1yF0EAAE2hDWFNow1dchhBAABNog1hTaQNXXIZQQAATaMNYU2lDV1yGkEAAE2kDWFNpg1dchtBAABNpQ1hTacNXXIcQQAATaYNYU2oDV1yHUEAAE2nDWFNqQ1dch5BAABNqA1hTaoNXXIfQQAATakNYU2rDV1yIEEAAE2qDWFNrA1dciFBAABNqw1hTa0NXXIiQQAATawNYU2uDV1yI0EAAE2tDWFNrw1dciRBAABNrg1hTbANXXIlQQAATa8NYU2xDV1yJkEAAE2wDWFNsg1dcidBAABNsQ1hTbMNXXIoQQAATbINYU20DV1yKUEAAE2zDWFNtQ1dcipBAABNtA1hTbYNXXIrQQAATbUNYU23DV1yLEEAAE22DWFNuA1dci1BAABNtw1hTbkNXXIuQQAATbgNYU26DV1yL0EAAE25DWFNuw1dcjBBAABNug1hTbwNXXIxQQAATbsNYU29DV1yMkEAAE28DWFNvg1dcjNBAABNvQ1hTb8NXXI0QQAATb4NYU3ADV1yNUEAAE2/DWFNwQ1dcjZBAABNwA1hTcINXXI3QQAATcENYU3DDV1yOEEAAE3CDWFNxA1dcjlBAABNww1hTcUNXXI6QQAATcQNYU3GDV1yO0EAAE3FDWFNxw1dcjxBAABNxg1hTcgNXXI9QQAATccNYU3JDV1yPkEAAE3IDWFNyg1dcj9BAABNyQ1hTcsNXXJAQQAATcoNYU3MDV1yQUEAAE3LDWFNzQ1dckJBAABNzA1hTc4NXXJDQQAATc0NYU3PDV1yREEAAE3ODWFN0A1dckVBAABNzw1hTdENXXJGQQAATdANYU3SDV1yR0EAAE3RDWFN0w1dckhBAABN0g1hTdQNXXJJQQAATdMNYU3VDV1ySkEAAE3UDWFN1g1dcktBAABN1Q1hTdcNXXJMQQAATdYNYU3YDV1yTUEAAE3XDWFN2Q1dck5BAABN2A1hTdoNXXJPQQAATdkNYU3bDV1yUEEAAE3aDWFN3A1dclFBAABN2w1hTd0NXXJSQQAATdwNYU3eDV1yU0EAAE3dDWFN3w1dclRBAABN3g1hTeANXXJVQQAATd8NYU3hDV1yVkEAAE3gDWFN4g1dcldBAABN4Q1hTeMNXXJYQQAATeINYU3kDV1yWUEAAE3jDWFN5Q1dclpBAABN5A1hTeYNXXJbQQAATeUNYU3nDV1yXEEAAE3mDWFN6A1dcl1BAABN5w1hTekNXXJeQQAATegNYU3qDV1yX0EAAE3pDWFN6w1dcmBBAABN6g1hTewNXXJhQQAATesNYU3tDV1yYkEAAE3sDWFN7g1dcmNBAABN7Q1hTe8NXXJkQQAATe4NYU3wDV1yZUEAAE3vDWFN8Q1dcmZBAABN8A1hTfINXXJnQQAATfENYU3zDV1yaEEAAE3yDWFN9A1dcmlBAABN8w1hTfUNXXJqQQAATfQNYU32DV1ya0EAAE31DWFN9w1dcmxBAABN9g1hTfgNXXJtQQAATfcNYU35DV1ybkEAAE34DWFN+g1dcm9BAABN+Q1hTfsNXXJwQQAATfoNYU38DV1ycUEAAE37DWFN/Q1dcnJBAABN/A1hTf4NXXJzQQAATf0NYU3/DV1ydEEAAE3+DWFNAA5dcnVBAABN/w1hTQEOXXJ2QQAATQAOYU0CDl1yd0EAAE0BDmFNAw5dcnhBAABNAg5hTQQOXXJ5QQAATQMOYU0FDl1yekEAAE0EDmFNBg5dcntBAABNBQ5hTQcOXXJ8QQAATQYOYU0IDl1yfUEAAE0HDmFNCQ5dcn5BAABNCA5hTQoOXXJ/QQAATQkOYU0LDl1ygEEAAE0KDmFNDA5dcoFBAABNCw5hTQ0OXXKCQQAATQwOYU0ODl1yg0EAAE0NDmFNDw5dcoRBAABNDg5hTRAOXXKFQQAATQ8OYU0RDl1yhkEAAE0QDmFNEg5dcodBAABNEQ5hTRMOXXKIQQAATRIOYU0UDl1yiUEAAE0TDmFNFQ5dcopBAABNFA5hTRYOXXKLQQAATRUOYU0XDl1yjEEAAE0WDmFNGA5dco1BAABNFw5hTRkOXXKOQQAATRgOYU0aDl1yj0EAAE0ZDmFNGw5dcpBBAABNGg5hTRwOXXKRQQAATRsOYU0dDl1ykkEAAE0cDmFNHg5dcpNBAABNHQ5hTR8OXXKUQQAATR4OYU0gDl1ylUEAAE0fDmFNIQ5dcpZBAABNIA5hTSIOXXKXQQAATSEOYU0jDl1ymEEAAE0iDmFNJA5dcplBAABNIw5hTSUOXXKaQQAATSQOYU0mDl1ym0EAAE0lDmFNJw5dcpxBAABNJg5hTSgOXXKdQQAATScOYU0pDl1ynkEAAE0oDmFNKg5dcp9BAABNKQ5hTSsOXXKgQQAATSoOYU0sDl1yoUEAAE0rDmFNLQ5dcqJBAABNLA5hTS4OXXKjQQAATS0OYU0vDl1ypEEAAE0uDmFNMA5dcqVBAABNLw5hTTEOXXKmQQAATTAOYU0yDl1yp0EAAE0xDmFNMw5dcqhBAABNMg5hTTQOXXKpQQAATTMOYU01Dl1yqkEAAE00DmFNNg5dcqtBAABNNQ5hTTcOXXKsQQAATTYOYU04Dl1yrUEAAE03DmFNOQ5dcq5BAABNOA5hTToOXXKvQQAATTkOYU07Dl1ysEEAAE06DmFNPA5dcrFBAABNOw5hTT0OXXKyQQAATTwOYU0+Dl1ys0EAAE09DmFNPw5dcrRBAABNPg5hTUAOXXK1QQAATT8OYU1BDl1ytkEAAE1ADmFNQg5dcrdBAABNQQ5hTUMOXXK4QQAATUIOYU1EDl1yuUEAAE1DDmFNRQ5dcrpBAABNRA5hTUYOXXK7QQAATUUOYU1HDl1yvEEAAE1GDmFNSA5dcr1BAABNRw5hTUkOXXK+QQAATUgOYU1KDl1yv0EAAE1JDmFNSw5dcsBBAABNSg5hTUwOXXLBQQAATUsOYU1NDl1ywkEAAE1MDmFNTg5dcsNBAABNTQ5hTU8OXXLEQQAATU4OYU1QDl1yxUEAAE1PDmFNUQ5dcsZBAABNUA5hTVIOXXLHQQAATVEOYU1TDl1yyEEAAE1SDmFNVA5dcslBAABNUw5hTVUOXXLKQQAATVQOYU1WDl1yy0EAAE1VDmFNVw5dcsxBAABNVg5hTVgOXXLNQQAATVcOYU1ZDl1yzkEAAE1YDmFNWg5dcs9BAABNWQ5hTVsOXXLQQQAATVoOYU1cDl1y0UEAAE1bDmFNXQ5dctJBAABNXA5hTV4OXXLTQQAATV0OYU1fDl1y1EEAAE1eDmFNYA5dctVBAABNXw5hTWEOXXLWQQAATWAOYU1iDl1y10EAAE1hDmFNYw5dcthBAABNYg5hTWQOXXLZQQAATWMOYU1lDl1y2kEAAE1kDmFNZg5dcttBAABNZQ5hTWcOXXLcQQAATWYOYU1oDl1y3UEAAE1nDmFNaQ5dct5BAABNaA5hTWoOXXLfQQAATWkOYU1rDl1y4EEAAE1qDmFNbA5dcuFBAABNaw5hTW0OXXLiQQAATWwOYU1uDl1y40EAAE1tDmFNbw5dcuRBAABNbg5hTXAOXXLlQQAATW8OYU1xDl1y5kEAAE1wDmFNcg5dcudBAABNcQ5hTXMOXXLoQQAATXIOYU10Dl1y6UEAAE1zDmFNdQ5dcupBAABNdA5hTXYOXXLrQQAATXUOYU13Dl1y7EEAAE12DmFNeA5dcu1BAABNdw5hTXkOXXLuQQAATXgOYU16Dl1y70EAAE15DmFNew5dcvBBAABNeg5hTXwOXXLxQQAATXsOYU19Dl1y8kEAAE18DmFNfg5dcvNBAABNfQ5hTX8OXXL0QQAATX4OYU2ADl1y9UEAAE1/DmFNgQ5dcvZBAABNgA5hTYIOXXL3QQAATYEOYU2DDl1y+EEAAE2CDmFNhA5dcvlBAABNgw5hTYUOXXL6QQAATYQOYU2GDl1y+0EAAE2FDmFNhw5dcvxBAABNhg5hTYgOXXL9QQAATYcOYU2JDl1y/kEAAE2IDmFNig5dcv9BAABNiQ5hTYsOXXIAQgAATYoOYU2MDl1yAUIAAE2LDmFNjQ5dcgJCAABNjA5hTY4OXXIDQgAATY0OYU2PDl1yBEIAAE2ODmFNkA5dcgVCAABNjw5hTZEOXXIGQgAATZAOYU2SDl1yB0IAAE2RDmFNkw5dcghCAABNkg5hTZQOXXIJQgAATZMOYU2VDl1yCkIAAE2UDmFNlg5dcgtCAABNlQ5hTZcOXXIMQgAATZYOYU2YDl1yDUIAAE2XDmFNmQ5dcg5CAABNmA5hTZoOXXIPQgAATZkOYU2bDl1yEEIAAE2aDmFNnA5dchFCAABNmw5hTZ0OXXISQgAATZwOYU2eDl1yE0IAAE2dDmFNnw5dchRCAABNng5hTaAOXXIVQgAATZ8OYU2hDl1yFkIAAE2gDmFNog5dchdCAABNoQ5hTaMOXXIYQgAATaIOYU2kDl1yGUIAAE2jDmFNpQ5dchpCAABNpA5hTaYOXXIbQgAATaUOYU2nDl1yHEIAAE2mDmFNqA5dch1CAABNpw5hTakOXXIeQgAATagOYU2qDl1yH0IAAE2pDmFNqw5dciBCAABNqg5hTawOXXIhQgAATasOYU2tDl1yIkIAAE2sDmFNrg5dciNCAABNrQ5hTa8OXXIkQgAATa4OYU2wDl1yJUIAAE2vDmFNsQ5dciZCAABNsA5hTbIOXXInQgAATbEOYU2zDl1yKEIAAE2yDmFNtA5dcilCAABNsw5hTbUOXXIqQgAATbQOYU22Dl1yK0IAAE21DmFNtw5dcixCAABNtg5hTbgOXXItQgAATbcOYU25Dl1yLkIAAE24DmFNug5dci9CAABNuQ5hTbsOXXIwQgAATboOYU28Dl1yMUIAAE27DmFNvQ5dcjJCAABNvA5hTb4OXXIzQgAATb0OYU2/Dl1yNEIAAE2+DmFNwA5dcjVCAABNvw5hTcEOXXI2QgAATcAOYU3CDl1yN0IAAE3BDmFNww5dcjhCAABNwg5hTcQOXXI5QgAATcMOYU3FDl1yOkIAAE3EDmFNxg5dcjtCAABNxQ5hTccOXXI8QgAATcYOYU3IDl1yPUIAAE3HDmFNyQ5dcj5CAABNyA5hTcoOXXI/QgAATckOYU3LDl1yQEIAAE3KDmFNzA5dckFCAABNyw5hTc0OXXJCQgAATcwOYU3ODl1yQ0IAAE3NDmFNzw5dckRCAABNzg5hTdAOXXJFQgAATc8OYU3RDl1yRkIAAE3QDmFN0g5dckdCAABN0Q5hTdMOXXJIQgAATdIOYU3UDl1ySUIAAE3TDmFN1Q5dckpCAABN1A5hTdYOXXJLQgAATdUOYU3XDl1yTEIAAE3WDmFN2A5dck1CAABN1w5hTdkOXXJOQgAATdgOYU3aDl1yT0IAAE3ZDmFN2w5dclBCAABN2g5hTdwOXXJRQgAATdsOYU3dDl1yUkIAAE3cDmFN3g5dclNCAABN3Q5hTd8OXXJUQgAATd4OYU3gDl1yVUIAAE3fDmFN4Q5dclZCAABN4A5hTeIOXXJXQgAATeEOYU3jDl1yWEIAAE3iDmFN5A5dcllCAABN4w5hTeUOXXJaQgAATeQOYU3mDl1yW0IAAE3lDmFN5w5dclxCAABN5g5hTegOXXJdQgAATecOYU3pDl1yXkIAAE3oDmFN6g5dcl9CAABN6Q5hTesOXXJgQgAATeoOYU3sDl1yYUIAAE3rDmFN7Q5dcmJCAABN7A5hTe4OXXJjQgAATe0OYU3vDl1yZEIAAE3uDmFN8A5dcmVCAABN7w5hTfEOXXJmQgAATfAOYU3yDl1yZ0IAAE3xDmFN8w5dcmhCAABN8g5hTfQOXXJpQgAATfMOYU31Dl1yakIAAE30DmFN9g5dcmtCAABN9Q5hTfcOXXJsQgAATfYOYU34Dl1ybUIAAE33DmFN+Q5dcm5CAABN+A5hTfoOXXJvQgAATfkOYU37Dl1ycEIAAE36DmFN/A5dcnFCAABN+w5hTf0OXXJyQgAATfwOYU3+Dl1yc0IAAE39DmFN/w5dcnRCAABN/g5hTQAPXXJ1QgAATf8OYU0BD11ydkIAAE0AD2FNAg9dcndCAABNAQ9hTQMPXXJ4QgAATQIPYU0ED11yeUIAAE0DD2FNBQ9dcnpCAABNBA9hTQYPXXJ7QgAATQUPYU0HD11yfEIAAE0GD2FNCA9dcn1CAABNBw9hTQkPXXJ+QgAATQgPYU0KD11yf0IAAE0JD2FNCw9dcoBCAABNCg9hTQwPXXKBQgAATQsPYU0ND11ygkIAAE0MD2FNDg9dcoNCAABNDQ9hTQ8PXXKEQgAATQ4PYU0QD11yhUIAAE0PD2FNEQ9dcoZCAABNEA9hTRIPXXKHQgAATREPYU0TD11yiEIAAE0SD2FNFA9dcolCAABNEw9hTRUPXXKKQgAATRQPYU0WD11yi0IAAE0VD2FNFw9dcoxCAABNFg9hTRgPXXKNQgAATRcPYU0ZD11yjkIAAE0YD2FNGg9dco9CAABNGQ9hTRsPXXKQQgAATRoPYU0cD11ykUIAAE0bD2FNHQ9dcpJCAABNHA9hTR4PXXKTQgAATR0PYU0fD11ylEIAAE0eD2FNIA9dcpVCAABNHw9hTSEPXXKWQgAATSAPYU0iD11yl0IAAE0hD2FNIw9dcphCAABNIg9hTSQPXXKZQgAATSMPYU0lD11ymkIAAE0kD2FNJg9dcptCAABNJQ9hTScPXXKcQgAATSYPYU0oD11ynUIAAE0nD2FNKQ9dcp5CAABNKA9hTSoPXXKfQgAATSkPYU0rD11yoEIAAE0qD2FNLA9dcqFCAABNKw9hTS0PXXKiQgAATSwPYU0uD11yo0IAAE0tD2FNLw9dcqRCAABNLg9hTTAPXXKlQgAATS8PYU0xD11ypkIAAE0wD2FNMg9dcqdCAABNMQ9hTTMPXXKoQgAATTIPYU00D11yqUIAAE0zD2FNNQ9dcqpCAABNNA9hTTYPXXKrQgAATTUPYU03D11yrEIAAE02D2FNOA9dcq1CAABNNw9hTTkPXXKuQgAATTgPYU06D11yr0IAAE05D2FNOw9dcrBCAABNOg9hTTwPXXKxQgAATTsPYU09D11yskIAAE08D2FNPg9dcrNCAABNPQ9hTT8PXXK0QgAATT4PYU1AD11ytUIAAE0/D2FNQQ9dcrZCAABNQA9hTUIPXXK3QgAATUEPYU1DD11yuEIAAE1CD2FNRA9dcrlCAABNQw9hTUUPXXK6QgAATUQPYU1GD11yu0IAAE1FD2FNRw9dcrxCAABNRg9hTUgPXXK9QgAATUcPYU1JD11yvkIAAE1ID2FNSg9dcr9CAABNSQ9hTUsPXXLAQgAATUoPYU1MD11ywUIAAE1LD2FNTQ9dcsJCAABNTA9hTU4PXXLDQgAATU0PYU1PD11yxEIAAE1OD2FNUA9dcsVCAABNTw9hTVEPXXLGQgAATVAPYU1SD11yx0IAAE1RD2FNUw9dcshCAABNUg9hTVQPXXLJQgAATVMPYU1VD11yykIAAE1UD2FNVg9dcstCAABNVQ9hTVcPXXLMQgAATVYPYU1YD11yzUIAAE1XD2FNWQ9dcs5CAABNWA9hTVoPXXLPQgAATVkPYU1bD11y0EIAAE1aD2FNXA9dctFCAABNWw9hTV0PXXLSQgAATVwPYU1eD11y00IAAE1dD2FNXw9dctRCAABNXg9hTWAPXXLVQgAATV8PYU1hD11y1kIAAE1gD2FNYg9dctdCAABNYQ9hTWMPXXLYQgAATWIPYU1kD11y2UIAAE1jD2FNZQ9dctpCAABNZA9hTWYPXXLbQgAATWUPYU1nD11y3EIAAE1mD2FNaA9dct1CAABNZw9hTWkPXXLeQgAATWgPYU1qD11y30IAAE1pD2FNaw9dcuBCAABNag9hTWwPXXLhQgAATWsPYU1tD11y4kIAAE1sD2FNbg9dcuNCAABNbQ9hTW8PXXLkQgAATW4PYU1wD11y5UIAAE1vD2FNcQ9dcuZCAABNcA9hTXIPXXLnQgAATXEPYU1zD11y6EIAAE1yD2FNdA9dculCAABNcw9hTXUPXXLqQgAATXQPYU12D11y60IAAE11D2FNdw9dcuxCAABNdg9hTXgPXXLtQgAATXcPYU15D11y7kIAAE14D2FNeg9dcu9CAABNeQ9hTXsPXXLwQgAATXoPYU18D11y8UIAAE17D2FNfQ9dcvJCAABNfA9hTX4PXXLzQgAATX0PYU1/D11y9EIAAE1+D2FNgA9dcvVCAABNfw9hTYEPXXL2QgAATYAPYU2CD11y90IAAE2BD2FNgw9dcvhCAABNgg9hTYQPXXL5QgAATYMPYU2FD11y+kIAAE2ED2FNhg9dcvtCAABNhQ9hTYcPXXL8QgAATYYPYU2ID11y/UIAAE2HD2FNiQ9dcv5CAABNiA9hTYoPXXL/QgAATYkPYU2LD11yAEMAAE2KD2FNjA9dcgFDAABNiw9hTY0PXXICQwAATYwPYU2OD11yA0MAAE2ND2FNjw9dcgRDAABNjg9hTZAPXXIFQwAATY8PYU2RD11yBkMAAE2QD2FNkg9dcgdDAABNkQ9hTZMPXXIIQwAATZIPYU2UD11yCUMAAE2TD2FNlQ9dcgpDAABNlA9hTZYPXXILQwAATZUPYU2XD11yDEMAAE2WD2FNmA9dcg1DAABNlw9hTZkPXXIOQwAATZgPYU2aD11yD0MAAE2ZD2FNmw9dchBDAABNmg9hTZwPXXIRQwAATZsPYU2dD11yEkMAAE2cD2FNng9dchNDAABNnQ9hTZ8PXXIUQwAATZ4PYU2gD11yFUMAAE2fD2FNoQ9dchZDAABNoA9hdShNog9dchdDAABNoQ9hTaMPXXIYQwAATaIPYU2kD11yGUMAAE2jD2FNpQ9dchpDAABNpA9hTaYPXXIbQwAATaUPYU2nD11yHEMAAE2mD2FNqA9dch1DAABNpw9hTakPXXIeQwAATagPYU2qD11yH0MAAE2pD2FNqw9dciBDAABNqg9hTawPXXIhQwAATasPYU2tD11yIkMAAE2sD2FNrg9dciNDAABNrQ9hTa8PXXIkQwAATa4PYU2wD11yJUMAAE2vD2FNsQ9dciZDAABNsA9hTbIPXXInQwAATbEPYU2zD11yKEMAAE2yD2FNtA9dcilDAABNsw9hTbUPXXIqQwAATbQPYU22D11yK0MAAE21D2FNtw9dcixDAABNtg9hTbgPXXItQwAATbcPYU25D11yLkMAAE24D2FNug9dci9DAABNuQ9hTbsPXXIwQwAATboPYU28D11yMUMAAE27D2FNvQ9dcjJDAABNvA9hTb4PXXIzQwAATb0PYU2/D11yNEMAAE2+D2FNwA9dcjVDAABNvw9hTcEPXXI2QwAATcAPYU3CD11yN0MAAE3BD2FNww9dcjhDAABNwg9hTcQPXXI5QwAATcMPYU3FD11yOkMAAE3ED2FNxg9dcjtDAABNxQ9hTccPXXI8QwAATcYPYU3ID11yPUMAAE3HD2FNyQ9dcj5DAABNyA9hTcoPXXI/QwAATckPYU3LD11yQEMAAE3KD2FNzA9dckFDAABNyw9hTc0PXXJCQwAATcwPYU3OD11yQ0MAAE3ND2FNzw9dckRDAABNzg9hTdAPXXJFQwAATc8PYU3RD11yRkMAAE3QD2FN0g9dckdDAABN0Q9hTdMPXXJIQwAATdIPYU3UD11ySUMAAE3TD2FN1Q9dckpDAABN1A9hTdYPXXJLQwAATdUPYU3XD11yTEMAAE3WD2FN2A9dck1DAABN1w9hTdkPXXJOQwAATdgPYU3aD11yT0MAAE3ZD2FN2w9dclBDAABN2g9hTdwPXXJRQwAATdsPYU3dD11yUkMAAE3cD2FN3g9dclNDAABN3Q9hTd8PXXJUQwAATd4PYU3gD11yVUMAAE3fD2FN4Q9dclZDAABN4A9hTeIPXXJXQwAATeEPYU3jD11yWEMAAE3iD2FN5A9dcllDAABN4w9hTeUPXXJaQwAATeQPYU3mD11yW0MAAE3lD2FN5w9dclxDAABN5g9hTegPXXJdQwAATecPYU3pD11yXkMAAE3oD2FN6g9dcl9DAABN6Q9hTesPXXJgQwAATeoPYU3sD11yYUMAAE3rD2FN7Q9dcmJDAABN7A9hTe4PXXJjQwAATe0PYU3vD11yZEMAAE3uD2FN8A9dcmVDAABN7w9hTfEPXXJmQwAATfAPYU3yD11yZ0MAAE3xD2FN8w9dcmhDAABN8g9hTfQPXXJpQwAATfMPYU31D11yakMAAE30D2FN9g9dcmtDAABN9Q9hTfcPXXJsQwAATfYPYU34D11ybUMAAE33D2FN+Q9dcm5DAABN+A9hTfoPXXJvQwAATfkPYU37D11ycEMAAE36D2FN/A9dcnFDAABN+w9hTf0PXXJyQwAATfwPYU3+D11yc0MAAE39D2FN/w9dcnRDAABN/g9hTQAQXXJ1QwAATf8PYU0BEF1ydkMAAE0AEGFNAhBdcndDAABNARBhTQMQXXJ4QwAATQIQYU0EEF1yeUMAAE0DEGFNBRBdcnpDAABNBBBhTQYQXXJ7QwAATQUQYU0HEF1yfEMAAE0GEGFNCBBdcn1DAABNBxBhTQkQXXJ+QwAATQgQYU0KEF1yf0MAAE0JEGFNCxBdcoBDAABNChBhTQwQXXKBQwAATQsQYU0NEF1ygkMAAE0MEGFNDhBdcoNDAABNDRBhTQ8QXXKEQwAATQ4QYU0QEF1yhUMAAE0PEGFNERBdcoZDAABNEBBhTRIQXXKHQwAATREQYU0TEF1yiEMAAE0SEGFNFBBdcolDAABNExBhTRUQXXKKQwAATRQQYU0WEF1yi0MAAE0VEGFNFxBdcoxDAABNFhBhTRgQXXKNQwAATRcQYU0ZEF1yjkMAAE0YEGFNGhBdco9DAABNGRBhTRsQXXKQQwAATRoQYU0cEF1ykUMAAE0bEGFNHRBdcpJDAABNHBBhTR4QXXKTQwAATR0QYU0fEF1ylEMAAE0eEGFNIBBdcpVDAABNHxBhTSEQXXKWQwAATSAQYU0iEF1yl0MAAE0hEGFNIxBdcphDAABNIhBhTSQQXXKZQwAATSMQYU0lEF1ymkMAAE0kEGFNJhBdcptDAABNJRBhTScQXXKcQwAATSYQYU0oEF1ynUMAAE0nEGFNKRBdcp5DAABNKBBhTSoQXXKfQwAATSkQYU0rEF1yoEMAAE0qEGFNLBBdcqFDAABNKxBhTS0QXXKiQwAATSwQYU0uEF1yo0MAAE0tEGFNLxBdcqRDAABNLhBhTTAQXXKlQwAATS8QYU0xEF1ypkMAAE0wEGFNMhBdcqdDAABNMRBhTTMQXXKoQwAATTIQYU00EF1yqUMAAE0zEGFNNRBdcqpDAABNNBBhTTYQXXKrQwAATTUQYU03EF1yrEMAAE02EGFNOBBdcq1DAABNNxBhTTkQXXKuQwAATTgQYU06EF1yr0MAAE05EGFNOxBdcrBDAABNOhBhTTwQXXKxQwAATTsQYU09EF1yskMAAE08EGFNPhBdcrNDAABNPRBhTT8QXXK0QwAATT4QYU1AEF1ytUMAAE0/EGFNQRBdcrZDAABNQBBhTUIQXXK3QwAATUEQYU1DEF1yuEMAAE1CEGFNRBBdcrlDAABNQxBhTUUQXXK6QwAATUQQYU1GEF1yu0MAAE1FEGFNRxBdcrxDAABNRhBhTUgQXXK9QwAATUcQYU1JEF1yvkMAAE1IEGFNShBdcr9DAABNSRBhTUsQXXLAQwAATUoQYU1MEF1ywUMAAE1LEGFNTRBdcsJDAABNTBBhTU4QXXLDQwAATU0QYU1PEF1yxEMAAE1OEGFNUBBdcsVDAABNTxBhTVEQXXLGQwAATVAQYU1SEF1yx0MAAE1REGFNUxBdcshDAABNUhBhTVQQXXLJQwAATVMQYU1VEF1yykMAAE1UEGFNVhBdcstDAABNVRBhTVcQXXLMQwAATVYQYU1YEF1yzUMAAE1XEGFNWRBdcs5DAABNWBBhTVoQXXLPQwAATVkQYU1bEF1y0EMAAE1aEGFNXBBdctFDAABNWxBhTV0QXXLSQwAATVwQYU1eEF1y00MAAE1dEGFNXxBdctRDAABNXhBhTWAQXXLVQwAATV8QYU1hEF1y1kMAAE1gEGFNYhBdctdDAABNYRBhTWMQXXLYQwAATWIQYU1kEF1y2UMAAE1jEGFNZRBdctpDAABNZBBhTWYQXXLbQwAATWUQYU1nEF1y3EMAAE1mEGFNaBBdct1DAABNZxBhTWkQXXLeQwAATWgQYU1qEF1y30MAAE1pEGFNaxBdcuBDAABNahBhTWwQXXLhQwAATWsQYU1tEF1y4kMAAE1sEGFNbhBdcuNDAABNbRBhTW8QXXLkQwAATW4QYU1wEF1y5UMAAE1vEGFNcRBdcuZDAABNcBBhTXIQXXLnQwAATXEQYU1zEF1y6EMAAE1yEGFNdBBdculDAABNcxBhTXUQXXLqQwAATXQQYU12EF1y60MAAE11EGFNdxBdcuxDAABNdhBhTXgQXXLtQwAATXcQYU15EF1y7kMAAE14EGFNehBdcu9DAABNeRBhTXsQXXLwQwAATXoQYU18EF1y8UMAAE17EGFNfRBdcvJDAABNfBBhTX4QXXLzQwAATX0QYU1/EF1y9EMAAE1+EGFNgBBdcvVDAABNfxBhTYEQXXL2QwAATYAQYU2CEF1y90MAAE2BEGFNgxBdcvhDAABNghBhTYQQXXL5QwAATYMQYU2FEF1y+kMAAE2EEGFNhhBdcvtDAABNhRBhTYcQXXL8QwAATYYQYU2IEF1y/UMAAE2HEGFNiRBdcv5DAABNiBBhTYoQXXL/QwAATYkQYU2LEF1yAEQAAE2KEGFNjBBdcgFEAABNixBhTY0QXXICRAAATYwQYU2OEF1yA0QAAE2NEGFNjxBdcgREAABNjhBhTZAQXXIFRAAATY8QYU2REF1yBkQAAE2QEGFNkhBdcgdEAABNkRBhTZMQXXIIRAAATZIQYU2UEF1yCUQAAE2TEGFNlRBdcgpEAABNlBBhTZYQXXILRAAATZUQYU2XEF1yDEQAAE2WEGFNmBBdcg1EAABNlxBhTZkQXXIORAAATZgQYU2aEF1yD0QAAE2ZEGFNmxBdchBEAABNmhBhTZwQXXIRRAAATZsQYU2dEF1yEkQAAE2cEGFNnhBdchNEAABNnRBhTZ8QXXIURAAATZ4QYU2gEF1yFUQAAE2fEGFNoRBdchZEAABNoBBhTaIQXXIXRAAATaEQYU2jEF1yGEQAAE2iEGFNpBBdchlEAABNoxBhTaUQXXIaRAAATaQQYU2mEF1yG0QAAE2lEGFNpxBdchxEAABNphBhTagQXXIdRAAATacQYU2pEF1yHkQAAE2oEGFNqhBdch9EAABNqRBhTasQXXIgRAAATaoQYU2sEF1yIUQAAE2rEGFNrRBdciJEAABNrBBhTa4QXXIjRAAATa0QYU2vEF1yJEQAAE2uEGFNsBBdciVEAABNrxBhTbEQXXImRAAATbAQYU2yEF1yJ0QAAE2xEGFNsxBdcihEAABNshBhTbQQXXIpRAAATbMQYU21EF1yKkQAAE20EGFNthBdcitEAABNtRBhTbcQXXIsRAAATbYQYU24EF1yLUQAAE23EGFNuRBdci5EAABNuBBhTboQXXIvRAAATbkQYU27EF1yMEQAAE26EGFNvBBdcjFEAABNuxBhTb0QXXIyRAAATbwQYU2+EF1yM0QAAE29EGFNvxBdcjREAABNvhBhTcAQXXI1RAAATb8QYU3BEF1yNkQAAE3AEGFNwhBdcjdEAABNwRBhTcMQXXI4RAAATcIQYU3EEF1yOUQAAE3DEGFNxRBdcjpEAABNxBBhTcYQXXI7RAAATcUQYU3HEF1yPEQAAE3GEGFNyBBdcj1EAABNxxBhTckQXXI+RAAATcgQYU3KEF1yP0QAAE3JEGFNyxBdckBEAABNyhBhTcwQXXJBRAAATcsQYU3NEF1yQkQAAE3MEGFNzhBdckNEAABNzRBhTc8QXXJERAAATc4QYU3QEF1yRUQAAE3PEGFN0RBdckZEAABN0BBhTdIQXXJHRAAATdEQYU3TEF1ySEQAAE3SEGFN1BBdcklEAABN0xBhTdUQXXJKRAAATdQQYU3WEF1yS0QAAE3VEGFN1xBdckxEAABN1hBhTdgQXXJNRAAATdcQYU3ZEF1yTkQAAE3YEGFN2hBdck9EAABN2RBhTdsQXXJQRAAATdoQYU3cEF1yUUQAAE3bEGFN3RBdclJEAABN3BBhTd4QXXJTRAAATd0QYU3fEF1yVEQAAE3eEGFN4BBdclVEAABN3xBhTeEQXXJWRAAATeAQYU3iEF1yV0QAAE3hEGFN4xBdclhEAABN4hBhTeQQXXJZRAAATeMQYU3lEF1yWkQAAE3kEGFN5hBdcltEAABN5RBhTecQXXJcRAAATeYQYU3oEF1yXUQAAE3nEGFN6RBdcl5EAABN6BBhTeoQXXJfRAAATekQYU3rEF1yYEQAAE3qEGFN7BBdcmFEAABN6xBhTe0QXXJiRAAATewQYU3uEF1yY0QAAE3tEGFN7xBdcmREAABN7hBhTfAQXXJlRAAATe8QYU3xEF1yZkQAAE3wEGFN8hBdcmdEAABN8RBhTfMQXXJoRAAATfIQYU30EF1yaUQAAE3zEGFN9RBdcmpEAABN9BBhTfYQXXJrRAAATfUQYU33EF1ybEQAAE32EGFN+BBdcm1EAABN9xBhTfkQXXJuRAAATfgQYU36EF1yb0QAAE35EGFN+xBdcnBEAABN+hBhTfwQXXJxRAAATfsQYU39EF1yckQAAE38EGFN/hBdcnNEAABN/RBhTf8QXXJ0RAAATf4QYU0AEV1ydUQAAE3/EGFNARFdcnZEAABNABFhTQIRXXJ3RAAATQERYU0DEV1yeEQAAE0CEWFNBBFdcnlEAABNAxFhTQURXXJ6RAAATQQRYU0GEV1ye0QAAE0FEWFNBxFdcnxEAABNBhFhTQgRXXJ9RAAATQcRYU0JEV1yfkQAAE0IEWFNChFdcn9EAABNCRFhTQsRXXKARAAATQoRYU0MEV1ygUQAAE0LEWFNDRFdcoJEAABNDBFhTQ4RXXKDRAAATQ0RYU0PEV1yhEQAAE0OEWFNEBFdcoVEAABNDxFhTRERXXKGRAAATRARYU0SEV1yh0QAAE0REWFNExFdcohEAABNEhFhTRQRXXKJRAAATRMRYU0VEV1yikQAAE0UEWFNFhFdcotEAABNFRFhTRcRXXKMRAAATRYRYU0YEV1yjUQAAE0XEWFNGRFdco5EAABNGBFhTRoRXXKPRAAATRkRYU0bEV1ykEQAAE0aEWFNHBFdcpFEAABNGxFhTR0RXXKSRAAATRwRYU0eEV1yk0QAAE0dEWFNHxFdcpREAABNHhFhTSARXXKVRAAATR8RYU0hEV1ylkQAAE0gEWFNIhFdcpdEAABNIRFhTSMRXXKYRAAATSIRYU0kEV1ymUQAAE0jEWFNJRFdcppEAABNJBFhTSYRXXKbRAAATSURYU0nEV1ynEQAAE0mEWFNKBFdcp1EAABNJxFhTSkRXXKeRAAATSgRYU0qEV1yn0QAAE0pEWFNKxFdcqBEAABNKhFhTSwRXXKhRAAATSsRYU0tEV1yokQAAE0sEWFNLhFdcqNEAABNLRFhTS8RXXKkRAAATS4RYU0wEV1ypUQAAE0vEWFNMRFdcqZEAABNMBFhTTIRXXKnRAAATTERYU0zEV1yqEQAAE0yEWFNNBFdcqlEAABNMxFhTTURXXKqRAAATTQRYU02EV1yq0QAAE01EWFNNxFdcqxEAABNNhFhTTgRXXKtRAAATTcRYU05EV1yrkQAAE04EWFNOhFdcq9EAABNORFhTTsRXXKwRAAATToRYU08EV1ysUQAAE07EWFNPRFdcrJEAABNPBFhTT4RXXKzRAAATT0RYU0/EV1ytEQAAE0+EWFNQBFdcrVEAABNPxFhTUERXXK2RAAATUARYU1CEV1yt0QAAE1BEWFNQxFdcrhEAABNQhFhTUQRXXK5RAAATUMRYU1FEV1yukQAAE1EEWFNRhFdcrtEAABNRRFhTUcRXXK8RAAATUYRYU1IEV1yvUQAAE1HEWFNSRFdcr5EAABNSBFhTUoRXXK/RAAATUkRYU1LEV1ywEQAAE1KEWFNTBFdcsFEAABNSxFhTU0RXXLCRAAATUwRYU1OEV1yw0QAAE1NEWFNTxFdcsREAABNThFhTVARXXLFRAAATU8RYU1REV1yxkQAAE1QEWFNUhFdcsdEAABNURFhTVMRXXLIRAAATVIRYU1UEV1yyUQAAE1TEWFNVRFdcspEAABNVBFhTVYRXXLLRAAATVURYU1XEV1yzEQAAE1WEWFNWBFdcs1EAABNVxFhTVkRXXLORAAATVgRYU1aEV1yz0QAAE1ZEWFNWxFdctBEAABNWhFhTVwRXXLRRAAATVsRYU1dEV1y0kQAAE1cEWFNXhFdctNEAABNXRFhTV8RXXLURAAATV4RYU1gEV1y1UQAAE1fEWFNYRFdctZEAABNYBFhTWIRXXLXRAAATWERYU1jEV1y2EQAAE1iEWFNZBFdctlEAABNYxFhTWURXXLaRAAATWQRYU1mEV1y20QAAE1lEWFNZxFdctxEAABNZhFhTWgRXXLdRAAATWcRYU1pEV1y3kQAAE1oEWFNahFdct9EAABNaRFhTWsRXXLgRAAATWoRYU1sEV1y4UQAAE1rEWFNbRFdcuJEAABNbBFhTW4RXXLjRAAATW0RYU1vEV1y5EQAAE1uEWFNcBFdcuVEAABNbxFhTXERXXLmRAAATXARYU1yEV1y50QAAE1xEWFNcxFdcuhEAABNchFhTXQRXXLpRAAATXMRYU11EV1y6kQAAE10EWFNdhFdcutEAABNdRFhTXcRXXLsRAAATXYRYU14EV1y7UQAAE13EWFNeRFdcu5EAABNeBFhTXoRXXLvRAAATXkRYU17EV1y8EQAAE16EWFNfBFdcvFEAABNexFhTX0RXXLyRAAATXwRYU1+EV1y80QAAE19EWFNfxFdcvREAABNfhFhTYARXXL1RAAATX8RYU2BEV1y9kQAAE2AEWFNghFdcvdEAABNgRFhTYMRXXL4RAAATYIRYU2EEV1y+UQAAE2DEWFNhRFdcvpEAABNhBFhTYYRXXL7RAAATYURYU2HEV1y/EQAAE2GEWFNiBFdcv1EAABNhxFhTYkRXXL+RAAATYgRYU2KEV1y/0QAAE2JEWFNixFdcgBFAABNihFhTYwRXXIBRQAATYsRYU2NEV1yAkUAAE2MEWFNjhFdcgNFAABNjRFhTY8RXXIERQAATY4RYU2QEV1yBUUAAE2PEWFNkRFdcgZFAABNkBFhTZIRXXIHRQAATZERYU2TEV1yCEUAAE2SEWFNlBFdcglFAABNkxFhTZURXXIKRQAATZQRYU2WEV1yC0UAAE2VEWFNlxFdcgxFAABNlhFhTZgRXXINRQAATZcRYU2ZEV1yDkUAAE2YEWFNmhFdcg9FAABNmRFhTZsRXXIQRQAATZoRYU2cEV1yEUUAAE2bEWFNnRFdchJFAABNnBFhTZ4RXXITRQAATZ0RYU2fEV1yFEUAAE2eEWFNoBFdchVFAABNnxFhTaERXXIWRQAATaARYU2iEV1yF0UAAE2hEWFNoxFdchhFAABNohFhTaQRXXIZRQAATaMRYU2lEV1yGkUAAE2kEWFNphFdchtFAABNpRFhTacRXXIcRQAATaYRYU2oEV1yHUUAAE2nEWFNqRFdch5FAABNqBFhTaoRXXIfRQAATakRYU2rEV1yIEUAAE2qEWFNrBFdciFFAABNqxFhTa0RXXIiRQAATawRYU2uEV1yI0UAAE2tEWFNrxFdciRFAABNrhFhTbARXXIlRQAATa8RYU2xEV1yJkUAAE2wEWFNshFdcidFAABNsRFhTbMRXXIoRQAATbIRYU20EV1yKUUAAE2zEWFNtRFdcipFAABNtBFhTbYRXXIrRQAATbURYU23EV1yLEUAAE22EWFNuBFdci1FAABNtxFhTbkRXXIuRQAATbgRYU26EV1yL0UAAE25EWFNuxFdcjBFAABNuhFhTbwRXXIxRQAATbsRYU29EV1yMkUAAE28EWFNvhFdcjNFAABNvRFhTb8RXXI0RQAATb4RYU3AEV1yNUUAAE2/EWFNwRFdcjZFAABNwBFhTcIRXXI3RQAATcERYU3DEV1yOEUAAE3CEWFNxBFdcjlFAABNwxFhTcURXXI6RQAATcQRYU3GEV1yO0UAAE3FEWFNxxFdcjxFAABNxhFhTcgRXXI9RQAATccRYU3JEV1yPkUAAE3IEWFNyhFdcj9FAABNyRFhTcsRXXJARQAATcoRYU3MEV1yQUUAAE3LEWFNzRFdckJFAABNzBFhTc4RXXJDRQAATc0RYU3PEV1yREUAAE3OEWFN0BFdckVFAABNzxFhTdERXXJGRQAATdARYU3SEV1yR0UAAE3REWFN0xFdckhFAABN0hFhTdQRXXJJRQAATdMRYU3VEV1ySkUAAE3UEWFN1hFdcktFAABN1RFhTdcRXXJMRQAATdYRYU3YEV1yTUUAAE3XEWFN2RFdck5FAABN2BFhTdoRXXJPRQAATdkRYU3bEV1yUEUAAE3aEWFN3BFdclFFAABN2xFhTd0RXXJSRQAATdwRYU3eEV1yU0UAAE3dEWFN3xFdclRFAABN3hFhTeARXXJVRQAATd8RYU3hEV1yVkUAAE3gEWFN4hFdcldFAABN4RFhTeMRXXJYRQAATeIRYU3kEV1yWUUAAE3jEWFN5RFdclpFAABN5BFhTeYRXXJbRQAATeURYU3nEV1yXEUAAE3mEWFN6BFdcl1FAABN5xFhTekRXXJeRQAATegRYU3qEV1yX0UAAE3pEWFN6xFdcmBFAABN6hFhTewRXXJhRQAATesRYU3tEV1yYkUAAE3sEWFN7hFdcmNFAABN7RFhTe8RXXJkRQAATe4RYU3wEV1yZUUAAE3vEWFN8RFdcmZFAABN8BFhTfIRXXJnRQAATfERYU3zEV1yaEUAAE3yEWFN9BFdcmlFAABN8xFhTfURXXJqRQAATfQRYU32EV1ya0UAAE31EWFN9xFdcmxFAABN9hFhTfgRXXJtRQAATfcRYU35EV1ybkUAAE34EWFN+hFdcm9FAABN+RFhTfsRXXJwRQAATfoRYU38EV1ycUUAAE37EWFN/RFdcnJFAABN/BFhTf4RXXJzRQAATf0RYU3/EV1ydEUAAE3+EWFNABJdcnVFAABN/xFhTQESXXJ2RQAATQASYU0CEl1yd0UAAE0BEmFNAxJdcnhFAABNAhJhTQQSXXJ5RQAATQMSYU0FEl1yekUAAE0EEmFNBhJdcntFAABNBRJhTQcSXXJ8RQAATQYSYU0IEl1yfUUAAE0HEmFNCRJdcn5FAABNCBJhTQoSXXJ/RQAATQkSYU0LEl1ygEUAAE0KEmFNDBJdcoFFAABNCxJhTQ0SXXKCRQAATQwSYU0OEl1yg0UAAE0NEmFNDxJdcoRFAABNDhJhTRASXXKFRQAATQ8SYU0REl1yhkUAAE0QEmFNEhJdcodFAABNERJhTRMSXXKIRQAATRISYU0UEl1yiUUAAE0TEmFNFRJdcopFAABNFBJhTRYSXXKLRQAATRUSYU0XEl1yjEUAAE0WEmFNGBJdco1FAABNFxJhTRkSXXKORQAATRgSYU0aEl1yj0UAAE0ZEmFNGxJdcpBFAABNGhJhTRwSXXKRRQAATRsSYU0dEl1ykkUAAE0cEmFNHhJdcpNFAABNHRJhTR8SXXKURQAATR4SYU0gEl1ylUUAAE0fEmFNIRJdcpZFAABNIBJhTSISXXKXRQAATSESYU0jEl1ymEUAAE0iEmFNJBJdcplFAABNIxJhTSUSXXKaRQAATSQSYU0mEl1ym0UAAE0lEmFNJxJdcpxFAABNJhJhTSgSXXKdRQAATScSYU0pEl1ynkUAAE0oEmFNKhJdcp9FAABNKRJhTSsSXXKgRQAATSoSYU0sEl1yoUUAAE0rEmFNLRJdcqJFAABNLBJhTS4SXXKjRQAATS0SYU0vEl1ypEUAAE0uEmFNMBJdcqVFAABNLxJhTTESXXKmRQAATTASYU0yEl1yp0UAAE0xEmFNMxJdcqhFAABNMhJhTTQSXXKpRQAATTMSYU01El1yqkUAAE00EmFNNhJdcqtFAABNNRJhTTcSXXKsRQAATTYSYU04El1yrUUAAE03EmFNORJdcq5FAABNOBJhTToSXXKvRQAATTkSYU07El1ysEUAAE06EmFNPBJdcrFFAABNOxJhTT0SXXKyRQAATTwSYU0+El1ys0UAAE09EmFNPxJdcrRFAABNPhJhTUASXXK1RQAATT8SYU1BEl1ytkUAAE1AEmFNQhJdcrdFAABNQRJhTUMSXXK4RQAATUISYU1EEl1yuUUAAE1DEmFNRRJdcrpFAABNRBJhTUYSXXK7RQAATUUSYU1HEl1yvEUAAE1GEmFNSBJdcr1FAABNRxJhTUkSXXK+RQAATUgSYU1KEl1yv0UAAE1JEmFNSxJdcsBFAABNShJhTUwSXXLBRQAATUsSYU1NEl1ywkUAAE1MEmFNThJdcsNFAABNTRJhTU8SXXLERQAATU4SYU1QEl1yxUUAAE1PEmFNURJdcsZFAABNUBJhTVISXXLHRQAATVESYU1TEl1yyEUAAE1SEmFNVBJdcslFAABNUxJhTVUSXXLKRQAATVQSYU1WEl1yy0UAAE1VEmFNVxJdcsxFAABNVhJhTVgSXXLNRQAATVcSYU1ZEl1yzkUAAE1YEmFNWhJdcs9FAABNWRJhTVsSXXLQRQAATVoSYU1cEl1y0UUAAE1bEmFNXRJdctJFAABNXBJhTV4SXXLTRQAATV0SYU1fEl1y1EUAAE1eEmFNYBJdctVFAABNXxJhTWESXXLWRQAATWASYU1iEl1y10UAAE1hEmFNYxJdcthFAABNYhJhTWQSXXLZRQAATWMSYU1lEl1y2kUAAE1kEmFNZhJdcttFAABNZRJhTWcSXXLcRQAATWYSYU1oEl1y3UUAAE1nEmFNaRJdct5FAABNaBJhTWoSXXLfRQAATWkSYU1rEl1y4EUAAE1qEmFNbBJdcuFFAABNaxJhTW0SXXLiRQAATWwSYU1uEl1y40UAAE1tEmFNbxJdcuRFAABNbhJhTXASXXLlRQAATW8SYU1xEl1y5kUAAE1wEmFNchJdcudFAABNcRJhTXMSXXLoRQAATXISYU10El1y6UUAAE1zEmFNdRJdcupFAABNdBJhTXYSXXLrRQAATXUSYU13El1y7EUAAE12EmFNeBJdcu1FAABNdxJhTXkSXXLuRQAATXgSYU16El1y70UAAE15EmFNexJdcvBFAABNehJhTXwSXXLxRQAATXsSYU19El1y8kUAAE18EmFNfhJdcvNFAABNfRJhTX8SXXL0RQAATX4SYU2AEl1y9UUAAE1/EmFNgRJdcvZFAABNgBJhTYISXXL3RQAATYESYU2DEl1y+EUAAE2CEmFNhBJdcvlFAABNgxJhTYUSXXL6RQAATYQSYU2GEl1y+0UAAE2FEmFNhxJdcvxFAABNhhJhTYgSXXL9RQAATYcSYU2JEl1y/kUAAE2IEmFNihJdcv9FAABNiRJhTYsSXXIARgAATYoSYU2MEl1yAUYAAE2LEmFNjRJdcgJGAABNjBJhTY4SXXIDRgAATY0SYU2PEl1yBEYAAE2OEmFNkBJdcgVGAABNjxJhTZESXXIGRgAATZASYU2SEl1yB0YAAE2REmFNkxJdcghGAABNkhJhTZQSXXIJRgAATZMSYU2VEl1yCkYAAE2UEmFNlhJdcgtGAABNlRJhTZcSXXIMRgAATZYSYU2YEl1yDUYAAE2XEmFNmRJdcg5GAABNmBJhTZoSXXIPRgAATZkSYU2bEl1yEEYAAE2aEmFNnBJdchFGAABNmxJhTZ0SXXISRgAATZwSYU2eEl1yE0YAAE2dEmFNnxJdchRGAABNnhJhTaASXXIVRgAATZ8SYU2hEl1yFkYAAE2gEmFNohJdchdGAABNoRJhTaMSXXIYRgAATaISYU2kEl1yGUYAAE2jEmFNpRJdchpGAABNpBJhTaYSXXIbRgAATaUSYU2nEl1yHEYAAE2mEmFNqBJdch1GAABNpxJhTakSXXIeRgAATagSYU2qEl1yH0YAAE2pEmFNqxJdciBGAABNqhJhTawSXXIhRgAATasSYU2tEl1yIkYAAE2sEmFNrhJdciNGAABNrRJhTa8SXXIkRgAATa4SYU2wEl1yJUYAAE2vEmFNsRJdciZGAABNsBJhTbISXXInRgAATbESYU2zEl1yKEYAAE2yEmFNtBJdcilGAABNsxJhTbUSXXIqRgAATbQSYU22El1yK0YAAE21EmFNtxJdcixGAABNthJhTbgSXXItRgAATbcSYU25El1yLkYAAE24EmFNuhJdci9GAABNuRJhTbsSXXIwRgAATboSYU28El1yMUYAAE27EmFNvRJdcjJGAABNvBJhTb4SXXIzRgAATb0SYU2/El1yNEYAAE2+EmFNwBJdcjVGAABNvxJhTcESXXI2RgAATcASYU3CEl1yN0YAAE3BEmFNwxJdcjhGAABNwhJhTcQSXXI5RgAATcMSYU3FEl1yOkYAAE3EEmFNxhJdcjtGAABNxRJhTccSXXI8RgAATcYSYU3IEl1yPUYAAE3HEmFNyRJdcj5GAABNyBJhTcoSXXI/RgAATckSYU3LEl1yQEYAAE3KEmFNzBJdckFGAABNyxJhTc0SXXJCRgAATcwSYU3OEl1yQ0YAAE3NEmFNzxJdckRGAABNzhJhTdASXXJFRgAATc8SYU3REl1yRkYAAE3QEmFN0hJdckdGAABN0RJhTdMSXXJIRgAATdISYU3UEl1ySUYAAE3TEmFN1RJdckpGAABN1BJhTdYSXXJLRgAATdUSYU3XEl1yTEYAAE3WEmFN2BJdck1GAABN1xJhTdkSXXJORgAATdgSYU3aEl1yT0YAAE3ZEmFN2xJdclBGAABN2hJhTdwSXXJRRgAATdsSYU3dEl1yUkYAAE3cEmFN3hJdclNGAABN3RJhTd8SXXJURgAATd4SYU3gEl1yVUYAAE3fEmFN4RJdclZGAABN4BJhTeISXXJXRgAATeESYU3jEl1yWEYAAE3iEmFN5BJdcllGAABN4xJhTeUSXXJaRgAATeQSYU3mEl1yW0YAAE3lEmFN5xJdclxGAABN5hJhTegSXXJdRgAATecSYU3pEl1yXkYAAE3oEmFN6hJdcl9GAABN6RJhTesSXXJgRgAATeoSYU3sEl1yYUYAAE3rEmFN7RJdcmJGAABN7BJhTe4SXXJjRgAATe0SYU3vEl1yZEYAAE3uEmFN8BJdcmVGAABN7xJhTfESXXJmRgAATfASYU3yEl1yZ0YAAE3xEmFN8xJdcmhGAABN8hJhTfQSXXJpRgAATfMSYU31El1yakYAAE30EmFN9hJdcmtGAABN9RJhTfcSXXJsRgAATfYSYU34El1ybUYAAE33EmFN+RJdcm5GAABN+BJhTfoSXXJvRgAATfkSYU37El1ycEYAAE36EmFN/BJdcnFGAABN+xJhTf0SXXJyRgAATfwSYU3+El1yc0YAAE39EmFN/xJdcnRGAABN/hJhTQATXXJ1RgAATf8SYU0BE11ydkYAAE0AE2FNAhNdcndGAABNARNhTQMTXXJ4RgAATQITYU0EE11yeUYAAE0DE2FNBRNdcnpGAABNBBNhTQYTXXJ7RgAATQUTYU0HE11yfEYAAE0GE2FNCBNdcn1GAABNBxNhTQkTXXJ+RgAATQgTYU0KE11yf0YAAE0JE2FNCxNdcoBGAABNChNhTQwTXXKBRgAATQsTYU0NE11ygkYAAE0ME2FNDhNdcoNGAABNDRNhTQ8TXXKERgAATQ4TYU0QE11yhUYAAE0PE2FNERNdcoZGAABNEBNhTRITXXKHRgAATRETYU0TE11yiEYAAE0SE2FNFBNdcolGAABNExNhTRUTXXKKRgAATRQTYU0WE11yi0YAAE0VE2FNFxNdcoxGAABNFhNhTRgTXXKNRgAATRcTYU0ZE11yjkYAAE0YE2FNGhNdco9GAABNGRNhTRsTXXKQRgAATRoTYU0cE11ykUYAAE0bE2FNHRNdcpJGAABNHBNhTR4TXXKTRgAATR0TYU0fE11ylEYAAE0eE2FNIBNdcpVGAABNHxNhTSETXXKWRgAATSATYU0iE11yl0YAAE0hE2FNIxNdcphGAABNIhNhTSQTXXKZRgAATSMTYU0lE11ymkYAAE0kE2FNJhNdcptGAABNJRNhTScTXXKcRgAATSYTYU0oE11ynUYAAE0nE2FNKRNdcp5GAABNKBNhTSoTXXKfRgAATSkTYU0rE11yoEYAAE0qE2FNLBNdcqFGAABNKxNhTS0TXXKiRgAATSwTYU0uE11yo0YAAE0tE2FNLxNdcqRGAABNLhNhTTATXXKlRgAATS8TYU0xE11ypkYAAE0wE2FNMhNdcqdGAABNMRNhTTMTXXKoRgAATTITYU00E11yqUYAAE0zE2FNNRNdcqpGAABNNBNhTTYTXXKrRgAATTUTYU03E11yrEYAAE02E2FNOBNdcq1GAABNNxNhTTkTXXKuRgAATTgTYU06E11yr0YAAE05E2FNOxNdcrBGAABNOhNhTTwTXXKxRgAATTsTYU09E11yskYAAE08E2FNPhNdcrNGAABNPRNhTT8TXXK0RgAATT4TYU1AE11ytUYAAE0/E2FNQRNdcrZGAABNQBNhTUITXXK3RgAATUETYU1DE11yuEYAAE1CE2FNRBNdcrlGAABNQxNhTUUTXXK6RgAATUQTYU1GE11yu0YAAE1FE2FNRxNdcrxGAABNRhNhTUgTXXK9RgAATUcTYU1JE11yvkYAAE1IE2FNShNdcr9GAABNSRNhTUsTXXLARgAATUoTYU1ME11ywUYAAE1LE2FNTRNdcsJGAABNTBNhTU4TXXLDRgAATU0TYU1PE11yxEYAAE1OE2FNUBNdcsVGAABNTxNhTVETXXLGRgAATVATYU1SE11yx0YAAE1RE2FNUxNdcshGAABNUhNhTVQTXXLJRgAATVMTYU1VE11yykYAAE1UE2FNVhNdcstGAABNVRNhTVcTXXLMRgAATVYTYU1YE11yzUYAAE1XE2FNWRNdcs5GAABNWBNhTVoTXXLPRgAATVkTYU1bE11y0EYAAE1aE2FNXBNdctFGAABNWxNhTV0TXXLSRgAATVwTYU1eE11y00YAAE1dE2FNXxNdctRGAABNXhNhTWATXXLVRgAATV8TYU1hE11y1kYAAE1gE2FNYhNdctdGAABNYRNhTWMTXXLYRgAATWITYU1kE11y2UYAAE1jE2FNZRNdctpGAABNZBNhTWYTXXLbRgAATWUTYU1nE11y3EYAAE1mE2FNaBNdct1GAABNZxNhTWkTXXLeRgAATWgTYU1qE11y30YAAE1pE2FNaxNdcuBGAABNahNhTWwTXXLhRgAATWsTYU1tE11y4kYAAE1sE2FNbhNdcuNGAABNbRNhTW8TXXLkRgAATW4TYU1wE11y5UYAAE1vE2FNcRNdcuZGAABNcBNhTXITXXLnRgAATXETYU1zE11y6EYAAE1yE2FNdBNdculGAABNcxNhTXUTXXLqRgAATXQTYU12E11y60YAAE11E2FNdxNdcuxGAABNdhNhTXgTXXLtRgAATXcTYU15E11y7kYAAE14E2FNehNdcu9GAABNeRNhTXsTXXLwRgAATXoTYU18E11y8UYAAE17E2FNfRNdcvJGAABNfBNhTX4TXXLzRgAATX0TYU1/E11y9EYAAE1+E2FNgBNdcvVGAABNfxNhTYETXXL2RgAATYATYU2CE11y90YAAE2BE2FNgxNdcvhGAABNghNhTYQTXXL5RgAATYMTYU2FE11y+kYAAE2EE2FNhhNdcvtGAABNhRNhTYcTXXL8RgAATYYTYU2IE11y/UYAAE2HE2FNiRNdcv5GAABNiBNhdShNihNdcv9GAABNiRNhTYsTXXIARwAATYoTYU2ME11yAUcAAE2LE2FNjRNdcgJHAABNjBNhTY4TXXIDRwAATY0TYU2PE11yBEcAAE2OE2FNkBNdcgVHAABNjxNhTZETXXIGRwAATZATYU2SE11yB0cAAE2RE2FNkxNdcghHAABNkhNhTZQTXXIJRwAATZMTYU2VE11yCkcAAE2UE2FNlhNdcgtHAABNlRNhTZcTXXIMRwAATZYTYU2YE11yDUcAAE2XE2FNmRNdcg5HAABNmBNhTZoTXXIPRwAATZkTYU2bE11yEEcAAE2aE2FNnBNdchFHAABNmxNhTZ0TXXISRwAATZwTYU2eE11yE0cAAE2dE2FNnxNdchRHAABNnhNhTaATXXIVRwAATZ8TYU2hE11yFkcAAE2gE2FNohNdchdHAABNoRNhTaMTXXIYRwAATaITYU2kE11yGUcAAE2jE2FNpRNdchpHAABNpBNhTaYTXXIbRwAATaUTYU2nE11yHEcAAE2mE2FNqBNdch1HAABNpxNhTakTXXIeRwAATagTYU2qE11yH0cAAE2pE2FNqxNdciBHAABNqhNhTawTXXIhRwAATasTYU2tE11yIkcAAE2sE2FNrhNdciNHAABNrRNhTa8TXXIkRwAATa4TYU2wE11yJUcAAE2vE2FNsRNdciZHAABNsBNhTbITXXInRwAATbETYU2zE11yKEcAAE2yE2FNtBNdcilHAABNsxNhTbUTXXIqRwAATbQTYU22E11yK0cAAE21E2FNtxNdcixHAABNthNhTbgTXXItRwAATbcTYU25E11yLkcAAE24E2FNuhNdci9HAABNuRNhTbsTXXIwRwAATboTYU28E11yMUcAAE27E2FNvRNdcjJHAABNvBNhTb4TXXIzRwAATb0TYU2/E11yNEcAAE2+E2FNwBNdcjVHAABNvxNhTcETXXI2RwAATcATYU3CE11yN0cAAE3BE2FNwxNdcjhHAABNwhNhTcQTXXI5RwAATcMTYU3FE11yOkcAAE3EE2FNxhNdcjtHAABNxRNhTccTXXI8RwAATcYTYU3IE11yPUcAAE3HE2FNyRNdcj5HAABNyBNhTcoTXXI/RwAATckTYU3LE11yQEcAAE3KE2FNzBNdckFHAABNyxNhTc0TXXJCRwAATcwTYU3OE11yQ0cAAE3NE2FNzxNdckRHAABNzhNhTdATXXJFRwAATc8TYU3RE11yRkcAAE3QE2FN0hNdckdHAABN0RNhTdMTXXJIRwAATdITYU3UE11ySUcAAE3TE2FN1RNdckpHAABN1BNhTdYTXXJLRwAATdUTYU3XE11yTEcAAE3WE2FN2BNdck1HAABN1xNhTdkTXXJORwAATdgTYU3aE11yT0cAAE3ZE2FN2xNdclBHAABN2hNhTdwTXXJRRwAATdsTYU3dE11yUkcAAE3cE2FN3hNdclNHAABN3RNhTd8TXXJURwAATd4TYU3gE11yVUcAAE3fE2FN4RNdclZHAABN4BNhTeITXXJXRwAATeETYU3jE11yWEcAAE3iE2FN5BNdcllHAABN4xNhTeUTXXJaRwAATeQTYU3mE11yW0cAAE3lE2FN5xNdclxHAABN5hNhTegTXXJdRwAATecTYU3pE11yXkcAAE3oE2FN6hNdcl9HAABN6RNhTesTXXJgRwAATeoTYU3sE11yYUcAAE3rE2FN7RNdcmJHAABN7BNhTe4TXXJjRwAATe0TYU3vE11yZEcAAE3uE2FN8BNdcmVHAABN7xNhTfETXXJmRwAATfATYU3yE11yZ0cAAE3xE2FN8xNdcmhHAABN8hNhTfQTXXJpRwAATfMTYU31E11yakcAAE30E2FN9hNdcmtHAABN9RNhTfcTXXJsRwAATfYTYU34E11ybUcAAE33E2FN+RNdcm5HAABN+BNhTfoTXXJvRwAATfkTYU37E11ycEcAAE36E2FN/BNdcnFHAABN+xNhTf0TXXJyRwAATfwTYU3+E11yc0cAAE39E2FN/xNdcnRHAABN/hNhTQAUXXJ1RwAATf8TYU0BFF1ydkcAAE0AFGFNAhRdcndHAABNARRhTQMUXXJ4RwAATQIUYU0EFF1yeUcAAE0DFGFNBRRdcnpHAABNBBRhTQYUXXJ7RwAATQUUYU0HFF1yfEcAAE0GFGFNCBRdcn1HAABNBxRhTQkUXXJ+RwAATQgUYU0KFF1yf0cAAE0JFGFNCxRdcoBHAABNChRhTQwUXXKBRwAATQsUYU0NFF1ygkcAAE0MFGFNDhRdcoNHAABNDRRhTQ8UXXKERwAATQ4UYU0QFF1yhUcAAE0PFGFNERRdcoZHAABNEBRhTRIUXXKHRwAATREUYU0TFF1yiEcAAE0SFGFNFBRdcolHAABNExRhTRUUXXKKRwAATRQUYU0WFF1yi0cAAE0VFGFNFxRdcoxHAABNFhRhTRgUXXKNRwAATRcUYU0ZFF1yjkcAAE0YFGFNGhRdco9HAABNGRRhTRsUXXKQRwAATRoUYU0cFF1ykUcAAE0bFGFNHRRdcpJHAABNHBRhTR4UXXKTRwAATR0UYU0fFF1ylEcAAE0eFGFNIBRdcpVHAABNHxRhTSEUXXKWRwAATSAUYU0iFF1yl0cAAE0hFGFNIxRdcphHAABNIhRhTSQUXXKZRwAATSMUYU0lFF1ymkcAAE0kFGFNJhRdcptHAABNJRRhTScUXXKcRwAATSYUYU0oFF1ynUcAAE0nFGFNKRRdcp5HAABNKBRhTSoUXXKfRwAATSkUYU0rFF1yoEcAAE0qFGFNLBRdcqFHAABNKxRhTS0UXXKiRwAATSwUYU0uFF1yo0cAAE0tFGFNLxRdcqRHAABNLhRhTTAUXXKlRwAATS8UYU0xFF1ypkcAAE0wFGFNMhRdcqdHAABNMRRhTTMUXXKoRwAATTIUYU00FF1yqUcAAE0zFGFNNRRdcqpHAABNNBRhTTYUXXKrRwAATTUUYU03FF1yrEcAAE02FGFNOBRdcq1HAABNNxRhTTkUXXKuRwAATTgUYU06FF1yr0cAAE05FGFNOxRdcrBHAABNOhRhTTwUXXKxRwAATTsUYU09FF1yskcAAE08FGFNPhRdcrNHAABNPRRhTT8UXXK0RwAATT4UYU1AFF1ytUcAAE0/FGFNQRRdcrZHAABNQBRhTUIUXXK3RwAATUEUYU1DFF1yuEcAAE1CFGFNRBRdcrlHAABNQxRhTUUUXXK6RwAATUQUYU1GFF1yu0cAAE1FFGFNRxRdcrxHAABNRhRhTUgUXXK9RwAATUcUYU1JFF1yvkcAAE1IFGFNShRdcr9HAABNSRRhTUsUXXLARwAATUoUYU1MFF1ywUcAAE1LFGFNTRRdcsJHAABNTBRhTU4UXXLDRwAATU0UYU1PFF1yxEcAAE1OFGFNUBRdcsVHAABNTxRhTVEUXXLGRwAATVAUYU1SFF1yx0cAAE1RFGFNUxRdcshHAABNUhRhTVQUXXLJRwAATVMUYU1VFF1yykcAAE1UFGFNVhRdcstHAABNVRRhTVcUXXLMRwAATVYUYU1YFF1yzUcAAE1XFGFNWRRdcs5HAABNWBRhTVoUXXLPRwAATVkUYU1bFF1y0EcAAE1aFGFNXBRdctFHAABNWxRhTV0UXXLSRwAATVwUYU1eFF1y00cAAE1dFGFNXxRdctRHAABNXhRhTWAUXXLVRwAATV8UYU1hFF1y1kcAAE1gFGFNYhRdctdHAABNYRRhTWMUXXLYRwAATWIUYU1kFF1y2UcAAE1jFGFNZRRdctpHAABNZBRhTWYUXXLbRwAATWUUYU1nFF1y3EcAAE1mFGFNaBRdct1HAABNZxRhTWkUXXLeRwAATWgUYU1qFF1y30cAAE1pFGFNaxRdcuBHAABNahRhTWwUXXLhRwAATWsUYU1tFF1y4kcAAE1sFGFNbhRdcuNHAABNbRRhTW8UXXLkRwAATW4UYU1wFF1y5UcAAE1vFGFNcRRdcuZHAABNcBRhTXIUXXLnRwAATXEUYU1zFF1y6EcAAE1yFGFNdBRdculHAABNcxRhTXUUXXLqRwAATXQUYU12FF1y60cAAE11FGFNdxRdcuxHAABNdhRhTXgUXXLtRwAATXcUYU15FF1y7kcAAE14FGFNeh
[truncated: 2,545,373 more chars]
